# Supplementary material for: The Use of CRISPR/Cas9 Gene Editing to Confirm Congenic Contaminations in Host-Pathogen Interaction Studies
Source: Front Cell Infect Microbiol. 2018 Mar 19;8:87. doi: 10.3389/fcimb.2018.00087 (PMC5867302; doi:10.3389/fcimb.2018.00087)
Supplement: Supplementary file 2 [file Table2.XLSX]

## Sheet: Wt_TLR7_PerseusAnalysis_withImp
BL6i	BL6ii	BL6iii	TLR7-/-i	TLR7-/-ii	TLR7-/-iii	Only identified by site	Reverse	Potential contaminant	Peptides	Razor + unique peptides	Unique peptides	Sequence coverage [%]	Unique + razor sequence coverage [%]	Unique sequence coverage [%]	Mol. weight [kDa]	Q-value	Score	Intensity	MS/MS Count	Protein IDs	Majority protein IDs	Protein names	Gene names
Log2-LFQ	Log2-LFQ	Log2-LFQ	Log2-LFQ	Log2-LFQ	Log2-LFQ	C	C	C	N	N	N	N	N	N	N	N	N	N	N	T	T	T	T
25.0249	22.7789	24.9291	24.9988	24.7767	24.9323				3	3	3	30.4	30.4	30.4	14.502	0	9.5493	130060000	5	A0A0G2JEA9;A0A0G2JFX7;A0A067XG47;A0A023T672;Q9CWZ3-2;Q9CWZ3;A0A0N4SUH6	A0A0G2JEA9;A0A0G2JFX7;A0A067XG47;A0A023T672;Q9CWZ3-2;Q9CWZ3;A0A0N4SUH6	RNA-binding protein 8A	RBM8;Rbm8a
26.2726	26.4555	26.1269	25.9342	26.3046	26.2238				4	4	4	44.1	44.1	44.1	11.799	0	34.961	374770000	14	G3UZW7;A0A023T778;Q9CQL1;P61327	G3UZW7;A0A023T778;Q9CQL1;P61327	Protein mago nashi homolog 2;Protein mago nashi homolog	Magohb;2010012C16Rik;Magoh
32.2311	32.1924	31.6015	31.3704	31.7181	30.3753				9	9	9	67.6	67.6	67.6	16.689	0	302.54	16827000000	230	A0A077S2U6;P08905;A0A077S9N1;P17897	A0A077S2U6;P08905	Lysozyme C-2	Lyz2
25.7124	25.56	25.5457	26.0239	24.9982	25.8155				9	9	9	14.2	14.2	14.2	98.278	0	37.405	235980000	20	A0A087WNM1;Q91Z67;A0A087WSQ1;A0A087WS59;A0A087WRV4;D3YZW1;Q91Z69	A0A087WNM1;Q91Z67;A0A087WSQ1;A0A087WS59	SLIT-ROBO Rho GTPase-activating protein 2	Srgap2
26.7752	26.7169	26.8595	27.5026	26.9126	27.1713				5	5	5	58.9	58.9	58.9	10.657	0	80.26	624150000	40	A0A087WQE6;A0A087WNT1;P83940;A0A087WPE4	A0A087WQE6;A0A087WNT1;P83940;A0A087WPE4	Transcription elongation factor B polypeptide 1	Tceb1
25.4123	25.3947	25.254	25.3611	25.4903	24.9023				5	5	5	44.8	44.8	44.8	18.398	0	21.633	194830000	16	A0A087WPF8;A0A087WQN8;A0A087WSR2;E9QN99;A0A087WRJ2;Q8VCR7;A0A087WP24	A0A087WPF8;A0A087WQN8;A0A087WSR2;E9QN99;A0A087WRJ2;Q8VCR7;A0A087WP24	Alpha/beta hydrolase domain-containing protein 14B	Abhd14b
28.6688	28.5597	28.4959	28.7553	28.5399	28.5644				24	24	24	21.1	21.1	21.1	149.62	0	187.25	1857000000	148	A0A087WPL5;E9QNN1;O70133;O70133-2;O70133-3;Q3UR42;A0A0R4J2C3	A0A087WPL5;E9QNN1;O70133;O70133-2;O70133-3;Q3UR42	ATP-dependent RNA helicase A	Dhx9
24.6442	24.6702	24.7332	24.1312	24.9158	24.5841				6	6	6	3.3	3.3	3.3	246.3	0	31.32	128720000	16	A0A087WRP5;A0A087WQ86;E9QM99;Q8BZN6;Q8BZN6-2;Q8BZN6-3;A0A0R4J2B7;A0A087WQA1;Q8BLX9;A0A087WS26	A0A087WRP5;A0A087WQ86;E9QM99;Q8BZN6;Q8BZN6-2;Q8BZN6-3;A0A0R4J2B7;A0A087WQA1;Q8BLX9	Dedicator of cytokinesis protein 10	Dock10
23.8734	23.9389	24.1927	22.9519	24.5847	23.2426				1	1	1	46.3	46.3	46.3	4.2679	0	29.673	75737000	9	M0QWJ2;A0A087WQM3;M0QWQ0;B2KGF0;Q8VEE0	M0QWJ2;A0A087WQM3;M0QWQ0;B2KGF0;Q8VEE0	Ribulose-phosphate 3-epimerase	Rpe
27.0986	26.8578	27.5421	27.7175	27.3012	27.946				13	13	13	33	33	33	51.209	0	80.083	793470000	35	A0A087WQS2;Q9CQC6;A0A087WPF9;A0A087WS48	A0A087WQS2;Q9CQC6;A0A087WPF9	Basic leucine zipper and W2 domain-containing protein 1	Bzw1
25.6256	25.9498	25.9333	24.8484	25.8775	25.4902				7	7	7	21	21	21	55.356	0	28.583	257300000	17	Q3U607;A0A087WQT6;O89110	Q3U607;A0A087WQT6;O89110	Caspase-8;Caspase-8 subunit p18;Caspase-8 subunit p10	Casp8
29.0089	29.1503	29.9014	29.8129	29.7889	30.3549				50	50	50	32.4	32.4	32.4	249.55	0	323.31	3945200000	188	A0A087WS56;Q3UHL6;A0A087WR50;P11276;B7ZNJ1;B9EHT6;A0A087WSN6;Q4KL80;A0A087WS99;A0A087WSU6;A0A087WQW8	A0A087WS56;Q3UHL6;A0A087WR50;P11276;B7ZNJ1;B9EHT6;A0A087WSN6	Fibronectin;Anastellin	Fn1
24.3331	24.0931	24.4013	24.3816	24.2674	24.0718				7	3	2	20.2	8	5.4	54.817	0	8.9737	94018000	7	A0A087WRA4;D0QMC3;A0A087WQG9;O35368-2	A0A087WRA4;D0QMC3	Myeloid cell nuclear differentiation antigen-like protein	Mndal
22.7767	23.2791	24.1004	23.5608	23.857	24.5413				5	5	5	2.2	2.2	2.2	288.69	0	11.858	66965000	8	J3QQ16;A0A087WS16;E9PWQ3;D3YWD1	J3QQ16;A0A087WS16;E9PWQ3;D3YWD1		Col6a3
28.3633	28.1898	28.3616	28.1575	27.8831	28.0083				19	19	19	29	29	29	87.314	0	126.51	1446600000	82	Q8C3V4;A0A087WSP5;Q99K94;P42225;Q8CFQ1;A0A087WRI1;A0A087WSQ5	Q8C3V4;A0A087WSP5;Q99K94;P42225	Signal transducer and activator of transcription;Signal transducer and activator of transcription 1	Stat1
25.2884	25.5078	25.2007	25.7425	25.2864	24.8008				2	2	2	14.4	14.4	14.4	17.744	0	12.022	184990000	15	A0A0A0MQ90;P97352	A0A0A0MQ90;P97352	Protein S100-A13	S100a13
26.5961	26.6873	26.6259	25.6671	26.7914	25.8918				22	4	4	56	10.7	10.7	52.793	0	37.801	441200000	42	A0A0A0MQA5;P68368;A0A087WQS4;A0A087WRB4;A0A087WSB0;A0A087WSL5;A0A087WS35	A0A0A0MQA5;P68368	Tubulin alpha-4A chain	Tuba4a
27.0611	26.8498	27.1091	27.5414	27.4284	27.3542				17	17	17	30.1	30.1	30.1	82.276	0	75.745	679920000	56	A0A0A0MQN4;Q9D906;S4R2T5;S4R2D5;S4R2P7;S4R1T0;S4R1N8;S4R1U3;S4R1W9	A0A0A0MQN4;Q9D906;S4R2T5;S4R2D5	Ubiquitin-like modifier-activating enzyme ATG7	Atg7
25.677	26.0373	25.395	25.8327	25.7571	24.9245				2	2	2	23	23	23	13.163	0	24.202	234320000	9	A0A0A0MQN8;H3BIX4;Z4YLB7;P97300-3;P97300-1;P97300	A0A0A0MQN8;H3BIX4;Z4YLB7;P97300-3;P97300-1;P97300	Neuroplastin	Nptn
24.6742	24.9707	24.5364	23.5863	24.895	23.5698				3	3	3	9.1	9.1	9.1	32.939	0	32.191	114310000	11	D3YUD8;A0A0A6YVU8;Q9JKV1	D3YUD8;A0A0A6YVU8;Q9JKV1	Proteasomal ubiquitin receptor ADRM1	Gm9774;Adrm1
25.5091	26.144	25.6096	25.5514	25.6729	25.6024				3	3	3	13.9	13.9	13.9	33.05	0	24.451	249150000	11	A0A0A6YXE3;A0A0A6YWB0;G3X9Q0;A0A0A6YVV8;Q8C181-3;Q9JKP5;Q8C181-2;Q8C181;Q8C181-4;A0A0A6YXP3;A0A0A6YXL7;A0A0A6YWJ5;Q3U570;A0A0A6YWG1;Q3U581;A0A0A6YXQ4;S4R267;Q542D8;Q8R003	A0A0A6YXE3;A0A0A6YWB0;G3X9Q0;A0A0A6YVV8;Q8C181-3;Q9JKP5;Q8C181-2;Q8C181;Q8C181-4;A0A0A6YXP3	Muscleblind-like protein 2;Muscleblind-like protein 1	Mbnl1;Mbnl2
25.1747	24.9527	25.2241	25.2607	25.3324	25.5262				7	7	6	12.3	12.3	11.4	103.72	0	28.19	188120000	14	A0A0A6YW28;P35123;A0A0A6YVY7;A0A0A6YWM7;A0A0A6YW63	A0A0A6YW28;P35123;A0A0A6YVY7	Ubiquitin carboxyl-terminal hydrolase 4	Usp4
22.8134	23.407	23.3949	23.4086	23.261	23.3412				3	3	3	2.9	2.9	2.9	152.54	0	8.3791	44812000	8	A0A0A6YWM5;E9QKE4;Q8BMG7	A0A0A6YWM5;E9QKE4;Q8BMG7	Rab3 GTPase-activating protein non-catalytic subunit	Rab3gap2
28.0853	28.1597	27.7717	27.6275	27.6553	27.4131				8	8	8	24.5	24.5	24.5	54.108	0	96.415	1151600000	62	A0A0A6YX18;Q8BVE3;A0A0A6YWP6;A0A0A6YVU0	A0A0A6YX18;Q8BVE3;A0A0A6YWP6	V-type proton ATPase subunit H	Atp6v1h
25.209	25.1939	25.6463	24.7486	25.7128	25.3391				7	7	6	29.2	29.2	25.3	43.165	0	41.107	196730000	14	A0A0A6YX73;Q8K1M3;P12367;A0A0A6YY28;H3BK84	A0A0A6YX73;Q8K1M3;P12367;A0A0A6YY28	cAMP-dependent protein kinase type II-alpha regulatory subunit	Prkar2a
21.9129	22.0582	22.8631	23.3523	23.0158	23.82				2	2	2	17.8	17.8	17.8	13.305	0	7.0291	16322000	4	A0A0A6YXY1;A0A0A6YX97;A2APZ3;Q8R2U4	A0A0A6YXY1;A0A0A6YX97;A2APZ3;Q8R2U4	N-terminal Xaa-Pro-Lys N-methyltransferase 1;N-terminal Xaa-Pro-Lys N-methyltransferase 1, N-terminally processed	Ntmt1
24.1503	24.2301	24.5639	24.6697	24.4528	23.6223				6	6	6	13.4	13.4	13.4	70.147	0	20.157	97169000	9	Q5FWX7;E9Q6C1;F6UHR6;E9PXZ2;A0A0A6YXH3;A2A8Z1-2;A2A8Z1	Q5FWX7;E9Q6C1;F6UHR6;E9PXZ2;A0A0A6YXH3;A2A8Z1-2;A2A8Z1	Oxysterol-binding protein;Oxysterol-binding protein-related protein 9	Osbpl9
23.553	23.5613	23.5134	23.4882	23.4466	23.7512				1	1	1	26.8	26.8	26.8	4.5143	0.0010413	3.471	46742000	9	A0A0A6YY89;Q9D023	A0A0A6YY89;Q9D023	Mitochondrial pyruvate carrier 2	Mpc2
24.2376	24.6853	24.2277	25.0196	24.4091	24.3416				5	5	5	13.1	13.1	13.1	61.461	0	16.69	109340000	10	A0A0B4J1E2;Q9CSN1	A0A0B4J1E2;Q9CSN1	SNW domain-containing protein 1	Snw1
24.6846	24.3819	23.8915	23.9338	24.7958	23.3266				6	3	3	15	9.2	9.2	57.922	0	33.306	94108000	9	Q4FJX1;A0A0B4J1E7;O35343;D3YTN1	Q4FJX1;A0A0B4J1E7;O35343;D3YTN1	Importin subunit alpha;Importin subunit alpha-3	Kpna4
26.5161	26.6174	25.5278	26.5203	25.8815	26.2038				12	12	12	19.6	19.6	19.6	117.23	0	84.27	369400000	27	A0A0B4J1F2;A0A0B4J1M9;P27546-3;P27546-2;P27546;A0A0G2JFK3;A0A0G2JDY5;A0A0G2JFT4;A0A0G2JG35;A0A140T8T5;A0A0G2JDN7;E9PZ43;P27546-4;A0A0G2JE57;A0A0G2JDU1;A0A0G2JFH2	A0A0B4J1F2;A0A0B4J1M9;P27546-3;P27546-2;P27546	Microtubule-associated protein 4	Map4
23.5741	23.8184	23.461	23.7834	22.8201	24.1911				2	2	2	31.2	31.2	31.2	10.917	0	15.326	46833000	9	A0A0G2JEA2;A0A0G2JDN9;A0A0G2JDM0;A0A140T8R8;A0A0G2JGV7;Q3UT23;A0A0B4J1K8;Q9QZ73	A0A0G2JEA2;A0A0G2JDN9;A0A0G2JDM0;A0A140T8R8;A0A0G2JGV7;Q3UT23;A0A0B4J1K8;Q9QZ73	DCN1-like protein;DCN1-like protein 1	Dcun1d1
21.814	23.5602	23.2563	23.0406	21.1405	22.8469				2	2	2	2.4	2.4	2.4	103.94	0	4.6927	21211000	3	A0A0H2UH17;A0A0G2JDV6;Q80X50-2;Q80X50-3;Q80X50-4;Q80X50;Q80X50-5;A0A0G2JFN7	A0A0H2UH17;A0A0G2JDV6;Q80X50-2;Q80X50-3;Q80X50-4;Q80X50;Q80X50-5;A0A0G2JFN7	Ubiquitin-associated protein 2-like	Ubap2l
26.1964	25.9257	25.7909	26.1456	25.6493	22.3789				2	2	2	14.9	14.9	14.9	17.689	0	17.688	270630000	12	E9PWG4;A0A0G2JDW2;P05977-2;P05977;P09542;A0A087WRZ7;E0CZ30;A0A0G2JDM3	E9PWG4;A0A0G2JDW2;P05977-2;P05977;P09542;A0A087WRZ7;E0CZ30;A0A0G2JDM3	Myosin light chain 1/3, skeletal muscle isoform;Myosin light chain 3	Myl1;Myl3
27.3198	27.6241	27.6333	27.1492	27.3868	28.1109				5	5	5	47.7	47.7	47.7	14.731	0	81.905	904640000	32	A0A0G2JE32;Q4QQL2;A0A0G2JGL0;P61079;Q3UT95;P62838;A0A0G2JF40;Q05CK8;A0A0G2JGZ3;Q3UFQ4;P61080;Q6ZWY6	A0A0G2JE32;Q4QQL2;A0A0G2JGL0;P61079;Q3UT95;P62838	Ubiquitin-conjugating enzyme E2 D3;Ubiquitin-conjugating enzyme E2 D2	Ube2d3;Ube2d2a;Ube2d2
26.0116	26.2297	25.3317	25.8284	25.5838	25.8327				8	8	7	21.3	21.3	19.3	44.303	0	18.796	270820000	20	A0A0G2JEC4;Q9JK48;Q9JK48-2;Q9JK48-3;A0A0G2JE45	A0A0G2JEC4;Q9JK48;Q9JK48-2;Q9JK48-3	Endophilin-B1	Sh3glb1
26.8729	27.1088	26.4254	27.23	26.622	26.7925				3	3	3	14.1	14.1	14.1	13.582	0	12.037	525690000	17	A0A0G2JEK2;P63254	A0A0G2JEK2;P63254	Cysteine-rich protein 1	Crip1
25.4376	25.6108	25.4477	25.671	25.4674	25.8791				6	6	4	12.9	12.9	10	63.915	0	19.6	223740000	20	A0A0G2JEP0;Q61584-2;Q61584-5;Q61584-6;Q61584-4;Q61584-7;Q61584-3;Q61584;A0A0H2UH27;A0A0G2JGL6	A0A0G2JEP0;Q61584-2;Q61584-5;Q61584-6;Q61584-4;Q61584-7;Q61584-3;Q61584;A0A0H2UH27	Fragile X mental retardation syndrome-related protein 1	Fxr1
25.9604	26.0164	26.2563	26.5815	26.2345	26.6621				5	5	5	38.6	38.6	38.6	15.057	0	31.617	370770000	19	A0A0G2JFB4;A0A0G2JH04;Q3TK95;P63073;A0A0G2JGT5	A0A0G2JFB4;A0A0G2JH04;Q3TK95;P63073;A0A0G2JGT5	Eukaryotic translation initiation factor 4E	Eif4e
25.9498	25.9717	25.7265	26.2241	25.6036	25.7241				5	5	5	12.8	12.8	12.8	66.066	0	43.542	317780000	15	A0A0G2JFP4;Q8K385	A0A0G2JFP4;Q8K385	Ferric-chelate reductase 1	FRRS1
24.655	24.8954	24.7008	25.0355	24.8948	24.9577				5	4	4	8.1	6.9	6.9	74.769	0	8.8676	139710000	10	A0A0G2JFT8;Q9D394;Q9D394-3;Q9D394-4;Q9D394-2;D6RET4;D3Z4D2;Q8BR30;B2RQ36;Q8R4C2	A0A0G2JFT8;Q9D394;Q9D394-3;Q9D394-4;Q9D394-2	Protein RUFY3	Rufy3
26.9005	26.5675	26.8942	27.1994	26.711	27.1394				11	9	9	17.8	16.5	16.5	67.443	0	35.401	647980000	27	Q3TUE1;A0A0G2JGW9;A0A0G2JFY5;Q3UUU2;Q91WJ8;Q91WJ8-2;A0A0G2JG00;A0A0G2JFK2	Q3TUE1;A0A0G2JGW9;A0A0G2JFY5;Q3UUU2;Q91WJ8;Q91WJ8-2;A0A0G2JG00;A0A0G2JFK2	Far upstream element-binding protein 1	Fubp1
30.6396	30.3105	29.7906	30.4195	29.5137	30.2495				5	5	5	38.5	38.5	38.5	9.0621	0	14.84	5402100000	49	A0A0G2JGD2;Q545V2;P07091	A0A0G2JGD2;Q545V2;P07091	Protein S100;Protein S100-A4	S100a4
26.8583	26.7819	26.4497	27.0058	26.6319	26.4704				7	7	1	60.7	60.7	4.9	20.586	0	63.948	502690000	36	A0A0G2JGP4;Q9D091;P08556;A0A0G2JE25;A0A0G2JGM2	A0A0G2JGP4;Q9D091;P08556;A0A0G2JE25	GTPase NRas	Nras
28.101	28.1779	28.0966	28.2363	27.7385	27.6643				10	10	7	27.7	27.7	19.5	55.293	0	93.523	1279700000	59	E9Q1V9;E9Q1W0;E9Q1T1;A0A0G2JGS4;Q6PHZ2-2;Q6PHZ2-4;Q6PHZ2;Q6PHZ2-5;Q8CCM0;Q5SVI9;Q5SVJ1;Q5SVI3;Q5SVI0;Q5SVI2;Q68EG2;Q5SVI1;Q5SVJ0;P28652;E9PXV3;F6RWZ9;F8WIS9;P11798;E9QAJ4;D6RDQ8;F6WHR9	E9Q1V9;E9Q1W0;E9Q1T1;A0A0G2JGS4;Q6PHZ2-2;Q6PHZ2-4;Q6PHZ2;Q6PHZ2-5;Q8CCM0	Calcium/calmodulin-dependent protein kinase type II subunit delta	Camk2d
25.8005	26.1226	25.6923	25.9026	25.5358	25.7241				7	7	7	18.5	18.5	18.5	51.926	0	13.831	262740000	15	Q3U6F1;E9Q7W0;A0A0J9YTV5;P31266-2;P31266;A0A0J9YVE0;Q3V2I2;O08674	Q3U6F1;E9Q7W0;A0A0J9YTV5;P31266-2;P31266	Recombining binding protein suppressor of hairless	Rbpj
25.6277	25.956	25.9738	26.504	26.43	26.2398				9	6	4	27.1	19.1	14.1	48.978	0	57.522	329490000	22	A0A0J9YTY0;A0A0J9YUL3;Q8C1B7-3;Q8C1B7-2;Q8C1B7;A0A0J9YUV6;A0A0J9YVA6	A0A0J9YTY0;A0A0J9YUL3;Q8C1B7-3;Q8C1B7-2;Q8C1B7	Septin-11	2011-09-01
26.2927	26.3907	26.4174	26.7375	26.2635	26.9001				7	7	5	25.9	25.9	21.7	46.527	0	78.628	421080000	29	A0A0J9YU62;O88712-2;O88712;A0A0J9YUM4;O88712-3;A0A0J9YUR5;A0A0J9YTW3;A0A0J9YU66;A0A0J9YVI3	A0A0J9YU62;O88712-2;O88712;A0A0J9YUM4;O88712-3	C-terminal-binding protein 1	Ctbp1
25.1403	25.0192	25.1258	25.4545	25.0306	25.1521				8	8	8	5.3	5.3	5.3	227.46	0	23.311	171530000	16	B9EJ54;A0A0J9YUD5;E9Q880	B9EJ54;A0A0J9YUD5		Nup205
25.1447	25.0154	25.0636	25.4337	25.2128	25.452				6	6	6	41	41	41	15.81	0	20.85	181230000	17	A0A0J9YUI1;Q6ZWQ6;P61087;A0A0J9YUR9;Q3V3R8;A0A0J9YU07;D3Z4U3;F8WIC2	A0A0J9YUI1;Q6ZWQ6;P61087;A0A0J9YUR9;Q3V3R8;A0A0J9YU07;D3Z4U3	Ubiquitin-conjugating enzyme E2 K	Ube2k
29.4947	29.5512	28.8369	29.763	29.0474	28.9425				11	11	9	37.4	37.4	27.5	24.233	0	184.05	2842700000	97	A0A0J9YUZ4;Q58EV5;P63158;A0A0J9YUD8;D3YVC6;D3YZ18	A0A0J9YUZ4;Q58EV5;P63158;A0A0J9YUD8	High mobility group protein B1	Hmgb1
24.9203	25.0087	24.4363	24.4628	24.4672	24.6895				4	4	4	10.1	10.1	10.1	46.54	0	16.542	125000000	9	A0A0J9YV30;F8VQ28;Q8VI36-2;Q8VI36	A0A0J9YV30;F8VQ28;Q8VI36-2;Q8VI36	Paxillin	Pxn
25.7635	25.6268	25.3856	25.4228	25.5156	25.1611				6	6	6	15.6	15.6	15.6	47.802	0	17.655	215370000	15	A0A0J9YVG0;Q61074;A0A0J9YUB0	A0A0J9YVG0;Q61074	Protein phosphatase 1G	Ppm1g
26.5407	26.1604	26.235	26.4073	26.19	26.2121				10	8	8	15.5	13.2	13.2	97.55	0	59.199	362980000	23	A0A0M3HEQ7;Q9QXK3-4;Q9QXK3;Q9QXK3-3;Q9QXK3-2	A0A0M3HEQ7;Q9QXK3-4;Q9QXK3;Q9QXK3-3	Coatomer subunit gamma-2	Copg2
22.7103	22.5929	23.2509	23.9521	23.3926	22.9738				3	3	3	6.3	6.3	6.3	72.93	0	6.2254	34263000	5	A0A0N4SUH4;Q8BKS9	A0A0N4SUH4;Q8BKS9	Pumilio domain-containing protein KIAA0020	Kiaa0020
24.2508	23.1716	24.3263	24.2095	24.5354	23.2849				4	4	4	25	25	25	28.654	0	9.4097	72403000	9	A0A0N4SUH8;Q9QZ23;D3Z285	A0A0N4SUH8;Q9QZ23;D3Z285	NFU1 iron-sulfur cluster scaffold homolog, mitochondrial	Nfu1
27.7252	27.7655	27.1182	27.708	27.5913	27.7464				5	5	5	16.6	16.6	16.6	39.644	0	25.547	974290000	15	A0A0N4SV32;Q3UMP4;Q9CY58-3;Q9CY58-2;Q9CY58;A0A0N4SWH2;A0A0N4SUQ1;A0A0N4SUN8;Q9CY58-4	A0A0N4SV32;Q3UMP4;Q9CY58-3;Q9CY58-2;Q9CY58;A0A0N4SWH2	Plasminogen activator inhibitor 1 RNA-binding protein	Serbp1
33.6153	33.6365	33.1515	33.7746	33.1769	33.4995				6	6	2	36.5	36.5	14.3	13.66	0	126.08	54113000000	456	A0A0N4SV66;A3KPD0;Q8CGP4;B2RVF0;A2AB79;Q8CGP6;Q8R1M2;Q8CGP7;Q8CGP5;Q8BFU2;P22752	A0A0N4SV66;A3KPD0;Q8CGP4;B2RVF0;A2AB79;Q8CGP6;Q8R1M2;Q8CGP7;Q8CGP5;Q8BFU2;P22752	Histone H2A;Histone H2A type 1-H;Histone H2A.J;Histone H2A type 1-K;Histone H2A type 1-F;Histone H2A type 3;Histone H2A type 1	Hist1h2ah;Hist1h2aa;Hist1h2ad;Hist3h2a;H2afj;Hist1h2ak;Hist1h2af;Hist1h2ab
23.9546	24.2367	23.7153	23.9311	23.8191	23.8302				2	2	2	6.4	6.4	6.4	43.725	0	8.5038	71370000	7	A0A0N4SVA6;Q3U3K9;P70295	A0A0N4SVA6;Q3U3K9;P70295	Ancient ubiquitous protein 1	Aup1
28.4159	28.7155	28.385	28.3885	28.5165	27.981				8	8	4	64.5	64.5	21.7	15.985	0	76.044	1614500000	49	A0A0N4SVB8;Q9CQW2	A0A0N4SVB8;Q9CQW2	ADP-ribosylation factor-like protein 8B	Arl8b
25.8424	26.1127	25.9507	25.9313	26.0565	26.1754				5	5	5	24.7	24.7	24.7	32.547	0	51.006	319310000	19	A0A0N4SVL9;Q9CQR6;A0A0N4SVE2;A0A0N4SW66	A0A0N4SVL9;Q9CQR6	Serine/threonine-protein phosphatase 6 catalytic subunit;Serine/threonine-protein phosphatase 6 catalytic subunit, N-terminally processed	Ppp6c
27.2116	27.044	27.0217	27.5606	27.0532	27.636				4	4	4	77.6	77.6	77.6	5.8765	0	15.818	729050000	33	A0A0N4SVQ1;Q62425	A0A0N4SVQ1;Q62425	Cytochrome c oxidase subunit NDUFA4	Ndufa4
25.891	25.7761	25.4266	26.1809	25.5414	25.869				5	5	5	48.2	48.2	48.2	9.1815	0	35.588	254660000	22	A0A0N4SW28;Q9DAS9;A0A0N4SVT3	A0A0N4SW28;Q9DAS9;A0A0N4SVT3	Guanine nucleotide-binding protein G(I)/G(S)/G(O) subunit gamma-12	Gng12
25.4692	25.4215	25.1965	25.0328	25.5671	24.4819				5	5	5	7	7	7	139.55	0	26.165	193480000	12	A0A0N4SW73;Q8R361	A0A0N4SW73;Q8R361	Rab11 family-interacting protein 5	Rab11fip5
26.4984	26.8528	26.7492	26.4734	26.9009	26.6044				8	8	8	29.2	29.2	29.2	42.121	0	67.064	505410000	26	A0A0R3P9C8;Q9DC69	A0A0R3P9C8;Q9DC69	NADH dehydrogenase [ubiquinone] 1 alpha subcomplex subunit 9, mitochondrial	Ndufa9
26.8797	27.1522	27.2697	27.3616	27.1431	27.6707				6	6	6	32.8	32.8	32.8	28.406	0	159.99	717260000	36	A0A0R4IZW8;O88456;A0A0R4J1C2;Q9D7J7	A0A0R4IZW8;O88456;A0A0R4J1C2	Calpain small subunit 1	Capns1
25.6214	25.6913	25.8553	26.1438	25.6682	26.0347				10	10	10	17.3	17.3	17.3	78.026	0	30.106	272390000	24	A0A0R4IZY0;Q8C1A5	A0A0R4IZY0;Q8C1A5	Thimet oligopeptidase	Thop1
25.8282	25.7308	25.3408	25.7854	25.7371	25.8145				8	8	8	12.8	12.8	12.8	87.479	0	17.128	255720000	11	A0A0R4J034;Q99K01-3;Q99K01;Q99K01-2;Q99K01-4;D3YZA7;Q99K01-5	A0A0R4J034;Q99K01-3;Q99K01;Q99K01-2;Q99K01-4	Pyridoxal-dependent decarboxylase domain-containing protein 1	Pdxdc1
23.8982	24.2166	24.1281	24.0098	23.42	24.506				6	6	6	15.2	15.2	15.2	72.737	0	25.362	64601000	11	A0A0R4J049;Q8CIG8;F6QQQ6;S4R295	A0A0R4J049;Q8CIG8;F6QQQ6	Protein arginine N-methyltransferase 5	Prmt5
25.3601	25.5311	25.4008	25.6314	25.3685	25.4194				5	5	5	14.1	14.1	14.1	53.916	0	29.955	204130000	14	A0A0R4J064;Q8VDL4-3;Q8VDL4;Q8VDL4-2	A0A0R4J064;Q8VDL4-3;Q8VDL4	ADP-dependent glucokinase	Adpgk
22.7586	23.9218	23.3898	22.972	23.2146	23.6574				2	2	2	9.2	9.2	9.2	44.403	0	15.934	36334000	6	A0A0R4J065;A0A087WNY2;A0A087WRT0;D3YZP6;Q8BGE6	A0A0R4J065;A0A087WNY2;A0A087WRT0;D3YZP6;Q8BGE6	Cysteine protease ATG4B	Atg4b
24.5633	24.3486	24.5331	24.5164	24.5558	24.4691				3	3	3	8.6	8.6	8.6	47.203	0	5.174	105320000	7	A0A0R4J069;Q9JLI6	A0A0R4J069;Q9JLI6	Selenocysteine lyase	Scly
24.3342	24.3085	24.4024	24.3075	24.5705	23.5111				1	1	1	4.2	4.2	4.2	56.459	0	63.214	95528000	11	A0A0R4J078;Q8VCH8	A0A0R4J078;Q8VCH8	UBX domain-containing protein 4	Ubxn4
25.7086	25.7505	25.4908	25.9736	25.4116	25.6168				6	6	6	17.7	17.7	17.7	60.181	0	30.388	243830000	7	A0A0R4J079;Q8BMP6	A0A0R4J079;Q8BMP6	Golgi resident protein GCP60	Acbd3
28.5022	28.5505	28.5434	28.2315	27.7351	27.7754				14	14	1	36.7	36.7	1.9	47.896	0	127.39	1532800000	64	A0A0R4J083	A0A0R4J083
27.0581	27.0389	27.2853	27.1594	26.9182	27.2853				17	17	17	22.9	22.9	22.9	100.85	0	88.522	675980000	53	A0A0R4J092;Q8K2I4;D6RGR1	A0A0R4J092;Q8K2I4	Beta-mannosidase	Manba
28.8673	28.7486	28.5778	28.6463	28.3962	28.5969				9	9	9	40.5	40.5	40.5	25.714	0	108.16	1978100000	108	A0A0R4J093;Q9DBP5	A0A0R4J093;Q9DBP5	UMP-CMP kinase	Cmpk1
25.1257	25.2493	25.5393	25.7783	26.484	23.4092				5	5	5	12.5	12.5	12.5	63.018	0	17.096	241140000	15	A0A0R4J0B2;Q8VCI0	A0A0R4J0B2;Q8VCI0	Phospholipase B-like 1;Phospholipase B-like 1 chain A;Phospholipase B-like 1 chain B;Phospholipase B-like 1 chain C	Plbd1
22.6906	23.575	23.2305	22.5347	23.5707	23.4042				2	2	2	5.8	5.8	5.8	48.029	0	12.575	42235000	4	A0A0R4J0B4;Q99KK2;Q99KK2-2	A0A0R4J0B4;Q99KK2;Q99KK2-2	N-acylneuraminate cytidylyltransferase	Cmas
25.4553	25.3502	25.5992	25.9185	25.4326	26.0924				8	7	7	9.7	8.9	8.9	93.314	0	25.92	235530000	19	A0A0R4J0D3;Q3TDQ1	A0A0R4J0D3;Q3TDQ1	Dolichyl-diphosphooligosaccharide--protein glycosyltransferase subunit STT3B	Stt3b
25.3436	25.2707	25.4296	25.3782	25.1062	25.2183				9	9	9	7.1	7.1	7.1	143.67	0	20.992	191890000	16	A0A0R4J0F6;Q99KY4-2;Q99KY4;D6RHK5;F6SLK1;F7BG02	A0A0R4J0F6;Q99KY4-2;Q99KY4	Cyclin-G-associated kinase	Gak
27.7121	27.4783	27.8338	27.6632	27.8583	27.7526				20	20	20	43.6	43.6	43.6	73.417	0	161.31	1043900000	71	A0A0R4J0G0;Q8BH04	A0A0R4J0G0;Q8BH04	Phosphoenolpyruvate carboxykinase [GTP], mitochondrial	Pck2
23.3149	23.0542	22.9502	23.4193	23.4422	21.8718				2	2	2	3.2	3.2	3.2	97.507	0.0022996	2.7473	36702000	4	A0A0R4J0H0;A0A0R4J1G7;F8WJ93;Q3UMY5-4;Q3UMY5-2;Q3UMY5-3;Q3UMY5	A0A0R4J0H0;A0A0R4J1G7;F8WJ93;Q3UMY5-4;Q3UMY5-2;Q3UMY5-3;Q3UMY5	Echinoderm microtubule-associated protein-like 4	Eml4
23.4269	23.3858	23.4604	23.7036	23.3485	23.6989				3	3	3	3.6	3.6	3.6	132.77	0	8.2525	35405000	5	A0A0R4J0H8;Q6NWW9;A0A0A6YX88	A0A0R4J0H8;Q6NWW9	Fibronectin type III domain-containing protein 3B	Fndc3b
30.384	29.8163	30.6058	30.4104	30.1119	30.4236				77	77	75	21.3	21.3	21	504.77	0	323.31	6066900000	341	A0A0R4J0I9;Q91ZX7;Q3U5J2;D3Z5M3;A0A0N4SVX0;REV__Q91ZX7;REV__A0A0R4J0I9	A0A0R4J0I9;Q91ZX7	Prolow-density lipoprotein receptor-related protein 1;Low-density lipoprotein receptor-related protein 1 85 kDa subunit;Low-density lipoprotein receptor-related protein 1 515 kDa subunit;Low-density lipoprotein receptor-related protein 1 intracellular domain	Lrp1
24.5858	24.6467	24.7087	24.0459	24.6427	24.6416				8	8	8	5.7	5.7	5.7	218.71	0	12.725	118760000	9	Z4YL78;A0A0R4J0K2;K3W4R5;A2AGT5-2;A2AGT5-3;A2AGT5	Z4YL78;A0A0R4J0K2;K3W4R5;A2AGT5-2;A2AGT5-3;A2AGT5	Cytoskeleton-associated protein 5	Ckap5
25.8476	25.8891	25.3403	26.1291	25.4925	25.758				5	5	5	17.4	17.4	17.4	37.273	0	26.06	244630000	24	E9Q9E8;A0A0R4J0K5;Q18PI6-3;Q18PI6;A0A0R4J1S4;Q18PI6-2	E9Q9E8;A0A0R4J0K5;Q18PI6-3;Q18PI6;A0A0R4J1S4;Q18PI6-2	SLAM family member 5	Cd84
22.9717	23.1849	23.112	23.2659	23.0238	22.864				3	3	3	5.1	5.1	5.1	69.413	0	5.4202	38696000	5	Q8BRB0;A0A0R4J0L5;Q8R3I3	Q8BRB0;A0A0R4J0L5;Q8R3I3	Conserved oligomeric Golgi complex subunit 6	Cog6
23.9386	23.8497	24.0556	23.9652	23.8951	23.9014				4	4	4	2.7	2.7	2.7	134.44	0.00036792	4.3785	71549000	6	A0A0R4J0M9;Q8CDG3-2;Q8CDG3	A0A0R4J0M9;Q8CDG3-2;Q8CDG3	Deubiquitinating protein VCIP135	Vcpip1
24.8563	24.6995	24.7948	24.4391	24.4052	22.8299				3	3	3	14	14	14	45.091	0	29.185	108170000	10	A0A0R4J0P1;Q9D7B6;D3YTT4	A0A0R4J0P1;Q9D7B6;D3YTT4	Isobutyryl-CoA dehydrogenase, mitochondrial	Acad8
24.0418	23.8083	24.3572	22.0412	23.9905	24.435				3	3	3	11.1	11.1	11.1	47.576	0	30.007	72548000	10	A0A0R4J0P5;P97814	A0A0R4J0P5;P97814	Proline-serine-threonine phosphatase-interacting protein 1	Pstpip1
26.3478	25.8356	26.528	26.2321	26.2582	26.3314				13	11	11	23.9	22.3	22.3	69.084	0	83.249	373670000	26	A0A0R4J0Q5;P21619;P21619-2	A0A0R4J0Q5;P21619;P21619-2	Lamin-B2	Lmnb2
22.9319	22.9908	23.8453	23.3603	22.9074	22.5604				2	2	2	4.2	4.2	4.2	79.528	0.0069824	1.9111	24946000	2	A0A0R4J0Q6;D3YVX5;Q80VI1	A0A0R4J0Q6;D3YVX5;Q80VI1	E3 ubiquitin-protein ligase TRIM56	Trim56
23.8058	23.178	23.0108	22.6685	23.1541	23.2294				3	3	3	4.7	4.7	4.7	80.581	0.0003614	4.0867	48798000	3	Q3TR20;A0A0R4J0Q9;Q3UM29	Q3TR20;A0A0R4J0Q9;Q3UM29	Conserved oligomeric Golgi complex subunit 7	Cog7
25.4756	26.303	24.6796	26.0274	24.9499	25.5759				5	5	5	40.6	40.6	40.6	11.435	0	42.593	222800000	22	A0A0R4J0R1;O70404;A0A0U1RPE8	A0A0R4J0R1;O70404	Vesicle-associated membrane protein 8	Vamp8
23.3027	23.0835	22.8569	22.9966	23.8057	23.2099				2	2	2	6	6	6	30.697	0.0022921	2.6768	28014000	3	A0A0R4J0T2;Q504P2	A0A0R4J0T2;Q504P2	C-type lectin domain family 12 member A	Clec12a
23.3019	23.3135	23.5093	23.5989	23.2256	23.4794				2	2	2	10.3	10.3	10.3	24.467	0	10.714	44707000	5	A0A0R4J0U7;Q8R395	A0A0R4J0U7;Q8R395	COMM domain-containing protein 5	Commd5
24.5362	24.4728	24.2935	23.3894	24.0269	23.5765				5	5	5	4.5	4.5	4.5	213.48	0	18.633	85862000	6	A0A0R4J0V5;P08775	A0A0R4J0V5;P08775	DNA-directed RNA polymerase II subunit RPB1	Polr2a
25.505	25.7913	25.367	25.8543	25.3638	25.6701				7	7	6	14.9	14.9	12.9	71.59	0	32.612	231010000	21	D3Z0V2;A0A0R4J0X8;Q9ES28-8;Q9ES28-4;Q9ES28-3;Q9ES28-2;Q9ES28-7;Q9ES28;A0A0R4J0C5;Q9ES28-6;Q9ES28-5	D3Z0V2;A0A0R4J0X8;Q9ES28-8;Q9ES28-4;Q9ES28-3;Q9ES28-2;Q9ES28-7;Q9ES28;A0A0R4J0C5;Q9ES28-6;Q9ES28-5	Rho guanine nucleotide exchange factor 7	Arhgef7
29.5541	29.4474	29.8288	30.1205	29.9158	29.8272				35	35	35	50.7	50.7	50.7	72.369	0	252.39	4334600000	183	A0A0R4J0Z1;P08003	A0A0R4J0Z1;P08003	Protein disulfide-isomerase A4	Pdia4
28.7578	28.6394	28.7022	28.6185	28.5684	28.398				13	13	13	23	23	23	79.992	0	71.376	1845100000	77	E9QL31;A0A0R4J104;P98078-2;P98078;E9PX84;Q3TRE6;P98078-3;Q9DCE6;E0CXT5;F6TQN9;E0CZ53;E0CYJ2	E9QL31;A0A0R4J104;P98078-2;P98078;E9PX84;Q3TRE6;P98078-3;Q9DCE6;E0CXT5;F6TQN9	Disabled homolog 2	Dab2
26.819	26.881	26.8909	26.9585	26.636	26.6932				11	11	11	23.9	23.9	23.9	79.704	0	75.498	548570000	35	A0A0R4J107;Q8R146-2;Q8R146;A0A0A6YXV0	A0A0R4J107;Q8R146-2;Q8R146	Acylamino-acid-releasing enzyme	Apeh
25.7521	25.7867	25.8912	26.2232	25.3921	25.9395				6	6	6	13.5	13.5	13.5	59.704	0	22.357	268620000	21	A0A0R4J138;P50429;P50429-2	A0A0R4J138;P50429;P50429-2	Arylsulfatase B	Arsb
23.4966	23.2671	23.6123	23.7501	23.216	23.1166				3	3	3	2	2	2	151.83	0	5.7275	50371000	9	A0A0R4J140;Q5SW19;Z4YLI8;Q5SW19-3;Q5SW19-2	A0A0R4J140;Q5SW19;Z4YLI8;Q5SW19-3	Clustered mitochondria protein homolog	Cluh
28.5784	28.4734	28.5957	28.1788	28.6383	28.4871				18	18	18	27.6	27.6	27.6	96.98	0	150.47	1839600000	147	A0A0R4J150;B9EJ86;G5E833;Q9ER64	A0A0R4J150;B9EJ86	Oxysterol-binding protein	Osbpl8
25.2863	25.3253	25.6408	23.1276	25.2259	24.7139				9	9	8	7.1	7.1	6.3	181.85	0	22.079	181940000	10	A0A0R4J170;Q3TKT4;Q3TKT4-2;G3UX35;F2Z4A9;H3BLH0;Q6DIC0;A0A140LID0;E9QAB8;H3BJK2;H3BJM2;A0A140LJK1;A0A140LIV3;H3BJI1;A0A140LJD7;Q9D007;H3BKJ3;A0A140LIM0;H3BKN5	A0A0R4J170;Q3TKT4;Q3TKT4-2;G3UX35	Transcription activator BRG1	Smarca4
24.6759	24.7846	22.4534	24.4884	24.897	24.5878				4	4	4	16.9	16.9	16.9	36.812	0	10.596	121710000	6	A0A0R4J195;Q9CSU0-3;Q9CSU0-2;Q9CSU0;F6YB25;F7DAY5	A0A0R4J195;Q9CSU0-3;Q9CSU0-2;Q9CSU0;F6YB25;F7DAY5	Regulation of nuclear pre-mRNA domain-containing protein 1B	Rprd1b
28.8559	28.1395	28.7242	29.1074	28.214	29.1982				5	5	5	10.7	10.7	10.7	35.927	0	27.91	1932500000	20	A0A0R4J1C8;P31996;P31996-2	A0A0R4J1C8;P31996;P31996-2	Macrosialin	Cd68
23.0931	23.7004	23.6042	23.1223	23.9901	22.5879				6	5	5	15.7	14.1	14.1	60.907	0	12.574	51642000	6	A0A0R4J1D0;P59108	A0A0R4J1D0;P59108	Copine-2	Cpne2
28.7918	28.8522	28.4089	29.1659	28.7321	28.9336				8	8	1	45.7	45.7	9.8	27.217	0	175.03	2204500000	82	E9QN08;Q80T06;A0A0R4J1E2;P57776;P57776-3;D3YUQ9	E9QN08;Q80T06;A0A0R4J1E2;P57776;P57776-3;D3YUQ9	Elongation factor 1-delta	Eef1d
23.9691	24.0408	23.6998	24.3174	23.8009	23.4352				8	1	1	42.4	8.2	8.2	28.728	0	12.772	66464000	7	A0A0R4J1L2;F6ZFU0;P57776-2;Q91VK2;D3Z7N2;D3YY68;D3YZT9	A0A0R4J1L2;F6ZFU0;P57776-2;Q91VK2;D3Z7N2;D3YY68;D3YZT9	Elongation factor 1-delta	Eef1d
25.8407	25.8319	25.2849	25.0198	25.873	25.0724				9	9	9	11.2	11.2	11.2	141.95	0	22.813	231070000	12	D6RE33;A0A0R4J1Q0;G5E896;Q3UJB9-2;Q3UJB9;F6V5I7;F6ZJ27	D6RE33;A0A0R4J1Q0;G5E896;Q3UJB9-2;Q3UJB9	Enhancer of mRNA-decapping protein 4	Edc4
23.5735	24.0617	23.6354	23.5029	23.4662	23.418				2	2	2	26.2	26.2	26.2	11.74	0	9.1256	55707000	6	A0A0R4J1R7;Q9CZL5	A0A0R4J1R7;Q9CZL5	Pterin-4-alpha-carbinolamine dehydratase 2	Pcbd2
24.8494	24.7924	24.6151	25.0105	24.725	24.9125				6	6	6	23.9	23.9	23.9	36.346	0	16.736	129180000	17	A0A0R4J1Y3;Q8BWU5;E9QMF4;E0CYN9;E0CXW7;E0CYK9	A0A0R4J1Y3;Q8BWU5;E9QMF4;E0CYN9	Probable tRNA N6-adenosine threonylcarbamoyltransferase	Osgep
25.0355	24.9483	25.101	25.0549	22.4089	24.8525				2	2	2	8.5	8.5	8.5	27.932	0	7.6751	151500000	12	A0A0R4J1Z3;Q9CR67;E0CXY5;Q9CZM3	A0A0R4J1Z3;Q9CR67;E0CXY5;Q9CZM3	Transmembrane protein 33	Tmem33
25.8118	25.4624	25.1735	25.0386	25.2172	25.7252				4	4	4	20.1	20.1	20.1	23.325	0	13.731	212020000	15	A0A0R4J256;P28076;G3UYK5	A0A0R4J256;P28076	Proteasome subunit beta type-9	Psmb9
29.2496	29.3053	29.4704	29.1173	29.3482	29.4358				20	20	15	42.8	42.8	34.2	62.543	0	224.63	3086800000	137	A0A0R4J259;Q7TMK9-2;G3UZI2;Q7TMK9;G3V018;G3UXJ6;G3UZ48;G3UWM1;G3XA76;G3UY67;G3UYK7	A0A0R4J259;Q7TMK9-2;G3UZI2;Q7TMK9;G3V018;G3UXJ6;G3UZ48	Heterogeneous nuclear ribonucleoprotein Q	Syncrip
24.0367	23.6089	21.9688	21.5065	23.8852	24.5014				3	3	3	26.8	26.8	26.8	17.633	0	13.594	56294000	3	A0A0R4J275;Q7TMF3	A0A0R4J275;Q7TMF3	NADH dehydrogenase [ubiquinone] 1 alpha subcomplex subunit 12	Ndufa12
27.3113	26.9721	26.9997	26.9233	26.9426	26.6308				2	2	2	27.5	27.5	27.5	11.777	0	29.196	606660000	22	A0A0R4J2A1;F6UR10;Q9D958	A0A0R4J2A1;F6UR10;Q9D958	Signal peptidase complex subunit 1	Spcs1
26.2196	26.2128	25.8651	26.123	26.0111	26.0903				8	8	8	20	20	20	46.607	0	38.935	333360000	21	A0A0R4J2B0;V9GX43;S4R2U7;S4R1S7;E9QA47;Q9Z0H4-11;Q9Z0H4-7;Q9Z0H4-5;Q9Z0H4-4;Q9Z0H4;Q9Z0H4-8;Q9Z0H4-2;Q9Z0H4-6;Q9Z0H4-9;S4R2L5;S4R2J2;A3KGT0;S4R2S7;S4R2U1	A0A0R4J2B0;V9GX43;S4R2U7;S4R1S7;E9QA47;Q9Z0H4-11;Q9Z0H4-7;Q9Z0H4-5;Q9Z0H4-4;Q9Z0H4;Q9Z0H4-8;Q9Z0H4-2;Q9Z0H4-6;Q9Z0H4-9;S4R2L5;S4R2J2;A3KGT0;S4R2S7	CUGBP Elav-like family member 2	Celf2
27.2695	27.6055	27.259	27.2173	27.2473	26.995				10	10	9	41.9	41.9	36.1	35.888	0	74.078	759700000	44	A0A0R4J2B2;Q6WVG3;Q5DTY9	A0A0R4J2B2;Q6WVG3	BTB/POZ domain-containing protein KCTD12	Kctd12
25.5751	25.5143	25.5538	25.9699	25.3594	25.5725				2	2	2	11.4	11.4	11.4	20.292	0	6.9191	225130000	7	A0A0U1RP13;Q8VDP6;A0A0U1RP60;A0A0U1RNI6;A0A0U1RPV3;A0A0U1RQ57	A0A0U1RP13;Q8VDP6;A0A0U1RP60;A0A0U1RNI6;A0A0U1RPV3;A0A0U1RQ57	CDP-diacylglycerol--inositol 3-phosphatidyltransferase	Cdipt
25.2465	25.0997	25.3504	25.8483	25.4639	25.9192				7	7	6	9.8	9.8	8.9	95.998	0	10.653	208380000	16	A0A0X1KG61;A0A0U1RP47;A0A0U1RQ85;P22682;A0A0U1RP17;A0A0U1RP95	A0A0X1KG61;A0A0U1RP47;A0A0U1RQ85;P22682	E3 ubiquitin-protein ligase CBL	Cbl
24.015	24.2378	23.9481	24.0323	23.7237	22.5777				3	3	3	5.2	5.2	5.2	92.071	0	12.513	70220000	9	E9Q5Q0;Q3TGG2;A0A0U1RPL0;Q7TQH0-3;Q7TQH0;Q7TQH0-2;J3QP59	E9Q5Q0;Q3TGG2;A0A0U1RPL0;Q7TQH0-3;Q7TQH0;Q7TQH0-2;J3QP59	Ataxin-2-like protein	Atxn2l
25.2939	25.3162	24.8708	22.5527	24.9154	23.2736				6	6	5	11.2	11.2	9.9	93.52	0	15.619	140510000	13	A0A0U1RPM2;P16879;A0A0U1RPN6;A0A0U1RNL3;A0A0U1RPD6;A0A0U1RPB9;A0A0U1RQ80;P70451-4	A0A0U1RPM2;P16879	Tyrosine-protein kinase Fes/Fps	Fes
26.5544	26.7701	26.222	25.3616	27.0137	26.0929				5	5	5	44.7	44.7	44.7	14.255	0	60.454	447350000	15	A0A140LJG6;A0A140LHR3;A0A140LJ01;A0A140LHG8;Q9CYN2;A0A140LIK0	A0A140LJG6;A0A140LHR3;A0A140LJ01;A0A140LHG8;Q9CYN2	Signal peptidase complex subunit 2	Spcs2
25.0756	25.2628	25.1611	25.1693	25.2594	25.0173				4	4	4	13.1	13.1	13.1	39.425	0	19.886	172300000	17	A0A140LHL5;Q8VDQ8-3;Q8VDQ8-2;Q8VDQ8;Q8VDQ8-4	A0A140LHL5;Q8VDQ8-3;Q8VDQ8-2;Q8VDQ8;Q8VDQ8-4	NAD-dependent protein deacetylase sirtuin-2	Sirt2
23.4721	23.4703	23.6799	24.3028	23.5013	24.3724				2	2	2	4.4	4.4	4.4	54.219	0	5.9286	63812000	8	A0A140LIT2;O88455	A0A140LIT2;O88455	7-dehydrocholesterol reductase	Dhcr7
23.6751	23.7877	23.8319	23.3772	23.7067	23.2143				1	1	1	16.5	16.5	16.5	13.176	0	52.246	55878000	6	A0A140LJL0;P35762	A0A140LJL0;P35762	CD81 antigen	Cd81
24.4225	23.8303	23.7947	25.9813	25.5924	25.8171				4	4	4	26.8	26.8	26.8	21.053	0	23.2	143380000	14	A0A140T8J4;Q9R257	A0A140T8J4;Q9R257	Heme-binding protein 1	Hebp1
28.3568	28.5029	28.4064	29.1287	28.4062	29.0855				12	12	12	46.8	46.8	46.8	17.695	0	45.964	1804900000	67	Q5M9M5;A0A140T8M7;P62751;D3YTY6	Q5M9M5;A0A140T8M7;P62751	60S ribosomal protein L23a	Rpl23a
27.3021	27.1166	27.2296	27.7219	27.398	27.496				7	7	7	27.9	27.9	27.9	30.752	0	73.846	762540000	41	Q3TX38;A0A140T8V3;Q60931;J3QMG3	Q3TX38;A0A140T8V3;Q60931;J3QMG3	Voltage-dependent anion-selective channel protein 3	Vdac3
28.446	28.2456	28.4564	28.3244	27.9166	28.2618				49	49	49	11.9	11.9	11.9	584.62	0	198.77	1507300000	113	A0A171EBL2;E9Q555	A0A171EBL2;E9Q555	E3 ubiquitin-protein ligase RNF213	Rnf213
26.8586	26.7872	26.9102	26.8801	26.9478	26.8983				11	11	11	38.4	38.4	38.4	36.567	0	49.331	568970000	39	A0A171KXD3;Q9JIF0-3;Q9JIF0-2;Q9JIF0;A0A140LHF7;A0A140LJ70;A0A140LJF4;A0A140LHS4;A0A140LIF7;A0A140LJ68;A0A140LI33;Q6PAK3	A0A171KXD3;Q9JIF0-3;Q9JIF0-2;Q9JIF0;A0A140LHF7;A0A140LJ70;A0A140LJF4	Protein arginine N-methyltransferase 1	Prmt1
22.3843	23.4458	22.5646	21.6169	23.6814	23.0477				2	2	2	16.1	16.1	16.1	30.928	0	12.925	34419000	6	Q8BVQ0;A0MNP4;Q9ERF3;D6RJ72;D6RDC7	Q8BVQ0;A0MNP4;Q9ERF3;D6RJ72;D6RDC7	WD repeat-containing protein 61;WD repeat-containing protein 61, N-terminally processed	Wdr61
30.0809	29.9971	30.3236	30.2816	30.2796	30.3194				48	32	2	60.3	43.9	3	102.72	0	323.31	5769000000	221	A1BN54;Q9JI91;O88990;D3YY95	A1BN54		Actn1
23.2298	22.8673	23.3938	23.6108	23.0622	23.2481				3	3	3	6.6	6.6	6.6	83.424	0	24.907	43387000	9	A1L361;Q9WUN2	A1L361;Q9WUN2	Serine/threonine-protein kinase TBK1	Tbk1
26.7633	27.3285	26.8865	27.2076	27.087	27.2229				7	7	7	32.4	32.4	32.4	36.539	0	85.314	669720000	43	A1L3B8;P26516	A1L3B8;P26516	26S proteasome non-ATPase regulatory subunit 7	Psmd7
25.7403	25.6411	25.0991	25.5209	25.0815	25.8895				4	4	4	26.6	26.6	26.6	23.406	0	29.536	218300000	21	A2A4J1;Q4FK54;P61290;A2A4J3	A2A4J1;Q4FK54;P61290;A2A4J3	Proteasome activator complex subunit 3	Psme3
28.618	28.7004	28.3012	28.8904	28.4879	28.3718				6	6	6	23.2	23.2	23.2	23.247	0	51.092	1741900000	46	A2A547;Q5I0T8;P84099	A2A547;Q5I0T8;P84099	Ribosomal protein L19;60S ribosomal protein L19	Rpl19
24.8811	25.0213	25.1031	25.0448	25.0527	24.9007				7	7	4	5.6	5.6	3.6	202.24	0	39.12	159910000	23	A2A5R2;D3YYK9;F6YCJ0	A2A5R2	Brefeldin A-inhibited guanine nucleotide-exchange protein 2	Arfgef2
26.4312	26.3715	26.071	25.802	26.0103	26.014				8	8	8	17.5	17.5	17.5	64.462	0	96.433	347790000	24	A2A5V3;A2A5V2;S4R2D3;A2A5V4;P55194;S4R2T6;A2A5V1	A2A5V3;A2A5V2;S4R2D3;A2A5V4;P55194	SH3 domain-binding protein 1	Sh3bp1
27.7061	27.1742	26.7487	27.4558	26.7197	27.2767				7	7	7	26.4	26.4	26.4	35.763	0	154.58	685350000	27	A2A6J4;A2A6J7;P19973-2;P19973	A2A6J4;A2A6J7;P19973-2;P19973	Lymphocyte-specific protein 1	Lsp1
24.366	24.4846	24.4706	24.6869	24.2584	24.4467				3	3	3	19.3	19.3	19.3	25.968	0	33.607	102020000	14	A2A6M1;Q9CZ28	A2A6M1;Q9CZ28	Vacuolar-sorting protein SNF8	Snf8
25.0429	24.9591	25.2567	25.7709	24.9693	25.3451				3	3	3	6.1	6.1	6.1	55.751	0	8.1287	165440000	7	A2A6S1;Q3TB48	A2A6S1;Q3TB48	Transmembrane protein 104	Tmem104
26.9101	27.0416	27.1292	27.257	27.0588	27.1309				9	9	9	21.6	21.6	21.6	63.772	0	58.061	646130000	31	A2A6U3;Q80UG5-2;Q80UG5-3;Q80UG5;A2A6U5;A8Y5D3	A2A6U3;Q80UG5-2;Q80UG5-3;Q80UG5;A2A6U5	Septin-9	2009-09-01
24.0269	24.2726	24.3374	24.2519	24.3338	24.3473				4	4	4	7.9	7.9	7.9	89.909	0	19.472	94651000	14	A2A7A7;Q8CFX1;A2A7A8	A2A7A7;Q8CFX1	GDH/6PGL endoplasmic bifunctional protein;Glucose 1-dehydrogenase;6-phosphogluconolactonase	H6pd
25.608	25.3649	25.9341	26.0346	25.5106	26.2004				10	10	10	23.4	23.4	23.4	63.001	0	32.224	257700000	24	A2A7S7;Q91WQ3;F6VXZ2	A2A7S7;Q91WQ3	Tyrosine--tRNA ligase, cytoplasmic;Tyrosine--tRNA ligase, cytoplasmic, N-terminally processed	Yars
25.2863	25.3179	24.4847	22.5168	24.9022	22.9149				2	2	2	36.7	36.7	36.7	17.27	0	23.717	127970000	7	A2A7Z4;Q9CQH7	A2A7Z4;Q9CQH7	Transcription factor BTF3 homolog 4	Btf3l4
24.5026	24.2126	24.1207	24.2093	23.9964	23.856				4	4	4	6.1	6.1	6.1	72.423	0	14.135	78280000	8	A2A839;A2A838;A2AD32;A2A841;P48193-2;P48193;A2A842	A2A839;A2A838;A2AD32;A2A841;P48193-2;P48193;A2A842	Protein 4.1	Epb4.1;Epb41
26.1683	26.032	26.1357	26.3572	25.9775	26.0882				10	10	10	9	9	9	127.77	0	23.116	303670000	22	A6PWC3;A2A9Q2;Q8BHG1;Q3V3G9	A6PWC3;A2A9Q2;Q8BHG1	Nardilysin	Nrd1
25.9489	26.4786	25.5725	25.5358	25.8389	25.4904				9	9	9	20.6	20.6	20.6	65.952	0	74.338	287800000	22	A2AAN2;Q8BMA6	A2AAN2;Q8BMA6	Signal recognition particle subunit SRP68	Srp68
25.9525	26.2063	25.9623	25.9159	25.769	25.6964				5	5	5	8.5	8.5	8.5	101.52	0	30.726	282250000	22	A2AAY5;O89032-3;O89032-2;O89032	A2AAY5	SH3 and PX domain-containing protein 2B	Sh3pxd2b
29.1605	29.2936	29.4754	28.8857	29.5602	28.9665				19	19	19	38	38	38	67.501	0	261.81	3101400000	121	A2ACG7;Q9DBG6	A2ACG7;Q9DBG6	Dolichyl-diphosphooligosaccharide--protein glycosyltransferase subunit 2	Rpn2
25.5784	25.7832	25.3115	25.0431	25.8675	25.0516				6	6	6	26.6	26.6	26.6	44.59	0	35.653	231120000	16	A2ADY9	A2ADY9	Protein DDI1 homolog 2	Ddi2
24.332	23.8844	24.0137	22.2326	21.9226	23.8959				7	7	7	18.4	18.4	18.4	56.401	0	11.34	82164000	5	A2AEW5;A2AEW9;A2AEW8;Q8VD04;A2AEW6	A2AEW5;A2AEW9;A2AEW8;Q8VD04;A2AEW6	GRIP1-associated protein 1	Gripap1
27.9512	27.2342	27.6831	28.0669	27.7266	27.8525				9	9	3	22.4	22.4	11.8	46.908	0	57.658	1054900000	55	A2AFJ1;Q60973;A2AFI9;F6U539;F6ZLC6	A2AFJ1;Q60973;A2AFI9	Histone-binding protein RBBP7	Rbbp7
23.8467	23.776	24.2014	22.9381	23.8466	23.3838				6	6	6	1.9	1.9	1.9	482.69	0	11.009	63623000	4	A2AFQ0;Q7TMY8-4;Q7TMY8-3;Q7TMY8;Q7TMY8-2;F6XP90;F6UYC1	A2AFQ0;Q7TMY8-4;Q7TMY8-3;Q7TMY8;Q7TMY8-2	E3 ubiquitin-protein ligase HUWE1	Huwe1
27.0656	27.1023	27.1127	26.9179	27.2736	26.753				9	9	9	48.7	48.7	48.7	27.273	0	72.959	652640000	38	Q99N15;A2AFQ2;O08756	Q99N15;A2AFQ2;O08756	3-hydroxyacyl-CoA dehydrogenase type-2	Hsd17b10
28.2215	28.0507	28.2889	28.0549	28.3844	28.0967				20	20	20	59.2	59.2	59.2	44.669	0	203.41	1482800000	126	A2AGN7;O88685;B7ZCF1;A0A087WPH7;F6Q2E3	A2AGN7;O88685;B7ZCF1;A0A087WPH7	26S protease regulatory subunit 6A	Psmc3
27.4869	27.3481	27.8138	27.86	27.5606	27.6863				8	8	8	21.5	21.5	21.5	54.437	0	41.39	996000000	37	A2AH25;Q5FWK3	A2AH25;Q5FWK3	Rho GTPase-activating protein 1	Arhgap1
27.569	27.5414	27.4459	27.5907	27.5795	27.5051				24	23	23	38	37	37	109.36	0	173.58	909280000	75	Q543F1;A2AH85;O08810;G3UZ34;G3UXK8	Q543F1;A2AH85;O08810;G3UZ34	116 kDa U5 small nuclear ribonucleoprotein component	Eftud2
23.6787	23.8731	23.3965	23.6334	23.6688	23.2443				2	2	2	12.3	12.3	12.3	17.127	0	6.3752	57465000	9	A2AHX9;Q9QWX2;Q64373-2;Q64373-3;Q64373-4;Q64373;A2AHX7;A2AHX8	A2AHX9;Q9QWX2;Q64373-2;Q64373-3;Q64373-4;Q64373;A2AHX7;A2AHX8	Bcl-2-like protein 1	Bcl2l1
23.8142	23.7302	23.5112	23.266	23.7192	22.4539				2	2	2	5.4	5.4	5.4	62.461	0	13.54	53261000	8	A2AIV8	A2AIV8	Caspase recruitment domain-containing protein 9	Card9
24.6348	24.5486	24.3287	24.2699	24.2218	23.9465				4	4	4	11.2	11.2	11.2	61.447	0	22.339	97508000	8	A2AJ72;Q3TIX6;A0A0A6YVV5;A2AJ71;A0A0A6YY39;F7AM43	A2AJ72;Q3TIX6;A0A0A6YVV5		Fubp3
26.773	27.2017	26.1945	26.8763	26.5856	26.1978				9	9	9	51.9	51.9	51.9	23.261	0	100.4	499470000	35	A2AKH4;Q9D3L3;O09044;B0R030;B0R029;E9Q8A1;P60879	A2AKH4;Q9D3L3;O09044;B0R030;B0R029;E9Q8A1	Synaptosomal-associated protein;Synaptosomal-associated protein 23	Snap23
23.1816	23.1478	23.5099	23.3209	23.4359	22.6132				4	4	4	7.1	7.1	7.1	111.51	0	7.5597	50209000	8	A2AKI5;P43406	A2AKI5;P43406	Integrin alpha-V;Integrin alpha-V heavy chain;Integrin alpha-V light chain	Itgav
30.6735	30.8724	30.6415	30.4743	30.7881	29.9665				18	18	18	47.8	47.8	47.8	34.476	0	323.31	7644900000	182	A2AL12;J3QNY1;Q8BG05-2;Q8BG05;B2RXM2;A2AL13;V9GX38	A2AL12;J3QNY1;Q8BG05-2;Q8BG05;B2RXM2	Heterogeneous nuclear ribonucleoprotein A3	Hnrnpa3;Gm9242;Gm6793
26.113	26.1255	26.3467	25.7765	26.2149	25.6946				11	11	11	28.5	28.5	28.5	63.841	0	40.204	335550000	28	H3BKN2;A2AL50;Q8C0I1;A2AL49;H3BIY5	H3BKN2;A2AL50;Q8C0I1;A2AL49	Alkyldihydroxyacetonephosphate synthase, peroxisomal	Agps
27.0505	26.7104	27.1168	26.9029	26.8339	26.3515				13	13	13	22.6	22.6	22.6	75.127	0	79.321	565240000	29	Q8CBM2;A2AL85;Q8BSY0;A2AL83;A2AL75;Q3TU40;A2AL81;A2AL71;A2AL77;A2AL79;Q9CR06;Q6P8S1;A2AL74;A2AL78;A2AL76;Q8BSY0-2	Q8CBM2;A2AL85;Q8BSY0	Aspartyl/asparaginyl beta-hydroxylase	Asph
24.6861	24.8499	24.881	24.6219	24.9032	24.962				5	5	5	32	32	32	28.249	0	12.132	139370000	10	F6TQL3;A2ALF2;Q6NZB0;A2ALF0;A2ALF3;F7CXJ2;F6QIL6;D3Z4I5	F6TQL3;A2ALF2;Q6NZB0;A2ALF0;A2ALF3	DnaJ homolog subfamily C member 8	Dnajc8
23.7724	24.352	24.0835	24.3086	24.11	23.8129				4	4	4	10.3	10.3	10.3	55.805	0	12.762	79599000	8	A2ALN0;P48410	A2ALN0;P48410	ATP-binding cassette sub-family D member 1	Abcd1
21.9847	22.363	22.2013	22.2616	23.4806	22.9765				2	2	2	5.5	5.5	5.5	59.117	0.001027	3.2809	25827000	2	A2AMH3;A2AMH5;A2AMH4;Q6X893;Q6X893-2	A2AMH3;A2AMH5;A2AMH4;Q6X893;Q6X893-2	Choline transporter-like protein 1	Slc44a1
30.1925	30.2137	30.0011	30.3412	29.8876	29.9631				20	20	20	67.7	67.7	67.7	29.295	0	264.71	5128500000	133	A2AMW0;P47757-2;P47757-4;P47757;F7CAZ6;A0A0A0MQI9;F6YHZ8	A2AMW0;P47757-2;P47757-4;P47757;F7CAZ6	F-actin-capping protein subunit beta	Capzb
25.5823	25.0743	25.7622	25.5663	25.3483	25.1835				10	10	10	2.9	2.9	2.9	570.29	0	21.217	207240000	14	A2AN08-3;A2AN08;A2AN08-5;Z4YMA7;A2AN08-2;F6SSP6;A2AN08-4	A2AN08-3;A2AN08;A2AN08-5;Z4YMA7;A2AN08-2	E3 ubiquitin-protein ligase UBR4	Ubr4
23.1685	23.3669	23.2811	23.4147	23.821	23.2333				3	3	3	36.1	36.1	36.1	11.741	0	16.038	49412000	14	A2AP32;A2AP31;Q3UIU2	A2AP32;A2AP31;Q3UIU2	NADH dehydrogenase [ubiquinone] 1 beta subcomplex subunit 6	Ndufb6
28.15	28.2279	28.3237	28.4601	28.2775	27.7734				4	4	4	15.1	15.1	15.1	40.263	0	31.527	1450400000	43	Q3U8S1;A2APM5;A2APM3;A2APM4;E9QKM8;Q80X37;A2APM1;A2APM2;P15379-2;P15379-3;P15379-6;P15379-11;P15379-5;P15379-10;P15379-9;P15379-4;P15379-8;P15379-7;P15379;P15379-12;P15379-13	Q3U8S1;A2APM5;A2APM3;A2APM4;E9QKM8;Q80X37;A2APM1;A2APM2;P15379-2;P15379-3;P15379-6;P15379-11;P15379-5;P15379-10;P15379-9;P15379-4;P15379-8;P15379-7;P15379;P15379-12;P15379-13	CD44 antigen	Cd44
26.6006	26.3354	26.8053	26.8729	26.8542	27.2008				15	15	15	31.6	31.6	31.6	64.628	0	70.294	554950000	42	A2AQ43;Q80TY0-2;Q80TY0-3;A2AQ44;A2AQ42;A2AQ45;A2AQ41;Q80TY0;Q80TY0-4;Q80TY0-5;F6VVN1;A0A0A6YWT1;A2AQ39;A2AQ47	A2AQ43;Q80TY0-2;Q80TY0-3;A2AQ44;A2AQ42;A2AQ45;A2AQ41;Q80TY0;Q80TY0-4;Q80TY0-5;F6VVN1	Formin-binding protein 1	Fnbp1
26.7866	26.6328	26.6242	26.7379	26.6373	26.4756				12	12	12	22.4	22.4	22.4	82.829	0	44.433	472820000	37	A2AQR0;Q64521	A2AQR0;Q64521	Glycerol-3-phosphate dehydrogenase, mitochondrial	Gpd2
24.6744	24.8241	24.8594	24.8196	25.2112	23.5559				4	4	4	14	14	14	48.547	0	25.599	131770000	12	A2AR26;Q3UDF0;A2AR27	A2AR26;Q3UDF0		Slc2a6
24.644	24.5324	23.873	24.2289	24.1768	22.8251				4	4	4	23	23	23	33.903	0	24.602	96126000	8	A2ATI8;A2ATI6;A2ATI9;Q99JX3;Q99JX3-2	A2ATI8;A2ATI6;A2ATI9;Q99JX3;Q99JX3-2	Golgi reassembly-stacking protein 2	Gorasp2
27.4967	27.4871	27.3122	27.7945	27.0703	27.7592				8	8	8	32.9	32.9	32.9	31.69	0	27.703	827770000	37	A2AU62;Q64012-2;Q64012;A2AU61;A2AU60	A2AU62;Q64012-2;Q64012;A2AU61;A2AU60	RNA-binding protein Raly	Raly
25.7696	25.5032	25.6713	26.0931	25.6919	25.9881				5	5	5	28.2	28.2	28.2	22.466	0	12.741	264080000	14	Q3TAI4;A2AUD5;Q9CYZ2;V9GWU5;F6VQ81;Q3TUJ9;Q8BKP1	Q3TAI4;A2AUD5;Q9CYZ2;V9GWU5;F6VQ81;Q3TUJ9;Q8BKP1	Tumor protein D54	Tpd52l2
25.5401	25.6811	25.2352	25.1143	25.2961	24.8658				6	6	6	11.7	11.7	11.7	70.644	0	19.614	200440000	15	A2AUK6;A2AUK7;A2AUK8;Q9Z2H5-3;Q9Z2H5-2;A2AUK5;E9PV14;Q9Z2H5	A2AUK6;A2AUK7;A2AUK8;Q9Z2H5-3;Q9Z2H5-2;A2AUK5;E9PV14;Q9Z2H5	Band 4.1-like protein 1	Epb4.1l1;Epb41l1
29.2286	28.9787	29.1201	29.6229	29.0459	29.552				36	36	36	26	26	26	158.39	0	312.54	2835800000	122	A2AVJ7;Q99PL5;Q99PL5-8;Q99PL5-7;Q99PL5-6;Q99PL5-4;Q99PL5-3;Q99PL5-2;Q99PL5-12;Q99PL5-11;Q99PL5-10;Q99PL5-9;Q99PL5-5	A2AVJ7;Q99PL5	Ribosome-binding protein 1	Rrbp1
26.0354	26.6611	26.3148	26.1545	26.5931	25.7195				4	4	4	67.3	67.3	67.3	11.928	0	35.227	385360000	16	A2AVR9;P62627	A2AVR9;P62627	Dynein light chain roadblock-type 1	Dynlrb1
26.451	26.411	26.6823	26.4024	26.5678	26.295				8	8	8	16.9	16.9	16.9	71.527	0	32.97	423820000	30	A2AW05;Q08943;Q08943-2	A2AW05;Q08943;Q08943-2	FACT complex subunit SSRP1	Ssrp1
25.2211	24.6096	24.7751	24.4281	25.2716	24.6281				3	3	3	3.4	3.4	3.4	120.8	0	18.27	177220000	9	A2AWA9;A2AWA9-2;A2AWB0;A2AWA7;A2AWA9-3	A2AWA9;A2AWA9-2	Rab GTPase-activating protein 1	Rabgap1
25.7129	25.2854	25.7944	25.7834	25.4787	25.5035				10	10	10	10.1	10.1	10.1	128.71	0	34.122	222960000	20	A2AWF8;A2AWF9;E9Q4S7;Q64455	A2AWF8;A2AWF9;E9Q4S7;Q64455	Receptor-type tyrosine-protein phosphatase eta	Ptprj
23.895	23.9134	22.5848	24.2268	22.5408	22.8838				4	4	4	11.3	11.3	11.3	66.811	0	10.28	66593000	4	F6S3V7;A2AWP6;A2AWP8-5;A2AWP8-3;A2AWP8-2;A2AWP8-4;A2AWP8	F6S3V7;A2AWP6;A2AWP8-5;A2AWP8-3;A2AWP8-2;A2AWP8-4;A2AWP8	Rho guanine nucleotide exchange factor 10-like protein	Arhgef10l
23.9441	23.9529	24.5307	23.1369	24.5271	22.8067				7	7	7	11.1	11.1	11.1	85.009	0	9.681	130200000	8	A2AWT6;A2AWT7;A2AWT5;P25976-2;P25976;E9Q4A8	A2AWT6;A2AWT7;A2AWT5;P25976-2;P25976	Nucleolar transcription factor 1	Ubtf
25.523	25.3223	25.4232	25.5048	25.5114	25.3273				5	5	5	28.4	28.4	28.4	23.432	0	27.298	205400000	12	A2BDX2;O70152;F8WII3	A2BDX2;O70152	Dolichol-phosphate mannosyltransferase subunit 1	Dpm1
24.71	24.6095	24.6338	24.2794	22.864	22.0662				2	2	2	4.6	4.6	4.6	49.374	0	4.9542	125100000	9	A2BDX3	A2BDX3	Adenylyltransferase and sulfurtransferase MOCS3;Molybdopterin-synthase adenylyltransferase;Molybdopterin-synthase sulfurtransferase	Mocs3
28.1807	27.6661	27.9494	28.4846	28.0489	28.3464				5	5	5	27.9	27.9	27.9	24.923	0	50.136	1348200000	39	A2BE93;Q9EQU5-2;Q9EQU5;A2BE92;Q9EQU5-3	A2BE93;Q9EQU5-2;Q9EQU5;A2BE92	Protein SET	Set
26.3931	26.4647	26.1581	25.8634	26.4614	26.4009				11	11	11	33	33	33	68.393	0	89.45	386960000	34	A2BFF7;Q3TPJ8;O88487;A2BFF8;A2BFF9;A2BFF5	A2BFF7;Q3TPJ8;O88487;A2BFF8;A2BFF9;A2BFF5	Cytoplasmic dynein 1 intermediate chain 2	Dync1i2
28.5146	28.2342	28.2893	28.6754	28.265	28.4679				11	11	11	33.3	33.3	33.3	53.912	0	109.34	1671000000	77	A2RS22;Q9WUM3;D3YUG6	A2RS22;Q9WUM3	Coronin;Coronin-1B	Coro1b
27.8289	27.9626	27.7938	27.896	27.6386	27.8604				12	12	12	29.6	29.6	29.6	55.028	0	81.367	1116300000	74	A2RS23;Q11136;G3UXC5	A2RS23;Q11136	Xaa-Pro dipeptidase	Pepd
25.597	25.9061	26.2847	26.4352	26.4304	26.606				4	4	4	35.2	35.2	35.2	19.914	0	38.103	365810000	14	F6V6T4;A2RS53;Q9R0Q3;Q8BPI2	F6V6T4;A2RS53;Q9R0Q3;Q8BPI2	Transmembrane emp24 domain-containing protein 2	Tmed2
25.467	25.803	25.4128	25.4313	25.7715	25.5588				6	6	6	29.4	29.4	29.4	33.83	0	31.574	236080000	18	A2RS58;P47941	A2RS58;P47941	Crk-like protein	Crkl
24.4317	24.3164	25.2543	25.125	25.0267	25.0753				3	3	3	13.1	13.1	13.1	26.172	0	13.481	140270000	13	A2RS96;Q9CXE7;E9PXY3;D3Z615;Q8C5H9;Q3V440;E9Q2J2	A2RS96;Q9CXE7;E9PXY3	Transmembrane emp24 domain-containing protein 5	Tmed5
28.0889	27.7033	27.9068	28.0306	27.9116	27.8797				10	10	8	35.7	35.7	32.8	42.679	0	150.68	1150300000	55	A2RSB1;B7ZNL2;Q78ZA7;A0A140LJB5;A0A140LJ37;A0A140LI20;A0A140LI78	A2RSB1;B7ZNL2;Q78ZA7;A0A140LJB5	Nucleosome assembly protein 1-like 4	Nap1l4
27.5913	27.5702	27.3073	27.5933	27.3111	26.6693				5	5	5	24.3	24.3	24.3	37.022	0	91.104	806270000	49	A2RSS6;Q64191	A2RSS6;Q64191	N(4)-(beta-N-acetylglucosaminyl)-L-asparaginase;Glycosylasparaginase alpha chain;Glycosylasparaginase beta chain	Aga
29.289	29.353	29.2671	29.6608	29.1634	29.1535				10	10	10	48.5	48.5	48.5	19.53	0	95.721	3030700000	100	A2RSV8;P19783;M0QWX7;D6RG40	A2RSV8;P19783	Cytochrome c oxidase subunit 4 isoform 1, mitochondrial	Cox4i1
25.3628	25.5252	25.3222	25.6434	25.5353	25.902				8	8	8	30.8	30.8	30.8	38.416	0	21.854	217270000	11	A2RSX9;E9Q3G5;G5E8V9;E9QAY5	A2RSX9;E9Q3G5;G5E8V9;E9QAY5		Arfip1
27.2799	27.4181	27.77	27.5634	27.6062	27.9973				8	8	8	19.5	19.5	19.5	49.372	0	190.2	957360000	35	A2RTI3;O89017	A2RTI3;O89017	Legumain	Lgmn
27.9185	27.7256	28.2389	28.6194	28.0146	28.1398				10	10	10	82.2	82.2	82.2	17.138	0	54.908	1280300000	39	A2RTT4;P61089;A0A087WPV1;Q9CQ37	A2RTT4;P61089	Ubiquitin-conjugating enzyme E2 N	Ube2n
24.3377	24.4606	24.5798	24.916	24.4948	22.9073				10	3	3	22.1	6.8	6.8	67.852	0	7.934	105880000	9	Q91YZ8;D3Z5M2;A3KFU5;A3KFU8;Q6PHQ9;V9GXG3	Q91YZ8;D3Z5M2;A3KFU5;A3KFU8;Q6PHQ9;V9GXG3		Pabpc4;Gm10110
27.9555	28.0134	27.5908	27.9289	27.644	27.842				2	2	2	1.1	1.1	1.1	278.84	0.0072683	1.8969	1788000000	9	E9Q5A8;A3KGJ7;Q60952;B7ZCN3	E9Q5A8;A3KGJ7;Q60952;B7ZCN3	Centrosome-associated protein CEP250	Cep250
25.1059	21.8711	25.1647	25.0342	25.0966	23.2157				2	2	2	16.3	16.3	16.3	16.98	0	9.4691	128150000	4	A3KGQ6;Q9D898	A3KGQ6;Q9D898	Actin-related protein 2/3 complex subunit 5;Actin-related protein 2/3 complex subunit 5-like protein	Arpc5l
27.6512	27.305	28.0993	28.3156	28.207	28.4968				46	46	46	26.7	26.7	26.7	282.89	0	323.31	1312400000	99	A3KGU5;A3KGU7;E9Q447;A3KGU9;P16546-2;P16546;A3KGU4	A3KGU5;A3KGU7;E9Q447;A3KGU9;P16546-2;P16546	Spectrin alpha chain, non-erythrocytic 1	Sptan1
28.1031	27.3957	28.0273	26.7184	28.481	27.3111				1	1	1	15.5	15.5	15.5	11.896	0	57.787	1178900000	35	D3Z3B2;E9Q9C5;A3KML5;P63082	D3Z3B2;E9Q9C5;A3KML5;P63082	V-type proton ATPase 16 kDa proteolipid subunit	Atp6v0c
29.556	29.7015	29.5347	29.7268	29.2713	29.6203				9	9	9	56.2	56.2	56.2	16.445	0	50.168	3591100000	115	A4FUS1;P14131	A4FUS1;P14131	40S ribosomal protein S16	Rps16
23.8837	22.4964	24.2274	24.1794	24.0949	23.9359				8	8	8	8	8	8	171.18	0	28.032	73998000	6	A5D6P3;O35379;E9Q1I5	A5D6P3;O35379	Multidrug resistance-associated protein 1	Abcc1
26.4844	26.2211	26.5399	27.5443	27.8677	27.7875				9	9	9	46.2	46.2	46.2	20.809	0	29.315	689160000	39	A5GZX3;Q9CPU0	A5GZX3;Q9CPU0	Lactoylglutathione lyase	Glo1
23.9491	23.8454	22.9069	22.2508	23.9091	22.2251				4	4	4	6.7	6.7	6.7	94.128	0	4.7166	64670000	5	A6H5Z3;A6H5Z3-2	A6H5Z3;A6H5Z3-2	Exocyst complex component 6B	Exoc6b
26.4357	26.2115	26.1085	26.1032	26.1313	25.9682				13	13	13	8.8	8.8	8.8	211.46	0	50.331	360900000	26	A6H8H2;A6H8H2-2;E9Q449	A6H8H2;A6H8H2-2;E9Q449	DENN domain-containing protein 4C	Dennd4c
26.9356	26.9676	26.9826	27.3216	26.7447	27.3541				7	7	6	44.4	44.4	38	16.748	0	65.007	624770000	38	A7VJA4;Q9ERL7;D3Z2F6;D3YY16	A7VJA4;Q9ERL7;D3Z2F6;D3YY16	Glia maturation factor gamma	Gmfg
25.4146	25.8581	25.8952	25.1541	25.1761	25.855				7	7	7	33.9	33.9	33.9	35.208	0	52.45	235200000	16	A7VMV2;Q99KP3	A7VMV2;Q99KP3	Lambda-crystallin homolog	Cryl1
23.8394	23.7122	23.7655	23.9718	23.6934	24.057				3	3	3	16.6	16.6	16.6	25.428	0	5.0282	65442000	3	Q8C6H0;Q542M5;A8DIL0;Q9JL15	Q8C6H0;Q542M5;A8DIL0;Q9JL15	Galectin;Galectin-8	Lgals8
29.0255	29.4216	28.9926	29.1633	29.0097	29.3686				12	8	8	55.5	41.7	41.7	28.302	0	158.07	2608800000	49	A8IP69;P61982	A8IP69;P61982	14-3-3 protein gamma;14-3-3 protein gamma, N-terminally processed	Ywhag
23.8355	23.7742	23.4165	22.9846	23.3274	23.3244				2	2	2	23.8	23.8	23.8	11.853	0.00069711	3.5316	53973000	5	B0QZX9;Q8BHC4	B0QZX9;Q8BHC4	Dephospho-CoA kinase domain-containing protein	Dcakd
23.6203	23.236	23.7549	22.9222	23.7708	23.372				2	2	2	14.7	14.7	14.7	21.997	0	12.512	55782000	10	B0R091;P61022	B0R091;P61022	Calcineurin B homologous protein 1	Chp1
27.8862	27.8893	27.3841	27.6438	27.7008	27.1911				5	5	5	35.7	35.7	35.7	23.223	0	83.434	974380000	50	B1AQF4;Q9D7X3;H3BKL8;Q3V2Y9;H3BKD1	B1AQF4;Q9D7X3;H3BKL8;Q3V2Y9	Dual specificity protein phosphatase 3	Dusp3
24.8621	24.7961	24.7426	24.6843	24.3629	24.7131				3	3	3	9.4	9.4	9.4	39.907	0	16.708	120870000	8	B1AQR8;G3X9T7;O08573-3;O08573-2;O08573	B1AQR8;G3X9T7;O08573-3;O08573-2;O08573	Galectin;Galectin-9	Lgals9
26.5999	26.5341	26.6894	27.0822	26.8935	27.0898				10	10	7	35.5	35.5	27.7	50.895	0	56.381	541820000	30	B7ZC46;B1AQY9;B1AQZ0;Q8CHH9;Q8CHH9-2;E0CYM4	B7ZC46;B1AQY9;B1AQZ0;Q8CHH9;Q8CHH9-2	Septin-8	2008-09-01
24.0079	24.0393	24.4508	22.7464	23.9608	23.4333				2	2	1	17	17	10.4	12.195	0	13	82067000	4	B1AR50;Q9DCD6;Q8R3R8	B1AR50;Q9DCD6;Q8R3R8	Gamma-aminobutyric acid receptor-associated protein;Gamma-aminobutyric acid receptor-associated protein-like 1	Gabarap;Gabarapl1
28.0082	28.3073	27.6007	28.3085	27.6734	27.8717				9	9	9	40.8	40.8	40.8	12.217	0	30.287	1199600000	46	B1ARA3;Q4FZH2;P61255;B1ARA5	B1ARA3;Q4FZH2;P61255;B1ARA5	60S ribosomal protein L26	Rpl26
25.8587	25.5173	25.6578	25.9133	25.7798	25.8497				15	14	14	2.6	2.5	2.5	831.93	0	46.786	259190000	24	E9QA63;B1ARU4;E9PVY8;Q9QXZ0;A0A0A0MQA6;F7ACR9;E9QNP1;Q9QXZ0-3;Q9QXZ0-2;Q9QXZ0-4;B1ARU1;F6Q750;F6XCT0;F6SHS0;A0A0A0MQH5	E9QA63;B1ARU4;E9PVY8;Q9QXZ0;A0A0A0MQA6;F7ACR9;E9QNP1;Q9QXZ0-3;Q9QXZ0-2;Q9QXZ0-4;B1ARU1	Microtubule-actin cross-linking factor 1	Macf1
22.7797	22.8234	24.6367	23.8616	24.8515	23.4886				5	5	5	46.2	46.2	46.2	10.909	0	10.442	114310000	8	B1ARW4;Q99LY9	B1ARW4;Q99LY9	NADH dehydrogenase [ubiquinone] iron-sulfur protein 5;NADH dehydrogenase [ubiquinone] iron-sulfur protein 5, N-terminally processed	Ndufs5
23.7379	23.568	23.6603	24.1217	23.5827	23.8483				5	5	5	4.9	4.9	4.9	133.35	0	7.5333	62370000	9	B1ASP2;P52332;G5E852;Q62120	B1ASP2;P52332	Tyrosine-protein kinase;Tyrosine-protein kinase JAK1	Jak1
24.5551	24.7381	24.6439	23.8059	24.5728	22.4566				2	2	2	8.8	8.8	8.8	42.467	0	5.3594	99282000	5	B1AT82;Q9D0M1;B1AT84	B1AT82;Q9D0M1;B1AT84	Phosphoribosyl pyrophosphate synthase-associated protein 1	Prpsap1
26.3825	26.3617	26.4134	26.0641	26.3514	25.8304				6	6	6	17	17	17	54.33	0	17.271	367600000	15	B1AV77;B1ATI0;P47740	B1AV77;B1ATI0;P47740	Aldehyde dehydrogenase;Fatty aldehyde dehydrogenase	Aldh3a2
26.5227	26.6147	26.5658	26.4733	26.1199	26.0012				8	8	8	20.9	20.9	20.9	47.261	0	78.378	407550000	30	B1ATI9;Q3U432;Q60780-2;Q60780	B1ATI9;Q3U432;Q60780-2;Q60780	Growth arrest-specific protein 7	Gas7
24.4912	24.521	24.3605	22.6064	24.5089	24.4642				7	7	7	23.2	23.2	23.2	55.163	0	22.685	102280000	13	Q3MIA8;B1ATU4;G3UXW9;Q99LD4;Q99LD4-2;A0A140LJB7	Q3MIA8;B1ATU4;G3UXW9;Q99LD4;Q99LD4-2;A0A140LJB7	COP9 signalosome complex subunit 1	Gps1
23.461	23.6405	24.0638	24.1147	24.0451	24.4055				5	5	5	7.8	7.8	7.8	90.705	0	14.714	70694000	10	B1ATV0;Q9WVD4;Q8K4W8;Q61418;P51791-2;P51791	B1ATV0;Q9WVD4	H(+)/Cl(-) exchange transporter 5	Clcn5
25.4897	25.4499	25.4269	23.6409	24.769	25.7089				4	4	4	5.4	5.4	5.4	85.778	0	6.6709	187240000	4	B1ATZ0;B1ATZ1;Q3UMA3;Q99LI8;B1ATY9	B1ATZ0;B1ATZ1;Q3UMA3;Q99LI8;B1ATY9	Hepatocyte growth factor-regulated tyrosine kinase substrate	Hgs
26.1312	26.0201	26.4576	25.8512	26.3276	25.7849				8	8	8	19.2	19.2	19.2	66.113	0	47.248	352140000	25	B1AU25;Q9Z0X1	B1AU25;Q9Z0X1	Apoptosis-inducing factor 1, mitochondrial	Aifm1
24.6694	24.9649	23.2927	24.6574	23.2511	23.0401				6	6	6	22.4	22.4	22.4	45.065	0	13.687	122430000	5	B1AUN3;Q3UKV0;B1AUN2	B1AUN3;Q3UKV0;B1AUN2		Eif2b3
23.8843	24.2743	23.0356	24.1017	23.6572	24.0161				4	4	4	2.4	2.4	2.4	215.05	0	9.8482	68748000	8	B1AUX2;Q61191;F6SJS2	B1AUX2;Q61191;F6SJS2	Host cell factor 1;HCF N-terminal chain 1;HCF N-terminal chain 2;HCF N-terminal chain 3;HCF N-terminal chain 4;HCF N-terminal chain 5;HCF N-terminal chain 6;HCF C-terminal chain 1;HCF C-terminal chain 2;HCF C-terminal chain 3;HCF C-terminal chain 4;HCF C-terminal chain 5;HCF C-terminal chain 6	Hcfc1
24.1962	24.3468	24.3026	24.2357	24.1356	24.6312				5	5	5	11.6	11.6	11.6	59.573	0	11.536	91964000	11	B1AVH4;B1AVH5;Q8C0P5	B1AVH4;B1AVH5;Q8C0P5	Coronin;Coronin-2A	Coro2a
23.9451	24.1266	23.0304	24.178	22.9931	24.0782				3	3	3	6.5	6.5	6.5	65.962	0.00036832	4.4161	51840000	4	B1AW21;Q9Z2C5;Q3UDN6	B1AW21;Q9Z2C5;Q3UDN6	Myotubularin	Mtm1
29.358	29.0118	29.1108	29.3308	28.9869	28.9131				11	11	11	37	37	37	23.478	0	124.42	2689000000	78	B1AWE0;Q6PFA2;B1AWE1;B1AWD8;B1AWD9;O08585	B1AWE0;Q6PFA2;B1AWE1;B1AWD8;B1AWD9;O08585	Clathrin light chain A	Clta
26.2008	25.9919	25.927	25.7565	26.1442	25.1684				9	9	9	18.6	18.6	18.6	63.589	0	30.06	289330000	24	B1AX98;E9PV22;Q505F5;F6Z4L9;F6YT33	B1AX98;E9PV22;Q505F5	Leucine-rich repeat-containing protein 47	Lrrc47
26.5842	26.4867	26.6598	27.0963	26.7175	26.7107				8	8	8	16.1	16.1	16.1	74.318	0	29.228	511620000	39	B1AYC9;Q8R5A3;S4R2K5;F2Z4B7;G5E867;F2Z3U3	B1AYC9;Q8R5A3	Amyloid beta A4 precursor protein-binding family B member 1-interacting protein	Apbb1ip
24.2385	24.3766	23.4836	24.6092	23.752	23.7722				2	2	2	33.3	33.3	33.3	9.032	0	19.029	78518000	9	B1AZ42;B1AZ39;P0C0A3;B1AZ41	B1AZ42;B1AZ39;P0C0A3;B1AZ41	Charged multivesicular body protein 6	Chmp6
24.1618	24.0294	24.344	23.8883	24.3737	24.1917				5	5	5	12.1	12.1	12.1	57.681	0	22.523	86122000	9	B1AZ46;Q8BKX1-4;Q8BKX1-3;Q8BKX1-2;Q8BKX1	B1AZ46;Q8BKX1-4;Q8BKX1-3;Q8BKX1-2;Q8BKX1	Brain-specific angiogenesis inhibitor 1-associated protein 2	Baiap2
22.5971	22.7495	22.6796	22.4595	23.0308	22.0527				3	3	3	1.6	1.6	1.6	182.77	0	5.1385	29277000	11	B1AZI6;E9Q5E2	B1AZI6	THO complex subunit 2	Thoc2
23.6961	23.215	24.148	23.1008	23.8732	24.0854				3	3	3	1.1	1.1	1.1	469.02	0	9.9217	57959000	6	B1B0C7;E9PZ16;Q05793	B1B0C7;E9PZ16		Hspg2
23.5682	23.6017	23.9386	22.1203	24.0271	23.7164				2	2	2	19.4	19.4	19.4	24.446	0	8.5928	56133000	7	B1H3M0;E9Q0A7;Q4KMM3-3;Q4KMM3-2;Q4KMM3-4;Q4KMM3	B1H3M0;E9Q0A7;Q4KMM3-3;Q4KMM3-2;Q4KMM3-4;Q4KMM3	Oxidation resistance protein 1	Oxr1
31.5871	31.2118	31.3108	31.5328	31.7286	31.5376				25	25	25	66.3	66.3	66.3	47.994	0	323.31	14382000000	439	B2MWM9;P14211	B2MWM9;P14211	Calreticulin	Calr
26.2366	26.6818	26.0519	25.0604	26.7136	25.5068				8	5	5	53.5	38.6	38.6	23.707	0	40.929	356210000	25	B2RPS1;P61021	B2RPS1;P61021	Ras-related protein Rab-5B	Rab5b
26.6171	26.2319	26.2607	26.7493	26.4256	26.7031				18	18	17	10.8	10.8	10.5	236.25	0	81.83	431230000	45	E9QAI5;B2RQC6;G3UWN2;B2RQC6-2;E9QAT6	E9QAI5;B2RQC6;G3UWN2;B2RQC6-2;E9QAT6	CAD protein;Glutamine-dependent carbamoyl-phosphate synthase;Aspartate carbamoyltransferase;Dihydroorotase	Cad
25.3884	24.9354	25.2268	25.8112	25.386	25.8429				11	11	11	9.8	9.8	9.8	193.64	0	85.232	217330000	26	E9Q405;K3W4L0;B2RRE2;E9QAX2;Q9JMH9-5;Q9JMH9-7;Q9JMH9-2;Q9JMH9-4;Q9JMH9-1;Q9JMH9;Q9JMH9-6;E9QA74	E9Q405;K3W4L0;B2RRE2;E9QAX2;Q9JMH9-5;Q9JMH9-7;Q9JMH9-2;Q9JMH9-4;Q9JMH9-1;Q9JMH9;Q9JMH9-6;E9QA74	Unconventional myosin-XVIIIa	Myo18a
25.9096	25.9789	26.0076	25.2677	26.03	25.8342				10	10	10	23.8	23.8	23.8	76.723	0	46.341	288010000	19	B2RRH9;Q3THK7	B2RRH9;Q3THK7	GMP synthase [glutamine-hydrolyzing]	Gmps
21.948	22.1679	21.8358	22.2883	23.3243	23.5078				2	2	2	1.8	1.8	1.8	153.79	0.0061031	1.9592	30047000	3	F7CVW0;B2RRI2;Q689Z5;Q689Z5-2	F7CVW0;B2RRI2;Q689Z5;Q689Z5-2	Protein strawberry notch homolog 1	Sbno1
36.4349	36.5568	36.1409	36.2612	36.1295	36.2411				34	34	7	73.9	73.9	19.2	41.792	0	323.31	387220000000	3181	Q4KL81;B2RRX1;P63260;P60710;E9Q1F2;G3UZ07;B1ATY1;F8WGM8;G3UYG0;E9Q606;E9Q2D1;F6WX90;V9GXQ2;E9Q3M9	Q4KL81;B2RRX1;P63260;P60710;E9Q1F2	Actin, cytoplasmic 2;Actin, cytoplasmic 2, N-terminally processed;Actin, cytoplasmic 1;Actin, cytoplasmic 1, N-terminally processed	Actg1;Actb
24.823	25.2684	24.9356	24.2121	25.3065	24.0512				5	5	5	23.5	23.5	23.5	34.577	0	38.913	144190000	8	B2RRZ7;Q3U0V2;D6RCI0;D6RGL2	B2RRZ7;Q3U0V2	Tumor necrosis factor receptor type 1-associated DEATH domain protein	Tradd
24.3961	25.2077	24.8977	25.5068	25.9904	25.7879				6	6	6	9.8	9.8	9.8	102.71	0	32.811	188770000	13	B2RSC8;P46935;V9GXK3;V9GWV8;Q3V335	B2RSC8;P46935	E3 ubiquitin-protein ligase;E3 ubiquitin-protein ligase NEDD4	Nedd4
27.8971	27.8441	28.0175	27.6113	28.0789	27.9965				15	15	15	44.9	44.9	44.9	42.809	0	82.501	1185800000	95	B2RT97;Q9WVJ2;E9Q5I9;E9Q0U1;F6ZQQ3;F6PXS6;E9PY93	B2RT97;Q9WVJ2;E9Q5I9	26S proteasome non-ATPase regulatory subunit 13	Psmd13
25.3213	24.8626	25.5324	25.8443	25.2569	25.7062				4	4	4	22.1	22.1	22.1	20.605	0	31.226	211740000	16	B2RTB0;Q3UHX2	B2RTB0;Q3UHX2	28 kDa heat- and acid-stable phosphoprotein	Pdap1
34.1693	33.9241	33.9859	34.4188	33.8994	34.2816				8	8	8	45.2	45.2	45.2	13.92	0	89.619	87326000000	597	B2RVD5;B2RTK3;Q8CBB6;Q8CGP2;Q8CGP1;Q6ZWY9;Q64525;Q64478;Q64475;P10854;P10853;Q8CGP2-2;Q9D2U9;Q8CGP0;Q64524;P70696	B2RVD5;B2RTK3;Q8CBB6;Q8CGP2;Q8CGP1;Q6ZWY9;Q64525;Q64478;Q64475;P10854;P10853;Q8CGP2-2;Q9D2U9;Q8CGP0;Q64524;P70696	Histone H2B;Histone H2B type 1-P;Histone H2B type 1-K;Histone H2B type 1-C/E/G;Histone H2B type 2-B;Histone H2B type 1-H;Histone H2B type 1-B;Histone H2B type 1-M;Histone H2B type 1-F/J/L;Histone H2B type 3-A;Histone H2B type 3-B;Histone H2B type 2-E;Histone H2B type 1-A	Hist1h2bk;Hist1h2bm;Hist1h2br;Hist1h2bp;Hist1h2bc;Hist2h2bb;Hist1h2bh;Hist1h2bb;Hist1h2bf;Hist3h2ba;Hist3h2bb;Hist2h2be;Hist1h2ba
34.3687	34.127	34.3581	34.0156	34.2807	34.436				13	13	13	65	65	65	11.367	0	180.3	94910000000	1002	B2RTM0;P62806	B2RTM0;P62806	Histone H4	Hist2h4;Hist1h4a
27.8753	27.7345	27.7421	28.0276	27.7011	27.8492				16	16	16	63.1	63.1	63.1	38.442	0	142.45	1072800000	78	B2RUC7;Q9Z1Z2	B2RUC7;Q9Z1Z2	Serine-threonine kinase receptor-associated protein	Strap
25.6377	25.3074	25.4954	25.855	25.556	25.8014				8	8	8	10	10	10	145.09	0	36.939	235410000	26	B2RUJ2;B7ZNX6;Q80TH2-1;Q80TH2;Q80TH2-2;B9EHV0;A0A0G2JDT9;A0A0G2JFZ5;E9Q6L9;Q80TE7	B2RUJ2;B7ZNX6;Q80TH2-1;Q80TH2;Q80TH2-2	Protein LAP2	Erbb2ip
23.7635	22.954	24.1203	24.1923	23.8009	22.3116				5	5	5	11.9	11.9	11.9	61.378	0	8.5888	61922000	6	B2RUK5;Q3ULD5	B2RUK5;Q3ULD5	Methylcrotonoyl-CoA carboxylase beta chain, mitochondrial	Mccc2
24.8302	24.2178	25.3021	25.0092	24.9823	25.0596				3	3	3	9.4	9.4	9.4	39.329	0	9.1551	142120000	16	B2RUP8;Q3UMW8	B2RUP8;Q3UMW8	Ceroid-lipofuscinosis neuronal protein 5 homolog	Cln5
26.4687	26.4842	26.4254	26.5754	26.7549	26.9231				9	9	9	11.4	11.4	11.4	140.99	0	63.011	450100000	24	B2RUR3;P06795;P21447;A0A0G2JF49;A0A0G2JDM4;P21440	B2RUR3;P06795;P21447	Multidrug resistance protein 1B;Multidrug resistance protein 1A	Abcb1b;Abcb1a
28.2681	28.6844	27.6471	28.5949	28.1342	27.8875				5	3	3	31.2	24.2	24.2	13.509	0	26.824	1389600000	33	B2RVP5;Q3THW5;P0C0S6;Q8R029;Q3UA95	B2RVP5;Q3THW5;P0C0S6;Q8R029;Q3UA95	Histone H2A;Histone H2A.V;Histone H2A.Z	H2afv;H2afz
28.7005	30.0351	28.4466	29.3104	28.2577	28.6096				6	2	2	36.8	14.4	14.4	13.607	0	73.159	2426200000	25	F8WIX8;Q149V4;B2RWH3;Q64523;Q6GSS7;P27661;G3UWL7	F8WIX8;Q149V4;B2RWH3;Q64523;Q6GSS7;P27661	Histone H2A;Histone H2A type 2-C;Histone H2A type 2-A;Histone H2AX	Hist1h2al;Hist2h2ac;Hist2h2aa1;H2afx
24.8401	24.4895	24.6515	25.4576	24.6196	25.1141				5	5	5	11.8	11.8	11.8	60.705	0	27.269	143190000	10	B2RWI2;Q9EP89	B2RWI2;Q9EP89	Serine beta-lactamase-like protein LACTB, mitochondrial	Lactb
23.8979	23.7021	21.4436	24.1088	22.988	24.2094				6	6	6	6.4	6.4	6.4	128.39	0	11.758	59821000	5	B2RXC1	B2RXC1	Trafficking protein particle complex subunit 11	Trappc11
25.928	25.8943	25.5587	26.621	25.6278	26.2508				7	7	7	38.6	38.6	38.6	23.532	0	31.694	295250000	19	B2RXM7;Q9D1J3	B2RXM7;Q9D1J3	SAP domain-containing ribonucleoprotein	1110005A23Rik;Sarnp
28.2577	27.971	28.4304	28.234	27.8767	28.1218				30	30	30	24.7	24.7	24.7	206.23	0	240.34	1365800000	112	B2RXS4	B2RXS4	Plexin-B2	Plxnb2
26.7959	26.6946	26.427	26.9422	26.5111	26.6514				8	8	8	43.7	43.7	43.7	30.641	0	39.404	484280000	27	B2RXY7;P48758	B2RXY7;P48758	Carbonyl reductase [NADPH] 1	Cbr1
25.4945	25.7782	25.5221	25.9092	25.289	25.1526				6	6	6	9.4	9.4	9.4	99.551	0	16.115	225620000	24	B2RY56;S4R2B0;S4R2J1;S4R2A4	B2RY56;S4R2B0	RNA-binding protein 25	Rbm25
32.7425	32.6606	32.7028	33.0517	32.7146	32.9257				116	116	108	62.5	62.5	60.7	280.5	0	323.31	34141000000	1135	B7FAU9;Q8BTM8;B7FAV1;F6XC15;J3JS91;Q8BTM8-2;F6Z2C0;F7AVL7	B7FAU9;Q8BTM8;B7FAV1	Filamin-A	Flna
27.6798	27.6414	27.2562	27.7477	27.2881	27.584				11	11	11	28.8	28.8	28.8	43.174	0	67.835	875110000	41	B7ZCU2;B7ZCU5;B7ZCU4;B7ZCU3;B7ZCU0;J3QNK8;Q8CBW3-5;Q8CBW3-2;Q8CBW3-4;Q8CBW3-3;Q8CBW3;A0A087WP64;A0A087WPE6;A0A087WNT3;A0A087WNU9;A0A087WRS3;A0A087WPP8;Q6AXH6;Q6AXD2;P62484	B7ZCU2;B7ZCU5;B7ZCU4;B7ZCU3;B7ZCU0;J3QNK8;Q8CBW3-5;Q8CBW3-2;Q8CBW3-4;Q8CBW3-3;Q8CBW3	Abl interactor 1	Abi1
25.164	25.1916	25.1094	24.9745	25.0401	24.8135				8	8	8	3.7	3.7	3.7	260.95	0	15.93	159830000	15	B7ZWL1;Q6ZQ08-2;Q6ZQ08;Q6ZQ08-4;Q6ZQ08-3	B7ZWL1;Q6ZQ08-2;Q6ZQ08;Q6ZQ08-4	CCR4-NOT transcription complex subunit 1	Cnot1
23.3824	23.8195	22.4711	22.6714	24.0739	23.3065				2	2	2	30.3	30.3	30.3	10.233	0	9.9966	50909000	6	B8JJG9;B8JJG7;B8JJG8;B8JJG6;Q9Z1A1	B8JJG9;B8JJG7;B8JJG8;B8JJG6;Q9Z1A1		Tfg
26.8521	26.931	26.7642	26.6917	26.5249	26.2991				7	7	7	37.4	37.4	37.4	32.673	0	123.88	491910000	34	B9EHD0;Q8K1T1	B9EHD0;Q8K1T1	Leucine-rich repeat-containing protein 25	Lrrc25
30.7292	30.6925	30.7324	30.9004	30.6547	30.9582				38	38	38	46.7	46.7	46.7	117.81	0	323.31	8345400000	410	B9EHN0;Q02053;P31254	B9EHN0;Q02053	Ubiquitin-like modifier-activating enzyme 1	Uba1
25.996	26.2029	26.0653	25.9616	25.9768	25.9119				6	6	6	17.9	17.9	17.9	54.734	0	50.052	322530000	27	B9EHY2;Q80W54;I7HIP5	B9EHY2;Q80W54	CAAX prenyl protease 1 homolog	Zmpste24
33.2693	33.349	33.0247	33.74	32.9805	33.5223				7	7	1	49.3	49.3	23.5	15.388	0	124.24	46713000000	160	B9EI85;P84228;F8WI35;E0CYN1;E0CYR7	B9EI85;P84228;F8WI35	Histone H3;Histone H3.2	Hist2h3b;Hist1h3b;H3f3a
26.9942	26.9478	26.9529	27.0064	26.9933	26.7369				10	10	10	29.4	29.4	29.4	50.02	0	35.495	603640000	38	B9EIE9;P46664	B9EIE9;P46664	Adenylosuccinate synthetase isozyme 2	Adss
25.0493	25.4657	24.7256	25.213	24.7391	25.1047				4	4	4	33.1	33.1	33.1	18.237	0	15.862	146970000	6	B9EJX8;Q9D0W5	B9EJX8;Q9D0W5	Peptidyl-prolyl cis-trans isomerase;Peptidyl-prolyl cis-trans isomerase-like 1	Ppil1
33.8131	33.9291	33.8025	33.1893	34.1001	33.3334				22	22	20	72.7	72.7	68.5	35.81	0	323.31	66636000000	968	D2KHZ9;P16858;A0A0A0MQF6;S4R257;S4R1W1;D3YYI5;A0A0R4J0X7;S4R2G5;Q64467;V9GX06;S4R1N5;V9GXA7	D2KHZ9;P16858;A0A0A0MQF6;S4R257;S4R1W1;D3YYI5	Glyceraldehyde-3-phosphate dehydrogenase	GAPDH;Gapdh;Gm3839;Gm7293
26.0991	26.4548	26.1969	26.3028	26.1447	26.0459				9	7	7	34.1	31	31	35.534	0	26.929	352120000	23	F6VQH5;D3YTQ3;Q9Z130	F6VQH5;D3YTQ3;Q9Z130	Heterogeneous nuclear ribonucleoprotein D-like	Hnrnpdl
27.2098	27.2172	27.3954	27.3742	27.2766	27.5675				2	2	2	26.3	26.3	26.3	13.742	0	42.934	758580000	24	D3YTQ9;P62843	D3YTQ9;P62843	40S ribosomal protein S15	Rps15
26.4661	27.3154	26.7044	26.7938	26.5916	26.4619				6	6	6	25.9	25.9	25.9	19.569	0	22.747	517380000	41	D3YWT0;D3Z569;D3YTS1;Q9R0P6	D3YWT0;D3Z569;D3YTS1;Q9R0P6	Signal peptidase complex catalytic subunit SEC11A	Sec11a
23.9419	23.7616	24.4051	22.9422	24.1848	24.1869				4	4	4	18.4	18.4	18.4	33.081	0	19.596	85232000	5	D3YU12;Q8K2T1;G5E8S7;Q8K2T1-2;Q8K2T1-3	D3YU12;Q8K2T1;G5E8S7;Q8K2T1-2	NmrA-like family domain-containing protein 1	Nmral1
25.1433	25.0036	24.8269	24.3311	25.1848	22.5874				4	4	4	7.8	7.8	7.8	62.779	0	10.873	146590000	9	D3YU17;Q8VCM8;F6S731	D3YU17;Q8VCM8	Nicalin	Ncln
24.4394	24.5844	24.466	23.2824	21.3957	23.2969				3	3	3	29.4	29.4	29.4	11.687	0	11.422	169590000	10	D3YU60;Q53ZD4;E9QJW0;Q91VS7;A0A0N4SV17;D3YVR3	D3YU60;Q53ZD4;E9QJW0;Q91VS7	Microsomal glutathione S-transferase 1	Mgst1
25.2715	24.9199	25.4421	24.9011	25.4852	25.1075				4	4	4	40.3	40.3	40.3	17.74	0	41.485	181570000	13	D3YUK4;Q9DCS9	D3YUK4;Q9DCS9	NADH dehydrogenase [ubiquinone] 1 beta subcomplex subunit 10	Ndufb10
26.368	26.3827	26.7879	26.8309	27.1179	26.697				12	12	12	35.2	35.2	35.2	49.913	0	49.477	502850000	35	D3YUM1;Q91YT0;D3Z1U9;D3Z0K1;D3YXX5;D6RG60	D3YUM1;Q91YT0;D3Z1U9;D3Z0K1	NADH dehydrogenase [ubiquinone] flavoprotein 1, mitochondrial	Ndufv1
23.0159	22.8219	23.1559	22.5117	23.3259	23.4996				2	2	2	5.7	5.7	5.7	60.85	0	6.5032	34593000	8	D3YUV1;Q99J45;A0A0J9YUZ6;A0A0J9YTX8;A0A0J9YUQ4	D3YUV1;Q99J45;A0A0J9YUZ6;A0A0J9YTX8;A0A0J9YUQ4	Nuclear receptor-binding protein	Nrbp1
23.5989	23.8856	23.744	23.7976	24.1291	23.5001				1	1	1	20	20	20	10.275	0	21.97	76110000	9	D3YV67;P52875	D3YV67;P52875	Transmembrane protein 165	Tmem165
22.5276	23.4575	22.4357	21.883	22.7239	23.3189				8	1	1	58.9	12.6	12.6	19.961	0	33.766	23594000	5	D3YV69;P35279-2	D3YV69;P35279-2	Ras-related protein Rab-6A	Rab6a
24.0812	24.7041	24.7603	22.5737	24.8211	25.2158				2	2	2	17	17	17	19.532	0	20.081	116340000	8	D3YVI6;D3Z440;Q9CZ04;Q9CZ04-2;D3Z0S0	D3YVI6;D3Z440;Q9CZ04;Q9CZ04-2;D3Z0S0	COP9 signalosome complex subunit 7a	Cops7a
24.6093	22.9488	24.6318	22.4923	22.4267	24.5467				2	2	2	21.6	21.6	21.6	22.135	0	19.949	72170000	5	D3YW09;G3UVU2;Q62203;D3Z5A6	D3YW09;G3UVU2;Q62203;D3Z5A6	Splicing factor 3A subunit 2	Sf3a2
25.1919	25.1127	25.3108	25.271	25.2089	25.0372				7	7	7	8.1	8.1	8.1	98.915	0	12.758	172430000	9	D3YW20;D3YW19;I1E4X5;Q8BWQ6;Q8BWQ6-3;Q8BWQ6-2;F6RR19;H3BJE8	D3YW20;D3YW19;I1E4X5;Q8BWQ6;Q8BWQ6-3	UPF0505 protein C16orf62 homolog	9030624J02Rik
25.2377	25.6709	26.7307	23.0605	25.6735	27.2652				1	1	1	18.2	18.2	18.2	11.846	0	51.591	313320000	11	D6RFN5;Q3TXT8;D3YW25;O70131	D6RFN5;Q3TXT8;D3YW25;O70131	Ninjurin-1	Ninj1
26.413	26.7414	26.5733	26.9492	26.7628	26.7339				6	6	6	30.3	30.3	30.3	28.036	0	49.227	495350000	39	D3YWF6;Q7TQI3;D3Z7K0	D3YWF6;Q7TQI3;D3Z7K0	Ubiquitin thioesterase OTUB1	Otub1
24.7555	26.2744	26.6192	23.0015	26.2292	26.4245				2	2	2	20.5	20.5	20.5	19.274	0	67.436	297520000	12	J3QM73;D3YWJ5;D3Z325;D3Z312;Q921Z5-2;Q921Z5;D3Z205;D3Z0Q1	J3QM73;D3YWJ5;D3Z325;D3Z312;Q921Z5-2;Q921Z5;D3Z205;D3Z0Q1	Tumor necrosis factor alpha-induced protein 8	Tnfaip8
22.9339	22.9326	23.0061	22.7361	22.9163	23.7543				1	1	1	3.5	3.5	3.5	56.59	0	28.24	32222000	4	F7BFL8;D3YWR0;Q80TI0-2;Q80TI0-3;Q80TI0;Q80TI0-4	F7BFL8;D3YWR0;Q80TI0-2;Q80TI0-3;Q80TI0;Q80TI0-4	GRAM domain-containing protein 1B	Gramd1b
25.7464	25.6348	25.7428	26.0782	25.72	26.1511				6	6	6	12.8	12.8	12.8	70.733	0	39.663	272390000	23	D3YWS2;E9QK48;Q7TNG5;Q7TNG5-2;D6RGM3;A0A0U1RQ42	D3YWS2;E9QK48;Q7TNG5;Q7TNG5-2;D6RGM3	Echinoderm microtubule-associated protein-like 2	Eml2
25.8618	25.5152	25.8379	25.7514	25.6925	25.4921				5	5	5	18.3	18.3	18.3	45.822	0	20.1	249890000	17	D3YX27;Q9JIY5;F6TCV0;D3YX28;F6XUR8;S4R1B3;S4R1A8	D3YX27;Q9JIY5;F6TCV0;D3YX28;F6XUR8;S4R1B3	Serine protease HTRA2, mitochondrial	Htra2
22.2712	23.9005	24.2952	24.809	24.1834	24.679				5	5	2	6.2	6.2	2.4	105.32	0	12.19	89259000	11	S4R1M2;D3YXK2	S4R1M2;D3YXK2	Scaffold attachment factor B1	Safb
21.7751	21.338	25.6998	25.7405	26.1911	25.7568				3	3	3	21.6	21.6	21.6	17.587	0	5.9107	203450000	7	D3YYC2;F6T9K1;G3UXH5;Q4FJW2;D3YY09;Q9D6N5	D3YYC2;F6T9K1;G3UXH5;Q4FJW2;D3YY09;Q9D6N5	Dr1-associated corepressor	Drap1
24.3823	24.723	23.7177	23.7866	23.8483	23.7687				3	3	3	21.9	21.9	21.9	29.425	0	13.064	87013000	4	D3YYK8;E9Q6X0;Q8R001-2;Q8R001;Q3TG90	D3YYK8;E9Q6X0;Q8R001-2;Q8R001;Q3TG90	Microtubule-associated protein RP/EB family member 2	Mapre2
29.0123	29.1311	29.0016	28.6422	29.2692	29.2311				8	8	8	42.9	42.9	42.9	20.413	0	130.18	2796200000	144	D3YYM6;Q91V55;P97461	D3YYM6;Q91V55;P97461	40S ribosomal protein S5;40S ribosomal protein S5, N-terminally processed	Rps5
23.2719	23.1497	22.8271	23.1121	22.6935	22.7942				2	2	2	5.6	5.6	5.6	60.435	0	8.0898	37228000	9	D3YYT1;Q922P9	D3YYT1;Q922P9	Putative oxidoreductase GLYR1	Glyr1
23.9833	23.7513	23.7292	23.268	23.7408	23.6355				3	3	3	11.8	11.8	11.8	47.214	0	15.995	60279000	3	D3YYW8;Q91V81;Q91V81-2	D3YYW8;Q91V81;Q91V81-2	RNA-binding protein 42	Rbm42
27.4716	27.5659	27.2737	27.7096	27.3386	27.2929				23	23	22	14.2	14.2	13.8	212.33	0	118.62	833250000	71	D3YZ62;D3Z4J3;Q99104;F6TDE5;B8JK05;F6Z2S4;G5E8G6;G3X9Y9;P21271;P21271-3;F6SV01;D3Z135;E9Q1F5	D3YZ62;D3Z4J3;Q99104	Unconventional myosin-Va	Myo5a
26.1427	25.9867	26.0052	25.5636	26.385	25.5884				7	7	7	17.5	17.5	17.5	59.698	0	44.152	303890000	28	E9Q4Q2;D3YZC9;D3YZD0;Q64213-2;Q64213-3;Q64213;D3YVH4;F8WHF9;D6RDB7	E9Q4Q2;D3YZC9;D3YZD0;Q64213-2;Q64213-3;Q64213;D3YVH4	Splicing factor 1	Sf1
26.7009	26.5273	26.6459	27.0832	26.6886	26.6906				4	4	4	28.7	28.7	28.7	21.276	0	29.773	496270000	18	E9Q7G1;D3YZZ5	E9Q7G1;D3YZZ5		Tmed7
26.0186	25.6393	25.9313	25.9358	25.8066	25.9818				10	10	9	15.7	15.7	14.4	78.034	0	26.213	290620000	20	D3Z041;P41216;D3Z457;D3YVF6	D3Z041;P41216	Long-chain-fatty-acid--CoA ligase 1	Acsl1
27.0252	26.9325	27.1307	26.4219	26.9427	26.6223				15	15	15	15.2	15.2	15.2	135.84	0	76.511	581920000	33	Q6NS79;D3Z074;E9PXV7;E9PV41;O08808	Q6NS79;D3Z074;E9PXV7;E9PV41;O08808	Protein diaphanous homolog 1	Diap1;Diaph1
25.7123	25.567	25.1975	25.8065	25.3803	25.8737				7	7	7	12.6	12.6	12.6	84.797	0	34.434	237590000	20	D3Z0B9;Q571I9	D3Z0B9;Q571I9	Aldehyde dehydrogenase family 16 member A1	Aldh16a1
24.485	24.7633	24.4324	24.5209	24.6421	24.8621				4	4	4	15.2	15.2	15.2	33.591	0	28.433	134340000	14	D3Z0F5;Q3UIT2;O88545;F6QK86	D3Z0F5;Q3UIT2;O88545	COP9 signalosome complex subunit 6	Cops6
25.5532	25.4974	25.5833	25.7497	25.4149	25.6043				8	8	8	12.2	12.2	12.2	95.493	0	26.527	215620000	30	D3Z0M9	D3Z0M9		Ddx23
28.7485	27.8891	28.5197	28.797	28.4431	28.404				8	8	8	41.4	41.4	41.4	17.603	0	177.97	1822100000	84	D3Z637;D3Z125;E9PUA7;D3Z7X7;F8WHQ1;Q62393-2;Q62393-3;Q62393;D3Z2U2	D3Z637;D3Z125;E9PUA7;D3Z7X7;F8WHQ1;Q62393-2;Q62393-3;Q62393;D3Z2U2	Tumor protein D52	Tpd52
26.714	26.7339	26.6951	26.6435	26.7986	26.7331				12	12	12	20.5	20.5	20.5	85.054	0	100.46	518170000	36	D3Z158;Q8BML9;Q8R1V9;A0A140LHB3;A0A140LIS6;A0A140LHZ5;A0A140LJH1;F6TDS3;A0A140LHJ3;A0A140LJK5;A0A140LJH2;A0A140LID3;A0A140LIN2;A0A140LHC3;A0A140LII8;A0A0A6YY08	D3Z158;Q8BML9;Q8R1V9		Qars
25.0008	24.8479	25.0972	25.5008	24.8457	25.6583				3	3	3	16.3	16.3	16.3	21.535	0	13.128	185700000	17	D3Z1H9;Q9JL62;D3Z1H8	D3Z1H9;Q9JL62;D3Z1H8	Glycolipid transfer protein	Gltp
25.8494	25.849	26.0267	26.3896	25.9805	26.1514				6	6	6	26.8	26.8	26.8	32.342	0	24.357	321550000	32	D3Z1M3;Q6ZQI3	D3Z1M3;Q6ZQI3	Malectin	Mlec
27.1239	27.1534	26.8091	27.5982	26.8891	27.1931				3	3	3	18.8	18.8	18.8	16.966	0	4.7971	636290000	8	F6QL70;W4VSN7;Q5M8M8;D3Z1N9;P47915;F6YH22;F6VZG1	F6QL70;W4VSN7;Q5M8M8;D3Z1N9;P47915;F6YH22	60S ribosomal protein L29	Gm17669;Gm3550;Rpl29;Gm10709;Gm5218
26.4406	26.1469	26.0079	26.5498	26.3133	26.3255				4	4	4	34.3	34.3	34.3	11.729	0	15.865	367710000	16	D3Z1Z8;D3Z5N2;Q545B6;P54227;Q545S4;P55821	D3Z1Z8;D3Z5N2;Q545B6;P54227;Q545S4;P55821	Stathmin;Stathmin-2	Stmn1;Stmn2
25.1252	25.1966	24.8941	25.4748	24.6688	25.0772				7	3	3	9.4	3.7	3.7	103.87	0	12.359	157180000	11	D3Z2E7;E9Q3L4	D3Z2E7;E9Q3L4		AI607873
26.4168	26.642	26.7222	26.1164	26.9	26.1339				14	14	14	24.8	24.8	24.8	92.477	0	111.01	451370000	34	E9Q986;D3Z7H6;E9Q906;E9Q907;E9Q905;E9Q8Z4;E9Q8Z9;D3Z2H2;E9Q903;E9Q901;E9Q904;G3X9V2;E9Q8Z5;E9Q8Z6;E9Q8Z8;P30999-2;P30999-3;P30999;D3Z2H7	E9Q986;D3Z7H6;E9Q906;E9Q907;E9Q905;E9Q8Z4;E9Q8Z9;D3Z2H2;E9Q903;E9Q901;E9Q904;G3X9V2;E9Q8Z5;E9Q8Z6;E9Q8Z8;P30999-2;P30999-3;P30999;D3Z2H7	Catenin delta-1	Ctnnd1
21.24	22.381	21.3872	21.7115	21.2842	23.0722				3	2	2	12.5	8.5	8.5	22.893	0.0010295	3.3305	14269000	2	D3Z2T9;P11440	D3Z2T9;P11440	Cyclin-dependent kinase 1	Cdk1
24.276	23.6258	23.8331	22.5984	24.0097	24.2743				6	6	5	5.3	5.3	4.5	160.01	0	50.128	77786000	10	D3Z2Z1;F8WIA1;Q922J3;Q922J3-2;D3Z3M7;F6RCU2;Q8C0S5;F6RAY2;F7CB97	D3Z2Z1;F8WIA1;Q922J3;Q922J3-2;D3Z3M7;F6RCU2	CAP-Gly domain-containing linker protein 1	Clip1
26.0696	25.9488	26.1367	26.3428	26.052	26.1215				7	7	7	14.5	14.5	14.5	54.549	0	13.196	335140000	28	D3Z3C3;Q6YGZ1	D3Z3C3;Q6YGZ1	Heparanase;Heparanase 8 kDa subunit;Heparanase 50 kDa subunit	Hpse
24.7745	24.4905	24.5629	24.9304	24.3793	24.4919				3	3	3	10.6	10.6	10.6	37.965	0	18.178	115080000	12	D3Z3S1;Q3UAP1;Q9WUQ2;A0A0J9YU39;F6XLZ3	D3Z3S1;Q3UAP1;Q9WUQ2;A0A0J9YU39	Prolactin regulatory element-binding protein	Preb
23.5766	23.3134	23.5478	22.9357	24.0091	23.0132				2	2	2	13	13	13	19.354	0	5.572	55799000	9	D3Z4B0;Q3UIX4;F6RDI8;E9Q6E5;F6TN80;D6RE22	D3Z4B0;Q3UIX4;F6RDI8;E9Q6E5;F6TN80;D6RE22		Srsf11
25.4237	25.2253	25.4968	25.4487	25.6989	25.2527				7	7	7	22.1	22.1	22.1	39.366	0	32.129	217830000	18	D3Z4B2;Q9CWZ7	D3Z4B2;Q9CWZ7	Gamma-soluble NSF attachment protein	Napg
23.8475	24.195	23.827	23.7621	23.7901	23.721				3	3	3	4.7	4.7	4.7	79.933	0.00036337	4.1919	67701000	8	D3Z4L9;Q61333	D3Z4L9;Q61333	Tumor necrosis factor alpha-induced protein 2	Tnfaip2
24.3737	24.6656	24.4382	25.1264	24.3716	24.4219				5	5	5	6.4	6.4	6.4	112.53	0	10.731	113460000	4	D3Z5I1;Q3UPF5;G3X9X5;Q3UPF5-2	D3Z5I1;Q3UPF5;G3X9X5;Q3UPF5-2	Zinc finger CCCH-type antiviral protein 1	Zc3hav1
24.1402	24.0724	24.0979	23.5421	22.3912	23.0349				2	2	2	11.3	11.3	11.3	25.81	0	7.7767	53578000	9	D3Z5T2;Q9D0L7-2;Q9D0L7	D3Z5T2;Q9D0L7-2;Q9D0L7	Armadillo repeat-containing protein 10	Armc10
27.8346	27.8035	27.8781	28.1768	27.76	27.7589				11	11	11	35	35	35	41.323	0	99.935	1142800000	82	D3Z5U5;Q9Z257;D3YYR5;Q9Z256;Q9JJX6-3;Q9JJX6;Q9JJX6-4;Q9JJX6-2;A0A0G2JEP2	D3Z5U5;Q9Z257;D3YYR5;Q9Z256;Q9JJX6-3;Q9JJX6;Q9JJX6-4;Q9JJX6-2	P2X purinoceptor;P2X purinoceptor 4	P2rx4
27.2377	27.2549	27.1442	27.6583	26.985	27.5696				6	6	6	41.7	41.7	41.7	16.137	0	38.796	725890000	22	D3Z645;Q9QZ88;Q9QZ88-2;D3YYD5;D3YW98	D3Z645;Q9QZ88;Q9QZ88-2;D3YYD5;D3YW98	Vacuolar protein sorting-associated protein 29	Vps29
25.3483	25.0642	25.3539	25.3751	25.1649	25.77				7	7	7	6.8	6.8	6.8	144.59	0	39.228	198400000	10	E9Q7S0;F7BQW7;D3Z656;Q8CHC4;D3Z1M7	E9Q7S0;F7BQW7;D3Z656;Q8CHC4	Synaptojanin-1	Synj1
25.8274	26.5666	25.6738	27.2289	26.4972	27.0092				7	7	7	17.5	17.5	17.5	60.452	0	41.578	399400000	26	Q8VCQ8;S4R1T7;E9Q0M9;E9QA16;D3Z6I7;E9QA15;E9Q9F3;REV__B2RXW8;REV__Q8BSS9;REV__B8QI34;REV__B2RXQ2	Q8VCQ8;S4R1T7;E9Q0M9;E9QA16;D3Z6I7;E9QA15		Cald1
27.9854	27.3533	27.4734	28.4062	28.22	27.9106				4	4	4	30	30	30	14.982	0	73.862	1168500000	33	D3Z7C6;Q9R0Q7	D3Z7C6;Q9R0Q7	Prostaglandin E synthase 3	Ptges3
24.8055	24.8053	24.8276	25.4105	25.1205	25.0199				4	4	4	23.3	23.3	23.3	20.149	0	7.6182	151800000	16	D3Z7E6;Q3TJC2;Q61205;D3Z2X5	D3Z7E6;Q3TJC2;Q61205	Platelet-activating factor acetylhydrolase IB subunit gamma	Pafah1b3
24.1943	23.8686	24.0483	24.4943	24.051	24.3404				2	2	2	11.6	11.6	11.6	21.508	0	4.8861	81900000	9	D3Z7M5;Q9CPT5	D3Z7M5;Q9CPT5	Nucleolar protein 16	Nop16
23.0239	22.3451	23.6702	22.9236	23.5842	22.8391				3	3	3	8.8	8.8	8.8	43.749	0	6.3348	49438000	3	D3Z7P0;Q8K3W0;Q8K3W0-4;Q8K3W0-6;Q8K3W0-5;Q8K3W0-1;E9Q8Q1;A0A0J9YV56;E9Q0U3	D3Z7P0;Q8K3W0;Q8K3W0-4;Q8K3W0-6;Q8K3W0-5;Q8K3W0-1	BRCA1-A complex subunit BRE	Bre
27.0157	26.8223	27.0295	26.893	27.1385	26.5281				12	12	12	21.5	21.5	21.5	73.963	0	52.192	610390000	37	D3Z7P3;D3Z7P3-2;D3Z7P4;F6U529;F7B327	D3Z7P3;D3Z7P3-2;D3Z7P4	Glutaminase kidney isoform, mitochondrial	Gls
26.5513	26.3577	26.2827	26.0667	26.4913	25.9608				3	3	3	28.6	28.6	28.6	14.275	0	30.751	391400000	13	Q564F6;D3Z7Q5;P56812	Q564F6;D3Z7Q5;P56812	Programmed cell death protein 5	Pdcd5
27.01	26.8589	26.8585	27.0124	26.8912	26.8321				13	13	13	16.4	16.4	16.4	122.86	0	49.55	590040000	37	G3X9Q3;D3Z7R7;Q3TBD2;Q3TBD2-2;Q3TBD2-3;Q3TBD2-4	G3X9Q3;D3Z7R7;Q3TBD2;Q3TBD2-2;Q3TBD2-3;Q3TBD2-4	Minor histocompatibility protein HA-1	Hmha1
27.5283	27.5284	27.6087	27.6317	27.5622	27.462				32	32	32	18.5	18.5	18.5	254.44	0	119.72	913670000	71	G3X922;D4AFX7;A0A087WRC9;A0A087WS25	G3X922;D4AFX7		Dnajc13
24.0191	24.2854	24.2655	23.683	24.0591	22.0582				2	2	2	18.2	18.2	18.2	16.453	0	9.8	70231000	6	D5MCW4;Q9CQ89	D5MCW4;Q9CQ89	Protein CutA	Cuta
22.4057	23.7765	22.1566	21.879	24.6367	25.9369				1	1	1	11.4	11.4	11.4	8.9142	0.0023102	2.8076	87955000	5	D6RFU9;O09117-2;O09117	D6RFU9;O09117-2;O09117	Synaptophysin-like protein 1	Sypl;Sypl1
27.7963	27.8173	27.6642	28.0419	27.6089	28.1281				12	12	12	27	27	27	48.509	0	139.46	1073500000	55	D6RHA2;P82343-2;P82343;G3XA46	D6RHA2;P82343-2;P82343	N-acylglucosamine 2-epimerase	Renbp
25.9565	26.0636	25.946	23.153	25.9882	23.9489				2	2	2	18.4	18.4	18.4	16.254	0	26.379	262570000	13	D6RI20;Q9CR20;J3QMQ2	D6RI20;Q9CR20;J3QMQ2	Immediate early response 3-interacting protein 1	Hdhd2;Ier3ip1;Gm10784
25.0409	25.176	24.5834	24.3924	25.0609	24.3952				9	9	9	23.4	23.4	23.4	68.879	0	44.106	141340000	13	E0CYH4;Q8C6G8;F7DFQ2;F6UT94;F8WH48	E0CYH4;Q8C6G8	WD repeat-containing protein 26	Wdr26
22.7163	22.9977	22.8329	23.2113	23.0747	22.8853				3	3	3	7.6	7.6	7.6	67.718	0	7.4134	29841000	6	E0CYT5;Q9D4H8-2;Q9D4H8	E0CYT5;Q9D4H8-2;Q9D4H8	Cullin-2	Cul2
22.7355	25.0389	25.3578	24.3997	25.0552	24.1843				5	5	5	28.4	28.4	28.4	29.167	0	20.738	125370000	12	F7D432;E9PWE0;E0CYV0;P23506;P23506-2;F6V9F1;F6TXE3	F7D432;E9PWE0;E0CYV0;P23506;P23506-2;F6V9F1	Protein-L-isoaspartate O-methyltransferase;Protein-L-isoaspartate(D-aspartate) O-methyltransferase	Pcmt1
28.8618	29.1661	29.0761	28.9535	29.1766	29.2661				7	7	7	5.3	5.3	5.3	180.82	0	40.459	2587200000	16	G3XA21;E0CZ22;D3Z624;E9PYI5	G3XA21;E0CZ22		Mroh1
24.3001	23.8668	24.4303	23.9522	24.1858	24.0872				5	5	5	7.8	7.8	7.8	83.86	0	21.469	86132000	11	E0CZ72;P28740-2;P28740;P28740-1;F8VQ42;Q9D481;F6SUU5	E0CZ72;P28740-2;P28740;P28740-1;F8VQ42	Kinesin-like protein KIF2A	Kif2a
24.8281	24.708	25.1053	22.1232	24.8729	24.8446				6	4	4	11.8	7.6	7.6	58.131	0	6.1712	139630000	3	G3X8U7;E0CZ78;P48453-2;P48453;E9Q6P2;Q3V074;P48455	G3X8U7;E0CZ78;P48453-2;P48453;E9Q6P2	Serine/threonine-protein phosphatase;Serine/threonine-protein phosphatase 2B catalytic subunit beta isoform	Ppp3cb
23.2859	23.1404	23.4361	23.4125	23.2469	23.6936				3	3	3	2.6	2.6	2.6	122.65	0	6.2283	42883000	3	E9PUA3;Q8R0S2;Q8R0S2-2;D3Z6V7;D3Z5I6;A4GZ26;E9QAD8;Q5DU25	E9PUA3;Q8R0S2;Q8R0S2-2;D3Z6V7;D3Z5I6;A4GZ26;E9QAD8;Q5DU25	IQ motif and SEC7 domain-containing protein 1;IQ motif and SEC7 domain-containing protein 2	Iqsec1;Iqsec2
22.5371	24.0323	22.3842	22.1674	23.747	22.9333				2	2	2	6.2	6.2	6.2	62.975	0	12.242	29415000	4	E9PUC2;Q9CZW4	E9PUC2;Q9CZW4	Long-chain-fatty-acid--CoA ligase 3	Acsl3
27.4495	27.5404	27.6106	27.0085	27.5898	27.4125				17	17	17	33	33	33	79.532	0	163.58	850190000	66	E9PUD2;Q8K1M6-3;Q8K1M6-2;Q8K1M6;Q8K1M6-4;Q8K1M6-5	E9PUD2;Q8K1M6-3;Q8K1M6-2;Q8K1M6;Q8K1M6-4	Dynamin-1-like protein	Dnm1l
26.6951	26.6029	26.3706	26.3148	26.3376	25.965				10	10	10	17.2	17.2	17.2	92.486	0	57.313	413090000	35	E9PUE7;Q5SSL4-4;Q5SSL4;Q5SSL4-2;Q5SSL4-3;H3BJY3;H3BKV6;Q6PAJ1	E9PUE7;Q5SSL4-4;Q5SSL4;Q5SSL4-2;Q5SSL4-3	Active breakpoint cluster region-related protein	Abr
26.9682	26.7772	26.9345	27.2339	26.8637	26.6898				16	16	16	22.3	22.3	22.3	108.69	0	72.935	578660000	51	E9PUF7;Q61210-2;Q61210;Q61210-5;Q61210-4;Q61210-3;F6ZN61;A0A0U1RPN7;A0A0U1RPP2;A0A0U1RPH2	E9PUF7;Q61210-2;Q61210;Q61210-5;Q61210-4;Q61210-3;F6ZN61	Rho guanine nucleotide exchange factor 1	Arhgef1
25.306	22.0618	22.8495	24.5177	24.721	23.1988				5	5	5	7.2	7.2	7.2	108.69	0	6.4478	143820000	3	Z4YJU8;E9PUQ5;Q921M4-2;Q921M4	Z4YJU8;E9PUQ5;Q921M4-2;Q921M4	Golgin subfamily A member 2	Golga2
27.6079	28.2253	27.6832	27.967	27.7531	27.6826				5	5	5	29.9	29.9	29.9	18.215	0	48.356	1105700000	19	E9PUX0;Q80WJ7;F6ZQL0;F6QHD1;F6QFT1	E9PUX0;Q80WJ7	Protein LYRIC	Mtdh
23.7493	23.6943	23.8765	22.7384	22.1112	24.2218				5	5	5	8.4	8.4	8.4	75.952	0	5.76	59353000	4	E9Q6Z0;E9PV12;G3X914;Q9D5V5	E9Q6Z0;E9PV12;G3X914;Q9D5V5	Cullin-5	Cul5
25.896	26.2252	25.4804	25.9216	25.5437	25.6725				2	2	2	25.7	25.7	25.7	8.7887	0	5.0019	256750000	7	E9PV44;O35143	E9PV44;O35143	ATPase inhibitor, mitochondrial	Atpif1
26.6409	27.0005	26.6979	26.8037	26.762	26.9615				17	17	17	8.4	8.4	8.4	293.02	0	41.995	512210000	37	E9PVA8	E9PVA8		Gcn1l1
28.2409	28.4283	28.1502	28.4196	28.1277	28.1474				22	22	19	16.7	16.7	14.7	171.28	0	134.17	1440800000	94	E9PVC6;E9Q9E1;E9PVC5;Q6NZJ6;A0A0J9YUS5;Q6NZJ6-2;A0A0J9YVC1;A0A0J9YUC1;E9Q770;A0A0J9YU44;A0A0J9YUL1;A0A0J9YTV0;D3YWY7;D3YWM1;D3Z439	E9PVC6;E9Q9E1;E9PVC5;Q6NZJ6;A0A0J9YUS5;Q6NZJ6-2;A0A0J9YVC1;A0A0J9YUC1;E9Q770	Eukaryotic translation initiation factor 4 gamma 1	Eif4g1
23.7668	22.7651	23.4589	23.9588	23.7147	24.0631				5	5	5	2.1	2.1	2.1	365.29	0	11.114	60875000	6	E9QAH1;E9PVZ8	E9QAH1;E9PVZ8		Golgb1
24.567	24.8154	24.2198	24.9261	24.5506	24.8658				2	2	2	14.3	14.3	14.3	22.106	0	16.416	115190000	7	E9PW20;Q9CY57-5;Q9CY57-4;Q9CY57-3;Q9CY57-2;Q9CY57;D3YZA1;D3Z7T7	E9PW20;Q9CY57-5;Q9CY57-4;Q9CY57-3;Q9CY57-2;Q9CY57;D3YZA1;D3Z7T7	Chromatin target of PRMT1 protein	Chtop
23.0303	23.0856	23.3601	23.3941	23.4381	24.0512				3	3	3	10.4	10.4	10.4	39.11	0	26.334	48597000	6	E9PW47;F7C9N6;Q9D071-2;Q9D071-3;Q9D071	E9PW47;F7C9N6;Q9D071-2;Q9D071-3;Q9D071	MMS19 nucleotide excision repair protein homolog	Mms19
28.4217	28.0033	28.3855	27.2213	28.6558	27.5342				6	4	4	21.3	18.7	18.7	48.542	0	80.558	1535800000	74	E9PW66;P28656	E9PW66;P28656	Nucleosome assembly protein 1-like 1	Nap1l1
24.242	25.4075	24.8952	25.0478	24.8457	25.4977				12	8	7	27.1	18.1	16.9	61.779	0	26.014	139910000	12	Q3TT92;E9PWE8;Q62188;D3YUS0;D3Z567	Q3TT92;E9PWE8;Q62188;D3YUS0	Dihydropyrimidinase-related protein 3	Dpysl3
27.5318	27.7498	27.2066	26.9936	27.5823	27.0169				11	11	11	28.1	28.1	28.1	66.066	0	141.06	808020000	34	E9PWE9;Q3UPF7;P48025;P43404-3;P43404-2;P43404;Q8BZ25	E9PWE9;Q3UPF7;P48025	Tyrosine-protein kinase;Tyrosine-protein kinase SYK	Syk
23.6073	24.2413	22.1852	23.9045	24.2875	22.5745				4	4	4	4.8	4.8	4.8	160.91	0	43.081	68509000	8	E9PWG2;E9PY51	E9PWG2;E9PY51		Trappc8
24.6779	25.0625	25.5897	25.5264	26.0366	25.8961				8	8	8	16.1	16.1	16.1	50.969	0	19.903	211050000	18	E9PWK1;Q9D379;F6YTS6;D3Z4M3	E9PWK1;Q9D379	Epoxide hydrolase 1	Ephx1
24.5099	23.9297	24.0534	23.4516	23.9246	23.798				7	4	4	14.4	8.8	8.8	70.648	0	16.133	74401000	10	G3UZI3;E9PWV3;Q505N6;F6RQA2;F6Q8A4;P18653;Q9WUT3;B1AXP0;E9Q6Q5;A2CEE6;A2CEE5;E9PUP0;A2CEE7;E9QK39;E9Q6G0;E9Q4Q9;E9Q1M8;E9Q8S5;B1AST8;B1AST7;E9QLW6;E9Q1Q1;E9PWX8;E9QPR4;A0A0A6YXG1;Q8C0P0-2;Q7TPS0-2;Q7TPS0-3;Q7TPS0;Q8C0P0;Q811L6-2;Q3U214;Q9R1L5;Q60592;Q811L6	G3UZI3;E9PWV3;Q505N6;F6RQA2;F6Q8A4;P18653	Ribosomal protein S6 kinase;Ribosomal protein S6 kinase alpha-1	Rps6ka1
25.4881	25.766	25.8829	25.578	25.8614	25.7266				11	11	11	8.2	8.2	8.2	222.44	0	42.651	269910000	22	E9QKV6;E9PWZ6;E9PZW8;Q9QY06-3;Q9QY06;Q9QY06-2	E9QKV6;E9PWZ6;E9PZW8;Q9QY06-3;Q9QY06;Q9QY06-2	Unconventional myosin-IXb	Myo9b
24.2964	23.8042	23.9806	24.209	24.2852	24.0778				3	3	3	4.2	4.2	4.2	104.5	0	8.2552	82938000	14	E9PX53;E9QPR5;Q8K2V1;F6V294;Q8K2V1-2;E0CYV2;F6TLH3;E0CXK8	E9PX53;E9QPR5;Q8K2V1;F6V294;Q8K2V1-2	Serine/threonine-protein phosphatase 4 regulatory subunit 1	Ppp4r1
23.9689	24.2833	24.2162	23.8667	24.7192	24.7379				6	6	6	18.7	18.7	18.7	55.815	0	34.445	106460000	12	E9PXC0;P14576;P14576-2	E9PXC0;P14576	Signal recognition particle 54 kDa protein	Srp54c;Srp54
23.8305	23.6758	22.9225	21.5931	23.2214	24.3506				4	4	4	5.4	5.4	5.4	91.121	0	7.7292	41990000	5	E9PXG9;Q8CCB4-2;Q8CCB4	E9PXG9;Q8CCB4-2;Q8CCB4	Vacuolar protein sorting-associated protein 53 homolog	Vps53
27.747	27.8225	27.7055	27.554	28.4774	27.486				10	10	10	47.4	47.4	47.4	38.532	0	123.24	1203600000	80	E9PXX7;Q3TEE8;Q91W90;A0A0R4J1Y7	E9PXX7;Q3TEE8;Q91W90;A0A0R4J1Y7	Thioredoxin domain-containing protein 5	Txndc5
23.1304	24.5708	24.6067	23.2316	25.3014	22.6142				7	7	7	9.2	9.2	9.2	128.47	0	16.165	100280000	11	F8VPX1;E9PXY8;Q6A4J8-3;Q6A4J8;Q6A4J8-2;G3UWR8	F8VPX1;E9PXY8;Q6A4J8-3;Q6A4J8;Q6A4J8-2	Ubiquitin carboxyl-terminal hydrolase;Ubiquitin carboxyl-terminal hydrolase 7	Usp7
26.4875	26.8283	26.1132	26.8351	26.4295	26.7468				6	6	6	32.9	32.9	32.9	115.14	0	49.752	409820000	21	F7CVJ5;F7DBB3;E9PYB0	F7CVJ5;F7DBB3;E9PYB0		Ahnak2
25.1253	25.1597	25.0701	24.8074	25.1652	24.4606				6	6	6	7.2	7.2	7.2	115.43	0	11.434	154870000	11	E9PYG6	E9PYG6		Rasa1
25.6366	26.0921	25.424	25.4934	25.2513	25.4181				5	5	5	18.2	18.2	18.2	42.826	0	15.801	234860000	10	E9PYH2;Q91V12-2;Q91V12-4;Q91V12;Q91V12-3	E9PYH2;Q91V12-2;Q91V12-4;Q91V12;Q91V12-3	Cytosolic acyl coenzyme A thioester hydrolase	Acot7
25.1883	25.297	24.3516	21.9703	24.8564	23.5196				5	5	5	9.8	9.8	9.8	86.495	0	30.207	129030000	7	E9PYL4;Q6RUT9;O70496	E9PYL4;Q6RUT9;O70496	H(+)/Cl(-) exchange transporter 7	Clcn7
28.9334	29.1301	29.0646	29.4076	28.912	29.0525				5	5	5	25.8	25.8	25.8	20.266	0	35.421	2580700000	44	E9PYL9;Q9CXW4;A2BH06;E9PZB3	E9PYL9;Q9CXW4;A2BH06;E9PZB3	60S ribosomal protein L11	Gm10036;Rpl11;Gm5093
26.8297	26.992	27.005	27.004	27.0486	26.8834				9	9	9	29.5	29.5	29.5	60.231	0	123.41	658480000	46	E9PYT3;Q91YH5;Q91YH5-2;Q8BH66	E9PYT3;Q91YH5;Q91YH5-2	Atlastin-3	Atl3
32.9022	32.1341	32.7773	33.2061	32.9747	32.8558				15	15	15	35.9	35.9	35.9	60.672	0	189.63	34440000000	300	E9PZ00;Q8BFQ1;K3W4L3;Q3UFE8;J3QPG5;Q61207	E9PZ00;Q8BFQ1;K3W4L3;Q3UFE8;J3QPG5;Q61207	Sulfated glycoprotein 1	Psap
25.012	25.0757	24.7454	25.2574	24.8302	24.9519				2	2	2	7.2	7.2	7.2	45.02	0	8.4289	147250000	14	E9PZ21;Q91W59-2;Q91W59-3;Q91W59;G3UZJ9;Q8BWL5-4;Q8BWL5-6;Q8BWL5-3;Q8BWL5-2;Q8BWL5;Q8BWL5-5	E9PZ21;Q91W59-2;Q91W59-3;Q91W59;G3UZJ9;Q8BWL5-4;Q8BWL5-6;Q8BWL5-3;Q8BWL5-2;Q8BWL5;Q8BWL5-5	RNA-binding motif, single-stranded-interacting protein 1;RNA-binding motif, single-stranded-interacting protein 3	Rbms1;Rbms3
30.5016	30.5146	30.5261	30.9808	30.5316	30.8944				14	14	6	77.5	77.5	27.7	30.2	0	120.8	7467600000	145	E9PZF0;Q5NC82;Q01768;Q5NC79	E9PZF0;Q5NC82;Q01768	Nucleoside diphosphate kinase;Nucleoside diphosphate kinase B	Gm20390;Nme2
27.0602	26.7085	26.9937	27.2064	26.9112	26.6071				5	5	5	57.9	57.9	57.9	12.078	0	38.856	600620000	31	E9Q5H2;E9PZF5;P97822-2;P97822;E9Q0X5	E9Q5H2;E9PZF5;P97822-2;P97822	Acidic leucine-rich nuclear phosphoprotein 32 family member E	Anp32e
23.5243	23.9844	23.6023	23.5434	23.5789	22.4629				2	2	2	1.2	1.2	1.2	250.55	0.0020013	2.9653	55705000	6	E9PZJ8;E9PZJ8-2	E9PZJ8;E9PZJ8-2	Activating signal cointegrator 1 complex subunit 3	Ascc3
26.0759	25.952	26.0185	25.701	25.8053	25.3622				9	8	8	12.6	11.3	11.3	107.8	0	35.859	273530000	21	E9Q035;P47758	E9Q035;P47758	Signal recognition particle receptor subunit beta	Gm20425;Srprb
27.5861	27.5402	27.3185	27.906	27.6358	27.7925				11	11	11	34.1	34.1	34.1	50.68	0	97.387	1272000000	69	E9Q9F5;E9Q1G8;O55131;A0A0R4J233;S4R2P6;Q8C650-2;Q9DA97;Q8C650	E9Q9F5;E9Q1G8;O55131	Septin-7	2007-09-01
25.68	25.792	25.7642	26.4481	26.2581	26.3307				13	11	11	24.2	21.7	21.7	82.955	0	40.479	313130000	19	E9Q1S3;Q01405	E9Q1S3;Q01405	Protein transport protein Sec23A	Sec23a
25.002	24.6142	25.2848	25.1364	25.0242	22.6776				5	5	5	10.1	10.1	10.1	75.359	0	22.001	151480000	16	Q3TAW3;E9Q296;Q8C178;Q9EPL9;D3Z2N6;A0A0J9YVH1	Q3TAW3;E9Q296;Q8C178;Q9EPL9	Acyl-coenzyme A oxidase;Peroxisomal acyl-coenzyme A oxidase 3	Acox3
25.9739	26.0153	25.9867	26.1057	25.7766	26.2706				13	13	13	14.2	14.2	14.2	111.1	0	59.474	329380000	37	E9Q2A6;Q3UDE9;K7QD41;Q9QVP9;F7CCX1	E9Q2A6;Q3UDE9;K7QD41;Q9QVP9;F7CCX1	Protein-tyrosine kinase 2-beta	Ptk2b
25.0882	24.8839	25.277	25.3859	24.7996	25.3146				9	9	9	3.9	3.9	3.9	350.92	0	24.458	174000000	19	E9Q2M9;E9PV60	E9Q2M9;E9PV60		Wdfy4
24.453	23.7284	24.213	23.7769	22.8064	23.9629				2	2	2	6.8	6.8	6.8	47.844	0	22.991	67250000	7	Q8VC91;E9Q2Y3;Q7TSS3;O88522;A3KG44;A3KG40;A3KG41;A3KG38	Q8VC91;E9Q2Y3;Q7TSS3;O88522;A3KG44;A3KG40;A3KG41;A3KG38	NF-kappa-B essential modulator	Ikbkg
26.9077	26.9079	26.8405	27.0701	26.8526	27.0604				20	20	20	20.1	20.1	20.1	136.85	0	124.67	602200000	46	E9Q586;E9Q3M3;O08788-2;O08788;D3YX34;D3Z2M9;D3YYG9	E9Q586;E9Q3M3;O08788-2;O08788;D3YX34	Dynactin subunit 1	Dctn1
25.8211	26.1373	25.9613	25.3313	26.0842	25.4988				8	8	8	23.1	23.1	23.1	61.9	0	49.108	293020000	31	E9Q4G8;E9Q3Q6;Q54AJ5;Q61490;F6QH25;Q5MPX5	E9Q4G8;E9Q3Q6;Q54AJ5;Q61490;F6QH25	CD166 antigen	Alcam
28.3296	28.4062	28.2795	28.5162	28.4081	28.3834				13	13	13	51.7	51.7	51.7	36.978	0	130.04	1650800000	74	E9Q3V6;P42208;F6WYM0;D3YYB1;D3Z3C0;F6UKN5;D3Z1S1;D3YZU7;D3YV76;G3UYQ0	E9Q3V6;P42208;F6WYM0;D3YYB1;D3Z3C0	Septin-2	2002-09-01
26.6249	26.581	26.3971	26.9684	26.3649	26.3864				13	13	13	11.9	11.9	11.9	204.57	0	71.423	448100000	28	E9Q4K7	E9Q4K7		Kif13b
24.7245	25.1176	24.8642	23.0193	22.1398	23.2837				8	8	8	9.3	9.3	9.3	125.38	0	15.857	83081000	14	Q6W4W7;E9Q4U7;O70566	Q6W4W7;E9Q4U7;O70566	Protein diaphanous homolog 2	Diap2;Diaph2
26.9528	26.9982	26.773	27.2852	26.8315	27.1822				20	16	15	25.9	20.8	19.6	99.213	0	73.295	605920000	58	E9Q5B5;O08528;E9Q9M6	E9Q5B5;O08528	Hexokinase-2	Hk2
24.2392	24.0238	23.0448	23.9477	23.9081	24.0402				2	2	2	3.3	3.3	3.3	73.697	0.00036617	4.3038	69505000	9	E9Q5C9	E9Q5C9		Nolc1
29.5906	29.2381	29.8438	29.195	29.7059	29.2189				31	31	31	36.9	36.9	36.9	127.4	0	321.31	3620000000	182	E9Q604;G5E8F1;E9Q5K8;Q3U1U4;P05555;A0A0R4J1B4;P05555-2;D6RJ73	E9Q604;G5E8F1;E9Q5K8;Q3U1U4;P05555;A0A0R4J1B4;P05555-2	Integrin alpha-M	Itgam
31.5215	31.8947	30.9347	31.6611	31.2042	31.4689				155	155	155	61.2	61.2	61.2	604.25	0	323.31	13429000000	723	E9Q616;G5E8K8	E9Q616		Ahnak
27.4648	27.2551	27.5251	27.7721	27.259	27.7923				25	20	20	29	23.5	23.5	126.82	0	71.167	897790000	63	E9Q634	E9Q634	Unconventional myosin-Ie	Myo1e
25.8984	25.6911	25.9751	26.3385	25.6023	26.5469				8	8	6	33.1	33.1	22.4	32.646	0	29.393	283560000	26	E9Q715;Q05CX5;Q7TNC4-2;Q7TNC4-3;Q7TNC4-4;Q7TNC4;D3Z765;Q9CYI4-2	E9Q715;Q05CX5;Q7TNC4-2;Q7TNC4-3;Q7TNC4-4;Q7TNC4	Putative RNA-binding protein Luc7-like 2	Luc7l2
27.978	28.2505	28.335	28.4219	28.0282	28.2987				11	11	11	27.5	27.5	27.5	67.928	0	53.43	1422500000	18	E9Q740;F8VQC1	E9Q740;F8VQC1	Signal recognition particle subunit SRP72	Srp72
25.5548	25.3525	25.9178	25.8734	25.6631	25.7827				11	11	11	23.6	23.6	23.6	61.629	0	35.894	246520000	24	Q5UE59;E9Q7C9;Q7TNF4;Q8CD76;O88447;F6UYN4;Q9DBS5;D3YXZ3;Q91YS4;O88448;D3Z710;Q91W40	Q5UE59;E9Q7C9;Q7TNF4;Q8CD76;O88447	Kinesin light chain 1	Klc1
26.574	26.2805	26.4849	26.7474	26.255	26.6558				19	19	19	13	13	13	235.63	0	68.277	439240000	28	E9Q7G0;F6ZQA3	E9Q7G0		Numa1
25.8855	22.0907	24.1667	25.7938	25.8914	22.884				28	4	4	71	19	19	28.734	0	18.069	208310000	10	E9Q7Q3;D3Z6I8;A0A0R4J1P2;P21107;D3YVR0	E9Q7Q3;D3Z6I8;A0A0R4J1P2;P21107	Tropomyosin alpha-3 chain	Tpm3
26.5735	26.5041	26.0349	26.4345	26.2307	26.1604				4	4	4	17.1	17.1	17.1	34.515	0	54.096	373040000	20	E9Q855;Q3UXS0;O35609	E9Q855;Q3UXS0;O35609	Secretory carrier-associated membrane protein 3	Scamp3
26.8666	26.8259	26.9364	26.9183	26.9106	26.7861				8	8	8	23.4	23.4	23.4	47.05	0	38.03	550500000	34	E9Q8F0;Q8VH51-2;Q8VH51;Q8VH51-3;F7AA45;B7ZD61;B7ZD63	E9Q8F0;Q8VH51-2;Q8VH51;Q8VH51-3;F7AA45	RNA-binding protein 39	Rbm39
22.9653	22.9726	22.1746	22.261	23.448	23.1877				3	3	3	3.3	3.3	3.3	140.72	0	9.1739	37438000	5	E9Q8N5;Q08EB6;F7DCH5;Q8BRT1;A0A0A6YXZ1;E9Q6L0;J3QP81;A0A087WS18;A0A087WQF1;A0A087WQ95;A0A087WNW8;A0A087WRK0;A0A087WP42;E9QNY9;A0A087WRE8;E9QKH0;A0A087WQ31;Q80TV8-2;Q80TV8;A0A0N4SUT7;Q8BRT1-5	E9Q8N5;Q08EB6;F7DCH5;Q8BRT1;A0A0A6YXZ1;E9Q6L0;J3QP81;A0A087WS18;A0A087WQF1;A0A087WQ95;A0A087WNW8;A0A087WRK0;A0A087WP42;E9QNY9;A0A087WRE8;E9QKH0;A0A087WQ31;Q80TV8-2;Q80TV8	CLIP-associating protein 2;CLIP-associating protein 1	Clasp2;Clasp1
27.3334	27.3449	27.1528	27.258	27.0656	27.2662				15	15	15	33.7	33.7	33.7	66.005	0	67.423	732870000	55	Q3TU36;E9Q912;E9Q6Q4;A0A0G2JGC8;A0A0G2JF70	Q3TU36;E9Q912;E9Q6Q4;A0A0G2JGC8		Rap1gds1
24.83	25.0055	24.9754	25.2691	24.6387	24.7346				5	5	5	12.1	12.1	12.1	53.317	0	13.829	144440000	9	E9Q9A5;G5E8N7;Q9JLV6;Q9JLV6-2;A0A0J9YVJ6;A0A0J9YV48;A0A0J9YUF9;A0A0J9YTV1;A0A140LIZ1	E9Q9A5;G5E8N7;Q9JLV6;Q9JLV6-2;A0A0J9YVJ6	Bifunctional polynucleotide phosphatase/kinase;Polynucleotide 3-phosphatase;Polynucleotide 5-hydroxyl-kinase	Pnkp
22.8761	22.9633	22.8952	22.0039	23.2322	22.1578				2	2	2	4.6	4.6	4.6	63.44	0.0081032	1.8445	32199000	3	E9Q9H2;E9Q9H3;P54103;Q3TRX6	E9Q9H2;E9Q9H3;P54103;Q3TRX6	DnaJ homolog subfamily C member 2;DnaJ homolog subfamily C member 2, N-terminally processed	Dnajc2
24.6406	24.5781	24.8694	25.0361	25.105	25.1518				6	6	6	12.6	12.6	12.6	67.764	0	13	143360000	13	G3X9J6;E9Q9M1;Q3V1L4	G3X9J6;E9Q9M1;Q3V1L4	Cytosolic purine 5-nucleotidase	Nt5c2
22.8092	22.7997	22.9232	23.0092	23.0024	23.2932				2	2	2	1.5	1.5	1.5	207.05	0.00036711	4.323	26087000	3	E9QAE3	E9QAE3		Btaf1
27.2729	27.5801	27.3413	27.056	27.3748	26.5582				11	11	11	19.1	19.1	19.1	88.924	0	96.361	757790000	43	E9QAJ9;Q3UIA2-4;Q3UIA2-3;Q3UIA2-2;Q3UIA2;A0A0U1RNM6	E9QAJ9;Q3UIA2-4;Q3UIA2-3;Q3UIA2-2;Q3UIA2;A0A0U1RNM6	Rho GTPase-activating protein 17	Arhgap17
22.8672	23.7107	23.4172	23.223	23.516	22.0895				4	4	3	14.8	14.8	11.2	46.71	0	7.3684	60535000	4	Q5KU03;E9QAQ5;Q9WV60	Q5KU03;E9QAQ5;Q9WV60	Glycogen synthase kinase-3 beta	Gsk3b
26.0167	26.0825	26.3481	26.7341	26.1464	26.7125				15	15	8	10.1	10.1	6.2	216.37	0	67.176	399910000	32	E9QAS4;E9QAS5;Q6PDQ2;F7C528;E9Q614;B1AR17;F6WR45;F6V4V3	E9QAS4;E9QAS5;Q6PDQ2	Chromodomain-helicase-DNA-binding protein 4	Chd4
28.1739	27.8858	28.0405	28.6599	27.8663	28.7342				6	6	6	27.9	27.9	27.9	24.146	0	57.326	1320900000	46	Q5M8Q0;E9QAZ2;Q9CZM2;B8JKK2	Q5M8Q0;E9QAZ2;Q9CZM2;B8JKK2	Ribosomal protein L15;60S ribosomal protein L15	Rpl15;Gm10020
26.9587	26.9154	26.8684	27.449	26.737	27.4305				18	18	18	27.5	27.5	27.5	102.37	0	79.663	640720000	50	E9QB02;Q68FL6;F6W0G8	E9QB02;Q68FL6	Methionine--tRNA ligase, cytoplasmic	Mars
24.1558	24.1628	24.3431	23.7707	24.1036	22.277				2	2	2	16.6	16.6	16.6	17.344	0	6.621	79963000	6	E9QJT5;P56376	E9QJT5;P56376	Acylphosphatase;Acylphosphatase-1	Acyp1
24.9448	24.523	24.7164	24.4671	24.5842	24.3651				6	6	6	8.4	8.4	8.4	105.38	0	14.419	122600000	6	Q9QXJ2;E9QJX9;Q9WVL2	Q9QXJ2;E9QJX9;Q9WVL2	Signal transducer and activator of transcription;Signal transducer and activator of transcription 2	Stat2
29.5241	29.2503	29.5129	29.5648	29.4119	29.6263				13	13	8	54.1	54.1	35.9	37.331	0	288.78	3452000000	122	Q3U9V4;E9QKR0;P62880;D3YZX3;D3Z1M1;D3Z1T4;E9PWM7;P29387	Q3U9V4;E9QKR0;P62880;D3YZX3;D3Z1M1;D3Z1T4;E9PWM7	Guanine nucleotide-binding protein G(I)/G(S)/G(T) subunit beta-2	Gnb2
25.2463	25.3826	24.9401	24.714	25.3053	25.2461				7	7	7	9.6	9.6	9.6	115.95	0	33.122	177380000	14	E9QKZ2;Q91YE6;E0CXB2;F6UT58;E0CY46;F6TLX3	E9QKZ2;Q91YE6;E0CXB2	Importin-9	Ipo9
24.4658	24.5636	24.4365	24.8637	24.3026	24.6176				7	7	7	8.1	8.1	8.1	138.36	0	34.281	112970000	11	E9QLA5;Q0GNC1;Q0GNC1-3	E9QLA5;Q0GNC1;Q0GNC1-3	Inverted formin-2	Inf2
24.9999	24.8799	24.6519	24.7374	24.9535	25.0716				6	6	6	13.4	13.4	13.4	69.921	0	29.203	143590000	14	E9QMK9;Q8BH86;Q8BH86-2;F7CUW7	E9QMK9;Q8BH86;Q8BH86-2	UPF0317 protein C14orf159 homolog, mitochondrial	9030617O03Rik
25.3056	25.5545	26.2441	25.1253	25.981	26.0856				2	2	2	27.2	27.2	27.2	9.0583	0	13.443	271280000	14	E9QMV2;Q4KML4	E9QMV2;Q4KML4	Costars family protein ABRACL	Abracl
24.2494	24.3537	23.7074	24.3129	23.8629	24.4855				5	5	5	5	5	5	119.44	0	33.511	86741000	12	E9QMX7;Q640N3-2;Q640N3;B2RSI0;A6X8Z5	E9QMX7;Q640N3-2;Q640N3	Rho GTPase-activating protein 30	Arhgap30
25.4346	25.2275	25.5009	25.7648	25.145	25.5531				5	5	5	7.2	7.2	7.2	86.906	0	16.386	208150000	21	E9QN31;Q922K7	E9QN31;Q922K7	Probable 28S rRNA (cytosine-C(5))-methyltransferase	Nop2
27.5129	27.534	27.3778	27.6976	27.2364	27.4384				11	11	11	19.2	19.2	19.2	79.109	0	57.619	848520000	51	E9QN37;A1L314	E9QN37;A1L314	Macrophage-expressed gene 1 protein	Mpeg1
23.69	24.1022	24.0705	23.9084	23.8336	23.9339				2	2	2	8.7	8.7	8.7	31.845	0	9.9412	63608000	8	E9QNR6;Q8VD62	E9QNR6;Q8VD62	UPF0696 protein C11orf68 homolog	AI837181;Bles03
24.178	24.486	24.4348	24.3352	24.438	24.7231				5	5	5	10.7	10.7	10.7	85.461	0	28.232	106210000	11	G5E8Y6;E9QP49;Q99MS7-4;Q99MS7-5;Q99MS7-3;Q99MS7-2;Q99MS7	G5E8Y6;E9QP49;Q99MS7-4;Q99MS7-5;Q99MS7-3;Q99MS7-2;Q99MS7	EH domain-binding protein 1-like protein 1	Ehbp1l1
25.2244	25.0322	25.1433	25.0974	25.2071	25.4678				7	7	6	6.9	6.9	6.4	150.22	0	19.112	175940000	14	E9QPI5;Q6A026	E9QPI5;Q6A026	Sister chromatid cohesion protein PDS5 homolog A	Pds5a
25.4053	25.5213	25.2466	23.0324	25.3482	25.4105				3	3	3	21.9	21.9	21.9	17.435	0	9.6818	196510000	13	F2Z438;F2Z420;Q91WC0;D6RCY6	F2Z438;F2Z420;Q91WC0	Histone-lysine N-methyltransferase setd3	Setd3
25.4837	25.3091	25.7351	26.0482	25.5769	26.3527				8	8	8	33.9	33.9	33.9	31.165	0	36.429	256900000	22	F2Z455;Q9R059;D6RJ68	F2Z455;Q9R059	Four and a half LIM domains protein 3	Fhl3
27.6962	27.7938	27.4758	27.7288	27.5693	27.2961				8	4	4	59.4	23.6	23.6	18.756	0	33.656	985010000	40	F6QKK2;Q8VEH3	F6QKK2;Q8VEH3	ADP-ribosylation factor-like protein 8A	Arl8a
25.1587	25.338	25.1009	25.4585	24.916	24.7157				6	6	6	10.6	10.6	10.6	88.257	0	25.547	185320000	16	F6RG68;Q3UQN2;J3QPQ1;Q3UQN2-2;Q3UQN2-3	F6RG68;Q3UQN2;J3QPQ1;Q3UQN2-2;Q3UQN2-3	FCH domain only protein 2	Fcho2
25.4467	24.8599	25.6315	25.6601	25.8752	25.9858				8	8	8	7.2	7.2	7.2	143.54	0	31.562	247380000	23	F6RJ39;Q9JIX8-4;Q9JIX8;Q52KR6;B8JJ92;B8JJ91;Q9JIX8-3;Q9JIX8-2;F6Q8C0;B8JJ89	F6RJ39;Q9JIX8-4;Q9JIX8;Q52KR6;B8JJ92;B8JJ91;Q9JIX8-3;Q9JIX8-2	Apoptotic chromatin condensation inducer in the nucleus	Acin1
25.3464	25.3355	25.4737	25.845	25.2585	25.8856				7	7	7	8.7	8.7	8.7	114.15	0	16.23	215830000	15	F6RPJ9;Q9JHR7	F6RPJ9;Q9JHR7	Insulin-degrading enzyme	Ide
23.74	23.8678	24.1694	24.038	23.7747	24.1626				3	3	3	11.5	11.5	11.5	39.696	0	24.408	76363000	11	F6TCF9;Q60739-2;Q60739	F6TCF9;Q60739-2;Q60739	BAG family molecular chaperone regulator 1	Bag1
26.4533	26.5455	26.3231	25.98	26.6385	25.5344				10	8	8	23.3	20.4	20.4	59.111	0	35.565	381820000	24	F6UND7;P08103-2;P08103	F6UND7;P08103-2;P08103	Tyrosine-protein kinase HCK	Hck
28.6277	28.7876	28.4333	28.7283	28.395	28.7619				17	15	14	50.2	46.9	44.6	34.348	0	253.65	1844600000	75	F6VW30;P68254;F6YY69;P68254-2	F6VW30;P68254;F6YY69;P68254-2	14-3-3 protein theta	Ywhaq
22.7293	22.6457	22.8339	23.4915	22.7478	23.3337				2	2	2	4.5	4.5	4.5	71.037	0	4.7021	24338000	2	F6VYQ6;Q8K366;P56960	F6VYQ6;Q8K366;P56960	Exosome component 10	Exosc10
24.9527	25.1905	24.9835	23.3663	25.0169	24.8574				7	6	6	12.2	10.6	10.6	89.811	0	17.539	151220000	10	F6WMJ3;Q8K4I3;A2AFJ8;H3BKQ0;H3BJ53	F6WMJ3;Q8K4I3;A2AFJ8	Rho guanine nucleotide exchange factor 6	Arhgef6
31.7001	31.9446	32.2994	31.6916	32.5232	31.1806				16	16	16	59.2	59.2	59.2	38.63	0	323.31	20411000000	358	F6WR04;O70370	F6WR04;O70370	Cathepsin S	Ctss
23.7725	23.9884	23.7787	23.7272	23.5369	23.6323				3	3	3	12	12	12	29.315	0	7.3706	59766000	11	F7CJY7;F6X4N5;Q8BVI5;B7ZCB9;B7ZCB8	F7CJY7;F6X4N5;Q8BVI5;B7ZCB9;B7ZCB8	Syntaxin-16	Stx16
24.5371	25.0139	24.6193	24.8683	24.3828	24.6368				5	5	5	6.5	6.5	6.5	84.902	0	10.477	118190000	9	F6XC25;Q8BRN9	F6XC25;Q8BRN9	Coiled-coil and C2 domain-containing protein 1B	Cc2d1b
29.3323	29.5761	29.3805	29.7812	29.1437	29.7435				12	12	12	55.3	55.3	55.3	17.718	0	67.573	3379700000	84	Q561N5;F6YVP7;P62270;S4R1N6;A0A140T8T3	Q561N5;F6YVP7;P62270;S4R1N6;A0A140T8T3	40S ribosomal protein S18	Rps18;Gm10260
26.6369	26.036	26.469	26.9919	26.597	26.6542				17	17	17	9.7	9.7	9.7	266.92	0	80.683	461210000	41	Q7M739;F6ZDS4;F6RX08	Q7M739;F6ZDS4	Nucleoprotein TPR	Tpr
24.1927	23.8277	22.6613	23.4564	24.9103	24.1119				2	2	2	11.8	11.8	11.8	14.309	0	9.5252	89852000	9	F6ZFT1;F8WJ64;Q569N0;Q9CR21	F6ZFT1;F8WJ64;Q569N0;Q9CR21	Acyl carrier protein;Acyl carrier protein, mitochondrial	Ndufab1
29.2008	29.3117	28.8705	28.8138	29.2018	28.17				12	12	10	44	44	43.1	24.611	0	116.72	2579000000	100	F6ZV59;G5E8G0;G3X9W0;Q60668-4;Q60668-3;Q60668-2;Q60668;E9Q5B6;F6SHF3;A0A0G2JFL4;Q9D3U4	F6ZV59;G5E8G0;G3X9W0;Q60668-4;Q60668-3;Q60668-2;Q60668;E9Q5B6;F6SHF3	Heterogeneous nuclear ribonucleoprotein D0	Hnrnpd
25.0589	24.853	24.8499	25.2783	24.5934	24.9915				6	6	6	20	20	20	54.205	0	55.671	159370000	16	F7BX26;Q60676	F7BX26;Q60676	Serine/threonine-protein phosphatase;Serine/threonine-protein phosphatase 5	Ppp5c
23.5261	23.4227	23.5798	23.8601	23.5018	23.5504				2	2	2	14.1	14.1	14.1	21.092	0.00035298	3.71	54711000	3	G3UXX9;F7C846;P47802;G3XA66;D3Z3F4;D3YVW0	G3UXX9;F7C846;P47802;G3XA66;D3Z3F4;D3YVW0	Metaxin-1	Mtx1
26.4555	26.4872	26.6334	26.751	26.4868	26.4241				12	12	12	15.7	15.7	15.7	97.888	0	87.133	463570000	45	F7CBP1;G3XA17;Q62448-2;Q62448	F7CBP1;G3XA17;Q62448-2;Q62448	Eukaryotic translation initiation factor 4 gamma 2	Eif4g2
23.573	23.6202	22.5238	22.733	23.8965	22.3981				5	5	5	5	5	5	174.29	0	12.252	59128000	3	F8VPN4;A0A0G2JGI9;F6XXE6;F7CSZ6;E0CYU6	F8VPN4;A0A0G2JGI9		Agl
23.1112	22.08	23.2119	23.9766	24.1281	23.3663				2	2	2	1.9	1.9	1.9	84.253	0.0022786	2.5919	37512000	6	F8VQ95;Q6Y685-2;Q6Y685;A0A140LIJ2;A0A140LJ29;A0A140LIQ6;E9QL08;E9Q9Z4;E9Q8T1;Q9JJG0-4;Q9JJG0-3;Q9JJG0-2;Q9JJG0	F8VQ95;Q6Y685-2;Q6Y685;A0A140LIJ2;A0A140LJ29;A0A140LIQ6;E9QL08;E9Q9Z4;E9Q8T1;Q9JJG0-4;Q9JJG0-3;Q9JJG0-2;Q9JJG0	Transforming acidic coiled-coil-containing protein 1;Transforming acidic coiled-coil-containing protein 2	Tacc1;Tacc2
26.508	26.3854	26.3278	26.4063	26.1191	26.082				6	6	6	24.8	24.8	24.8	36.549	0	18.822	372600000	32	F8WGG3;Q9JK81;F7A3N3	F8WGG3;Q9JK81;F7A3N3	UPF0160 protein MYG1, mitochondrial	Myg1
26.669	26.6459	26.6553	26.8747	26.5135	26.8576				14	14	14	30.5	30.5	30.5	66.357	0	146.73	535140000	42	Q548T0;F8WGM5;Q64324;A0A140LJH9;A0A140LHM1	Q548T0;F8WGM5;Q64324	Syntaxin-binding protein 2	Stxbp2
27.6111	27.4536	27.5098	27.5769	27.4148	27.0029				13	13	13	44	44	44	43.088	0	101.76	842760000	58	S4R293;F8WH69;Q09014	S4R293;F8WH69;Q09014	Neutrophil cytosol factor 1	Ncf1
29.4223	29.3816	29.3407	29.7888	29.4561	29.6412				45	45	45	47.9	47.9	47.9	139.41	0	283.76	3486700000	161	F8WHL2;Q8CIE6;F6XJN3;D6RH55	F8WHL2;Q8CIE6	Coatomer subunit alpha;Coatomer subunit alpha;Xenin;Proxenin	Copa
27.0121	26.5084	27.3781	26.2359	27.744	26.9058				3	3	3	31.6	31.6	31.6	9.0054	0	11.385	654550000	29	F8WHP8;P56135	F8WHP8;P56135	ATP synthase subunit f, mitochondrial	Atp5j2
23.8614	24.0636	23.7064	24.0748	23.5782	22.1511				3	3	3	8.1	8.1	8.1	49.368	0.00036088	4.0746	61092000	7	Q3UN00;F8WI93;Q8CHP4;Q9Z1M0	Q3UN00;F8WI93;Q8CHP4;Q9Z1M0	P2X purinoceptor;P2X purinoceptor 7	P2rx7
25.2426	25.3311	25.1387	22.5265	25.2027	24.7464				4	4	4	39.1	39.1	39.1	15.65	0	12.661	165680000	8	F8WIB1;Q14AC7;P61211;E9Q006	F8WIB1;Q14AC7;P61211	ADP-ribosylation factor-like protein 1	Arl1
24.3963	24.0604	24.6454	24.9254	24.4406	24.0316				5	5	5	4.1	4.1	4.1	120.62	0	7.6936	96968000	18	Q3TWZ6;F8WIJ0;Q9JIS8;A2AGJ9;Q6P6P5;Q3V0N8;Q924N4-2;Q924N4	Q3TWZ6;F8WIJ0;Q9JIS8;A2AGJ9;Q6P6P5;Q3V0N8;Q924N4-2;Q924N4	Solute carrier family 12 member 4;Solute carrier family 12 member 6	Slc12a4;Slc12a6
30.7315	31.1247	30.9778	30.6668	30.9411	31.0385				18	18	17	52.1	52.1	50.3	42.598	0	310.78	9202300000	230	Q4FJQ6;F8WIV2;Q60854;K7E6F1;E9Q108;E9Q0P9;E9Q3Y1;E9Q6X2;E9PYY0;E9PZQ9;E9Q4R2;Q6P6K7;W4VSP4	Q4FJQ6;F8WIV2;Q60854;K7E6F1	Serpin B6	Serpinb6a;Serpinb6
25.9249	25.7732	25.5786	25.9048	25.8976	25.7607				4	4	4	15.3	15.3	15.3	42.893	0	28.551	265160000	19	F8WJB9;P70429-2;P70429;E9PVP4	F8WJB9;P70429-2;P70429;E9PVP4	Ena/VASP-like protein	Evl
22.5172	22.7313	22.8487	21.703	22.8104	23.2619				2	2	2	2.6	2.6	2.6	142.62	0	7.1095	27822000	5	F8WJD4;Q80X82	F8WJD4;Q80X82	Symplekin	Sympk
29.2366	29.0489	29.3017	29.38	29.1798	29.4553				25	25	25	44.2	44.2	44.2	75.892	0	131.93	3069100000	117	F8WJE0;Q60710;F6TVP2;E9Q0K6;E9PYG9;E0CXZ5	F8WJE0;Q60710;F6TVP2;E9Q0K6;E9PYG9	Deoxynucleoside triphosphate triphosphohydrolase SAMHD1	Samhd1
25.8188	25.8727	26.0915	26.5496	26.3546	26.4829				7	7	7	43.1	43.1	43.1	21.935	0	30.329	365060000	26	F8WJG3;P62996	F8WJG3;P62996	Transformer-2 protein homolog beta	Tra2b
28.8264	28.5761	28.7265	29.1292	28.5987	29.1556				12	12	12	29.8	29.8	29.8	40.538	0	97.586	2133800000	89	F8WJK8;Q99L47;E9Q1V0;E9Q1X9	F8WJK8;Q99L47	Hsc70-interacting protein	St13
28.4578	28.4439	28.4025	28.8213	28.255	28.6914				29	28	24	37.3	36	32.2	101.87	0	177.84	1749200000	107	G3UVV4;P17710-3;P17710-4;P17710;P17710-2;D3YYR4;D3Z365;B4YB29;D3Z105	G3UVV4;P17710-3;P17710-4;P17710;P17710-2	Hexokinase-1	Hk1
26.732	26.2659	26.4553	26.9979	26.4799	26.7685				3	3	3	37.5	37.5	37.5	12.259	0	65.677	456560000	21	Q4FZH7;G3UW85;P84089	Q4FZH7;G3UW85;P84089	Enhancer of rudimentary homolog	Erh
24.383	24.6276	25.5982	24.4992	25.4244	25.0672				3	3	3	20.9	20.9	20.9	27.815	0	20.418	167010000	9	Q14C24;G3UW94;Q9D883;F7D8X7;E9Q809;F8WH71;E9Q5Y2;E9PUZ3;E9Q1I7;E9Q5J3;Q8BGJ9-4;Q8BGJ9-2;Q8BGJ9;Q8BGJ9-3	Q14C24;G3UW94;Q9D883	Splicing factor U2AF 35 kDa subunit	U2af1
30.1918	30.1827	30.3301	30.4469	30.3605	30.2792				13	13	13	55.8	55.8	55.8	30.446	0	286.61	5950000000	137	G3UX26;Q60930;D3YZT5;D3YUN8	G3UX26;Q60930;D3YZT5	Voltage-dependent anion-selective channel protein 2	Vdac2
27.2034	27.1643	27.1647	26.7839	27.0455	27.1604				12	9	9	32.1	28.5	28.5	59.465	0	150.19	661880000	35	G8JL74;G3UXA6;Q8BHD7-2;Q8BHD7;G3UZ01;G3UY95;F7C521;G3UXZ8	G8JL74;G3UXA6;Q8BHD7-2;Q8BHD7;G3UZ01	Polypyrimidine tract-binding protein 3	Ptbp3
22.8619	22.8115	22.7381	22.9454	22.5663	22.3329				5	2	2	20.4	6.9	6.9	34.824	0	5.7394	26315000	3	G3UXL2;Q9D7G0;Q8C5R8	G3UXL2;Q9D7G0;Q8C5R8	Ribose-phosphate pyrophosphokinase 1	Prps1l3;Prps1;Prps1l1
27.1507	27.4113	27.1429	27.1007	27.261	27.1831				9	9	9	54.8	54.8	54.8	23.357	0	74.857	716830000	59	G3UXX3;Q91XH5;Q64105;G3UZ79	G3UXX3;Q91XH5;Q64105	Sepiapterin reductase	Spr
28.9553	28.7308	29.1671	29.2324	29.0963	29.2182				15	15	14	61.3	61.3	56.7	27.411	0	137.66	2610900000	93	G3UXZ5;Q5HZK3;P97371;G3UXY0;G3X9K9;G3UWN9;G3UXR1	G3UXZ5;Q5HZK3;P97371;G3UXY0;G3X9K9;G3UWN9	Proteasome activator complex subunit 1	Psme1
28.6868	28.5209	28.5017	28.635	28.7005	28.3328				14	14	14	45	45	45	50.564	0	197.01	1875400000	91	G3UY38;G5E924;Q8R081;G3UY56;G3UYY3	G3UY38;G5E924;Q8R081	Heterogeneous nuclear ribonucleoprotein L	Hnrnpl
25.4568	25.4975	25.4282	25.7717	25.2408	25.4224				2	2	2	19.8	19.8	19.8	11.409	0	21.258	210100000	13	G3UYF9;Q792E4;Q03958	G3UYF9;Q792E4;Q03958	Prefoldin subunit 6	Pfdn6
21.2375	22.7492	24.2102	23.7468	23.6224	23.9695				3	3	3	12	12	12	51.684	0	7.8008	54928000	4	G3UYR8;Q9DBF1-2;Q9DBF1;G3UY72;E9Q1H3	G3UYR8;Q9DBF1-2;Q9DBF1;G3UY72	Alpha-aminoadipic semialdehyde dehydrogenase	Aldh7a1
28.8751	29.3063	28.4157	27.8985	28.8837	27.9119				7	7	7	75	75	75	6.3442	0	72.39	1867700000	57	G3UYV7;Q059I1;P62858;J3QNN8	G3UYV7;Q059I1;P62858	40S ribosomal protein S28	Rps28
24.5989	24.6485	24.719	25.0231	24.6514	25.0003				3	3	3	28.5	28.5	28.5	14.336	0	7.4416	123050000	4	G3UZA4;G3UZJ5;G3UZX4;P67871;G3UXG7;G3UWU5;G3UXU2	G3UZA4;G3UZJ5;G3UZX4;P67871;G3UXG7	Casein kinase II subunit beta	Csnk2b
23.9188	24.0239	23.9155	24.1242	23.6214	23.9013				4	4	4	5.7	5.7	5.7	113	0	10.446	70950000	9	G3UZD6;Q9ES00;G3UZM6	G3UZD6;Q9ES00	Ubiquitin conjugation factor E4 B	Ube4b
27.4582	27.1058	27.0735	27.765	27.749	27.2976				5	5	5	22.8	22.8	22.8	21.447	0	35.234	867860000	22	G3X8R0;Q60870	G3X8R0;Q60870	Receptor expression-enhancing protein 5	Reep5
30.2917	29.9743	30.1648	30.2936	29.9316	29.969				11	11	11	24.7	24.7	24.7	53.844	0	186.08	5379700000	140	Q544R6;G3X8T3;P16675;A2A5J9;A2A5J8;A2A5J6	Q544R6;G3X8T3;P16675	Carboxypeptidase;Lysosomal protective protein;Lysosomal protective protein 32 kDa chain;Lysosomal protective protein 20 kDa chain	Ctsa
28.5273	28.1817	28.7909	28.7061	28.3122	28.3723				31	31	31	25.2	25.2	25.2	183.57	0	208.75	1700900000	116	G3X8X6;Q62230;H9KUZ3;Q62230-3;H9KUZ2;Q62230-2	G3X8X6;Q62230;H9KUZ3;Q62230-3	Sialoadhesin	Siglec1
25.9177	25.9411	25.8636	26.1414	25.8003	25.9091				8	8	8	12	12	12	94.825	0	23.35	292410000	16	G3X8X7;Q920Q4;Q920Q4-2;A2BI90	G3X8X7;Q920Q4;Q920Q4-2	Vacuolar protein sorting-associated protein 16 homolog	Vps16
26.623	26.5809	26.6338	27.109	26.5467	27.0378				19	19	19	27.9	27.9	27.9	101.09	0	87.313	511000000	45	G3X8Y3;A0A0A6YW80;Q80UM3;A0A0A6YX86;A0A0A6YXF4;E9PZ53;Q9DBB4	G3X8Y3;A0A0A6YW80;Q80UM3	N-alpha-acetyltransferase 15, NatA auxiliary subunit	Naa15
26.1533	25.9923	26.2869	26.2297	26.0351	25.9464				10	10	10	15.2	15.2	15.2	89.466	0	49.23	343830000	25	G3X8Y8;Q9QUN7	G3X8Y8;Q9QUN7	Toll-like receptor;Toll-like receptor 2	Tlr2
23.1409	23.4524	23.5397	23.6968	23.6255	22.8451				2	2	2	4.3	4.3	4.3	75.401	0	12.265	36948000	5	G3X920;Q9DBR3;Q9DBR3-3;Q9DBR3-2	G3X920;Q9DBR3;Q9DBR3-3;Q9DBR3-2	Armadillo repeat-containing protein 8	Armc8
24.7052	24.5546	24.6267	24.4794	24.9	24.6127				3	3	3	5.1	5.1	5.1	110.76	0	9.9378	124300000	8	G3X928;Q6NZC7	G3X928;Q6NZC7	SEC23-interacting protein	Sec23ip
25.529	25.4706	25.7327	26.0314	25.449	26.1823				7	7	7	7.4	7.4	7.4	119.84	0	24.518	245640000	18	G3X956;Q920B9	G3X956;Q920B9	FACT complex subunit SPT16	Supt16;Supt16h
26.1096	26.0674	26.3597	26.474	26.264	26.6672				12	12	12	14.4	14.4	14.4	118.58	0	44.036	372080000	39	G3X972	G3X972		Sec24c
27.7359	27.5508	27.9624	27.7174	27.3493	27.9816				24	24	24	11.6	11.6	11.6	276.47	0	97.572	1027500000	70	G3X973;Q8R4Y4-2;Q8R4Y4;F7BK35	G3X973;Q8R4Y4-2;Q8R4Y4	Stabilin-1	Stab1
23.6364	23.4149	23.3254	24.0916	23.5169	23.4906				4	4	4	2.2	2.2	2.2	242.07	0	6.8509	55292000	7	G3X9B1	G3X9B1		Heatr1
28.4657	28.5003	28.6143	28.7184	28.5411	28.6207				28	28	2	42.2	42.2	3.5	97.986	0	206.91	1810800000	111	Q3TCR7;G3X9G4;G3UXX2;E9QLL2;Q8BZ98-2;Q8BZ98;A0A0J9YUE9;A0A0J9YUN4;P39053-5;P39053-3;P39053-6;P39053-4;P39053;G3UY64;F6W8Z8;F2Z460;E0CXZ8	Q3TCR7;G3X9G4		Dnm2
23.4928	23.6054	23.0093	23.65	23.6372	23.0701				3	3	3	1.3	1.3	1.3	344.78	0.0022989	2.7426	47354000	2	G3X9H5;P42859-2;P42859	G3X9H5;P42859-2;P42859	Huntingtin	Htt
23.4537	23.6686	23.7787	22.5753	22.1292	23.6628				3	3	3	7	7	7	82.421	0	6.7774	49169000	4	G3X9H7;Q8R1S4-2;Q8R1S4	G3X9H7;Q8R1S4-2;Q8R1S4	Metastasis suppressor protein 1	Mtss1
28.858	29.0367	28.7699	28.9747	28.826	28.776				11	11	11	77.5	77.5	77.5	18.621	0	124.94	2257800000	98	G3X9L6;Q9DCX2;B1ASE2	G3X9L6;Q9DCX2;B1ASE2	ATP synthase subunit d, mitochondrial	Gm10250;Atp5h
28.1293	28.2142	28.0375	28.5239	27.9265	27.9461				12	11	11	56.7	51.9	51.9	26.159	0	110.38	1375800000	75	G3X9V0;Q5SVP3;P97372;E0CZ90	G3X9V0;Q5SVP3;P97372;E0CZ90	Proteasome activator complex subunit 2	Psme2;PSME2b
23.4215	23.6296	23.7438	23.945	23.4452	23.4351				3	3	3	3.3	3.3	3.3	139.92	0	8.8546	49518000	4	G3XA09;O88879-2;O88879	G3XA09;O88879-2;O88879	Apoptotic protease-activating factor 1	Apaf1
30.6886	30.8453	30.5249	30.985	30.4886	30.7655				30	30	30	43.6	43.6	43.6	86.805	0	323.31	8287900000	231	G3XA10;Q8VEK3	G3XA10;Q8VEK3	Heterogeneous nuclear ribonucleoprotein U	Hnrnpu
28.0173	27.9149	27.9929	28.4312	28.0498	28.376				20	20	20	23.7	23.7	23.7	134.75	0	111.37	1343100000	88	G5E829;Q6Q477-2;F7AAP4;E9Q828;Q6Q477;Q8C048;A2ALL9;Q3UHH0;Q3UHJ3;Q0VF55;F8WHB1;Q9R0K7;S4R1C4	G5E829	Calcium-transporting ATPase	Atp2b1
28.3053	28.3114	28.2002	28.9333	28.3464	28.4133				6	6	6	65.3	65.3	65.3	11.142	0	138.92	1568100000	52	G5E850;Q544Z9;P56395;E0CY88	G5E850;Q544Z9;P56395	Cytochrome b5	Cyb5a
26.3798	26.3815	26.656	26.5023	26.7811	26.535				14	14	14	14.6	14.6	14.6	145.83	0	49.166	454710000	39	G5E866;Q99NB9	G5E866;Q99NB9	Splicing factor 3B subunit 1	Sf3b1
24.5228	24.4751	24.6745	24.4989	24.9499	24.2987				6	6	6	4.1	4.1	4.1	224.13	0	8.8139	124940000	8	G5E870;A0A087WNZ7;A0A087WRV6;A0A0B4J1N9;A0A087WSG4	G5E870;A0A087WNZ7;A0A087WRV6;A0A0B4J1N9	E3 ubiquitin-protein ligase TRIP12	Trip12
24.0032	24.2563	24.5832	24.0664	23.9854	23.9776				7	4	3	23.7	14.6	11.7	35.848	0	9.7756	85749000	4	G5E895;D3Z494;S4R2G9	G5E895;D3Z494;S4R2G9		Akr1b10
23.2791	23.626	23.4133	23.4275	23.5276	22.8321				3	3	3	7.6	7.6	7.6	57.685	0	8.3816	44839000	8	G5E897	G5E897		Kdelc2
23.5168	22.5741	24.8876	22.6258	25.0717	23.8924				4	4	4	13.9	13.9	13.9	45.043	0	17.943	104260000	5	G5E899;P22777	G5E899;P22777	Plasminogen activator inhibitor 1	Serpine1
24.9689	25.0297	25.0283	22.9058	25.1853	21.6806				4	4	2	7.3	7.3	5.8	84.332	0	40.599	138050000	13	G5E8A0;Q8CI95	G5E8A0;Q8CI95	Oxysterol-binding protein;Oxysterol-binding protein-related protein 11	Osbpl11
24.9351	24.669	24.6059	23.9845	24.6456	24.7816				4	4	4	6.7	6.7	6.7	106.41	0	45.463	143590000	9	G5E8I8;Q8CGZ0	G5E8I8;Q8CGZ0	Calcium homeostasis endoplasmic reticulum protein	Cherp
23.9111	24.0123	24.3896	23.8228	24.397	24.0923				5	5	5	4.8	4.8	4.8	135.97	0	11.552	84425000	9	G5E8J3;Q8K1X1	G5E8J3;Q8K1X1	WD repeat-containing protein 11	Wdr11
32.0178	32.2422	32.0356	32.0549	32.2176	32.2445				22	22	21	59	59	55.4	36.498	0	294.4	21112000000	324	Q564E2;G5E8N5;P06151;D3Z736;D3YZQ9;D3YVR7;D3YZE4;Q548Z6;P00342;A0A0N4SVV8	Q564E2;G5E8N5;P06151;D3Z736;D3YZQ9	L-lactate dehydrogenase;L-lactate dehydrogenase A chain	Ldha
25.0835	24.4871	24.7636	25.4306	24.543	25.3243				20	3	0	59.3	10.1	0	28.556	0	12.059	140080000	12	G5E8R1;G5E8R0;E9Q455	G5E8R1;G5E8R0;E9Q455		Tpm1
24.2581	24.772	24.6657	24.4891	24.5799	24.2524				7	7	7	11	11	11	97.862	0	26.712	108150000	10	G5E8R4;Q922D4-2;Q922D4;Q922D4-3;Q922D4-4	G5E8R4;Q922D4-2;Q922D4;Q922D4-3;Q922D4-4	Serine/threonine-protein phosphatase 6 regulatory subunit 3	Ppp6r3
29.3665	29.2183	29.3676	29.6122	29.0711	29.4393				13	13	13	31.3	31.3	31.3	39.736	0	53.892	3005900000	69	G5E902;Q8VEM8	G5E902;Q8VEM8	Phosphate carrier protein, mitochondrial	Slc25a3
26.4894	26.5158	26.3919	26.3085	26.4635	25.8745				5	5	5	14.3	14.3	14.3	59.308	0	54.787	401120000	26	H3BJ30;H3BJW3;Q6NVF9;H3BKW0;H3BLM9	H3BJ30;H3BJW3;Q6NVF9;H3BKW0	Cleavage and polyadenylation specificity factor subunit 6	Cpsf6
26.8563	26.7335	26.6694	27.0536	27.1506	26.7402				19	19	19	24.1	24.1	24.1	108.59	0	93.855	587690000	45	H3BJU7;H3BJX8;H3BJ45;H3BJ40;H3BKH9;Q60875-5;Q60875-4;Q60875;Q60875-2;Q60875-3;H3BJM4;H3BJ48;H3BLJ1;H3BIX8;H3BLF9;H3BJ59;H3BL15	H3BJU7;H3BJX8;H3BJ45;H3BJ40;H3BKH9;Q60875-5;Q60875-4;Q60875	Rho guanine nucleotide exchange factor 2	Arhgef2
26.3144	26.1152	26.0101	25.6039	25.9779	22.7484				3	3	3	22.1	22.1	22.1	21.95	0	21.449	294200000	19	H3BJA3;Q4FJZ6;O09172;A0A0G2JDI4;F6VNW5	H3BJA3;Q4FJZ6;O09172;A0A0G2JDI4;F6VNW5	Glutamate--cysteine ligase regulatory subunit	Gclm
30.1091	30.2326	30.1551	30.2718	29.9898	30.1513				15	15	15	79.2	79.2	79.2	28.553	0	276.17	5515300000	91	H3BLJ9;H3BJL6;H3BKH6;Q9R0P3;H3BJP2;H3BK43;H3BJC6;H3BL99	H3BLJ9;H3BJL6;H3BKH6;Q9R0P3;H3BJP2;H3BK43	S-formylglutathione hydrolase	Esd
26.4072	26.4223	26.5916	26.4859	26.4239	26.3436				14	14	14	24.7	24.7	24.7	86.677	0	105.3	422360000	42	Q5JC28;H3BK65;P42567;F6W2Q5;A0A0R4J0A0;P42567-2;H3BJB8	Q5JC28;H3BK65;P42567;F6W2Q5	Epidermal growth factor receptor substrate 15	Eps15
26.0979	25.8915	25.9072	26.1634	25.9845	25.9222				12	12	12	25.3	25.3	25.3	81.373	0	38.976	306590000	28	H3BKN0;Q1HFZ0;Q1HFZ0-2	H3BKN0;Q1HFZ0;Q1HFZ0-2	tRNA (cytosine(34)-C(5))-methyltransferase	Nsun2
24.9909	25.191	25.1577	22.2474	25.8656	24.7107				1	1	1	6.3	6.3	6.3	34.764	0	12.267	171760000	10	H3BKY1;H9H9R4;Q9JHJ3	H3BKY1;H9H9R4;Q9JHJ3	Lysosomal protein NCU-G1	0610031J06Rik
24.5083	24.5072	24.1428	24.0918	24.0026	23.958				3	3	3	6.8	6.8	6.8	69.986	0	15.054	92575000	8	H3BLL3;Q921G6;H3BIX9;H3BK42	H3BLL3;Q921G6;H3BIX9	Leucine-rich repeat and calponin homology domain-containing protein 4	Lrch4
24.8772	24.6271	24.9674	24.7694	24.9881	25.0375				7	7	7	9.5	9.5	9.5	113.23	0	19.33	152260000	18	H7BX01;P58281;P58281-2;E0CXD1;F6U775	H7BX01;P58281;P58281-2;E0CXD1	Dynamin-like 120 kDa protein, mitochondrial;Dynamin-like 120 kDa protein, form S1	Opa1
25.011	24.9853	24.9317	25.2484	24.962	24.6937				6	6	6	11.1	11.1	11.1	68.644	0	16.115	150410000	13	H7BX88;P47934;B7ZDD7	H7BX88;P47934;B7ZDD7	Carnitine O-acetyltransferase	Crat
28.5112	27.9893	28.4787	28.9446	28.3796	28.8739				14	14	13	50.6	50.6	47.8	28.329	0	92.3	1781700000	153	H7BX95;Q6PDM2;Q6PDM2-3;Q6PDM2-2;F7AI47;F6QXN3	H7BX95;Q6PDM2;Q6PDM2-3;Q6PDM2-2	Serine/arginine-rich splicing factor 1	Srsf1
29.3463	29.5814	29.288	29.2766	29.5554	29.3055				12	12	12	53.7	53.7	53.7	23.072	0	137.13	3418000000	136	I7HLV2;Q6ZWV3;P86048;B7FAU6	I7HLV2;Q6ZWV3;P86048	60S ribosomal protein L10;60S ribosomal protein L10-like	Rpl10;Rpl10l
29.2053	29.2906	29.3222	29.6388	29.227	29.5877				34	34	28	37.2	37.2	31.1	114.86	0	297.88	3234600000	158	J3KMM5;O55143;O55143-2;Q8R429	J3KMM5;O55143;O55143-2	Calcium-transporting ATPase;Sarcoplasmic/endoplasmic reticulum calcium ATPase 2	Atp2a2
23.8833	22.4345	24.0604	23.5376	24.283	22.7235				3	3	3	4.9	4.9	4.9	89.827	0	11.201	59274000	5	J3QJV7;O35551-2;O35551-3;O35551-5;O35551;O35551-6;O35551-4	J3QJV7;O35551-2;O35551-3;O35551-5;O35551;O35551-6	Rab GTPase-binding effector protein 1	Rabep1
24.4024	24.4685	24.5136	24.3528	24.7057	22.8967				4	4	4	15.9	15.9	15.9	35.169	0	14.808	106000000	9	J3QMM7;K3W4M4;Q9CZ42-3;Q9CZ42;J3QN06;Q9CZ42-2;J3QPU6	J3QMM7;K3W4M4;Q9CZ42-3;Q9CZ42;J3QN06;Q9CZ42-2	ATP-dependent (S)-NAD(P)H-hydrate dehydratase	Carkd
24.8714	25.1075	22.0464	25.6096	25.4721	25.4615				4	4	4	44.6	44.6	44.6	19.102	0	16.632	180850000	7	J3QMV5;Q9Z2L7-2;Q9Z2L7;J3QPM4	J3QMV5;Q9Z2L7-2;Q9Z2L7	Cytokine receptor-like factor 3	Crlf3
26.8523	26.922	26.9064	26.0422	26.8589	26.088				10	10	10	28.5	28.5	28.5	52.779	0	36.233	504980000	35	J3QN31;P28650;P28650-2	J3QN31;P28650;P28650-2	Adenylosuccinate synthetase isozyme 1	Adssl1
24.026	24.0863	24.307	24.1679	24.3157	24.439				3	3	3	10.4	10.4	10.4	46.584	0	13.387	91982000	7	Q3UJ34;J3QNG0;P16460	Q3UJ34;J3QNG0;P16460	Argininosuccinate synthase	Ass1;Gm5424
25.0864	25.265	25.6469	25.266	25.213	25.3856				5	4	4	19.6	17.9	17.9	47.106	0	29.716	188250000	7	J3QNU6;Q8BWG8-2;Q8BWG8;E0CY53;F7DF62	J3QNU6;Q8BWG8-2;Q8BWG8	Beta-arrestin-1	Arrb1
27.1242	27.5004	28.4209	27.4675	27.5604	27.7031				7	1	1	3.4	0.6	0.6	228.56	0.00036036	4.0377	957100000	9	K3W4R2;Q6URW6-2;Q6URW6;Q6URW6-3;A0A140LI60	K3W4R2;Q6URW6-2;Q6URW6;Q6URW6-3	Myosin-14	Myh14
25.9766	25.6982	25.7318	26.4104	25.8088	26.1539				5	5	5	22.5	22.5	22.5	41.926	0	45.212	288730000	17	K3W4S6;Q9R062;V9GX26	K3W4S6;Q9R062;V9GX26	Glycogenin-1	Gyg;Gyg1
28.6461	28.5746	28.7695	28.6156	28.7145	28.5896				18	18	17	28.9	28.9	27.9	96.426	0	172.27	1996000000	89	K3W4T3;Q9Z1G4-3;Q9Z1G4-2;Q9Z1G4;A2A599	K3W4T3;Q9Z1G4-3;Q9Z1G4-2;Q9Z1G4	V-type proton ATPase 116 kDa subunit a isoform 1	Atp6v0a1
25.463	25.2778	24.7079	24.6431	24.6828	23.8961				7	7	7	6.5	6.5	6.5	211.81	0	33.001	145890000	12	K4DI77;Q5ND34-2;Q5ND34;Q5ND34-3;F6XD87	K4DI77;Q5ND34-2;Q5ND34;Q5ND34-3	WD repeat-containing protein 81	Wdr81
29.8888	30.0732	29.5244	30.0174	29.6133	29.6558				11	10	6	47.4	41.7	24.5	21.45	0	60.409	4263500000	95	K7Q7T7;Q3TLP8;P63001;Q14A12;P60764;A2AC13	K7Q7T7;Q3TLP8;P63001;Q14A12;P60764	Ras-related C3 botulinum toxin substrate 1;Ras-related C3 botulinum toxin substrate 3	Rac1;Rac3
27.251	26.962	27.3276	27.0071	26.9035	27.1087				23	23	23	13.3	13.3	13.3	280.78	0	117.53	681350000	48	L7N451;Q80SU7;H3BL64	L7N451;Q80SU7	Interferon-induced very large GTPase 1	Gvin1
24.4421	24.493	24.0068	24.1203	22.8522	22.6068				2	2	2	19.2	19.2	19.2	23.183	0	6.7787	75261000	5	L7N466;Q9D110	L7N466;Q9D110	5-formyltetrahydrofolate cyclo-ligase	Mthfsl;Mthfs
25.0501	25.1944	25.038	24.8082	25.3709	24.8169				4	4	4	40.6	40.6	40.6	14.376	0	19.755	162170000	16	M0QWY0;M0QWP2;Q3TPU5;O70378	M0QWY0;M0QWP2;Q3TPU5;O70378	ER membrane protein complex subunit 8	Emc8
24.4698	25.1528	24.9999	25.5203	24.6701	25.3082				3	3	3	29	29	29	11.351	0	8.5966	148430000	10	M0QWS4;Q9CR09	M0QWS4;Q9CR09	Ubiquitin-fold modifier-conjugating enzyme 1	Ufc1
28.977	28.971	29.1484	28.9883	29.0056	29.0774				27	27	27	53.1	53.1	53.1	79.871	0	323.31	2562000000	137	O08529	O08529	Calpain-2 catalytic subunit	Capn2
28.2593	28.0282	28.4634	28.0089	28.2659	27.9343				14	14	12	39.6	39.6	37.7	52.763	0	175.78	1425300000	94	Q6P1B9;O08539-2;O08539;A0A0G2JEG8;Q7TQF7	Q6P1B9;O08539-2;O08539	Myc box-dependent-interacting protein 1	Bin1
27.3428	27.6515	26.7392	27.4663	27.2469	27.1038				11	11	11	43.7	43.7	43.7	24.74	0	83.885	745440000	33	O08547;E9Q6R3;A0A0G2JF08;D6RES2	O08547;E9Q6R3	Vesicle-trafficking protein SEC22b	Sec22b
30.8183	30.8795	30.8197	31.0419	30.7658	30.7405				23	23	18	61.7	61.7	50.5	62.277	0	323.31	8857000000	292	O08553	O08553	Dihydropyrimidinase-related protein 2	Dpysl2
24.1614	24.1238	23.8063	23.335	22.7907	22.5968				3	3	3	7.3	7.3	7.3	72.3	0	8.1331	69798000	6	O08582	O08582	GTP-binding protein 1	Gtpbp1
27.4029	27.4826	27.2753	27.7838	27.371	27.106				5	5	5	25.5	25.5	25.5	26.94	0	105.32	816270000	27	O08583;O08583-2;Q9JJW6-2;G3X9I4;Q9JJW6	O08583;O08583-2;Q9JJW6-2	THO complex subunit 4;Aly/REF export factor 2	Alyref;Alyref2
30.7243	30.6675	30.9531	30.8389	30.8208	30.4608				9	9	9	27.3	27.3	27.3	50.526	0	53.423	9803300000	37	Q3TMN1;Q58E65;Q3UI33;O08663;M0QW69;M0QWM9;M0QWX0;M0QW48	Q3TMN1;Q58E65;Q3UI33;O08663;M0QW69;M0QWM9	Methionine aminopeptidase 2;Methionine aminopeptidase	Metap2
24.2014	24.6956	22.2114	24.0992	22.6176	22.7996				2	2	2	41.7	41.7	41.7	16.402	0	17.409	66908000	5	Q91WX5;O08734	Q91WX5;O08734	Bcl-2 homologous antagonist/killer	Bak1
22.2893	22.9352	22.7612	22.3941	22.4796	22.6162				2	2	2	7.6	7.6	7.6	31.595	0.00035791	3.9193	21798000	5	Q3TPJ9;O08738	Q3TPJ9;O08738	Caspase-6;Caspase-6 subunit p18;Caspase-6 subunit p11	Casp6
24.3541	24.4751	25.2087	24.683	24.9957	23.1845				11	11	11	16.6	16.6	16.6	88.651	0	20.453	132520000	11	O08739	O08739	AMP deaminase 3	Ampd3
28.1248	27.9028	27.8242	28.3036	28.1374	27.9708				11	11	11	32.2	32.2	32.2	54.272	0	103.45	1312200000	88	O08749	O08749	Dihydrolipoyl dehydrogenase, mitochondrial	Dld
24.6755	24.7212	24.2911	25.0464	24.4873	24.8817				4	4	4	5.8	5.8	5.8	87.699	0	8.8445	120070000	15	O08759-3;O08759-2;O08759;A0A0J9YUK0	O08759-3;O08759-2;O08759	Ubiquitin-protein ligase E3A	Ube3a
27.8386	27.3291	27.7037	28.1509	27.6464	28.0682				13	13	13	29	29	29	59.559	0	73.506	1066400000	55	O08795-2;O08795	O08795-2;O08795	Glucosidase 2 subunit beta	Prkcsh
25.0827	25.1597	25.5667	25.2196	25.0602	24.9191				5	5	5	18.7	18.7	18.7	42.15	0	24.82	181500000	11	O08800	O08800	Serpin B8	Serpinb8
31.0881	30.7831	31.0786	31.1422	30.9713	30.9098				10	9	9	45.3	45.3	45.3	31.052	0	87.068	10417000000	113	O08807;B1AZS9	O08807;B1AZS9	Peroxiredoxin-4	Prdx4
25.8951	26.3222	26.0914	26.4694	26.0471	26.192				6	6	6	27.5	27.5	27.5	32.251	0	37.058	325530000	18	Q3TMX0;O08992;H3BLG5;A2AKJ9;A2AKJ6	Q3TMX0;O08992;H3BLG5;A2AKJ9;A2AKJ6	Syntenin-1	Sdcbp
27.2545	27.5667	26.5543	26.6887	27.1398	26.8718				4	4	4	58.8	58.8	58.8	7.3384	0	24.137	644600000	26	O08997	O08997	Copper transport protein ATOX1	Atox1
25.1423	25.1208	25.7899	22.2893	25.9246	24.6225				2	2	2	10.2	10.2	10.2	38.241	0	27.562	195940000	7	O09005	O09005	Sphingolipid delta(4)-desaturase DES1	Degs1
26.6302	27.0303	26.8398	25.9787	26.181	26.5348				4	4	4	9.6	9.6	9.6	53.575	0	46.451	473150000	16	Q5U7A4;O09047	Q5U7A4;O09047	C3a anaphylatoxin chemotactic receptor	C3ar1
28.3771	28.4384	28.5053	28.4046	28.1939	28.2317				8	8	8	40	40	40	26.372	0	96.329	1601400000	60	Q6RI64;O09061	Q6RI64;O09061	Proteasome subunit beta type;Proteasome subunit beta type-1	Psmb1
26.4288	26.5283	25.7716	26.4089	25.3929	26.3999				6	6	3	20.5	20.5	13.9	55.074	0	25.554	322720000	16	Q58E49;O09106;D3YYI8	Q58E49;O09106;D3YYI8	Histone deacetylase;Histone deacetylase 1	Hdac1;Gm10093
23.5416	23.199	23.7463	23.6962	23.3236	23.9263				3	3	3	15	15	15	35.836	0	9.4808	55053000	10	O09110-2;O09110;A0A0R4J1Q6	O09110-2;O09110	Dual specificity mitogen-activated protein kinase kinase 3	Map2k3
24.0717	24.0304	24.0028	24.1801	23.6961	22.8233				3	3	3	32.5	32.5	32.5	17.444	0	8.4267	73277000	7	O09111	O09111	NADH dehydrogenase [ubiquinone] 1 beta subcomplex subunit 11, mitochondrial	Ndufb11
27.1372	27.0843	27.1775	27.5536	27.0049	27.7378				12	12	12	57.1	57.1	57.1	27.497	0	46.826	743530000	64	O09131;D3Z1Q9;Q8K2Q2	O09131	Glutathione S-transferase omega-1	Gsto1
29.9198	29.9627	29.8558	29.6176	29.6627	29.1118				20	20	20	22.7	22.7	22.7	114.65	0	249.55	4190200000	159	O09159	O09159	Lysosomal alpha-mannosidase	Man2b1
28.2109	28.1672	28.0575	28.4281	28.2505	28.3644				6	6	6	36.9	36.9	36.9	18.579	0	54.243	1425600000	37	Q9CQM8;O09167;A0A140T8K5	Q9CQM8;O09167;A0A140T8K5	60S ribosomal protein L21	Rpl21
24.9871	25.0652	24.9436	24.1392	25.1074	24.6723				4	4	4	20.2	20.2	20.2	32.97	0	53.912	145360000	24	O35075	O35075	Down syndrome critical region protein 3 homolog	Dscr3
25.3815	25.3751	25.218	25.4876	24.8957	25.03				2	2	2	5.2	5.2	5.2	54.043	0	13.285	177390000	16	O35114	O35114	Lysosome membrane protein 2	Scarb2
23.166	23.4657	23.2469	23.244	23.2507	23.0202				2	2	2	24.6	24.6	24.6	13.194	0	9.9636	41798000	4	O35127	O35127	Protein C10	Grcc10
28.61	28.7939	28.6962	29.0027	28.6431	29.0878				15	15	15	55.2	55.2	55.2	33.296	0	158.55	2118700000	122	Q3V235;O35129;F6QPR1;F6Q8V7	Q3V235;O35129;F6QPR1	Prohibitin-2	Phb2
26.8782	27.3641	26.8642	26.6671	26.9185	26.819				6	6	3	66.9	66.9	30.5	13.077	0	53.207	583030000	29	Q3UNI8;O35215;G3UZN1	Q3UNI8;O35215;G3UZN1	D-dopachrome decarboxylase	Ddt
26.1621	26.0315	25.6566	26.0721	26.1012	26.0203				8	8	8	36.1	36.1	36.1	37.964	0	69.3	307440000	23	O35226-4;O35226;O35226-5;O35226-3;O35226-2	O35226-4;O35226;O35226-5;O35226-3;O35226-2	26S proteasome non-ATPase regulatory subunit 4	Psmd4
27.4269	27.2196	27.2633	27.7938	27.122	27.389				13	13	13	19	19	19	91.006	0	48.487	772120000	40	Q3UKJ6;O35286;A0A0G2JG10;Q497W9;A0A0G2JGQ5;Q05BH3;G3X8X0;A2A4N9;A2A4P0	Q3UKJ6;O35286;A0A0G2JG10;Q497W9	Putative pre-mRNA-splicing factor ATP-dependent RNA helicase DHX15	Dhx15
24.6187	25.1312	25.3128	24.9411	25.0132	25.1967				5	5	5	35.5	35.5	35.5	33.901	0	66.251	156530000	13	O35295	O35295	Transcriptional activator protein Pur-beta	Purb
25.8016	26.0046	26.3055	25.6547	25.6715	25.2778				4	4	4	11.7	11.7	11.7	65.154	0	58.223	301680000	30	O35298	O35298	Acyloxyacyl hydrolase;Acyloxyacyl hydrolase small subunit;Acyloxyacyl hydrolase large subunit	Aoah
26.2376	26.2549	26.1973	26.2464	26.8471	26.56				8	8	7	25.9	25.9	22.6	30.978	0	34.138	435940000	23	Q9D8S5;O35326	Q9D8S5;O35326	Serine/arginine-rich splicing factor 5	Srsf5
26.1288	26.2006	26.2435	26.3882	26.0877	25.9512				7	7	4	16.1	16.1	10.4	57.772	0	26.843	340600000	25	Q543M7;O35344	Q543M7;O35344	Importin subunit alpha;Importin subunit alpha-4	Kpna3
25.0328	24.7458	24.9551	25.0811	24.694	24.7077				4	4	2	14.6	14.6	9.9	59.602	0	24.997	141380000	14	Q4FJZ2;Q8BH30;O35345	Q4FJZ2;Q8BH30;O35345	Importin subunit alpha;Importin subunit alpha-7	Kpna6
26.3981	26.4172	26.6611	26.8992	26.534	27.1107				16	16	16	25.2	25.2	25.2	82.105	0	65.661	466850000	42	Q3TI07;O35350	Q3TI07;O35350	Calpain-1 catalytic subunit	Capn1
24.2839	24.064	24.2583	24.6679	24.3281	24.2768				4	4	4	6	6	6	101.42	0	15.205	91498000	9	O35375-5;O35375-6;O35375-2;O35375-3;O35375-4;O35375	O35375-5;O35375-6;O35375-2;O35375-3;O35375-4;O35375	Neuropilin-2	Nrp2
28.6712	27.9899	28.4206	28.666	28.4464	28.469				12	12	10	33.2	33.2	30	28.537	0	110.6	1756500000	88	O35381;D3YYE1;D3Z7M9;F6UFG6;Q64G17	O35381;D3YYE1;D3Z7M9;F6UFG6	Acidic leucine-rich nuclear phosphoprotein 32 family member A	Anp32a
27.2586	27.1656	27.4059	27.6982	27.2608	27.5199				5	5	5	11.5	11.5	11.5	54.388	0	16.446	779050000	26	O35405	O35405	Phospholipase D3	Pld3
24.97	24.8351	24.8947	24.6575	24.67	24.7059				6	6	6	21.7	21.7	21.7	36.118	0	32.117	126420000	13	O35459;F7B227	O35459;F7B227	Delta(3,5)-Delta(2,4)-dienoyl-CoA isomerase, mitochondrial	Ech1
25.14	25.105	24.7701	24.9779	24.8523	24.4916				3	3	3	11.7	11.7	11.7	43.528	0	43.344	143460000	15	O35465;O35465-2;F6WP10	O35465;O35465-2	Peptidyl-prolyl cis-trans isomerase FKBP8	Fkbp8
26.938	26.8938	26.6994	27.179	26.5696	27.1332				6	6	6	33.2	33.2	33.2	34.577	0	50.548	532160000	29	O35593	O35593	26S proteasome non-ATPase regulatory subunit 14	Psmd14
27.2841	26.6996	27.6216	27.6555	27.3123	27.4204				6	6	6	4.9	4.9	4.9	142.88	0	28.331	797550000	55	O35604	O35604	Niemann-Pick C1 protein	Npc1
29.4739	29.5354	29.4198	29.8387	29.3888	29.4211				22	22	22	56	56	56	36.384	0	249.03	3482600000	165	O35639;Q3TET3;A0A0G2JDV9;A0A0G2JGL7	O35639;Q3TET3	Annexin A3;Annexin	Anxa3
27.7258	27.7901	27.9389	28.0097	27.7692	28.2519				33	18	18	39.4	26.6	26.6	101.19	0	112.42	1139400000	75	Q5SVG5;Q5SVG4;O35643;Q5SWR0	Q5SVG5;Q5SVG4;O35643	AP-1 complex subunit beta-1	Ap1b1
23.998	23.8777	24.3177	24.2471	23.9685	23.1533				2	2	2	4.6	4.6	4.6	44.591	0.0010249	3.2656	74591000	7	Q3UL64;O35657	Q3UL64;O35657	Sialidase-1	Neu1
25.2208	25.3916	25.1319	25.4944	25.4629	25.1673				4	4	4	13.4	13.4	13.4	35.284	0	33.791	189110000	16	Q0VE46;O35682;A0A0N4SW94	Q0VE46;O35682;A0A0N4SW94	Myeloid-associated differentiation marker	Myadm
25.8202	25.4214	25.5943	26.0326	25.413	26.0392				7	7	7	25.9	25.9	25.9	38.358	0	51.767	239240000	13	O35685	O35685	Nuclear migration protein nudC	Nudc
24.2094	24.3994	24.5063	23.9079	24.0529	24.1174				2	2	2	7.4	7.4	7.4	52.534	0	17.544	89489000	6	O35704	O35704	Serine palmitoyltransferase 1	Sptlc1
26.6653	26.7987	26.5471	27.0105	26.7867	26.8918				9	3	3	30.5	10	10	49.199	0	18.933	514630000	19	Q811L7;Q8C2Q7;O35737	Q811L7;Q8C2Q7;O35737	Heterogeneous nuclear ribonucleoprotein H;Heterogeneous nuclear ribonucleoprotein H, N-terminally processed	Hnrnph1
27.5308	27.6448	27.6386	26.9872	27.5692	27.1684				14	14	14	49.5	49.5	49.5	44.458	0	52.929	885960000	58	O35744;Q91Z98;F6RU51	O35744	Chitinase-like protein 3	Chil3
26.6897	26.6824	27.0251	27.2643	26.6231	27.09				9	9	9	22	22	22	56.784	0	85.04	526480000	32	O35841	O35841	Apoptosis inhibitor 5	Api5
27.5371	27.4931	27.5159	27.0948	27.4136	27.0836				9	9	9	31.8	31.8	31.8	44.127	0	148.09	800360000	38	Q3ULU3;O35855;O88374	Q3ULU3;O35855;O88374	Branched-chain-amino-acid aminotransferase;Branched-chain-amino-acid aminotransferase, mitochondrial	Bcat2
24.75	25.0159	25.2326	24.4366	25.2907	24.9743				5	5	5	12.8	12.8	12.8	51.091	0	15.552	149400000	15	O35857	O35857	Mitochondrial import inner membrane translocase subunit TIM44	Timm44
23.3202	23.6992	24.0039	23.2253	23.9972	23.3464				5	5	5	17.7	17.7	17.7	37.548	0	14.714	60289000	13	O35864;A0A087WQA8;A0A087WQ60;A0A087WRH6	O35864;A0A087WQA8	COP9 signalosome complex subunit 5	Cops5
27.1457	26.5466	27.1891	27.887	27.3071	27.8306				10	10	3	42.5	42.5	12.4	37.063	0	84.739	754420000	33	Q3TUF3;O35887;G3V004;G3UWR0;G3UXA8;G3UY49;G3UWV3;G3UXA3	Q3TUF3;O35887;G3V004;G3UWR0;G3UXA8	Calumenin	Calu
25.2525	25.1394	24.9359	25.1821	24.4312	24.9748				4	4	4	8.5	8.5	8.5	68.123	0	28.458	158290000	11	Q8C405;O35892-2;O35892;Q3U5P2;E9QA05;D6RIJ4;E9Q4Y0;Q99388;F6WL90	Q8C405;O35892-2;O35892;Q3U5P2;E9QA05;D6RIJ4;E9Q4Y0;Q99388	Nuclear autoantigen Sp-100;Component of Sp100-rs	Sp100;Csprs
24.5689	25.297	24.3553	22.1298	23.499	22.2642				1	1	1	20	20	20	10.834	0	16.337	101260000	9	Q3U9X2;O35901;O35900	Q3U9X2;O35901;O35900	U6 snRNA-associated Sm-like protein LSm2	Lsm2
23.7133	22.9273	22.5876	23.8585	23.2285	22.15				2	2	2	11.1	11.1	11.1	22.924	0	6.4647	49879000	3	Q3TV21;O35943	Q3TV21;O35943	Frataxin, mitochondrial;Frataxin intermediate form;Frataxin mature form	Fxn
25.9124	25.6132	25.4584	25.3439	25.8828	26.5975				4	4	4	20.1	20.1	20.1	29.063	0	33.336	280900000	25	O35955	O35955	Proteasome subunit beta type-10	Psmb10
24.3962	24.4384	22.8535	22.3561	22.9668	24.2008				3	3	3	21.6	21.6	21.6	26.336	0	15.433	73566000	6	O35969;O35969-2	O35969;O35969-2	Guanidinoacetate N-methyltransferase	Gamt
28.5051	28.4171	28.2849	28.8142	28.4029	28.5232				11	11	11	28.8	28.8	28.8	49.027	0	58.813	1695200000	77	O54734	O54734	Dolichyl-diphosphooligosaccharide--protein glycosyltransferase 48 kDa subunit	Ddost
28.0545	28.3029	28.118	27.6363	28.0836	27.7292				19	19	19	21.1	21.1	21.1	135.08	0	174.48	1316100000	74	O54774	O54774	AP-3 complex subunit delta-1	Ap3d1
27.969	27.8737	27.7992	26.7708	26.5431	26.2499				14	14	14	19.2	19.2	19.2	115.61	0	152.62	840620000	54	O54782;F6TMZ3;F6Z025	O54782;F6TMZ3	Epididymis-specific alpha-mannosidase	Man2b2
25.1006	24.8061	25.1034	25.3289	24.8302	25.126				6	6	6	13	13	13	66.471	0	22.023	162230000	21	O54824-2;O54824	O54824-2;O54824	Pro-interleukin-16;Interleukin-16	Il16
22.9147	23.3902	23.2041	23.4113	23.193	22.9072				2	2	2	3.9	3.9	3.9	49.783	0.0010044	3.0063	41656000	6	O54825	O54825	Bystin	Bysl
24.5329	24.3582	24.6603	24.246	24.9332	24.4284				5	5	5	14.3	14.3	14.3	41.215	0	13.632	118880000	13	Q545V8;O54833	Q545V8;O54833	Casein kinase II subunit alpha	Csnk2a2
23.9964	23.7223	23.8098	23.5647	23.9141	23.2916				2	2	2	6.8	6.8	6.8	46.638	0	16.116	66513000	9	O54941	O54941	SWI/SNF-related matrix-associated actin-dependent regulator of chromatin subfamily E member 1	Smarce1
22.7199	22.7642	22.8282	22.9236	22.7889	22.8898				1	1	1	3.3	3.3	3.3	37.52	0.0010356	3.4226	31675000	5	Q3TWR3;O54950	Q3TWR3;O54950	5-AMP-activated protein kinase subunit gamma-1	Prkag1
26.76	26.4828	26.9411	27.1615	27.044	26.7347				6	6	6	57.3	57.3	57.3	10.102	0	50.242	611830000	55	O54962	O54962	Barrier-to-autointegration factor;Barrier-to-autointegration factor, N-terminally processed	Banf1
25.0695	25.6421	24.9574	23.7115	25.2458	23.4002				3	3	3	20.1	20.1	20.1	27.465	0	6.4046	149040000	8	Q8C4F9;Q3UTG4;Q8CB78;O54965-2;O54965;A0A0G2JEM4	Q8C4F9;Q3UTG4;Q8CB78;O54965-2;O54965;A0A0G2JEM4	E3 ubiquitin-protein ligase RNF13	Rnf13
27.1162	26.9418	27.1253	27.4587	27.097	26.9914				9	9	9	31.3	31.3	31.3	38.822	0	42.999	698890000	39	O54984	O54984	ATPase Asna1	Asna1
26.1609	25.9056	25.8347	26.3291	25.6919	26.2084				9	9	8	7.4	7.4	6.7	137.71	0	16.596	294970000	15	O54988-2;O54988	O54988-2;O54988	STE20-like serine/threonine-protein kinase	Slk
25.9454	25.865	25.7974	26.2027	25.8093	25.8811				5	5	5	30.6	30.6	30.6	20.302	0	21.045	280650000	26	Q3U9K9;O55013	Q3U9K9;O55013	Trafficking protein particle complex subunit 3	Trappc3
25.0724	25.5729	25.5257	25.7034	25.4545	25.8306				4	4	3	31.8	31.8	27.2	21.694	0	33.445	215960000	18	Q3TXU8;O55022	Q3TXU8;O55022	Membrane-associated progesterone receptor component 1	Pgrmc1
26.3487	26.482	26.2586	26.5318	26.233	26.356				6	6	6	24.2	24.2	24.2	30.429	0	35.271	386030000	23	Q924B0;O55023;Q80ZJ2;D3Z703;A0A0A6YW07	Q924B0;O55023;Q80ZJ2	Inositol monophosphatase 1	Impa1
28.467	28.4647	28.6971	28.4908	28.6659	28.4251				21	21	21	31.7	31.7	31.7	102.45	0	197.57	1792900000	109	O55029	O55029	Coatomer subunit beta	Copb2
24.4602	23.937	23.1876	22.9953	22.0006	23.8205				4	3	3	5	4	4	111.9	0	8.0085	73266000	6	O55098	O55098	Serine/threonine-protein kinase 10	Stk10
25.0854	25.0581	24.8291	25.0159	25.0173	25.0023				6	6	5	10.1	10.1	9.2	85.965	0	12.536	156460000	16	O55106;F8WH41;F6Z700	O55106;F8WH41	Striatin	Strn
23.4156	23.7224	23.1115	24.2145	23.7488	22.8578				1	1	1	3.9	3.9	3.9	32.898	0.002324	2.8871	55068000	7	Q7TMG8;O55126	Q7TMG8;O55126	Protein NipSnap homolog 2	Gbas
27.5152	27.3995	27.2129	27.6559	27.0835	27.5048				5	5	5	37.1	37.1	37.1	26.511	0	98.252	786350000	20	Q545K4;O55135;A6PWZ2;D6RG53;D6RJJ3;B1AZQ4	Q545K4;O55135	Eukaryotic translation initiation factor 6	Eif6
27.8495	28.0979	28.1169	28.5276	27.8891	28.8992				9	9	9	36.4	36.4	36.4	12.554	0	19.912	1389000000	38	Q6ZWX1;O55142	Q6ZWX1;O55142	60S ribosomal protein L35a	Rpl35a
23.0699	23.2828	23.5609	22.5739	23.0657	22.3876				4	4	4	7.2	7.2	7.2	98.309	0	14.973	36261000	4	O55201-2;O55201;A0A140LJ34	O55201-2;O55201	Transcription elongation factor SPT5	Supt5h
26.8943	27.0188	26.8179	27.2684	26.9742	27.3241				13	13	13	33.2	33.2	33.2	51.373	0	46.828	642280000	47	O55222;F6Q5Z1;D3YZA5	O55222	Integrin-linked protein kinase	Ilk
24.2078	24.4218	24.0633	24.6834	23.9272	24.6545				3	3	3	13.3	13.3	13.3	28.532	0	25.307	89972000	9	O55234	O55234	Proteasome subunit beta type-5	Psmb5
27.4807	27.4837	27.4165	27.5414	27.1285	27.1088				13	13	13	28.6	28.6	28.6	59.485	0	72.625	838030000	56	O70145;A0A087WPH0	O70145	Neutrophil cytosol factor 2	Ncf2
25.4056	25.5566	25.4148	25.5928	25.9673	24.2512				4	4	4	13.1	13.1	13.1	46.151	0	20.363	206890000	8	Q544E3;O70172;F6RJE8	Q544E3;O70172;F6RJE8	Phosphatidylinositol 5-phosphate 4-kinase type-2 alpha	Pip4k2a
27.6564	27.9821	27.8517	27.8756	27.8142	27.7472				17	17	17	39.1	39.1	39.1	63.988	0	202.08	1120800000	71	O70194	O70194	Eukaryotic translation initiation factor 3 subunit D	Eif3d
27.414	27.5083	27.7287	27.2736	27.0612	26.797				6	6	6	40.1	40.1	40.1	16.91	0	58.631	793820000	40	Q4FJL9;O70200;G3UYJ2	Q4FJL9;O70200;G3UYJ2	Allograft inflammatory factor 1	Aif1
28.7109	28.2347	29.2338	28.5519	29.7407	29.1196				7	7	7	44	44	44	24.693	0	203.34	2719500000	114	O70251;A0A087WS46;G3UX43;M0QWK5;M0QWH8;G3UZ47	O70251;A0A087WS46	Elongation factor 1-beta	Eef1b
28.167	27.9437	27.4755	27.623	27.5396	27.2527				12	12	12	54.6	54.6	54.6	35.738	0	92.277	1023400000	42	Q544R7;O70252;D3YX62;D3YXN4;D3Z4A2	Q544R7;O70252;D3YX62	Heme oxygenase 2	Hmox2
27.1005	27.2974	26.9769	27.1244	27.0429	27.111				10	10	7	23.8	23.8	18.5	56.888	0	84.171	680850000	42	Q3UJC3;O70310	Q3UJC3;O70310	Glycylpeptide N-tetradecanoyltransferase;Glycylpeptide N-tetradecanoyltransferase 1	Nmt1
27.0672	27.0275	26.8231	27.2991	26.7859	27.027				12	12	12	18.5	18.5	18.5	109.94	0	95.721	603980000	42	O70318;Q9WV92-7;Q9WV92-6;Q9WV92-4;Q9WV92-5;Q9WV92-3;Q9WV92;Q9WV92-2;Q9WV92-8	O70318	Band 4.1-like protein 2	Epb41l2
27.6507	27.5525	27.6301	27.9729	27.572	27.8392				11	11	11	40	40	40	28.405	0	51.721	970340000	46	Q58EV4;O70435;E0CX62;E0CZ34;F8WH02;E0CYL6;F7BWF9	Q58EV4;O70435;E0CX62	Proteasome subunit alpha type;Proteasome subunit alpha type-3	Psma3
27.0475	27.087	26.7339	27.4729	26.7506	27.0916				7	7	7	36	36	36	29.736	0	68.937	617140000	40	Q8BH40;O70439	Q8BH40;O70439	Syntaxin-7	Stx7
25.8804	26.0392	26.1218	26.4945	26.517	26.5577				10	10	10	31.6	31.6	31.6	54.831	0	66.36	362570000	29	Q3TS38;O70475;D3YXP9	Q3TS38;O70475	UDP-glucose 6-dehydrogenase	Ugdh
28.1995	28.2341	28.3495	28.2599	28.3345	28.1295				10	10	10	38.5	38.5	38.5	34.741	0	93.59	1483500000	54	O70503;O70503-2	O70503;O70503-2	Estradiol 17-beta-dehydrogenase 12	Hsd17b12
25.6158	25.4924	25.3593	25.4855	25.7183	25.3035				2	2	2	16.9	16.9	16.9	16.534	0	21.881	213180000	12	O70591;F8WJ30	O70591;F8WJ30	Prefoldin subunit 2	Pfdn2
29.3801	29.2027	29.5571	29.5964	29.2141	29.2284				19	19	19	28.1	28.1	28.1	82.595	0	263.25	3180100000	168	O88325	O88325		Naglu
31.4452	31.5892	31.3987	31.007	31.3782	30.8738				29	29	29	60.9	60.9	60.9	66.406	0	323.31	12279000000	326	Q3TJY2;O88342;A0A0J9YU05	Q3TJY2;O88342	WD repeat-containing protein 1	Wdr1
24.9296	25.5939	24.7567	25.1014	25.2172	23.3641				5	5	5	25.9	25.9	25.9	26.727	0	36.42	157340000	13	Q91XH6;O88384;F6UHS3;E0CYE5	Q91XH6;O88384;F6UHS3	Vesicle transport through interaction with t-SNAREs homolog 1B	Vti1b
27.9597	27.8022	28.0605	28.0074	27.7959	27.5533				7	7	7	30.4	30.4	30.4	34.49	0	69.133	1124600000	38	Q3U6J9;O88531;B1B0P8;B1B0P9	Q3U6J9;O88531;B1B0P8;B1B0P9	Palmitoyl-protein thioesterase 1	Ppt1
24.7744	24.7899	24.848	22.894	25.2869	24.6966				4	4	4	15.1	15.1	15.1	47.832	0	48.448	136980000	12	Q3UQL2;O88543;D3Z036;F6YCA7	Q3UQL2;O88543	COP9 signalosome complex subunit 3	Cops3
27.0468	26.9512	27.0788	27.0836	27.2513	26.83				15	15	15	52.2	52.2	52.2	46.284	0	99.144	627300000	39	Q14AI7;O88544;F6QTS1;D3YV99;D3Z1R9	Q14AI7;O88544;F6QTS1;D3YV99	COP9 signalosome complex subunit 4	Cops4
30.3575	30.3145	30.1041	30.309	30.2032	30.522				18	18	18	58.1	58.1	58.1	37.402	0	219.48	6163200000	172	O88569;O88569-2;O88569-3;A0A0N4SUM2	O88569;O88569-2;O88569-3	Heterogeneous nuclear ribonucleoproteins A2/B1	Hnrnpa2b1
25.5175	25.6758	26.3151	24.5967	26.6444	25.2398				7	7	7	41.9	41.9	41.9	24.707	0	49.615	281620000	17	O88587-2;O88587;D3Z227	O88587-2;O88587	Catechol O-methyltransferase	Comt
26.2494	26.6258	25.5967	24.8256	26.5035	25.0921				4	4	4	50	50	50	13.553	0	37.033	332130000	20	Q542I7;O88653;A0A0G2JGQ3	Q542I7;O88653;A0A0G2JGQ3	Ragulator complex protein LAMTOR3	Lamtor3
26.4156	26.4398	26.483	25.2018	26.5892	25.9933				3	3	3	18.6	18.6	18.6	24.452	0	27.529	414490000	36	O88668;J3QP41;K4DI63	O88668;J3QP41	Protein CREG1	Creg1
25.1521	25.2052	25.1291	24.5948	25.2124	24.9368				3	3	3	15.4	15.4	15.4	29.8	0	25.909	164630000	12	O88696	O88696	ATP-dependent Clp protease proteolytic subunit, mitochondrial	Clpp
26.7303	26.6405	26.3519	26.1551	26.5891	26.3819				9	9	9	29.7	29.7	29.7	57.145	0	60.202	447150000	27	Q3UDC3;O88746	Q3UDC3;O88746	Target of Myb protein 1	Tom1
30.6431	30.7417	30.6827	30.2205	30.6685	30.2675				29	29	28	74.6	74.6	72.5	46.674	0	323.31	7371000000	285	O88844;A0A087WPT4;A0A087WRS9;D3YVY3;A0A087WRM4	O88844	Isocitrate dehydrogenase [NADP] cytoplasmic	Idh1
27.8855	27.866	28.0324	28.0826	27.8824	28.0273				11	11	10	48.4	48.4	44.3	32.549	0	104.88	1200800000	41	O88958;D3Z0R5	O88958	Glucosamine-6-phosphate isomerase 1	Gnpda1
23.1678	23.2611	22.4308	21.8081	23.1628	22.8952				4	4	4	8.8	8.8	8.8	80.027	0	10.445	36815000	6	O88967	O88967	ATP-dependent zinc metalloprotease YME1L1	Yme1l1
25.3744	25.5866	25.2972	25.2689	25.377	25.6242				7	7	7	38.1	38.1	38.1	26.925	0	32.91	220350000	29	O88983;Q9D0J1;Q8BS59	O88983	Syntaxin-8	Stx8
24.1503	23.4435	24.6043	23.8701	23.7799	24.1312				5	5	5	3.6	3.6	3.6	152.4	0	30.809	87872000	14	O89001	O89001	Carboxypeptidase D	Cpd
27.4731	27.0364	27.388	27.5933	27.3358	27.2439				3	3	3	6.2	6.2	6.2	61.341	0	21.102	769920000	18	O89023	O89023	Tripeptidyl-peptidase 1	Tpp1
31.1731	31.0758	30.9626	31.299	30.6172	31.1696				23	23	22	48.2	48.2	46.6	50.989	0	258.57	10683000000	174	Q3U1N0;O89053;G3UYK8;A0A0U1RPY8;D3YW57;G3UX53;D3YXM2	Q3U1N0;O89053;G3UYK8	Coronin;Coronin-1A	Coro1a
27.8223	27.976	27.8335	27.3176	28.021	27.2354				12	12	12	55.2	55.2	55.2	34.567	0	85.637	1085800000	61	O89079;D3Z315;F6YFR7;F6XIG5;E9Q6I5	O89079;D3Z315;F6YFR7	Coatomer subunit epsilon	Cope
28.2317	28.4572	27.9625	28.042	27.8247	27.9802				6	6	6	57.5	57.5	57.5	16.604	0	90.106	1431200000	58	Q545K5;Q8BG13;O89086;S4R2M6	Q545K5;Q8BG13;O89086;S4R2M6	Putative RNA-binding protein 3	Rbm3
25.09	25.3358	25.134	25.1452	24.9871	25.525				4	4	4	27.8	27.8	27.8	21.606	0	20.339	174180000	13	Q544T5;P00375	Q544T5;P00375	Dihydrofolate reductase	Dhfr
28.2903	28.2092	28.5582	26.8326	28.9587	27.3896				5	5	5	23.3	23.3	23.3	25.976	0	33.73	1579200000	54	Q7JCZ1;P00405	Q7JCZ1;P00405	Cytochrome c oxidase subunit 2	mt-Co2;Mtco2
28.7051	28.5783	28.7819	28.3517	28.5404	28.7098				8	8	8	50.5	50.5	50.5	24.57	0	72.707	1973100000	104	P00493	P00493	Hypoxanthine-guanine phosphoribosyltransferase	Hprt1
26.936	26.7723	26.4579	26.8436	26.4453	26.6619				3	3	3	22.7	22.7	22.7	13.779	0	6.211	464640000	6	P01887	P01887	Beta-2-microglobulin	B2m
29.7123	29.4345	29.5637	29.7532	29.353	29.3446				14	14	10	44.5	44.5	32.6	40.836	0	110.45	3516000000	108	Q792Z7;P01899;P01897;Q8HWB2;P01896;P01898;P01900;E9PX63;O19441;A7VMS6;E9Q0G4;G3UXE9;P01895-2;P01895;G3UX20;G3UZP7;V9GXI4;G3UZL7;V9GXR0;Q4KN81;Q05A75;P14427	Q792Z7;P01899;P01897	H-2 class I histocompatibility antigen, D-B alpha chain;H-2 class I histocompatibility antigen, L-D alpha chain	H2-D1;H2-L
27.5184	27.3301	27.658	27.6572	27.5557	27.3079				13	11	8	48.3	41.9	33.3	40.285	0	97.102	900490000	59	Q3TH01;Q7JJ15;P01901;G3UXW2;P04223-2;P04223;P14426;P14428;P03991;A0A0B4J1G3	Q3TH01;Q7JJ15;P01901;G3UXW2;P04223-2;P04223	H-2 class I histocompatibility antigen, K-B alpha chain;H-2 class I histocompatibility antigen, K-K alpha chain	H2-K1
26.9191	26.6982	26.7507	23.0053	26.6709	26.8602				2	2	2	26.9	26.9	26.9	7.7662	0	5.6378	476670000	8	Q7JCZ0;P03930	Q7JCZ0;P03930	ATP synthase protein 8	mt-Atp8;Mtatp8
27.2255	27.6806	27.7943	28.1487	28.0239	28.1812				8	8	8	52.3	52.3	52.3	14.65	0	44.924	1090400000	34	Q542H7;P04117;A0A0A6YW05;A0A0A6YXB9;A0A0A6YXI2;P24526;O08716	Q542H7;P04117	Fatty acid-binding protein, adipocyte	Fabp4
25.3789	25.3791	25.1818	25.2333	25.281	25.3071				11	8	8	36.1	26.4	26.4	39.394	0	23.589	189590000	13	P05063	P05063	Fructose-bisphosphate aldolase C	Aldoc
32.7294	32.861	32.3335	32.5582	32.4507	32.3895				31	31	28	85.4	85.4	75.8	39.355	0	323.31	29569000000	516	Q5FWB7;P05064;A6ZI44;D3YWI1;A0A0U1RPN8;Q9CPQ9;A6ZI46;D3Z510;D3YV98;A0A0U1RPT5;A6ZI47;Q3UER1;Q91Y97	Q5FWB7;P05064;A6ZI44;D3YWI1;A0A0U1RPN8;Q9CPQ9;A6ZI46	Fructose-bisphosphate aldolase A	Aldoa;Aldoart1
26.3007	26.2001	26.2715	26.5923	26.0744	26.4616				10	10	4	30.6	30.6	14	39.802	0	36.949	363530000	27	P05132-2;P05132	P05132-2;P05132	cAMP-dependent protein kinase catalytic subunit alpha	Prkaca
28.8849	29.0538	28.9101	29.0787	28.8193	28.6517				17	17	17	43.1	43.1	43.1	46.247	0	107.52	2279700000	105	P05201;F7ALS6	P05201	Aspartate aminotransferase, cytoplasmic	Got1
29.7068	29.5716	29.7749	29.9614	29.579	29.7145				19	19	19	45.3	45.3	45.3	47.411	0	109.36	4018200000	138	P05202	P05202	Aspartate aminotransferase, mitochondrial	Got2
32.7537	32.8472	32.7195	32.6234	33.1852	32.4897				26	26	0	66.5	66.5	0	50.151	0	323.31	35778000000	769	P05213	P05213	Tubulin alpha-1B chain	Tuba1b
29.9686	30.0186	30.0008	30.065	30.0291	29.9054				26	26	26	49.6	49.6	49.6	62.766	0	323.31	5117000000	247	P06745;A0A0U1RP97;A0A0U1RQ72;A0A0U1RQ18;CON__Q3ZBD7	P06745	Glucose-6-phosphate isomerase	Gpi
27.4566	27.8916	27.1845	27.4388	27.0437	26.6429				6	6	6	23.1	23.1	23.1	37.547	0	87.001	771940000	37	Q543M3;P06797	Q543M3;P06797	Cathepsin L1;Cathepsin L1 heavy chain;Cathepsin L1 light chain	Ctsl
28.6491	28.453	28.7609	28.9516	28.6169	28.6585				27	27	27	27.3	27.3	27.3	128.57	0	175	1997400000	144	S4R1M0;S4R2V1;S4R1S4;P06800-3;P06800-2;P06800;A0A0A6YXM4	S4R1M0;S4R2V1;S4R1S4;P06800-3;P06800-2;P06800	Receptor-type tyrosine-protein phosphatase C	Ptprc
32.4573	32.6242	32.4668	32.3044	32.6348	32.2674				36	36	36	72.3	72.3	72.3	38.676	0	323.31	27923000000	620	Q542G9;P07356;B0V2N7;B0V2N5;B0V2N8;REV__F6WNG1;REV__Q8BND4	Q542G9;P07356;B0V2N7;B0V2N5;B0V2N8	Annexin;Annexin A2	Anxa2
23.8711	23.9567	22.4916	21.736	22.1661	25.0374				2	2	2	3.7	3.7	3.7	90.209	0	4.6889	101670000	3	P07742	P07742	Ribonucleoside-diphosphate reductase large subunit	Rrm1
30.1172	30.0825	30.2275	30.3978	30.211	30.2838				45	28	28	54.3	39.8	39.8	84.787	0	323.31	5624900000	216	Q80Y52;P07901;B7ZC50;A2A6A2;B7ZC49	Q80Y52;P07901	Heat shock protein HSP 90-alpha	Hsp90aa1
28.6028	28.6808	28.8807	28.3257	28.8378	28.98				9	9	9	64.4	64.4	64.4	19.724	0	45.555	2032300000	66	P08030	P08030	Adenine phosphoribosyltransferase	Aprt
26.1072	25.9873	26.2847	26.4507	25.9078	26.3743				5	5	5	22.5	22.5	22.5	25.958	0	31.055	347370000	28	Q542P5;P08074;F6YNX9	Q542P5;P08074	Carbonyl reductase [NADPH] 2	Cbr2
32.0332	31.9481	31.8456	32.1517	31.9941	31.9867				48	46	46	49.6	47.9	47.9	92.475	0	323.31	19647000000	562	Q3UAD6;P08113;F7C312	Q3UAD6;P08113;F7C312	Endoplasmin	Hsp90b1
28.5937	28.9102	28.1783	27.7174	29.0659	26.748				4	4	4	52.6	52.6	52.6	11.186	0	138.45	1810300000	126	Q3TC45;P08207	Q3TC45;P08207	Protein S100-A10	S100a10
26.2907	26.1222	26.1843	26.0723	25.4002	26.0551				5	5	5	18.3	18.3	18.3	35.866	0	31.562	309640000	15	Q3TXU4;P08226;G3UWN5;G3UZM8	Q3TXU4;P08226;G3UWN5	Apolipoprotein E	Apoe
28.5438	28.389	28.3727	28.992	28.24	28.8095				6	6	6	42.9	42.9	42.9	15.942	0	76.134	1740500000	49	P08228	P08228	Superoxide dismutase [Cu-Zn]	Sod1
31.1051	31.0544	31.037	31.3012	31.0206	31.2116				18	18	18	61.5	61.5	61.5	35.611	0	220.13	10594000000	306	P08249;A0A0G2JF23;A0A0G2JGY4	P08249	Malate dehydrogenase, mitochondrial	Mdh2
25.4816	25.1448	26.3588	26.5728	25.8376	26.3642				4	4	2	19.2	19.2	12.3	30.036	0	51.011	316910000	13	P08508;E9PUV2;A0A0B4J1M6	P08508;E9PUV2;A0A0B4J1M6	Low affinity immunoglobulin gamma Fc region receptor III	Fcgr3
30.4555	30.4668	30.6467	30.6775	30.3406	30.5465				20	20	16	60.3	60.3	49	40.489	0	323.31	7232600000	212	P08752;A0A0A6YWA9;B2RSH2;P18872-2;A2AE32;B2RVZ3;A2AE33;P20612;P18872;Q3V3I2;P50149;A2A610;A2AE31;D3Z2M7;F6QPU5;Q66L47;Q8CGK7	P08752;A0A0A6YWA9	Guanine nucleotide-binding protein G(i) subunit alpha-2	Gnai2
28.2046	28.0379	28.8059	28.7855	28.5464	28.7593				15	15	15	21.3	21.3	21.3	88.231	0	107.27	1809900000	81	P09055;P09055-2	P09055;P09055-2	Integrin beta-1	Itgb1
31.7418	31.3027	31.7294	32.092	31.8225	32.0018				44	44	44	77	77	77	57.058	0	323.31	16910000000	490	P09103;E9Q8G8	P09103	Protein disulfide-isomerase	P4hb
30.608	30.0972	30.6776	30.6825	30.7152	30.6546				28	28	28	34.8	34.8	34.8	76.722	0	323.31	7266100000	223	P09405	P09405	Nucleolin	Ncl
32.4873	32.5513	32.2659	32.3107	32.4519	32.1733				29	29	29	73.4	73.4	73.4	44.55	0	323.31	25763000000	550	P09411;S4R2M7;P09041	P09411;S4R2M7	Phosphoglycerate kinase 1;Phosphoglycerate kinase	Pgk1
29.471	29.7452	29.2119	29.9171	29.7914	29.3702				12	12	12	61	61	61	21.066	0	155.09	3787000000	115	P09528	P09528	Ferritin heavy chain;Ferritin heavy chain, N-terminally processed	Fth1
26.7699	26.2926	26.5238	26.311	25.8988	26.251				9	9	9	11.3	11.3	11.3	109.18	0	51.023	393860000	26	Q0P635;P09581	Q0P635;P09581	Macrophage colony-stimulating factor 1 receptor	Csf1r
27.454	27.865	27.6344	28.2282	27.804	27.944				7	7	7	30.2	30.2	30.2	24.603	0	28.145	1021200000	47	Q4FJX9;P09671	Q4FJX9;P09671	Superoxide dismutase;Superoxide dismutase [Mn], mitochondrial	Sod2
32.5925	32.7001	32.5132	32.2605	32.5783	32.2979				37	37	37	78.9	78.9	78.9	38.734	0	323.31	31437000000	543	Q4FJV4;P10107	Q4FJV4;P10107	Annexin;Annexin A1	Anxa1
33.2825	33.4078	33.1052	33.138	33.39	33.1599				30	30	30	69	69	69	50.113	0	323.31	45810000000	790	Q58E64;P10126;D3YZ68;D3Z3I8;P62631	Q58E64;P10126;D3YZ68;D3Z3I8	Elongation factor 1-alpha;Elongation factor 1-alpha 1	Eef1a1
32.5206	32.5724	32.502	32.4034	32.4021	32.2567				17	17	17	48.1	48.1	48.1	37.279	0	323.31	26533000000	484	P10605	P10605	Cathepsin B;Cathepsin B light chain;Cathepsin B heavy chain	Ctsb
28.8082	28.7645	29.045	29.1164	29.2322	29.4202				5	5	5	51.4	51.4	51.4	11.675	0	43.423	2540100000	53	P10639	P10639	Thioredoxin	Txn
29.3716	29.3173	29.293	29.3435	29.2593	29.4699				14	14	11	51.4	51.4	35.8	25.97	0	88.146	3141900000	127	P10649;A2AE89;F6WHQ7;P19639	P10649;A2AE89	Glutathione S-transferase Mu 1	Gstm1
26.5166	26.3812	26.4857	26.4299	26.2578	26.7259				8	8	8	30.2	30.2	30.2	33.88	0	41.283	425050000	32	P10711;E9PYD5;P10711-2	P10711;E9PYD5;P10711-2	Transcription elongation factor A protein 1	Tcea1
29.5925	29.5605	29.37	29.3757	29.1717	28.7996				11	11	11	33.6	33.6	33.6	39.203	0	148.49	3234200000	129	Q4FJP7;P10810	Q4FJP7;P10810	Monocyte differentiation antigen CD14	Cd14
23.8272	24.3149	24.2341	21.9337	24.652	23.1574				3	3	3	22	22	22	23.764	0	13.761	81374000	10	Q3U1N3;P10833;P62071	Q3U1N3;P10833	Ras-related protein R-Ras	Rras
29.5512	29.2704	29.2933	29.5742	28.8972	28.9476				14	14	14	30.4	30.4	30.4	58.336	0	125.35	2948700000	76	P10852;P10852-2;A0A0U1RP98;A0A0U1RPK4;A0A0U1RPL8;A0A0U1RPG5;A0A0U1RP32;A0A0U1RPQ7	P10852;P10852-2;A0A0U1RP98	4F2 cell-surface antigen heavy chain	Slc3a2
26.513	27.0766	27.04	27.1612	27.1061	26.8266				4	4	4	18.6	18.6	18.6	20.861	0	8.9414	595120000	18	P10922	P10922	Histone H1.0;Histone H1.0, N-terminally processed	H1f0
25.5211	25.6798	25.9225	26.0873	25.7459	26.2451				5	5	5	37	37	37	14.427	0	25.91	277750000	10	P11031	P11031	Activated RNA polymerase II transcriptional coactivator p15	Sub1
26.0303	26.3124	27.0275	27.2788	27.2591	27.8944				12	12	12	12.1	12.1	12.1	138.03	0	63.349	602420000	35	P11087;P11087-2;CON__Q862S4;P28481-2;P28481-7;P28481-6;P28481-5;P28481-4;P28481-1;P28481	P11087;P11087-2	Collagen alpha-1(I) chain	Col1a1
23.9985	23.932	22.4117	23.048	23.9858	21.3895				3	3	3	9.7	9.7	9.7	53.109	0	25.518	51385000	10	P11152	P11152	Lipoprotein lipase	Lpl
22.2532	21.9499	21.6449	23.5629	23.286	23.5006				2	2	2	6.9	6.9	6.9	45.095	0	7.0321	39295000	4	P11157;D3Z0D8	P11157;D3Z0D8	Ribonucleoside-diphosphate reductase subunit M2	Rrm2
23.1226	22.9834	23.0113	27.1623	27.8491	27.2093				5	5	5	9.6	9.6	9.6	74.452	0	70.392	446730000	30	P11370;P10404;B2RQY6	P11370;P10404	Retrovirus-related Env polyprotein from Fv-4 locus;MLV-related proviral Env polyprotein;Surface protein;Transmembrane protein	Fv4
30.0363	29.9824	30.0121	30.5514	29.7855	30.4379				5	5	5	13.1	13.1	13.1	43.865	0	96.968	5163600000	57	Q3TA96;P11438	Q3TA96;P11438	Lysosome-associated membrane glycoprotein 1	Lamp1
32.5744	32.5503	32.5397	32.8805	32.4862	32.6923				54	54	35	59.4	59.4	47.4	83.28	0	323.31	30144000000	612	Q71LX8;P11499;E9Q3D6;E9PX27;D3Z1R1;E9Q0C3	Q71LX8;P11499	Heat shock protein HSP 90-beta	Hsp90ab1
26.944	26.461	26.9439	27.47	26.8244	27.429				15	15	15	18.3	18.3	18.3	115.04	0	84.083	632920000	46	P11688	P11688	Integrin alpha-5;Integrin alpha-5 heavy chain;Integrin alpha-5 light chain	Itga5
30.4737	30.3566	30.5951	30.6384	30.2426	30.37				28	28	28	44.3	44.3	44.3	84.893	0	323.31	6752800000	180	Q542I8;P11835;M0QWA7;D3YYP8;D3Z1S4;M0QWJ6	Q542I8;P11835;M0QWA7	Integrin beta;Integrin beta-2	Itgb2
27.1551	27.1116	27.3838	26.7798	27.1471	26.555				7	7	7	24.3	24.3	24.3	42.481	0	36.113	662420000	29	Q8K469;P11928;Q05BJ7	Q8K469;P11928;Q05BJ7	2-5-oligoadenylate synthase 1A	Oas1g;Oas1a
29.318	29.516	29.525	29.6847	29.2826	29.716				25	25	25	61	61	61	60.448	0	236.34	3444600000	166	P11983;P11983-2;F2Z483	P11983;P11983-2	T-complex protein 1 subunit alpha	Tcp1
31.1976	30.9059	31.1598	30.9026	30.9447	30.9216				21	21	21	33.2	33.2	33.2	74.194	0	265.95	10110000000	286	P12265;Q99KJ6;D3YY48	P12265	Beta-glucuronidase	Gusb
27.6572	27.5413	27.5769	27.1515	27.7162	27.2139				13	11	10	26.8	23.2	22.1	85.359	0	87.415	887320000	45	P12382	P12382	ATP-dependent 6-phosphofructokinase, liver type	Pfkl
28.9033	28.551	28.7987	29.1681	28.5803	29.0144				7	7	7	48.6	48.6	48.6	16.101	0	55.732	2177300000	57	P12787	P12787	Cytochrome c oxidase subunit 5A, mitochondrial	Cox5a
26.1302	26.1789	26.4314	26.471	26.167	25.7471				4	4	4	21.5	21.5	21.5	21.867	0	19.305	353820000	27	P12815;P12815-2	P12815;P12815-2	Programmed cell death protein 6	Pdcd6
29.9468	30.1871	29.9629	30.1675	29.7117	30.2166				18	18	4	48.5	48.5	13.2	29.976	0	143.78	4807200000	143	Q58ET1;P12970;A0A140T8L1;F6VBB8;V9GX35	Q58ET1;P12970;A0A140T8L1	60S ribosomal protein L7a	Rpl7a
31.5099	31.4853	31.386	31.5422	31.199	31.5096				29	29	29	48.6	48.6	48.6	80.762	0	323.31	13614000000	329	P13020-2;P13020;A0A0J9YUQ8;CON__Q3SX14;A6PWS5;A0A0J9YV37;A0A0J9YUJ8	P13020-2;P13020;A0A0J9YUQ8	Gelsolin	Gsn
25.5861	25.4008	25.932	25.6265	25.6385	25.882				10	10	10	24.1	24.1	24.1	52.292	0	17.762	242740000	10	Q544K9;P13439;D6RJ62	Q544K9;P13439	Uridine 5-monophosphate synthase;Orotate phosphoribosyltransferase;Orotidine 5-phosphate decarboxylase	Umps
25.8773	25.8067	25.9091	26.313	25.8431	25.9589				7	7	7	13.9	13.9	13.9	58.752	0	20.944	290510000	25	P13597-2;P13597	P13597-2;P13597	Intercellular adhesion molecule 1	Icam1
29.6921	29.8447	29.3163	30.1615	29.5441	30.0839				6	6	6	36	36	36	10.051	0	18.54	4017400000	38	Q545I9;P14069	Q545I9;P14069	Protein S100;Protein S100-A6	S100a6
25.9467	25.9777	26.0857	26.3836	25.8542	26.4767				3	3	3	12.6	12.6	12.6	26.717	0	12.238	318050000	15	P14106	P14106	Complement C1q subcomponent subunit B	C1qb
29.0831	29.1606	28.5625	28.849	28.6248	28.7096				7	7	7	32.4	32.4	32.4	16.605	0	40.762	2133700000	51	P14115	P14115	60S ribosomal protein L27a	Rpl27a
29.6336	29.8177	29.7222	30.2142	29.5049	30.0384				19	19	19	51.1	51.1	51.1	31.419	0	100.96	4239300000	104	Q5M9N8;P14148;F6XI62	Q5M9N8;P14148;F6XI62	60S ribosomal protein L7	Rpl7
29.3857	29.6367	29.279	29.0046	29.3417	28.5953				9	9	9	35.3	35.3	35.3	36.511	0	134.12	3010200000	137	P14152;B1ATQ3	P14152	Malate dehydrogenase, cytoplasmic	Mdh1
29.7029	29.8157	30.0884	30.1179	29.8622	30.0833				11	11	11	53.6	53.6	53.6	32.838	0	185.88	4832700000	119	P14206	P14206	40S ribosomal protein SA	Rpsa
25.9779	25.8071	26.0376	25.3658	25.5176	25.7065				5	5	5	31.2	31.2	31.2	28.093	0	43.49	266770000	25	P14434;P14438;G3UWR9;P14437;P14436;P14435;P23150;P04228;P01910;P04227	P14434;P14438;G3UWR9	H-2 class II histocompatibility antigen, A-B alpha chain;H-2 class II histocompatibility antigen, A-U alpha chain	H2-Aa
26.3201	26.3569	26.2236	26.2923	25.7762	25.3024				4	4	4	21.1	21.1	21.1	30.128	0	42.143	341890000	17	Q3TD53;P14483;P06346;P06344;P06343;P06342;P01921;P06345	Q3TD53;P14483;P06346;P06344;P06343;P06342;P01921	H-2 class II histocompatibility antigen, A beta chain;H-2 class II histocompatibility antigen, A-F beta chain;H-2 class II histocompatibility antigen, A-U beta chain;H-2 class II histocompatibility antigen, A-K beta chain;H-2 class II histocompatibility antigen, A-Q beta chain;H-2 class II histocompatibility antigen, A-D beta chain	H2-Ab1
27.9829	28.2744	28.0712	28.0324	27.8799	27.9783				17	17	17	37.5	37.5	37.5	60.718	0	114.23	1262000000	78	P14685;F7B7L8	P14685	26S proteasome non-ATPase regulatory subunit 3	Psmd3
29.5907	29.1867	29.3551	29.9736	29.2092	29.7357				38	37	36	50.9	50.9	49.1	66.785	0	323.31	3428600000	161	P14733	P14733	Lamin-B1	Lmnb1
30.6592	30.6729	30.9268	30.7627	30.7806	30.9406				47	47	47	70	70	70	75.884	0	323.31	8548200000	360	P14824;F8WIT2	P14824;F8WIT2	Annexin A6;Annexin	Anxa6
29.7927	29.8607	29.8759	29.7121	30.1435	29.6356				14	14	14	49.5	49.5	49.5	34.216	0	131.14	4500600000	143	Q5M8R8;P14869;E9Q070;D3YVM5;S4R1N1	Q5M8R8;P14869;E9Q070;D3YVM5;S4R1N1	60S acidic ribosomal protein P0	Rplp0;Gm8730
29.0675	29.3141	28.5523	29.0802	28.5863	28.6704				9	9	9	37.7	37.7	37.7	32.928	0	97.821	2317400000	65	Q3U5U6;P14901;H3BKP1	Q3U5U6;P14901;H3BKP1	Heme oxygenase 1	Hmox1
27.7461	27.7847	27.7059	28.0002	27.6031	27.5606				19	19	0	35.8	35.8	0	70.218	0	153.72	1065200000	62	P15092-2;P15092;G3UXS8;G3UY50;E9PUG6;A0A0R4J0H6;E9QAN9	P15092-2;P15092	Interferon-activable protein 204	Ifi204
26.4429	27.5527	27.2135	25.7311	27.2918	27.1986				12	4	4	81.6	25	25	17.208	0	52.635	642630000	37	Q5NC81;P15532;Q5NC80	Q5NC81;P15532;Q5NC80	Nucleoside diphosphate kinase;Nucleoside diphosphate kinase A	Nme1
32.029	31.6338	31.7518	32.2745	31.8514	31.9839				10	10	10	68.9	68.9	68.9	14.866	0	176.92	18993000000	206	P16045	P16045	Galectin-1	Lgals1
32.3805	32.5791	32.2787	32.6541	32.3507	32.0683				9	9	9	38.6	38.6	38.6	27.414	0	178.97	25775000000	358	Q8C253;P16110	Q8C253;P16110	Galectin;Galectin-3	Lgals3
30.4744	30.0634	30.5724	30.6782	30.3457	30.4777				6	6	6	13.7	13.7	13.7	45.655	0	52.545	6541600000	123	P17047-3;P17047;P17047-2	P17047-3;P17047;P17047-2	Lysosome-associated membrane glycoprotein 2	Lamp2
33.2886	33.5443	33.2028	33.3017	33.3657	33.3553				36	36	36	80	80	80	47.14	0	323.31	50344000000	807	Q5FW97;P17182;Q6PHC1;B0QZL1;B1ARR7;B1ARR6;D3Z6E4;A0A0N4SUX5;Q545V3;P17183;P21550;A0A0N4SUI6;D3YVD3;D3Z2S4;J3QPZ9;A0A0N4SUW8;Q5SX61;Q5SX60;Q5SX59	Q5FW97;P17182;Q6PHC1	Alpha-enolase	EG433182;Eno1
27.2669	27.1208	27.4729	27.5653	27.4285	27.5999				23	15	15	29.8	19.5	19.5	105.48	0	72.448	789770000	59	P17426-2;P17426;A0A140LIG7;A0A0J9YUA7;A0A140LHG0	P17426-2;P17426	AP-2 complex subunit alpha-1	Ap2a1
28.992	28.8874	29.2416	29.1502	29.192	29.2601				30	30	22	40.1	40.1	29.5	104.02	0	223.35	2760300000	144	P17427	P17427	AP-2 complex subunit alpha-2	Ap2a2
27.9743	27.6943	28.1662	27.9654	28.0321	28.1477				13	13	13	30.9	30.9	30.9	57.621	0	88.824	1223000000	67	P17439;A0A0G2JDK2	P17439;A0A0G2JDK2	Glucosylceramidase	Gba
25.4344	25.5255	25.469	25.7735	25.2663	25.5252				6	6	6	18	18	18	52.609	0	19.48	206960000	21	Q63836;P17563;A0A0R4J135;D6RHN2;G3UWK0;G3UYY2;G3UZT2	Q63836;P17563;A0A0R4J135;D6RHN2;G3UWK0;G3UYY2	Selenium-binding protein 2;Selenium-binding protein 1	Selenbp2;Selenbp1
33.2607	33.6286	33.2796	33.2846	33.467	33.1559				13	13	13	74.4	74.4	74.4	17.971	0	270.83	51863000000	667	Q5SVY2;P17742;F8VPN3;V9GXC1;V9GX31	Q5SVY2;P17742	Peptidyl-prolyl cis-trans isomerase;Peptidyl-prolyl cis-trans isomerase A;Peptidyl-prolyl cis-trans isomerase A, N-terminally processed	Ppia
31.4111	31.572	31.4111	31.3132	31.2842	31.3365				17	17	17	71.2	71.2	71.2	32.191	0	266.02	13850000000	268	P17751;H7BXC3	P17751;H7BXC3	Triosephosphate isomerase	Tpi1
23.7716	24.0404	24.2271	24.7547	24.4294	24.7667				11	7	5	22.5	13.9	10.3	70.078	0	22.214	94561000	12	Q3TU85;Q61696;P17879	Q3TU85;Q61696;P17879	Heat shock 70 kDa protein 1A;Heat shock 70 kDa protein 1B	Hspa1b;Hspa1a
28.8905	28.9803	28.9393	28.9799	28.8906	29.2313				12	12	12	58.6	58.6	58.6	28.785	0	160.87	2426900000	110	Q542J9;P17918;A0A140T8V5	Q542J9;P17918;A0A140T8V5	Proliferating cell nuclear antigen	Pcna
23.9492	22.1174	23.9655	24.1673	23.7626	22.53				2	2	2	7.7	7.7	7.7	37.863	0.00037106	4.5126	67324000	4	P18155;A0A0N4SVS2;A0A0N4SVW2	P18155;A0A0N4SVS2;A0A0N4SVW2	Bifunctional methylenetetrahydrofolate dehydrogenase/cyclohydrolase, mitochondrial;NAD-dependent methylenetetrahydrofolate dehydrogenase;Methenyltetrahydrofolate cyclohydrolase	Mthfd2
24.8578	25.0751	25.4794	23.8686	24.6773	24.5108				3	3	3	16.2	16.2	16.2	27.383	0	11.76	144070000	7	P18181;F8WHM0	P18181	CD48 antigen	Cd48
32.6743	32.7091	32.5137	32.2791	32.9023	32.1121				18	18	18	43.2	43.2	43.2	44.953	0	323.31	30408000000	576	Q3UCD9;P18242;F6Y6L6;F8WIR1	Q3UCD9;P18242;F6Y6L6;F8WIR1	Cathepsin D	Ctsd
26.7719	26.8482	26.8069	26.9568	26.7819	26.9086				14	14	11	24.6	24.6	19.9	83.693	0	47.04	561640000	39	P18654;B1AXN9	P18654;B1AXN9	Ribosomal protein S6 kinase alpha-3	Rps6ka3
32.0155	32.8324	32.104	32.4295	32.3195	32.3113				18	18	15	74.1	74.1	60.8	18.559	0	323.31	28244000000	531	P18760;F8WGL3	P18760;F8WGL3	Cofilin-1	Cfl1
29.3909	29.3924	29.6394	29.8296	29.5259	29.665				55	55	55	30.1	30.1	30.1	272.43	0	310.46	3617600000	208	P19096;A0A0U1RNJ1	P19096;A0A0U1RNJ1	Fatty acid synthase;[Acyl-carrier-protein] S-acetyltransferase;[Acyl-carrier-protein] S-malonyltransferase;3-oxoacyl-[acyl-carrier-protein] synthase;3-oxoacyl-[acyl-carrier-protein] reductase;3-hydroxyacyl-[acyl-carrier-protein] dehydratase;Enoyl-[acyl-carrier-protein] reductase;Oleoyl-[acyl-carrier-protein] hydrolase	Fasn
26.4771	26.8608	26.8919	26.7044	27.1536	26.9963				5	5	5	26.7	26.7	26.7	23.609	0	57.977	579680000	25	P19157;P46425;Q8VC73;F6RWR5	P19157	Glutathione S-transferase P 1	Gstp1
29.0535	29.2639	29.062	29.4851	28.9418	29.5182				8	8	8	34	34	34	23.464	0	30.11	2748700000	55	Q5M9M0;P19253;A0A140T8K2	Q5M9M0;P19253;A0A140T8K2	60S ribosomal protein L13a	Rpl13a
28.3519	29.0759	28.6618	29.2409	29.3172	29.3279				19	19	19	53.2	53.2	53.2	46.533	0	200.92	2415200000	120	P19324;A0A140LHR4;A0A140LHK0	P19324	Serpin H1	Serpinh1
26.4603	26.3117	26.326	26.7497	26.1728	26.3323				6	6	6	29.5	29.5	29.5	13.847	0	13.733	391970000	41	Q9D881;P19536;F7C106;A0A0A6YVR0	Q9D881;P19536	Cytochrome c oxidase subunit 5B, mitochondrial	Cox5b
33.0446	32.784	32.9049	33.3065	32.9589	32.9407				45	45	43	58.5	58.5	58.5	72.421	0	323.31	39045000000	956	P20029	P20029	78 kDa glucose-regulated protein	Hspa5
30.7112	30.5276	30.6298	30.9748	30.2845	30.5519				23	23	23	36.4	36.4	36.4	61.115	0	205.33	7385900000	188	Q3TXR9;P20060	Q3TXR9;P20060	Beta-hexosaminidase;Beta-hexosaminidase subunit beta	Hexb
27.5921	27.288	27.4774	27.4878	27.6068	27.1846				8	8	8	39.7	39.7	39.7	28.127	0	50.116	864240000	57	P20108	P20108	Thioredoxin-dependent peroxide reductase, mitochondrial	Prdx3
35.1865	34.9382	34.7754	35.1414	35.1044	34.8968				65	65	58	88.8	88.8	82.4	53.687	0	323.31	158870000000	1896	Q5FWJ3;P20152;A0A0A6YWC8;A2AKJ2;Q3V1K9;P31001;D3YZ35;A0A0R4J036;P46660;P08553;CON__H-INV:HIT000292931;CON__Q8N1N4-2;CON__Q7RTT2;P03995-2;P03995;P08551;P19246	Q5FWJ3;P20152;A0A0A6YWC8	Vimentin	Vim
27.0834	27.8458	26.0277	27.2157	26.472	26.4809				4	4	4	32.6	32.6	32.6	9.6523	0	28.207	541540000	22	P20491	P20491	High affinity immunoglobulin epsilon receptor subunit gamma	Fcer1g
31.7474	31.5196	31.3092	31.8275	31.4773	31.3907				30	30	6	67.3	67.3	21	29.02	0	323.31	14414000000	309	P21107-2;D3Z2H9;E9Q5J9	P21107-2;D3Z2H9;E9Q5J9	Tropomyosin alpha-3 chain	Tpm3;Tpm3-rs7
26.5746	26.683	27.0167	27.155	26.7412	26.5208				8	8	7	29	29	25.9	42.158	0	39.972	520960000	32	Q3UHH5;P21279;P30677	Q3UHH5;P21279	Guanine nucleotide-binding protein G(q) subunit alpha	Gnaq
25.1725	25.3645	25.558	25.4472	25.3871	25.464				7	7	7	13.9	13.9	13.9	75.958	0	46.125	215000000	32	Q3TBA3;P21958;F6QHF1	Q3TBA3;P21958	Antigen peptide transporter 1	Tap1
29.2834	29.2541	29.3173	29.3373	29.0271	28.8826				22	22	22	47.2	47.2	47.2	77.06	0	285.37	2829100000	139	P21981;G3UXE8;Q9D7I9	P21981	Protein-glutamine gamma-glutamyltransferase 2	Tgm2
26.1007	25.9419	26.1307	26.3873	26.1231	26.3077				13	13	13	21.8	21.8	21.8	91.721	0	85.69	351820000	44	Q8CBB7;P22892	Q8CBB7;P22892	AP-1 complex subunit gamma-1	Ap1g1
29.2498	29.1389	29.1685	29.3727	29.0854	29.2085				35	35	35	25.7	25.7	25.7	161.93	0	192.34	2893900000	155	P23116	P23116	Eukaryotic translation initiation factor 3 subunit A	Eif3a
29.6096	29.7531	29.5251	29.3735	29.7043	29.3806				16	16	16	60.2	60.2	60.2	32.263	0	255.04	3813700000	180	Q543K9;P23492;Q9D8C9	Q543K9;P23492;Q9D8C9	Purine nucleoside phosphorylase	Pnp;Pnp2
27.179	27.1437	27.1955	27.5424	27.0983	27.3649				7	7	7	31.5	31.5	31.5	35.877	0	70.915	698870000	33	Q5HZI6;P23591	Q5HZI6;P23591	GDP-L-fucose synthase	Tsta3
28.6393	28.5259	28.9443	28.2508	28.794	28.3187				13	13	13	25.8	25.8	25.8	73.12	0	128.16	1939300000	99	Q3TAW7;P23780;A0A087WPH5;Q8VC60	Q3TAW7;P23780	Beta-galactosidase	Glb1
28.9115	28.9273	28.6873	28.874	28.4664	28.672				20	20	20	46.5	46.5	46.5	59.795	0	170.03	2102300000	94	P24270;A2AL20	P24270	Catalase	Cat
29.8052	29.8054	29.7945	30.0221	29.8303	29.7129				14	14	14	57.4	57.4	57.4	23.713	0	96.804	4293400000	155	Q9DCY1;P24369	Q9DCY1;P24369	Peptidyl-prolyl cis-trans isomerase;Peptidyl-prolyl cis-trans isomerase B	Ppib
27.2317	27.4535	27.4751	27.6386	27.2836	27.6284				13	13	13	29.5	29.5	29.5	69.05	0	76.606	792240000	43	P24527	P24527	Leukotriene A-4 hydrolase	Lta4h
27.0396	27.2859	27.2971	27.3532	27.2775	27.478				12	12	12	30.9	30.9	30.9	55.814	0	78.224	758910000	35	Q3UAT9;P24547;A0A0A6YY72;A0A0A6YXS4	Q3UAT9;P24547;A0A0A6YY72;A0A0A6YXS4	Inosine-5-monophosphate dehydrogenase;Inosine-5-monophosphate dehydrogenase 2	Impdh2
26.9215	26.6971	26.8446	27.1731	26.8376	26.6473				6	6	6	15.4	15.4	15.4	48.508	0	41.18	559470000	35	P24638;B7ZCF4;B7ZCF5	P24638;B7ZCF4;B7ZCF5	Lysosomal acid phosphatase	Acp2
28.225	27.8902	27.6241	27.5747	27.9602	26.94				5	5	5	24.8	24.8	24.8	31.172	0	94.837	1057200000	37	Q3UKQ5;P24668	Q3UKQ5;P24668	Cation-dependent mannose-6-phosphate receptor	M6pr
24.2286	25.1442	24.4728	24.7016	25.6914	25.2149				5	5	5	37	37	37	18.28	0	38.121	153630000	9	Q3TBV5;P25085-2;P25085;A0A0A6YVU4	Q3TBV5;P25085-2;P25085	Interleukin-1 receptor antagonist protein	Il1rn
26.2237	26.0185	26.2223	25.4924	25.8648	25.7907				11	11	11	18	18	18	91.545	0	66.563	305160000	23	Q3UI57;P25206	Q3UI57;P25206	DNA replication licensing factor MCM3	Mcm3
29.8471	29.8955	29.7693	29.9928	29.7416	29.9467				13	13	13	44.7	44.7	44.7	31.231	0	85.21	4448100000	129	Q58EU3;P25444;D3YVC1;D3YWJ3;A0A140T8L5;E9Q1N8;J3QMG5;F6YTZ4;D3Z536	Q58EU3;P25444;D3YVC1;D3YWJ3;A0A140T8L5;E9Q1N8;J3QMG5;F6YTZ4	40S ribosomal protein S2	Rps2;Gm18025;Gm5786;Gm6576
23.6522	23.6535	23.9633	23.7923	23.775	23.8121				3	3	3	4	4	4	84.816	0	8.9166	64919000	7	P25799-2;P25799-3;P25799;P25799-4;V9GX90;F6Z9G5;P25799-7;P25799-6;P25799-5	P25799-2;P25799-3;P25799;P25799-4	Nuclear factor NF-kappa-B p105 subunit;Nuclear factor NF-kappa-B p50 subunit	Nfkb1
27.8554	27.8932	27.9352	27.9128	27.7978	27.7199				18	18	16	41.3	41.3	38.3	56.285	0	86.307	1176000000	78	P25911-2;P25911;Q80XU2;Q3TJI7;Q04736;P05480;D3YZ57;P39688-2;P39688	P25911-2;P25911	Tyrosine-protein kinase Lyn	Lyn
32.3799	32.2398	32.3193	32.2131	32.2807	32.1877				111	111	111	59.4	59.4	59.4	269.82	0	323.31	24217000000	997	P26039;A2AIM2;E9PUM4;Q71LX4;F6SX70;F6S1V7	P26039	Talin-1	Tln1
26.2633	26.0726	26.1404	26.6367	26.4032	26.5739				22	10	10	33.1	19.1	19.1	69.406	0	54.064	383290000	26	Q4KML7;P26040	Q4KML7;P26040	Ezrin	Ezr
32.6447	32.6101	32.4134	32.6886	32.3009	32.3626				53	53	39	74.5	74.5	57.9	67.766	0	323.31	28567000000	665	P26041	P26041	Moesin	Msn
26.791	26.5235	26.8548	26.3717	26.7634	27.104				24	10	10	39.5	21.6	21.6	68.542	0	62.371	494770000	42	P26043;Q7TSG6	P26043;Q7TSG6	Radixin	Rdx
26.7677	27.0622	26.9105	27.0111	26.673	26.691				7	7	7	21.8	21.8	21.8	44.887	0	27.973	556790000	20	P26151	P26151	High affinity immunoglobulin gamma Fc receptor I	Fcgr1
25.1505	25.2824	25.0743	22.0615	25.1486	25.7341				8	8	7	14.1	14.1	13.1	100.11	0	51.872	160670000	11	Q545R0;P26231	Q545R0;P26231	Catenin alpha-1	Ctnna1
24.8691	25.5551	24.8011	23.913	25.5472	22.5209				4	4	4	17.8	17.8	17.8	53.12	0	40.457	150100000	14	Q80XR5;P26369;Q3KQM4;A0A140LJK3	Q80XR5;P26369;Q3KQM4	Splicing factor U2AF 65 kDa subunit	U2af2
31.1868	31.0693	31.0845	31.1745	31.0298	30.7106				28	28	28	50.7	50.7	50.7	61.336	0	323.31	10372000000	304	P26443;F7CFA5	P26443	Glutamate dehydrogenase 1, mitochondrial	Glud1
24.1664	23.9134	24.2078	24.1761	24.4488	23.9081				4	3	3	9.5	7.6	7.6	83.516	0	10.311	79177000	7	P26450;Q80UI5;Q3UXE9;Q64143	P26450;Q80UI5	Phosphatidylinositol 3-kinase regulatory subunit alpha	Pik3r1
28.1979	28.2921	28.3577	28.2685	28.4051	28.5436				18	18	18	42.5	42.5	42.5	61.166	0	147.26	1613200000	122	Q8C483;P26638;A2AFS0;A2AFS1	Q8C483;P26638;A2AFS0;A2AFS1	Serine--tRNA ligase, cytoplasmic	Sars
26.0223	25.9645	26.0805	26.9593	26.3135	26.7958				3	3	3	23.3	23.3	23.3	29.661	0	36.32	375670000	14	P26645	P26645	Myristoylated alanine-rich C-kinase substrate	Marcks
27.3502	27.825	27.6818	27.9104	27.6355	27.853				3	3	3	40.7	40.7	40.7	11.922	0	25.927	962940000	26	P26883;F6X9I3	P26883	Peptidyl-prolyl cis-trans isomerase FKBP1A	Fkbp1a
23.2575	23.2218	23.4439	21.801	23.4419	22.661				2	2	2	7	7	7	42.016	0	5.1069	43946000	8	P26952-2;P26952;P26952-3	P26952-2;P26952;P26952-3	Interleukin-3 receptor subunit alpha	Il3ra
26.3969	26.4327	26.5725	26.6115	26.3387	26.2026				10	10	10	9.7	9.7	9.7	131.63	0	26.809	399260000	22	P27046;F6QMB7;Q3TSU5;Q8BRK9-2;Q8BRK9	P27046	Alpha-mannosidase 2	Man2a1
26.2035	26.4859	26.2079	26.5577	26.1449	26.4758				6	6	6	24.2	24.2	24.2	24.614	0	10.203	377690000	32	Q3UN87;P27048;P63163;A0A0G2JGN4	Q3UN87;P27048;P63163;A0A0G2JGN4	Small nuclear ribonucleoprotein-associated protein;Small nuclear ribonucleoprotein-associated protein B;Small nuclear ribonucleoprotein-associated protein N	Snrpn;Snrpb
26.1477	25.8994	26.4114	26.8463	26.5068	26.4366				9	9	9	24.1	24.1	24.1	44.054	0	33.578	393720000	22	P27601;Q9D034	P27601	Guanine nucleotide-binding protein subunit alpha-13	Gna13
25.8906	25.8161	25.923	26.3499	25.7904	26.2141				12	12	12	19.9	19.9	19.9	87.22	0	53.722	281580000	29	P27612;F7D1R5	P27612	Phospholipase A-2-activating protein	Plaa
29.9061	30.0985	29.8114	30.1561	29.7166	29.9783				20	20	20	47.6	47.6	47.6	46.109	0	213.43	4842300000	177	P27659;A0A087WQK0;A0A087WNS0;Q9CQ09;E9PWZ3	P27659	60S ribosomal protein L3	Rpl3
32.1461	32.0046	32.1521	32.5642	32.3409	32.2944				37	37	37	64	64	64	56.678	0	323.31	23580000000	627	P27773;F6Q404	P27773	Protein disulfide-isomerase A3	Pdia3
27.3879	27.1578	27.4749	27.5613	27.1633	27.6056				17	17	16	23.7	23.7	22.5	98.136	0	75.511	809570000	47	Q3U9E2;P27870;E9PXI0;Q8VDU4	Q3U9E2;P27870;E9PXI0;Q8VDU4	Proto-oncogene vav	Vav1
27.2329	27.0202	27.4834	27.9288	27.5048	27.4301				10	10	10	50	50	50	30.26	0	69.199	839210000	34	P28063;G3UZW8	P28063;G3UZW8	Proteasome subunit beta type-8;Proteasome subunit beta type	Psmb8
26.6134	26.6242	26.9578	26.7464	26.9327	27.1				16	16	16	25	25	25	98.124	0	57.728	561530000	41	P28271;Q811J3	P28271	Cytoplasmic aconitate hydratase	Aco1
26.6407	26.7028	26.7629	27.1736	26.8101	27.3022				9	9	9	46.1	46.1	46.1	35.49	0	92.808	594810000	38	Q544Z7;P28352;F6QA74;D3Z124	Q544Z7;P28352;F6QA74;D3Z124	DNA-(apurinic or apyrimidinic site) lyase;DNA-(apurinic or apyrimidinic site) lyase, mitochondrial	Apex1
27.9352	27.9463	28.0541	28.2498	27.9139	28.0435				14	14	13	58.6	58.6	55.9	39.547	0	166.17	1267700000	90	Q6P5I3;P28474;A0A0G2JGS3	Q6P5I3;P28474	Alcohol dehydrogenase class-3	Adh5
23.2414	23.5355	23.3871	23.3207	23.524	23.7518				5	5	5	11.8	11.8	11.8	53.706	0	7.9416	52241000	7	P28658	P28658	Ataxin-10	Atxn10
24.3504	24.4654	22.5159	24.8804	22.5436	25.1166				2	2	2	11	11	11	20.165	0	14.407	93590000	8	P28667	P28667	MARCKS-related protein	Marcksl1
27.61	26.9009	27.6475	27.7646	27.6828	27.7626				10	10	10	22.9	22.9	22.9	65.018	0	57.468	902720000	33	Q3U9N4;P28798;H3BJE0;H3BJ90	Q3U9N4;P28798;H3BJE0	Granulins;Acrogranin;Granulin-1;Granulin-2;Granulin-3;Granulin-4;Granulin-5;Granulin-6;Granulin-7	Grn
27.52	27.6892	27.624	27.7755	27.584	27.4245				14	14	14	26.3	26.3	26.3	77.546	0	65.111	936450000	55	P28867;P28867-2;Q1MX43;Q1MX42;Q1MX41;Q1MX40;REV__E9Q9T6;REV__Q6ZPL9	P28867;P28867-2;Q1MX43;Q1MX42;Q1MX41;Q1MX40	Protein kinase C delta type;Protein kinase C delta type regulatory subunit;Protein kinase C delta type catalytic subunit	Prkcd
30.1241	30.1738	29.9464	30.4436	29.9661	30.0124				25	25	18	41.4	41.4	26.6	70.67	0	276.86	5286900000	187	P29341;Q9D4E6;Q62029;F6ZAX1;Q8C7D3;A2A5N3	P29341;Q9D4E6	Polyadenylate-binding protein 1	Pabpc1;Pabpc6
30.0855	30.0287	30.0223	30.1486	29.6525	30.1535				31	31	31	58.5	58.5	58.5	67.558	0	308.03	5001300000	255	P29351;P29351-2;P29351-3;G3UYY5;G3UZU6;G3UXM2	P29351;P29351-2;P29351-3	Tyrosine-protein phosphatase non-receptor type 6	Ptpn6
29.874	29.6511	30.1079	29.9181	30.0343	29.9794				17	17	17	34.7	34.7	34.7	60.612	0	201.99	4913600000	181	P29416	P29416	Beta-hexosaminidase subunit alpha	Hexa
26.9789	27.0084	27.0899	27.1955	27.0353	27.2211				13	13	13	36.3	36.3	36.3	45.64	0	55.612	658450000	43	P29452	P29452	Caspase-1;Caspase-1 subunit p20;Caspase-1 subunit p10	Casp1
25.9191	26.6694	26.3125	26.3136	26.2154	26.1888				2	2	2	23.5	23.5	23.5	8.9723	0	31.278	368560000	12	Q3UI46;P29595	Q3UI46;P29595	NEDD8	Nedd8
24.0994	22.4992	25.2197	25.1152	24.5941	27.0622				5	4	4	21.2	19.1	19.1	37.325	0	41.956	156010000	8	Q3UEK9;P29699	Q3UEK9;P29699	Alpha-2-HS-glycoprotein	Ahsg
27.0855	27.7665	27.6301	26.8248	28.0146	27.3496				13	13	13	49.2	49.2	49.2	48.354	0	86.646	923760000	52	Q3TG75;P29758	Q3TG75;P29758	Ornithine aminotransferase, mitochondrial	Oat
26.4022	26.0786	26.3501	26.6959	26.2441	26.1969				6	6	6	22.6	22.6	22.6	38.772	0	66.148	382020000	23	P30204-2;P30204	P30204-2;P30204	Macrophage scavenger receptor types I and II	Msr1
27.5346	27.4694	27.3216	27.7262	27.401	27.6856				3	3	2	18.6	18.6	13	18.136	0	11.508	845910000	14	P30355;A0A0J9YUC8	P30355;A0A0J9YUC8	Arachidonate 5-lipoxygenase-activating protein	Alox5ap
24.0031	24.8985	25.0449	24.8958	25.3537	24.8992				4	4	4	25.5	25.5	25.5	22.794	0	32.205	144040000	15	Q3UC73;P30412	Q3UC73;P30412	Peptidyl-prolyl cis-trans isomerase;Peptidyl-prolyl cis-trans isomerase C	Ppic
24.9635	24.7621	24.8494	25.0489	24.8927	25.3077				4	4	4	9.2	9.2	9.2	51.572	0	10.409	146170000	10	P30416;F7CAT1;F6S2D5	P30416	Peptidyl-prolyl cis-trans isomerase FKBP4;Peptidyl-prolyl cis-trans isomerase FKBP4, N-terminally processed	Fkbp4
28.1759	28.1	27.7598	28.4024	27.599	27.8893				9	7	7	33.3	23.3	23.3	24.162	0	67.387	1170300000	32	P30681	P30681	High mobility group protein B2	Hmgb2
23.3086	22.7692	23.3225	23.7839	23.6363	24.177				2	2	2	14.2	14.2	14.2	25.243	0	28.943	33197000	5	P31041	P31041	T-cell-specific surface glycoprotein CD28	Cd28
26.7782	27.0473	26.9713	26.9736	26.9477	26.9154				8	8	8	39.2	39.2	39.2	35.166	0	67.62	638720000	25	Q3UZG4;P31230;A0A0G2JEU9;A0A0G2JDV0;A0A0G2JDW6;A0A0G2JDH0	Q3UZG4;P31230	Aminoacyl tRNA synthase complex-interacting multifunctional protein 1;Endothelial monocyte-activating polypeptide 2	Aimp1
28.6203	29.1361	28.7706	28.8484	28.9072	28.697				6	6	6	63.2	63.2	63.2	10	0	103.72	2257100000	118	Q548W7;Q4VWZ5;P31786;D3Z563;M0QWU8	Q548W7;Q4VWZ5;P31786;D3Z563	Acyl-CoA-binding protein	Dbi
27.0516	27.3063	26.9718	27.541	26.8225	27.2278				9	9	5	28.2	28.2	17.3	43.474	0	105.29	687060000	39	Q3TMJ8;P31938;M0QWN2	Q3TMJ8;P31938	Dual specificity mitogen-activated protein kinase kinase 1	Map2k1
27.9146	28.2472	27.7568	28.1456	27.6606	27.9747				9	9	9	55.9	55.9	55.9	15.236	0	105.87	1170500000	63	P32020-2;P32020	P32020-2;P32020	Non-specific lipid-transfer protein	Scp2
26.979	27.1804	27.4733	26.1107	27.4629	26.4548				10	10	10	24.3	24.3	24.3	47.756	0	67.326	636800000	45	Q564E6;P32067;A2AR07;F6SXM5;D6RI87	Q564E6;P32067	Lupus La protein homolog	Ssb
25.2857	25.6865	25.1452	25.2145	25.2032	25.682				5	5	5	19.3	19.3	19.3	40.512	0	18.441	202610000	13	Q5NBZ3;P32233	Q5NBZ3;P32233	Developmentally-regulated GTP-binding protein 1	Drg1
24.7938	23.1083	24.7284	24.8658	22.8105	24.7084				7	3	2	62.2	22.3	14.4	21.482	0	6.2008	104380000	4	P32883-2;P32883	P32883-2;P32883	GTPase KRas;GTPase KRas, N-terminally processed	Kras
26.9918	27.1201	26.9402	27.0005	27.1487	26.7901				13	13	13	36.6	36.6	36.6	53.64	0	105.01	642860000	58	P32921-2;P32921	P32921-2;P32921	Tryptophan--tRNA ligase, cytoplasmic;T1-TrpRS;T2-TrpRS	Wars
28.5301	28.2026	28.2145	28.7059	28.3624	28.2768				8	8	8	44.3	44.3	44.3	23.596	0	120.7	1586500000	59	P34022;H7BX22	P34022;H7BX22	Ran-specific GTPase-activating protein	Ranbp1
28.8229	28.9621	29.358	29.416	29.4067	29.4154				3	3	3	23.5	23.5	23.5	12.504	0	22.669	2911100000	60	Q545F0;P34884	Q545F0;P34884	Macrophage migration inhibitory factor	Mif
28.9845	29.2523	29.1634	28.384	29.1054	28.9972				8	8	5	53.7	53.7	38.9	23.412	0	68.666	2525400000	84	Q3TJ39;P35278;Q8C266;A2A5F5;A2A5F6	Q3TJ39;P35278;Q8C266	Ras-related protein Rab-5C	Rab5c
28.0014	28.4572	27.9562	28.1833	27.8431	28.3476				8	8	1	49.5	49.5	10.6	23.59	0	91.229	1399600000	39	P35279;Q0PD53;P61294	P35279	Ras-related protein Rab-6A	Rab6a
26.7188	27.0707	26.3575	26.0849	26.8038	25.9351				6	6	6	32.4	32.4	32.4	24.106	0	74.367	464690000	28	Q0PD35;P35282	Q0PD35;P35282	Ras-related protein Rab-21	Rab21
27.0369	27.2377	27.2407	27.2199	26.8617	27.3868				8	8	8	50.5	50.5	50.5	23.035	0	56.814	644370000	30	Q0PD38;P35293	Q0PD38;P35293	Ras-related protein Rab-18	Rab18
27.9412	27.8587	27.9939	28.3477	27.8201	28.1414				14	14	14	44.6	44.6	44.6	43.231	0	65.57	1254900000	65	Q3UFJ3;P35486	Q3UFJ3;P35486	Pyruvate dehydrogenase E1 component subunit alpha;Pyruvate dehydrogenase E1 component subunit alpha, somatic form, mitochondrial	Pdha1
27.359	27.3147	27.0996	27.423	26.891	27.1598				10	10	8	36.4	36.4	28.7	34.306	0	52.722	688170000	42	P35550;A0A140LIR6	P35550	rRNA 2-O-methyltransferase fibrillarin	Fbl
29.9093	29.7175	30.0467	30.0668	30.0639	29.923				17	17	17	27.4	27.4	27.4	67.277	0	170.75	4870800000	172	Q5SUC3;P35564	Q5SUC3;P35564	Calnexin	Canx
25.5442	25.5161	25.763	25.7623	25.4826	25.5344				8	8	8	28.4	28.4	28.4	48.542	0	23.939	234580000	19	Q3UG16;P35585;D3YZ71;A0A0R4IZX6;A0A0R4J1L4;Q9WVP1;Q9WVP1-2	Q3UG16;P35585	AP-1 complex subunit mu-1	Ap1m1
33.5377	33.3588	33.0122	33.2034	33.4337	32.6987				21	21	20	70.9	70.9	70.9	22.176	0	323.31	45749000000	583	P35700;B1AXW5;B1AXW6;B1AXW4	P35700;B1AXW5;B1AXW6;B1AXW4	Peroxiredoxin-1	Prdx1
26.0595	26.0876	26.3087	26.8856	26.0975	26.7279				10	10	10	27.1	27.1	27.1	49.593	0	38.441	373460000	35	Q3TZW9;P35821	Q3TZW9;P35821	Tyrosine-protein phosphatase non-receptor type;Tyrosine-protein phosphatase non-receptor type 1	Ptpn1
29.6358	30.0583	29.4869	29.5491	29.4448	29.3058				8	8	8	58.8	58.8	58.8	17.804	0	160.12	3636400000	98	Q5BLK0;P35979;F8VQK7	Q5BLK0;P35979	60S ribosomal protein L12	Rpl12
29.6327	29.9123	29.4732	30.0729	29.4585	29.8654				8	8	8	31.9	31.9	31.9	21.644	0	53.324	3971100000	87	Q58EW0;P35980	Q58EW0;P35980	60S ribosomal protein L18	Rpl18
25.6484	25.5801	25.5271	25.6741	25.0766	25.4507				6	6	6	11.2	11.2	11.2	76.437	0	14.745	214600000	18	P35991;A2BDW0	P35991;A2BDW0	Tyrosine-protein kinase BTK	Btk
26.5155	26.4764	26.2238	26.5982	26.3714	26.5619				11	11	11	21.7	21.7	21.7	77.444	0	83.357	419100000	30	Q792S7;P36371	Q792S7;P36371	Antigen peptide transporter 2	Tap2
25.4396	25.3004	25.2901	25.2833	25.5703	25.2837				6	6	6	8.6	8.6	8.6	60.39	0	11.887	199510000	12	P36423;F6SG79	P36423	Thromboxane-A synthase	Tbxas1
29.9794	29.9429	29.9225	30.1142	29.8777	29.9321				30	30	30	51.8	51.8	51.8	77.043	0	323.31	4837400000	245	P37040;Q05DV1;E9Q997;E9PVT9;F6R7H8	P37040;Q05DV1	NADPH--cytochrome P450 reductase	Por
27.6079	28.1771	28.2521	28.7068	28.2315	28.748				13	13	13	62.7	62.7	62.7	22.576	0	75.943	1496400000	74	P37804	P37804	Transgelin	Tagln
27.5292	27.4352	27.7334	27.0658	27.5974	27.6109				10	10	10	35.7	35.7	35.7	34.238	0	73.971	891640000	49	P38060;V9GXD2;V9GWZ9;D3YVU9;Q8JZS7	P38060	Hydroxymethylglutaryl-CoA lyase, mitochondrial	Hmgcl
30.5	30.2643	30.3469	30.8062	30.3189	30.4581				30	30	30	50.2	50.2	50.2	73.46	0	323.31	6632500000	233	P38647	P38647	Stress-70 protein, mitochondrial	Hspa9
32.1163	32.3415	31.8724	32.2697	31.791	32.172				23	23	23	56.5	56.5	56.5	51.564	0	323.31	20346000000	234	P40124;B1ARS0;D3YTR7;Q9CYT6	P40124	Adenylyl cyclase-associated protein 1	Cap1
32.2002	32.3424	31.9597	32.1894	31.9582	31.8404				33	33	33	59.1	59.1	59.1	67.63	0	323.31	21317000000	466	P40142	P40142	Transketolase	Tkt
23.8077	23.6157	23.7237	24.553	23.1457	23.805				3	3	3	12.8	12.8	12.8	29.628	0	7.5138	70096000	2	Q3UII2;P40237;A2AIJ1;A2AIJ2	Q3UII2;P40237;A2AIJ1	CD82 antigen	Cd82
24.6045	25.32	25.6718	22.9723	24.9939	25.1792				3	3	3	16.4	16.4	16.4	25.258	0	33.917	185290000	13	P40240	P40240	CD9 antigen	Cd9
28.5386	28.5586	28.4279	28.7064	28.4147	28.4422				11	11	11	37	37	37	38.113	0	76.237	1734500000	65	P40336;P40336-2	P40336;P40336-2	Vacuolar protein sorting-associated protein 26A	Vps26a
26.9883	27.0772	26.2629	26.8217	26.079	27.2214				6	6	6	32.8	32.8	32.8	15.733	0	26.136	487380000	22	Q5M9J8;P41105	Q5M9J8;P41105	60S ribosomal protein L28	Rpl28
26.8097	26.6891	26.9766	27.1019	26.8674	27.077				15	15	15	41.3	41.3	41.3	50.716	0	34.604	567340000	44	P41241	P41241	Tyrosine-protein kinase CSK	Csk
23.6381	22.3401	22.8353	26.8713	26.5156	25.2389				4	4	4	9.3	9.3	9.3	59.74	0	7.4605	189430000	10	P41251;A0A087WNR0	P41251;A0A087WNR0	Natural resistance-associated macrophage protein 1	Slc11a1
27.1435	26.6931	27.245	27.4591	26.9526	27.5412				3	3	3	8.8	8.8	8.8	25.766	0	11.517	674590000	10	Q549D0;P41731	Q549D0;P41731	CD63 antigen	Cd63
25.5709	25.6403	25.2882	25.7688	25.1082	25.2008				4	4	4	18.7	18.7	18.7	32.25	0	30.958	186040000	13	P42125	P42125	Enoyl-CoA delta isomerase 1, mitochondrial	Eci1
25.958	26.0301	25.9839	26.5516	26.3251	26.2993				13	13	13	24.4	24.4	24.4	83.125	0	48.184	344960000	24	P42227-2;P42227-3;P42227;B7ZC18	P42227-2;P42227-3;P42227;B7ZC18	Signal transducer and activator of transcription 3;Signal transducer and activator of transcription	Stat3
25.4856	25.5278	25.6666	25.3604	25.6179	25.2441				3	3	3	18.1	18.1	18.1	34.883	0	35.67	223530000	13	P42669	P42669	Transcriptional activator protein Pur-alpha	Pura
30.0756	30.038	29.8847	30.2223	29.8563	29.9241				29	29	29	54.6	54.6	54.6	59.555	0	255.47	4843100000	172	Q3UL22;P42932;H3BL49;H3BJB6;H3BLL1;H3BKG2;H3BKR8	Q3UL22;P42932;H3BL49;H3BJB6	T-complex protein 1 subunit theta	Cct8
23.0146	23.8066	23.5811	21.9927	23.2262	23.6977				3	3	3	2.8	2.8	2.8	104.15	0	5.1735	30200000	4	Q3TZI5;P43247	Q3TZI5;P43247	DNA mismatch repair protein Msh2	Msh2
29.1195	29.2479	28.9613	29.7927	28.7432	29.4173				13	3	3	36.5	13.2	13.2	21.977	0	35.512	2710500000	53	P43274	P43274	Histone H1.4	Hist1h1e
27.5664	28.1796	27.2608	27.3847	27.4002	26.9426				10	6	6	27.7	22.5	22.5	21.785	0	74.454	813670000	31	P43275	P43275	Histone H1.1	Hist1h1a
30.065	30.1878	29.7174	30.5108	29.6212	30.2231				11	9	9	35.4	24.7	24.7	22.576	0	74.445	4856200000	103	P43276	P43276	Histone H1.5	Hist1h1b
31.7476	31.9844	31.4384	32.2925	31.24	31.8487				14	14	1	36.7	36.7	7.2	22.099	0	110.92	15859000000	127	Q149Z9;P43277;I7HFT9;Q07133	Q149Z9;P43277	Histone H1.3	Hist1h1d
24.0568	23.8641	23.8419	22.5328	23.1684	23.3598				2	2	2	8.8	8.8	8.8	30.367	0	14.716	57826000	7	Q545E8;P43346	Q545E8;P43346	Deoxycytidine kinase	Dck
29.2108	29.3165	29.0985	29.5625	29.1247	29.3769				17	17	17	57.6	57.6	57.6	35.732	0	148.69	3058700000	119	Q3UDY1;P45376;D3YVJ7	Q3UDY1;P45376;D3YVJ7	Aldose reductase	Akr1b3;Akr1b1
27.5792	27.7785	27.3615	27.0298	27.2335	26.801				10	10	6	42.7	42.7	31	36.12	0	45.284	781380000	44	P45377	P45377	Aldose reductase-related protein 2	Akr1b8
23.4271	23.9044	21.8095	23.3773	24.8535	23.5029				5	2	2	31.9	18.7	18.7	18.709	0	21.085	63675000	7	Q3UHW9;P45591	Q3UHW9;P45591	Cofilin-2	Cfl2
27.9465	28.2222	28.0785	28.0171	27.9608	27.5863				6	6	6	45	45	45	15.344	0	45.297	1220300000	34	Q3TND1;P45878	Q3TND1;P45878	Peptidyl-prolyl cis-trans isomerase;Peptidyl-prolyl cis-trans isomerase FKBP2	Fkbp2
27.1856	27.0485	27.1275	27.5931	27.0364	27.3727				11	11	11	29	29	29	46.481	0	43.822	691080000	40	P45952;D3Z2A5;D6RFD7	P45952	Medium-chain specific acyl-CoA dehydrogenase, mitochondrial	Acadm
27.0187	26.8713	27.1626	27.3449	27.0129	27.6144				16	16	16	32.8	32.8	32.8	63.53	0	70.032	687530000	60	P46061	P46061	Ran GTPase-activating protein 1	Rangap1
28.8207	28.6815	29.0132	29.1411	28.7101	29.0246				25	25	25	38.8	38.8	38.8	82.613	0	135.9	2253400000	102	P46460;G3UX86;G3UX98	P46460	Vesicle-fusing ATPase	Nsf
27.3115	27.5102	27.2143	27.3125	27.143	27.0249				10	10	9	33.8	33.8	31.1	49.419	0	111.25	725660000	41	Q3TN07;P46467;Q8BPY9	Q3TN07;P46467	Vacuolar protein sorting-associated protein 4B	Vps4b
28.9023	28.8949	28.7292	28.7442	28.8005	28.649				26	26	26	66.5	66.5	66.5	48.647	0	175.22	2108200000	120	P46471;Q8BVQ9	P46471;Q8BVQ9	26S protease regulatory subunit 7	Psmc2
28.9183	29.1988	29.1568	29.1244	29.1441	29.1618				12	12	12	57.8	57.8	57.8	24.489	0	114.56	2596400000	91	Q78ZJ8;P46638;G3UY29;E9Q3P9;F8WGS1;Q0PD45;P62492;G3UZD3;G3UZL4;E9Q6B3;D3YYB3;Q0PD30;Q9WTL2	Q78ZJ8;P46638;G3UY29;E9Q3P9;F8WGS1;Q0PD45;P62492;G3UZD3;G3UZL4	Ras-related protein Rab-11B;Ras-related protein Rab-11A	Rab11b;Rab11a
25.296	25.6245	24.9665	25.5734	24.9805	25.6363				6	6	6	25.4	25.4	25.4	33.34	0	13.023	202680000	10	P46737;P46737-2;A3KGA8;E9Q0P6	P46737;P46737-2	Lys-63-specific deubiquitinase BRCC36	Brcc3
26.7831	26.2477	27.3382	27.0316	26.8386	27.4702				9	9	8	12.8	12.8	11.8	80.597	0	23.806	586380000	30	Q3U573;P46978;D3YZN5	Q3U573;P46978	Dolichyl-diphosphooligosaccharide--protein glycosyltransferase subunit STT3A	Stt3a
24.3729	24.2375	24.8003	25.1703	24.5566	25.237				5	5	5	7.4	7.4	7.4	84.267	0	8.2089	133670000	15	Q9DBX5;Q3UMQ1;P47713;A0A087WPN8	Q9DBX5;Q3UMQ1;P47713	Cytosolic phospholipase A2;Phospholipase A2;Lysophospholipase	Pla2g4a
31.3822	31.23	31.4071	31.2655	31.3192	31.1985				29	29	27	54.3	54.3	52.8	56.537	0	323.31	12308000000	419	Q544B1;P47738;A0A0G2JEU1;A0A0G2JFQ0;A0A0G2JF60;D3YYF3;Q62148;G3UWP3;Q3UIA4;P24549;Q9JHW9	Q544B1;P47738;A0A0G2JEU1	Aldehyde dehydrogenase, mitochondrial	Aldh2
30.3545	30.3742	30.3061	29.629	30.1868	29.5266				11	11	10	57	57	53.5	32.967	0	323.31	5500500000	170	Q5DQJ3;P47754;D6RCW7;A0A0N4SVM0	Q5DQJ3;P47754;D6RCW7	F-actin-capping protein subunit alpha-2	Capza2
26.264	26.1608	26.4422	26.5798	25.8535	26.5395				6	6	6	18.4	18.4	18.4	51.073	0	28.745	376380000	16	P47791-2;P47791	P47791-2;P47791	Glutathione reductase, mitochondrial	Gsr
23.9547	24.6456	24.0672	22.77	24.1681	23.4278				4	4	4	16.6	16.6	16.6	44.113	0	15.415	83134000	5	Q543X6;P47809;M0QW52;B1ATL6	Q543X6;P47809;M0QW52	Dual specificity mitogen-activated protein kinase kinase 4	Map2k4
27.2192	26.9649	27.0942	27.1938	26.9043	27.0243				13	13	13	56.9	56.9	56.9	41.287	0	67.748	652760000	53	P47811;P47811-4;P47811-3;B2KF35;P47811-2;B2KF34	P47811;P47811-4;P47811-3;B2KF35;P47811-2	Mitogen-activated protein kinase 14	Mapk14
21.9674	24.7677	23.0606	23.3951	24.9263	24.7161				5	5	5	9.3	9.3	9.3	76.722	0	16.467	92367000	11	P47856-2;P47856;D3YYE0;D3YYD9	P47856-2;P47856	Glutamine--fructose-6-phosphate aminotransferase [isomerizing] 1	Gfpt1
29.688	29.9293	29.5219	29.931	29.5249	29.7567				14	14	14	40.9	40.9	40.9	33.509	0	96.318	3947400000	106	Q3UCH0;P47911;E9PUX4;A0A0J9YU32	Q3UCH0;P47911;E9PUX4	60S ribosomal protein L6	Rpl6;Gm5428
27.4948	26.9117	27.542	26.4799	28.4263	26.4261				2	2	2	51.8	51.8	51.8	11.475	0	32.924	867010000	45	Q58E35;P47955;E9Q3T0	Q58E35;P47955;E9Q3T0	60S acidic ribosomal protein P1	Rplp1;Gm10073
29.8553	29.7866	29.7344	30.0761	29.6737	29.9306				13	13	13	46.5	46.5	46.5	34.4	0	94.662	4306300000	107	Q58EU6;P47962;D3YYV8	Q58EU6;P47962;D3YYV8	60S ribosomal protein L5	Rpl5
29.7509	29.9636	29.5791	30.2115	29.4038	30.1556				8	8	2	37.4	37.4	10.9	24.305	0	107.6	4216000000	54	P47963	P47963	60S ribosomal protein L13	Rpl13
25.99	26.2524	25.6044	25.9768	25.6157	25.1524				6	6	6	65.5	65.5	65.5	12.746	0	35.05	268130000	24	Q4V9T8;P48024;Q9CXU9;J3QN87;J3QPZ8	Q4V9T8;P48024;Q9CXU9;J3QN87;J3QPZ8	Eukaryotic translation initiation factor 1;Eukaryotic translation initiation factor 1b	Eif1;Eif1b
32.9277	33.072	33.1634	32.4519	33.2408	32.7719				32	32	32	86.5	86.5	86.5	35.752	0	323.31	39979000000	675	P48036;A0A0G2JGQ0	P48036	Annexin A5	Anxa5
25.5377	25.5899	25.521	25.9686	25.3235	26.0534				3	3	3	41.7	41.7	41.7	12.758	0	28.168	259080000	14	Q5I0U7;P48428	Q5I0U7;P48428	Tubulin-specific chaperone A	Tbca
31.7795	31.5504	31.4213	31.9846	31.3273	31.7701				41	41	40	55.6	55.6	55.6	74.237	0	323.31	15004000000	325	P48678;P48678-2;P48678-3;D3YUF7	P48678;P48678-2;P48678-3	Prelamin-A/C;Lamin-A/C	Lmna
24.3347	24.1717	24.2345	24.0056	24.2267	22.4487				7	4	4	12.1	7.3	7.3	92.251	0	35.298	87521000	8	P48722-2;P48722;E0CY23;A0A0N4SVU2;A0A0N4SW76	P48722-2;P48722;E0CY23	Heat shock 70 kDa protein 4L	Hspa4l
27.0988	27.2669	27.1202	27.3604	26.6746	26.6871				2	2	2	27.7	27.7	27.7	9.2908	0	19.642	597270000	18	P48771	P48771	Cytochrome c oxidase subunit 7A2, mitochondrial	Cox7a2
27.801	27.7505	28.162	28.048	27.8148	28.2105				18	10	10	51	27.2	27.2	32.904	0	34.332	1180100000	53	P48962	P48962	ADP/ATP translocase 1	Slc25a4
25.1402	25.457	25.2118	25.5759	24.9715	25.3787				6	6	6	17.1	17.1	17.1	44.049	0	19.711	181980000	19	Q3U2P8;P49138;A0A087WSN7;Q3UMW7-2;Q3UMW7-3;Q3UMW7	Q3U2P8;P49138	MAP kinase-activated protein kinase 2	Mapkapk2
27.6288	28.3713	28.4641	28.5436	28.7124	28.2796				12	12	12	36.2	36.2	36.2	38.833	0	140.12	1640500000	85	Q5EBP8;P49312;P49312-2	Q5EBP8;P49312;P49312-2	Heterogeneous nuclear ribonucleoprotein A1;Heterogeneous nuclear ribonucleoprotein A1, N-terminally processed	Hnrnpa1
23.7124	23.6568	23.73	23.4116	23.9345	23.4136				4	4	4	14.4	14.4	14.4	43.346	0	11.927	61852000	6	P49442;E0CYQ4;E0CX64;H3BK26	P49442	Inositol polyphosphate 1-phosphatase	Inpp1
23.8609	24.2418	23.9463	24.1893	24.0074	23.957				5	5	4	15.7	15.7	12.6	42.432	0	12.426	75640000	7	P49443	P49443	Protein phosphatase 1A	Ppm1a
23.0178	22.899	23.3065	23.0251	23.1245	22.8877				4	4	4	7.3	7.3	7.3	71.466	0	4.9071	37918000	5	P49446-3;P49446-2;P49446	P49446-3;P49446-2;P49446	Receptor-type tyrosine-protein phosphatase epsilon	Ptpre
26.1409	26.1211	26.3819	25.8692	26.2983	26.1886				7	7	7	27.2	27.2	27.2	41.666	0	33.515	357970000	18	P49586;D3Z3T5;Q811Q9-2;Q811Q9	P49586;D3Z3T5;Q811Q9-2;Q811Q9	Choline-phosphate cytidylyltransferase A;Choline-phosphate cytidylyltransferase B	Pcyt1a;Pcyt1b
24.7974	24.9067	24.3782	24.5157	24.4168	24.0851				5	4	4	18.2	15.4	15.4	33.288	0	9.1198	102080000	10	Q543F6;P49615;A0A0G2JDL3	Q543F6;P49615;A0A0G2JDL3	Cyclin-dependent-like kinase 5	Cdk5
27.6711	27.5963	26.7789	27.8851	26.5774	27.3805				14	14	14	36.4	36.4	36.4	54.24	0	91.05	763560000	61	P49710;E9Q4E5	P49710	Hematopoietic lineage cell-specific protein	Hcls1
25.0872	25.3357	25.4559	24.8744	25.2049	25.6354				5	5	5	8.6	8.6	8.6	96.735	0	34.041	198240000	18	Q542F4;P49717	Q542F4;P49717	DNA replication licensing factor MCM4	Mcm4
25.5156	25.4334	25.5311	25.5084	25.558	25.2306				7	7	7	14.2	14.2	14.2	82.406	0	17.177	225930000	23	Q52KC3;P49718	Q52KC3;P49718	DNA replication licensing factor MCM5	Mcm5
27.2431	27.6986	27.8968	25.5186	28.02	27.9138				12	12	12	56.8	56.8	56.8	25.926	0	129.82	1151400000	44	P49722	P49722	Proteasome subunit alpha type-2	Psma2
28.4519	28.5499	28.781	28.0218	29.3362	27.7766				4	4	4	19.8	19.8	19.8	37.17	0	59.912	1999200000	57	P49935;A0A087WR20	P49935;A0A087WR20	Pro-cathepsin H;Cathepsin H mini chain;Cathepsin H;Cathepsin H heavy chain;Cathepsin H light chain	Ctsh
24.8934	25.1719	24.9262	24.7807	25.0589	23.1678				2	2	2	25.6	25.6	25.6	10.194	0	14.363	135440000	7	Q5EAT0;P49962;D3YZX8	Q5EAT0;P49962;D3YZX8	Signal recognition particle 9 kDa protein	Srp9
24.5208	24.5269	24.346	24.6808	24.2466	24.4171				4	4	4	25.5	25.5	25.5	26.588	0	15.524	106260000	11	P50171;P50171-2;G3UX44	P50171;P50171-2;G3UX44	Estradiol 17-beta-dehydrogenase 8	Hsd17b8;H2-Ke6
28.3015	28.2043	28.2165	28.5125	28.3314	28.6747				16	16	16	47.9	47.9	47.9	47.688	0	217.37	1664300000	78	Q3TF14;P50247;A2ALT5	Q3TF14;P50247	Adenosylhomocysteinase	Ahcy
23.449	23.5484	23.7099	23.1549	23.4934	23.1371				2	2	2	10	10	10	33.701	0	9.9164	45533000	6	Q78ZC4;P50295	Q78ZC4;P50295	Arylamine N-acetyltransferase 2	Nat2
25.3288	25.2173	25.2969	25.4576	25.1362	25.0256				12	5	5	33.6	18.1	18.1	50.521	0	41.081	187690000	13	P50396;D6RI86;B7FAU8	P50396	Rab GDP dissociation inhibitor alpha	Gdi1
26.9663	26.7201	26.7933	26.1409	26.3571	26.1154				10	10	10	16.3	16.3	16.3	66.59	0	24.414	467900000	34	P50427	P50427	Steryl-sulfatase	Sts
25.6536	25.2712	25.6208	25.9572	25.4942	25.4121				4	4	4	18.2	18.2	18.2	53.748	0	43.913	246500000	14	P50428	P50428	Arylsulfatase A	Arsa
30.998	31.1117	31.121	30.8079	31.0411	30.7965				30	30	30	59.6	59.6	59.6	68.325	0	323.31	10104000000	373	P50516;P50516-2;D3Z1B9;D3YWH3;D3YZ23	P50516;P50516-2	V-type proton ATPase catalytic subunit A	Atp6v1a
29.1686	29.1978	29.0323	29.1973	28.8162	28.7536				14	14	14	58.8	58.8	58.8	26.157	0	98.74	2693900000	138	P50518;A0A0N4SW07;A0A0N4SW34;A0A0N4SWA3;Q9D593	P50518;A0A0N4SW07	V-type proton ATPase subunit E 1	Atp6v1e1
27.0652	27.5308	27.9289	27.692	28.4346	27.9461				4	4	4	37.8	37.8	37.8	11.083	0	46.131	1147300000	51	P50543	P50543	Protein S100-A11	S100a11
26.6089	26.6991	26.7961	26.8362	26.7269	26.4661				11	11	11	25.2	25.2	25.2	70.875	0	63.11	504980000	44	P50544;B1AR28	P50544;B1AR28	Very long-chain specific acyl-CoA dehydrogenase, mitochondrial	Acadvl
28.7661	28.7443	28.7151	29.0493	28.7327	28.7762				19	19	19	45.7	45.7	45.7	43.698	0	142.88	2119400000	112	P50580;P50580-2;D3YVH7	P50580;P50580-2;D3YVH7	Proliferation-associated protein 2G4	Pa2g4
24.6889	24.5897	24.3393	24.4723	24.6356	24.8711				5	5	5	9.9	9.9	9.9	81.44	0	21.37	119780000	8	Q8CE80;P51125-7;P51125-3;P51125-2;P51125-6;P51125;P51125-5;P51125-4	Q8CE80;P51125-7;P51125-3;P51125-2;P51125-6;P51125	Calpastatin	Cast
30.7316	31.2472	31.0831	30.9718	31.0762	30.637				17	17	17	83.1	83.1	83.1	23.489	0	317.52	9786500000	225	Q4FJQ0;P51150;A0A0N4SVG9;A0A0N4SVR6	Q4FJQ0;P51150	Ras-related protein Rab-7a	Rab7;Rab7a
28.2178	28.7502	28.4773	27.6567	28.8579	28.3292				10	10	5	68.2	68.2	30.2	21.881	0	139.61	1632800000	66	Q5EBQ6;P51410;A0A0G2JES3;A0A140T8T4;D3YZT0;A0A0G2JFQ3;S4R1R7	Q5EBQ6;P51410;A0A0G2JES3;A0A140T8T4	60S ribosomal protein L9	Rpl9
28.4383	28.2739	28.1706	27.4779	28.4105	27.4711				9	9	9	28.5	28.5	28.5	47.844	0	95.137	1378300000	46	Q8BGZ6;P51569;A2BDV6	Q8BGZ6;P51569	Alpha-galactosidase A	Gla
27.6515	27.5931	27.2196	27.8582	27.2856	27.4597				13	13	13	23.5	23.5	23.5	79.481	0	54.773	863320000	40	P51660	P51660	Peroxisomal multifunctional enzyme type 2;(3R)-hydroxyacyl-CoA dehydrogenase;Enoyl-CoA hydratase 2	Hsd17b4
24.5125	24.4074	24.5603	24.6097	24.6714	24.7695				2	2	2	30.1	30.1	30.1	12.483	0	45.542	120480000	16	P51807	P51807	Dynein light chain Tctex-type 1	Dynlt1
23.6781	23.9966	23.1178	22.5191	23.9854	23.7268				3	3	3	12.6	12.6	12.6	44.792	0	6.621	48709000	5	Q3UEE2;Q541E2;P51855;A2AQN7;H3BKH4	Q3UEE2;Q541E2;P51855	Glutathione synthetase	Gss
27.19	26.9059	26.6303	27.0519	26.8823	26.8536				7	7	7	43.5	43.5	43.5	26.268	0	93.401	591710000	36	P51859;E0CXA0;E0CYW7	P51859;E0CXA0;E0CYW7	Hepatoma-derived growth factor	Hdgf
29.1754	29.2964	29.1002	29.1664	29.254	28.9573				16	16	16	54.1	54.1	54.1	40.301	0	206.28	2746400000	116	P51863	P51863	V-type proton ATPase subunit d 1	Atp6v0d1
31.095	31.0044	31.2106	31.3111	31.2013	31.1833				18	18	10	47.3	47.3	23.5	32.931	0	106.86	10978000000	171	Q545A2;P51881;B2RTC8;Q3V132	Q545A2;P51881	ADP/ATP translocase 2;ADP/ATP translocase 2, N-terminally processed	Slc25a5
22.3196	22.5093	22.7834	23.6371	22.607	22.733				2	2	2	5.7	5.7	5.7	60.159	0	9.6018	22827000	4	Q3TSS7;Q3TQK8;P52019	Q3TSS7;Q3TQK8;P52019	Squalene monooxygenase	Sqle
24.3799	24.8064	24.4333	23.9843	25.0084	24.9225				5	5	5	16.1	16.1	16.1	57.927	0	20.453	129280000	10	Q52L97;P52293;F2Z431;A2A602;A2A600;A2A601;A6PW68	Q52L97;P52293	Importin subunit alpha;Importin subunit alpha-1	Kpna2
24.6596	24.1763	24.3896	24.2946	24.6181	23.7695				4	4	4	16.8	16.8	16.8	39.106	0	23.492	105950000	12	P52432;G3UXX5;D3Z7Q8;D3Z3D6;G3UX92	P52432;G3UXX5;D3Z7Q8;D3Z3D6	DNA-directed RNA polymerases I and III subunit RPAC1	Polr1c
33.929	34.2548	33.9005	33.3481	34.0853	33.3376				41	41	5	71.6	71.6	9.4	57.844	0	323.31	74279000000	1382	P52480	P52480	Pyruvate kinase PKM	Pkm
27.582	27.752	27.8785	27.0585	27.8307	27.2913				40	4	4	72.1	10	10	57.984	0	16.141	947920000	27	P52480-2;E9Q509;G3X925;P53657	P52480-2	Pyruvate kinase PKM	Pkm
24.2728	22.4018	24.1191	24.7206	24.0099	23.8266				3	3	3	5	5	5	93.496	0.00036443	4.2215	76920000	8	P52633;D3YU28	P52633	Signal transducer and transcription activator 6	Stat6
25.2565	24.9283	25.0926	24.8017	25.1886	24.4228				7	7	7	14.1	14.1	14.1	73.98	0	23.617	157370000	19	P52825;A2A8E7;A2A8E8	P52825	Carnitine O-palmitoyltransferase 2, mitochondrial	Cpt2
23.807	24.127	23.5888	21.3049	24.5483	24.0621				4	4	4	10.8	10.8	10.8	53.246	0	11.91	83475000	7	P53395	P53395	Lipoamide acyltransferase component of branched-chain alpha-keto acid dehydrogenase complex, mitochondrial	Dbt
28.7119	28.7531	28.6288	28.4926	28.4656	28.7186				14	14	12	49.1	49.1	42.8	31.893	0	64.163	1881600000	76	Q5ND42;P53810;J3QQ30;J3QPW1;F8WGG5	Q5ND42;P53810;J3QQ30;J3QPW1	Phosphatidylinositol transfer protein alpha isoform	Pitpna
25.3529	25.7985	25.1582	25.1534	25.0039	24.9002				6	4	4	31.6	25.4	25.4	31.616	0	20.799	190980000	12	Q8JZZ5;P53811	Q8JZZ5;P53811	Phosphatidylinositol transfer protein beta isoform	Pitpnb
28.4141	28.5819	28.3834	28.535	28.5346	27.9727				10	10	10	58.5	58.5	58.5	23.547	0	134.9	1612600000	64	Q0PD65;P53994;Q3TEG7;Q0PD64;P59279;G3UXQ7;G3V022;S4R232	Q0PD65;P53994;Q3TEG7;Q0PD64;P59279	Ras-related protein Rab-2A;Ras-related protein Rab-2B	Rab2a;Rab2b
28.905	28.7197	28.8621	28.8291	28.8209	28.7876				20	19	19	48.2	48.2	48.2	50.906	0	209.28	2165500000	122	P54071;D6RIL6;A0A0U1RP68;A0A0U1RPR1	P54071;D6RIL6	Isocitrate dehydrogenase [NADP], mitochondrial	Idh2
27.5242	27.407	27.4218	27.7144	27.4402	27.3566				8	8	8	33.5	33.5	33.5	31.375	0	78.809	839910000	44	P54116	P54116	Erythrocyte band 7 integral membrane protein	Stom
25.5267	25.2786	25.6651	25.5374	25.4439	26.0487				7	7	5	20.4	20.4	18.3	43.512	0	23.634	230690000	20	P54728	P54728	UV excision repair protein RAD23 homolog B	Rad23b
22.733	22.496	22.4735	22.5331	22.5201	22.2332				2	2	2	3.9	3.9	3.9	73.862	0.0022958	2.6985	26230000	3	P54731	P54731	FAS-associated factor 1	Faf1
27.953	28.4142	28.0996	27.7801	28.2683	27.8463				13	13	13	45.5	45.5	45.5	47.408	0	225.03	1353700000	81	P54775;A0A140LIZ5	P54775;A0A140LIZ5	26S protease regulatory subunit 6B	Psmc4
26.4015	26.1265	26.8761	26.4361	26.4512	26.6786				7	7	7	15.2	15.2	15.2	77.256	0	66.081	445680000	20	P54818	P54818	Galactocerebrosidase	Galc
26.5055	26.7086	26.5204	26.4739	26.5504	26.4443				10	10	10	25.6	25.6	25.6	54.866	0	57.88	461930000	43	P54822;E9Q242;E9Q3T7;A0A140LHU1;E9Q0A0;A0A0G2JFI8	P54822;E9Q242;E9Q3T7	Adenylosuccinate lyase	Adsl
26.8383	27.0553	26.7762	26.9215	26.6466	26.6706				10	10	10	27.1	27.1	27.1	54.191	0	78.115	526940000	43	P54823	P54823	Probable ATP-dependent RNA helicase DDX6	Ddx6
26.6879	26.9181	26.4029	26.683	26.5443	26.4061				8	8	8	33.7	33.7	33.7	40.068	0	54.114	493100000	33	Q3U5N4;P54923	Q3U5N4;P54923	[Protein ADP-ribosylarginine] hydrolase	Adprh
26.8121	27.0669	26.8391	25.7319	26.9763	26.3084				6	2	2	30	10.6	10.6	23.668	0	13.13	613070000	26	Q0PD50;P55258	Q0PD50;P55258	Ras-related protein Rab-8A	Rab8a
24.6279	24.7094	24.8931	25.0125	24.6258	25.0852				3	3	3	9.3	9.3	9.3	38.451	0	20.428	135750000	12	P55264-2;P55264	P55264-2;P55264	Adenosine kinase	Adk
27.2202	26.2417	27.0098	26.9897	27.1302	26.9811				11	11	11	33.1	33.1	33.1	42.215	0	51.079	606050000	47	Q52KI7;P55302;F6WMD1	Q52KI7;P55302	Alpha-2-macroglobulin receptor-associated protein	Lrpap1
26.1003	25.9293	26.0309	24.903	25.7596	25.2032				4	4	4	12.4	12.4	12.4	57.205	0	60.172	260740000	17	Q544U5;Q8CDV7;P55772;F7B9M9;D6RHQ2;D6RFA9	Q544U5;Q8CDV7;P55772;F7B9M9;D6RHQ2	Ectonucleoside triphosphate diphosphohydrolase 1	Entpd1
25.071	22.3207	22.0492	22.4308	25.1742	26.1736				3	3	3	44.2	44.2	44.2	5.8378	0	5.4945	187290000	4	Q545F5;P56382	Q545F5;P56382	ATP synthase subunit epsilon, mitochondrial	Atp5e
26.4698	26.2547	27.1319	26.2469	27.6266	26.7887				4	4	4	53.5	53.5	53.5	10.071	0	20.79	551590000	30	P56391;A0A140LIU3	P56391;A0A140LIU3	Cytochrome c oxidase subunit 6B1	Cox6b1
28.2097	28.2763	28.3725	27.9864	28.5157	28.2567				21	21	21	41.4	41.4	41.4	93.354	0	144.45	1584600000	115	Q3U4W8;P56399;D3Z4K7;D3YYA5	Q3U4W8;P56399	Ubiquitin carboxyl-terminal hydrolase;Ubiquitin carboxyl-terminal hydrolase 5	Usp5
32.5813	32.3857	32.4567	32.1401	32.6948	32.1388				26	26	26	65.8	65.8	65.8	56.3	0	323.31	27359000000	638	P56480	P56480	ATP synthase subunit beta, mitochondrial	Atp5b
25.1107	25.1802	25.0539	25.0787	25.1073	24.8696				4	2	2	13.6	9.3	9.3	45.971	0	23.906	160290000	11	Q91YZ2;P56546;P56546-2;E9Q0T4;E9PWQ9	Q91YZ2;P56546;P56546-2;E9Q0T4;E9PWQ9	C-terminal-binding protein 2	Ctbp2
23.7002	24.1171	24.3719	22.4046	25.9549	23.498				3	3	3	26.6	26.6	26.6	10.505	0	42.246	110710000	5	Q91V77;P56565	Q91V77;P56565	Protein S100;Protein S100-A1	S100a1
28.3198	28.5327	28.1589	28.593	28.3195	28.4322				9	9	7	23.2	23.2	23.2	52.601	0	132.85	1638300000	53	Q8CFQ9;Q564D0;P56959;G3UXT7;G3UZD2;Q91VQ2	Q8CFQ9;Q564D0;P56959;G3UXT7	RNA-binding protein FUS	Fus
26.0249	26.2152	26.8573	26.474	26.6132	26.6099				7	7	7	9.5	9.5	9.5	78.491	0	23.351	418520000	27	P57716;D6RCJ2	P57716	Nicastrin	Ncstn
27.5708	27.6326	27.603	27.4428	27.0592	27.4235				10	10	10	47.8	47.8	47.8	28.369	0	65.046	842260000	53	Q3U861;P57746	Q3U861;P57746	V-type proton ATPase subunit D	Atp6v1d
29.258	29.0525	29.4135	29.6494	29.2746	29.6193				13	13	13	58.4	58.4	58.4	28.823	0	91.572	3211600000	123	P57759;F8WJI4;F8WIM7;D6RG87	P57759	Endoplasmic reticulum resident protein 29	Erp29
31.2263	30.9825	31.3587	31.2978	31.1666	31.1974				49	49	32	63.9	63.9	46.7	104.98	0	323.31	11440000000	442	Q3ULT2;P57780;E9Q2W9;D3Z0L8;D3Z761	Q3ULT2;P57780;E9Q2W9	Alpha-actinin-4	Actn4
25.9109	25.6326	25.9677	26.4015	26.1006	25.9507				7	7	7	34.1	34.1	34.1	28.357	0	72.118	322040000	21	P57784;G5E883;A0A0U1RNZ6	P57784;G5E883	U2 small nuclear ribonucleoprotein A	Snrpa1
25.4952	25.6196	25.7489	25.6763	25.8598	25.8367				6	6	6	12.7	12.7	12.7	75.329	0	40.722	255360000	17	Q542E4;P58021;E9PZ69	Q542E4;P58021;E9PZ69	Transmembrane 9 superfamily member 2	Tm9sf2
24.464	24.4995	24.8706	24.6531	25.1403	24.8126				6	6	6	38.8	38.8	38.8	26.289	0	38.263	139290000	7	P58044;G3XA48;H3BLF8;H3BLP1;H3BKD7	P58044;G3XA48;H3BLF8	Isopentenyl-diphosphate Delta-isomerase 1	Idi1
32.2201	32.3552	32.2291	32.4275	32.2468	32.4575				52	52	51	63.2	63.2	62	95.313	0	323.31	24361000000	589	P58252	P58252	Elongation factor 2	Eef2
24.4663	24.6944	25.6412	25.6526	25.5361	26.2221				4	4	4	18.3	18.3	18.3	36.71	0	27.487	212890000	14	Q543N6;P58389;B7ZDE0;A2AWF0;F6Z6I0;A2AWE9	Q543N6;P58389	Serine/threonine-protein phosphatase 2A activator	Ppp2r4
27.164	26.8171	27.1647	22.5872	22.3863	23.4319				12	12	12	13.8	13.8	13.8	121.84	0	64.865	360910000	31	Q548J0;P58681	Q548J0;P58681	Toll-like receptor 7	Tlr7
24.1635	24.0112	24.2569	24.2681	24.1528	22.7953				3	3	3	6.2	6.2	6.2	59.43	0.00036298	4.1825	83206000	8	P58742	P58742	Aladin	Aaas
27.1194	26.9718	27.4618	27.9941	27.8877	28.1113				24	15	0	53.2	32.7	0	32.708	0	100.05	918910000	46	P58771-2;E9Q452;Q8BSH3;E9Q454;F8WID5;P58771;B7ZNL3;S4R2U0	P58771-2;E9Q452;Q8BSH3;E9Q454;F8WID5;P58771;B7ZNL3;S4R2U0	Tropomyosin alpha-1 chain	Tpm1
23.5721	23.4063	23.5282	23.4409	23.3919	23.3481				2	2	2	7.1	7.1	7.1	41.989	0	5.1335	52087000	3	P59235	P59235	Nucleoporin Nup43	Nup43
26.5564	26.4003	26.5591	26.6125	26.4417	26.9134				8	8	8	21.7	21.7	21.7	48.968	0	33.292	460890000	34	Q3TQR3;P59325	Q3TQR3;P59325	Eukaryotic translation initiation factor 5	Eif5
24.1374	24.2826	24.7741	23.0526	25.0771	23.1855				2	2	2	20.8	20.8	20.8	14.585	0	7.3568	102790000	10	P59708	P59708	Splicing factor 3B subunit 6	Sf3b6
29.9828	30.2607	30.0495	30.1194	29.9024	29.8049				8	8	8	38.1	38.1	38.1	19.667	0	53.404	5019900000	92	P59999;Q3TX55;E9PWA7	P59999;Q3TX55;E9PWA7	Actin-related protein 2/3 complex subunit 4	Arpc4
27.3313	27.1463	27.4371	26.8733	27.3643	26.9706				13	13	13	37.9	37.9	37.9	50.213	0	131.93	721020000	48	Q3U1C2;P60122;D3YW60;Q05CB6	Q3U1C2;P60122	RuvB-like 1	Ruvbl1
28.0825	27.9609	28.2532	28.4028	28.1639	28.2573				14	14	14	35.7	35.7	35.7	52.22	0	126.3	1343000000	74	Q3UIG0;P60229	Q3UIG0;P60229	Eukaryotic translation initiation factor 3 subunit E	Eif3e
29.6186	29.558	29.4453	29.7809	29.4276	29.6616				12	12	9	59	59	48	37.497	0	144.73	3684900000	95	P60335;A0A087WR61;A0A087WSI1;A0A087WRH3;A0A0R4J044;P57724	P60335	Poly(rC)-binding protein 1	Pcbp1
25.4039	24.901	22.6534	24.239	25.1291	22.3493				3	3	3	37	37	37	18.566	0	20.536	130680000	7	Q3U431;P60605;G3UZX2	Q3U431;P60605;G3UZX2	Ubiquitin-conjugating enzyme E2 G2	Ube2g2
25.3488	25.6714	25.397	25.2954	22.4473	22.6105				6	6	6	17.7	17.7	17.7	64.378	0	13.917	166870000	16	P60670-2;P60670	P60670-2;P60670	Nuclear protein localization protein 4 homolog	Nploc4
30.0054	30.7297	29.599	30.0927	29.8707	29.4774				8	7	7	44	38.2	38.2	21.258	0	166.77	5083500000	108	P60766;P60766-1;G3UZM2;D3Z3L1;F2Z463;D3YX61;Q9ER71-2;Q9ER71	P60766;P60766-1	Cell division control protein 42 homolog	Cdc42
31.1575	31.1535	31.0437	31.4304	31.1996	31.1733				29	29	25	67	67	60.8	46.153	0	323.31	11398000000	335	Q5F2A7;P60843;Q8BTU6;P10630;P10630-2;E9Q561;D6RJ60;D6RJ11	Q5F2A7;P60843	Eukaryotic initiation factor 4A-I	Eif4a1
28.5621	29.0313	28.2035	28.8667	28.2821	28.4563				6	6	6	36.1	36.1	36.1	13.373	0	45.239	1809500000	77	Q5BLK2;P60867	Q5BLK2;P60867	40S ribosomal protein S20	Rps20
26.1229	26.4106	25.9445	26.439	26.0328	26.0374				6	5	5	28	22.5	22.5	22.541	0	16.886	380150000	45	Q4FJL0;P61027	Q4FJL0;P61027	Ras-related protein Rab-10	Rab10
27.4432	28.0559	27.7308	27.873	27.6025	27.7501				7	5	3	35.3	26.6	15.9	23.603	0	40.219	1047900000	46	Q0PD49;P61028;Q3TYH2;REV__G3UYR1;REV__G3UYX5;Q9DD03;Q8K386	Q0PD49;P61028	Ras-related protein Rab-8B	Rab8b
27.1769	27.1452	26.8525	27.0898	26.6693	26.7743				7	7	7	37.2	37.2	37.2	20.9	0	35.177	583750000	37	P61082;F7CDT0;F6WMC0;F6YXS3;G5E919	P61082;F7CDT0;F6WMC0;F6YXS3	NEDD8-conjugating enzyme Ubc12	Ube2m
30.3554	30.3713	30.4284	30.6412	30.3689	30.3767				19	19	19	48.2	48.2	48.2	44.76	0	225.72	6621600000	196	Q5SW83;P61161	Q5SW83;P61161	Actin-related protein 2	Actr2
26.937	27.0472	27.2324	27.3862	27.2876	26.7212				8	8	4	35.9	35.9	19.1	42.613	0	54.376	679700000	39	P61164	P61164	Alpha-centractin	Actr1a
25.6462	25.9794	26.009	26.0168	25.7545	25.6339				8	8	8	26.9	26.9	26.9	51.596	0	26.522	275600000	23	P61202;P61202-2;A2AQE4	P61202;P61202-2;A2AQE4	COP9 signalosome complex subunit 2	Cops2
29.6544	30.3155	30.2792	29.9323	30.2365	30.1797				12	12	7	64.1	64.1	35.4	20.601	0	160.95	5382400000	123	Q3U344;P84078;P61205;Q8BSL7;D3YV25;E9Q2C2;A2A6T9	Q3U344;P84078;P61205;Q8BSL7	ADP-ribosylation factor 1;ADP-ribosylation factor 3;ADP-ribosylation factor 2	Arf3;Arf1;Arf2
26.5431	26.6085	26.4971	27.0146	26.3063	27.0914				12	12	12	21.4	21.4	21.4	67.314	0	60.6	490250000	39	Q3UHY8;P61222	Q3UHY8;P61222	ATP-binding cassette sub-family E member 1	Abce1
28.5403	28.7645	28.5888	28.6501	28.418	28.2268				12	12	6	55.7	55.7	29.5	20.504	0	196.43	1802300000	69	Q6ZWR0;P61226;Q80ZJ1-2	Q6ZWR0;P61226	Ras-related protein Rap-2b	Rap2b
29.1734	29.2959	28.7872	29.4929	28.989	29.0174				10	10	10	54.4	54.4	54.4	15.798	0	64.724	2608100000	67	Q5BLJ9;P61358;A2A4Q0	Q5BLJ9;P61358;A2A4Q0	60S ribosomal protein L27	Rpl27
26.0412	25.8633	25.8832	26.5102	25.9761	26.5068				3	3	3	41.3	41.3	41.3	10.275	0	31.307	320680000	26	Q4VAF2;P61514	Q4VAF2;P61514	60S ribosomal protein L37a	Rpl37a
25.3097	24.803	25.3726	25.8767	25.1656	25.9311				5	5	5	7.6	7.6	7.6	52.264	0	8.9128	186660000	15	P61620;Q9CYJ6;Q9JLR1;A2ATT9;A0A0A6YVQ7	P61620;Q9CYJ6;Q9JLR1;A2ATT9	Protein transport protein Sec61 subunit alpha isoform 1;Protein transport protein Sec61 subunit alpha isoform 2	Sec61a1;Sec61a2
26.8593	26.8767	27.0011	27.4376	27.16	27.6037				9	4	4	54.4	17.8	17.8	20.396	0	25.458	684910000	23	Q14BR4;P61750;E9Q798;F6UFB9	Q14BR4;P61750;E9Q798	ADP-ribosylation factor 4	Arf4
25.4431	25.1429	25.425	22.2815	25.1366	22.6729				4	4	4	19.4	19.4	19.4	22.435	0	7.2364	176590000	8	P61759;Q3TIR6	P61759;Q3TIR6	Prefoldin subunit 3	Vbp1
26.4397	26.5828	26.6177	26.9693	26.5132	26.7545				2	2	2	19.5	19.5	19.5	12.497	0	15.947	465410000	26	P61804	P61804	Dolichyl-diphosphooligosaccharide--protein glycosyltransferase subunit DAD1	Dad1
26.7169	26.8893	25.811	25.9312	26.6527	26.343				4	4	4	27.1	27.1	27.1	20.198	0	47.355	432000000	21	Q542M2;P61924	Q542M2;P61924	Coatomer subunit zeta-1	Copz1
24.7072	21.5423	26.3609	24.6256	25.9248	22.3644				2	2	2	58.8	58.8	58.8	9.1175	0	13.55	222030000	13	P61961;H7BWZ1;D3YW97	P61961;H7BWZ1;D3YW97	Ubiquitin-fold modifier 1	Ufm1
24.6061	24.6657	24.3395	24.8495	24.5075	24.4653				2	2	2	15.8	15.8	15.8	18.733	0	28.062	111440000	12	P61967;D3Z268;D3Z0D6;D3YXN0	P61967;D3Z268;D3Z0D6;D3YXN0	AP-1 complex subunit sigma-1A	Ap1s1
26.1647	26.0799	25.9783	26.2499	26.8854	26.6274				4	4	4	45.7	45.7	45.7	14.478	0	21.841	391120000	18	P61971	P61971	Nuclear transport factor 2	Nutf2
30.2358	30.1775	29.9493	30.4354	30.0833	30.5193				25	25	1	61.1	61.1	7.8	50.976	0	295.33	5942900000	316	P61979;P61979-2;H3BLL4;H3BK96	P61979;P61979-2;H3BLL4;H3BK96	Heterogeneous nuclear ribonucleoprotein K	Hnrnpk
25.7639	25.8563	26.4101	26.3923	26.1865	26.4354				4	4	4	45.3	45.3	45.3	10.458	0	18.126	343100000	15	P62075	P62075	Mitochondrial import inner membrane translocase subunit Tim13	Timm13
29.0892	29.2528	29.0324	29.1135	29.2473	29.5434				12	12	12	62.9	62.9	62.9	22.127	0	166.55	3122400000	114	Q4FZE6;P62082;F6SVV1	Q4FZE6;P62082;F6SVV1	40S ribosomal protein S7	Rps7;Gm9493
28.5754	28.7569	28.9691	28.9344	28.6262	29.1318				16	16	7	62.4	62.4	35.5	37.54	0	168.01	2189800000	89	P62137;P63087;P63087-2;A0A0G2JGC1;A0A0G2JFF1;A0A0J9YUU8;A0A0J9YUG2	P62137;P63087;P63087-2;A0A0G2JGC1	Serine/threonine-protein phosphatase PP1-alpha catalytic subunit;Serine/threonine-protein phosphatase PP1-gamma catalytic subunit	Ppp1ca;Ppp1cc
28.2828	28.4172	28.2276	28.4379	28.219	28.2084				17	17	17	48.9	48.9	48.9	49.184	0	193.32	1576300000	85	Q542I9;P62192	Q542I9;P62192	26S protease regulatory subunit 4	Psmc1
27.9518	28.2177	28.0243	27.5744	28.3259	27.8574				16	16	16	54.4	54.4	54.4	45.626	0	143.7	1396200000	78	P62196;Q8K1K2	P62196;Q8K1K2	26S protease regulatory subunit 8	Psmc5
31.6429	30.7711	31.4294	31.6566	31.6465	31.3899				8	8	5	39.1	39.1	31.5	21.56	0	296	13743000000	171	Q3UKW2;P62204;G3UX57;P20801	Q3UKW2;P62204	Calmodulin	Calm1
30.2007	30.3162	30.1467	30.456	30.1399	30.2562				15	15	15	59.6	59.6	59.6	24.205	0	144.95	5705100000	155	Q497E9;P62242	Q497E9;P62242	40S ribosomal protein S8	Rps8
29.0425	29.2437	28.8346	29.351	28.8055	29.0123				10	10	10	67.7	67.7	67.7	14.839	0	38.097	2471600000	59	Q5M9M4;P62245;F8WJ41;D3YVB4;D3Z712	Q5M9M4;P62245;F8WJ41;D3YVB4;D3Z712	40S ribosomal protein S15a	Rps15a
30.8799	31.1034	30.9185	31.0754	31.0726	31.0141				21	21	19	69.4	69.4	62.4	29.174	0	248.8	9794500000	239	Q5SS40;P62259;D6REF3;F6WA09	Q5SS40;P62259	14-3-3 protein epsilon	Ywhae
29.4359	29.6612	28.7957	29.3406	29.0106	28.5347				10	10	10	41.7	41.7	41.7	16.273	0	108.24	2702400000	85	P62264;D3YVF4;D3Z7I1	P62264;D3YVF4;D3Z7I1	40S ribosomal protein S14	Rps14
27.3762	27.2683	27.2337	27.2997	27.3616	27.0199				6	6	6	41.3	41.3	41.3	15.807	0	51.35	747720000	27	P62267	P62267	40S ribosomal protein S23	Rps23
27.4162	27.9512	27.1484	27.6884	27.4684	28.2978				4	4	4	48.2	48.2	48.2	6.6767	0	20.812	970790000	12	P62274;D3YYL7	P62274	40S ribosomal protein S29	Rps29
29.3502	29.4879	29.0979	29.6873	29.0458	29.6575				12	12	12	57	57	57	18.431	0	62.166	3122300000	71	Q3UC02;P62281	Q3UC02;P62281	40S ribosomal protein S11	Rps11
29.5978	29.8031	29.3246	29.5831	29.49	29.5192				11	11	11	53.6	53.6	53.6	16.142	0	65.811	3596800000	162	Q921R2;Q5BLJ7;P62301;A0A0U1RQ71	Q921R2;Q5BLJ7;P62301	40S ribosomal protein S13	Rps13
25.688	26.3797	25.6817	24.8968	25.8893	25.8061				3	3	3	29.3	29.3	29.3	10.803	0	29.121	268800000	21	P62305;E9Q0W8;E9Q4F4	P62305	Small nuclear ribonucleoprotein E	Snrpe
25.4816	25.4418	25.3112	25.9428	25.2759	25.771				2	2	2	24.4	24.4	24.4	9.7251	0	17.724	213460000	12	Q497K3;P62307	Q497K3;P62307	Small nuclear ribonucleoprotein F	Snrpf
25.783	26.4849	25.956	25.9499	26.3229	25.3865				3	3	3	26.3	26.3	26.3	8.496	0	13.431	334480000	14	P62309	P62309	Small nuclear ribonucleoprotein G	Snrpg
25.5293	24.6877	23.3538	24.7478	24.9152	22.8236				3	3	3	21.6	21.6	21.6	11.845	0.00035524	3.8213	146430000	6	P62311	P62311	U6 snRNA-associated Sm-like protein LSm3	Lsm3
23.768	23.966	23.6769	24.697	22.3671	24.5831				4	4	4	45	45	45	9.1275	0	8.0043	69693000	11	Q542U7;P62313	Q542U7;P62313	U6 snRNA-associated Sm-like protein LSm6	Lsm6
27.5002	28.0958	27.3372	27.0319	27.4163	27.9629				3	3	3	37	37	37	13.281	0	22.865	908930000	15	P62315	P62315	Small nuclear ribonucleoprotein Sm D1	Snrpd1
27.1031	27.5399	27.0681	26.9171	27.2075	27.207				7	7	7	47.5	47.5	47.5	13.527	0	55.522	709770000	41	Q14AF6;P62317;D3Z5N9	Q14AF6;P62317	Small nuclear ribonucleoprotein Sm D2	Snrpd2
27.3105	27.6723	27.5402	27	27.446	26.6183				4	4	4	47.6	47.6	47.6	13.916	0	97.17	761610000	60	P62320	P62320	Small nuclear ribonucleoprotein Sm D3	Snrpd3
26.5646	26.8232	27.0037	26.9121	26.9914	26.8763				5	5	5	38.9	38.9	38.9	20.082	0	71.219	541980000	31	Q3U0D7;P62331	Q3U0D7;P62331	ADP-ribosylation factor 6	Arf6
28.2769	28.3349	28.1913	28.0563	28.5883	28.0048				17	17	17	55.8	55.8	55.8	44.172	0	164.84	1530900000	94	Q14AQ1;P62334	Q14AQ1;P62334	26S protease regulatory subunit 10B	Psmc6
29.8322	29.9897	29.5458	29.9513	29.8797	29.8313				19	19	19	59.7	59.7	59.7	29.597	0	127.61	4473100000	163	Q545X8;P62702;V9GWY0	Q545X8;P62702;V9GWY0	40S ribosomal protein S4;40S ribosomal protein S4, X isoform	Rps4x;Gm15013
28.3033	28.455	28.2653	28.6687	28.0942	28.8576				8	8	8	40.3	40.3	40.3	20.732	0	48.93	1609800000	42	P62717;F6YJW4	P62717	60S ribosomal protein L18a	Rpl18a
26.1751	26.3981	26.2061	26.414	26.0639	25.965				4	4	4	25.4	25.4	25.4	17.018	0	11.051	345440000	21	Q3UJ76;P62743;A0A0U1RPS0;A0A0U1RQ06	Q3UJ76;P62743;A0A0U1RPS0	AP-2 complex subunit sigma	Ap2s1
27.0619	27.0602	27.3844	27.2211	27.163	26.8037				10	10	10	58	58	58	22.338	0	82.339	680220000	37	P62748;P84075;A2A7R5;E9PV73;D3Z1M0;D3Z2Z8;D3YVA2;Q91X97	P62748	Hippocalcin-like protein 1	Hpcal1
30.3789	30.5473	29.8048	30.1757	30.1081	29.689				11	11	11	33.7	33.7	33.7	28.68	0	140.15	5757700000	86	Q5BLK1;P62754	Q5BLK1;P62754	40S ribosomal protein S6	Rps6
27.7102	27.8203	27.8725	28.2618	27.7033	28.0025				3	3	3	30.5	30.5	30.5	12.861	0	116.14	1198100000	35	P62774	P62774	Myotrophin	Mtpn
30.7626	30.9163	30.8009	30.5989	30.5675	30.4894				27	27	27	66.3	66.3	66.3	56.55	0	323.31	8052700000	281	P62814;Q91YH6;A0A0U1RNU9	P62814	V-type proton ATPase subunit B, brain isoform	Atp6v1b2
30.084	30.7667	30.2591	29.2742	30.6564	29.6588				13	13	7	67.8	67.8	37.6	22.372	0	296.69	6012100000	205	Q5SW88;Q0PD67;P62821;Q5SW87;Q5SW86	Q5SW88;Q0PD67;P62821;Q5SW87	Ras-related protein Rab-1A	Rab1;Rab1A
29.6087	29.656	29.4487	30.2638	29.4674	29.9995				11	11	11	46.8	46.8	46.8	24.423	0	136.96	3878700000	61	P62827;Q14AA6;A6H622;Q61820	P62827;Q14AA6	GTP-binding nuclear protein Ran	Ran;1700009N14Rik
29.5924	29.7205	29.6457	29.2551	29.7918	29.3746				7	7	7	51.4	51.4	51.4	14.865	0	63.11	3767400000	111	P62830;A2A6F8	P62830	60S ribosomal protein L23	Rpl23
26.6068	26.7664	26.8885	27.2565	26.7371	26.8931				12	4	3	67.4	33.2	26.1	20.987	0	94.9	553260000	23	P62835;A0A0G2JE52;A0A0G2JED9	P62835;A0A0G2JE52	Ras-related protein Rap-1A	Rap1a
27.3601	27.3278	27.5457	27.101	27.5816	26.7898				4	4	4	30	30	30	15.069	0	21.297	806270000	53	P62849-2;P62849-3;P62849	P62849-2;P62849-3;P62849	40S ribosomal protein S24	Rps24
29.4274	29.5876	29.2868	29.8628	29.1758	29.5469				6	6	6	33.6	33.6	33.6	13.742	0	28.955	3373100000	56	Q58EA6;P62852	Q58EA6;P62852	40S ribosomal protein S25	Rps25
27.9398	28.5486	28.4819	27.5696	28.5082	27.6457				3	3	3	33.9	33.9	33.9	13.015	0	26.593	1401400000	47	Q497N1;P62855	Q497N1;P62855	40S ribosomal protein S26	Rps26
27.1488	26.6102	27.1259	27.8989	27.5707	27.6985				3	3	3	9	9	9	14.416	0	6.5249	778210000	20	Q642K5;P62862	Q642K5;P62862	40S ribosomal protein S30	Fau
26.0652	26.2689	26.1602	26.7335	26.1393	26.7705				9	9	9	84.7	84.7	84.7	13.17	0	33.904	392770000	28	P62869	P62869	Transcription elongation factor B polypeptide 2	Tceb2
27.8091	27.7987	27.7019	28.2187	27.5211	27.5576				11	6	6	47.9	29.7	29.7	37.377	0	118.16	1060300000	48	Q3TQ70;P62874;H3BKR2;H3BLF7;Q54AE3;Q61011	Q3TQ70;P62874;H3BKR2;H3BLF7	Guanine nucleotide-binding protein G(I)/G(S)/G(T) subunit beta-1	Gnb1
28.9173	29.198	28.6693	28.7486	28.7856	28.4445				6	6	6	58.3	58.3	58.3	12.784	0	90.912	2181300000	67	Q58DZ3;P62889	Q58DZ3;P62889	60S ribosomal protein L30	Rpl30
27.7628	27.8223	27.8329	28.2658	27.9555	27.7719				7	7	7	56.2	56.2	56.2	11.605	0	49.668	1155200000	54	Q56A15;P62897;CON__P62894;P00015	Q56A15;P62897	Cytochrome c, somatic	Cycs
28.3696	28.2425	28.2114	28.4637	28.4498	28.7301				8	8	8	52.8	52.8	52.8	14.463	0	58.361	1619600000	55	Q5M9K9;P62900;A0A0A6YX26;A0A0A6YXL3	Q5M9K9;P62900;A0A0A6YX26;A0A0A6YXL3	60S ribosomal protein L31	Rpl31
30.0948	30.4096	30.1964	30.5422	30.1466	30.341				18	18	18	70	70	70	26.674	0	152.14	5874500000	196	Q5YLW3;P62908;D3YV43;A0A140LI77	Q5YLW3;P62908;D3YV43;A0A140LI77	40S ribosomal protein S3	Rps3
27.3301	27.3382	27.1089	27.9872	27.3449	27.6539				7	7	7	47.4	47.4	47.4	15.86	0	40.681	810530000	34	P62911;P17932	P62911	60S ribosomal protein L32	Rpl32
23.0513	23.7013	23.1378	22.9781	21.5977	22.5723				3	3	3	17.1	17.1	17.1	34.819	0	13.038	38536000	4	Q3ULN2;P62915	Q3ULN2;P62915	Transcription initiation factor IIB	Gtf2b
29.2334	29.3267	29.0247	29.3037	29.0951	29.2889				13	13	13	47.5	47.5	47.5	28.024	0	162.21	2885200000	91	P62918	P62918	60S ribosomal protein L8	Rpl8
28.243	28.0273	27.5525	28.4369	27.9235	27.949				8	8	4	33.9	33.9	26.7	35.73	0	182.42	1229300000	56	Q3UBT1;P62960;A0A0A0MQD2;B2RUF0;Q9Z2C8-2;Q9Z2C8;A2BGG7	Q3UBT1;P62960;A0A0A0MQD2;B2RUF0;Q9Z2C8-2;Q9Z2C8	Nuclease-sensitive element-binding protein 1;Y-box-binding protein 2	Ybx1;Ybx2
31.2241	31.2952	31.0029	31.4127	30.9377	31.1422				9	9	9	55.8	55.8	55.8	17.951	0	127.27	10828000000	151	P62983;A0A0A6YW67;E9Q9J0;Q66JP1;E9Q4P0;E9Q5F6;E9QNP0;Q5SX22;P62984;P0CG49;P0CG50;J3QK04;D3YYZ2	P62983;A0A0A6YW67;E9Q9J0;Q66JP1;E9Q4P0;E9Q5F6;E9QNP0;Q5SX22;P62984;P0CG49;P0CG50	Ubiquitin-40S ribosomal protein S27a;Ubiquitin;40S ribosomal protein S27a;Ubiquitin-60S ribosomal protein L40;Ubiquitin;60S ribosomal protein L40;Polyubiquitin-B;Ubiquitin;Polyubiquitin-C;Ubiquitin;Ubiquitin-related 1;Ubiquitin-related 2	Rps27a;Uba52;Kxd1;Ubc;Ubb
26.9102	27.0541	26.7447	27.3732	26.9272	27.1569				9	9	9	24.9	24.9	24.9	46.67	0	79.142	601770000	40	P63005;P63005-2;Q5SW16	P63005;P63005-2	Platelet-activating factor acetylhydrolase IB subunit alpha	Pafah1b1
33.3246	33.19	33.2493	33.4985	33.3239	33.2495				42	40	37	65.3	63.6	56.8	70.87	0	323.31	48403000000	808	P63017;Q504P4;D3Z5E2;P17156;D3YW43	P63017;Q504P4	Heat shock cognate 71 kDa protein	Hspa8
27.4447	27.8119	26.2744	27.0539	26.8891	26.4748				5	5	5	48.5	48.5	48.5	11.48	0	102.56	677260000	27	P63024;Q8CHR4;B0QZN5;P63044;A0A0N4SUV3;D3YTU0;Q62442-2;Q62442	P63024;Q8CHR4;B0QZN5;P63044	Vesicle-associated membrane protein 3;Vesicle-associated membrane protein 2	Vamp3;Vamp2
30.3178	30.0441	30.4097	30.03	30.6289	30.3687				8	8	8	40.1	40.1	40.1	19.462	0	81.659	6479500000	150	P63028;D3YU75	P63028;D3YU75	Translationally-controlled tumor protein	Tpt1
26.547	26.2598	25.7945	26.9474	26.23	26.6223				6	6	6	24.2	24.2	24.2	44.868	0	31.958	419330000	28	Q5NTY0;P63037;B1AXY1;B1AXX9;B1AXY0	Q5NTY0;P63037;B1AXY1	DnaJ homolog subfamily A member 1	Dnaja1
31.1107	31.2008	31.2344	31.2197	31.405	31.2456				40	40	40	75.9	75.9	75.9	60.955	0	323.31	11669000000	333	P63038;P63038-2;D3Z2F2;D3Z7J9	P63038	60 kDa heat shock protein, mitochondrial	Hspd1
28.0016	27.8975	27.9137	27.7089	27.793	27.5599				10	8	8	40.5	37.2	37.2	41.275	0	69.713	1345000000	53	P63085;F6VEI7	P63085	Mitogen-activated protein kinase 1	Mapk1
26.5136	26.2947	26.3282	26.8387	26.3213	26.6473				8	7	7	23.5	20.6	20.6	44.178	0	23.205	418970000	34	Z4YKV1;P63094-2;P63094;Q6R0H7-4;Q6R0H7;P63094-3	Z4YKV1;P63094-2;P63094;Q6R0H7-4;Q6R0H7;P63094-3	Guanine nucleotide-binding protein G(s) subunit alpha isoforms short;Guanine nucleotide-binding protein G(s) subunit alpha isoforms XLas	Gnas
30.9664	31.3463	30.9737	30.7595	31.0802	30.9279				20	18	18	69	64.9	64.9	27.771	0	323.31	9993400000	185	P63101;D3YXN6;D3YXF4	P63101	14-3-3 protein zeta/delta	Ywhaz
24.2699	23.777	24.3271	24.7731	24.0438	24.6606				2	2	2	18.8	18.8	18.8	11.557	0	4.8586	91616000	12	P63166;A0A087WRQ4	P63166;A0A087WRQ4	Small ubiquitin-related modifier 1	Sumo1
27.0673	27.0419	27.2613	27.4576	27.4587	27.1922				4	4	3	50.6	50.6	38.2	10.366	0	138.26	733800000	34	P63168;Q80ZS7	P63168;Q80ZS7	Dynein light chain 1, cytoplasmic	Dynll1;BC048507
27.9065	28.1578	28.1047	28.3237	27.851	27.5008				4	4	4	52.1	52.1	52.1	7.8501	0	51.562	1243700000	40	P63213	P63213	Guanine nucleotide-binding protein G(I)/G(S)/G(O) subunit gamma-2	Gng2
29.3258	29.355	29.1763	29.3214	29.3958	29.109				15	15	15	72.1	72.1	72.1	16.832	0	273.91	3120000000	125	P63242;A0A0A0MQM0;Q8BGY2;J3QPS8	P63242;A0A0A0MQM0;Q8BGY2	Eukaryotic translation initiation factor 5A-1;Eukaryotic translation initiation factor 5A-2	Eif5a;Eif5a2
28.7961	29.1681	28.9492	29.143	29.1236	29.2484				8	8	8	52.6	52.6	52.6	15.524	0	168.9	2553300000	93	Q5M9L7;P63276	Q5M9L7;P63276	40S ribosomal protein S17	Rps17
26.9686	27.1173	26.888	27.2939	26.8564	26.9642				6	6	6	53.8	53.8	53.8	18.007	0	51.842	608660000	27	P63280;Q8CFZ0;G3UYP0;G3UZL6	P63280;Q8CFZ0;G3UYP0	SUMO-conjugating enzyme UBC9	Ube2i
26.1278	26.1804	25.8092	26.2559	25.7096	25.9142				7	3	3	38.3	15	15	23.553	0	15.18	298410000	11	P63321	P63321	Ras-related protein Ral-A	Rala
27.2165	27.7891	27.3738	27.1088	27.5122	27.5266				7	7	7	38.8	38.8	38.8	18.916	0	51.747	868230000	99	Q5M9K7;P63325;Q3UW83	Q5M9K7;P63325;Q3UW83	40S ribosomal protein S10	Rps10
25.8021	25.8176	25.8884	26.1048	25.5574	26.0429				8	8	6	17.8	17.8	13.5	57.614	0	22.566	281040000	26	P63328-2;P63328	P63328-2;P63328	Serine/threonine-protein phosphatase 2B catalytic subunit alpha isoform	Ppp3ca
27.5759	27.3643	28.1235	27.1692	28.1268	27.5364				11	11	10	48.9	48.9	44.3	35.608	0	136.1	1035600000	54	P63330;P62715	P63330;P62715	Serine/threonine-protein phosphatase 2A catalytic subunit alpha isoform;Serine/threonine-protein phosphatase 2A catalytic subunit beta isoform	Ppp2ca;Ppp2cb
28.9209	28.9186	28.7157	29.2178	28.9734	29.1803				11	11	11	49.3	49.3	49.3	29.82	0	75.669	2418500000	83	P67778;Q5SQG5	P67778;Q5SQG5	Prohibitin	Phb
28.4832	28.3744	27.8636	28.5479	28.0676	28.2134				7	7	7	62.5	62.5	62.5	14.759	0	50.514	1432100000	41	Q4VAG4;P67984	Q4VAG4;P67984	60S ribosomal protein L22	Rpl22
31.0034	31.5247	31.4162	31.2237	31.8195	31.4106				28	9	9	75.3	42.4	42.4	42.019	0	260.77	14005000000	294	Q497E4;P68033;P62737;Q3UJ36;P63268;P68134;D3YZY0;D3Z2K3;A0A0U1RQ96	Q497E4;P68033;P62737;Q3UJ36;P63268;P68134;D3YZY0	Actin, alpha cardiac muscle 1;Actin, aortic smooth muscle;Actin, gamma-enteric smooth muscle;Actin, alpha skeletal muscle	Actc1;Acta2;Actg2;Acta1
27.2966	27.1449	27.8865	27.2518	27.8415	27.6755				7	7	7	64.9	64.9	64.9	17.861	0	117.69	973510000	53	Q561N4;P68037;D3YZS3	Q561N4;P68037;D3YZS3	Ubiquitin-conjugating enzyme E2 L3	Ube2l3
30.3273	30.5048	30.3648	30.4897	30.2945	30.5941				17	17	17	68.8	68.8	68.8	35.076	0	224.25	6445900000	182	P68040	P68040	Guanine nucleotide-binding protein subunit beta-2-like 1;Guanine nucleotide-binding protein subunit beta-2-like 1, N-terminally processed	Gnb2l1
24.3831	24.6416	24.0991	24.5638	23.6533	23.9279				9	3	3	22.6	8.3	8.3	46.013	0	8.4645	88518000	11	P68181-4;P68181-2;P68181-3;P68181;H6TMF5	P68181-4;P68181-2;P68181-3;P68181	cAMP-dependent protein kinase catalytic subunit beta	Prkacb
32.1155	32.0711	31.9514	32.2441	32.5347	32.0307				26	26	5	67.2	67.2	16.4	49.83	0	323.31	23138000000	652	P68372;Q9D6F9	P68372;Q9D6F9	Tubulin beta-4B chain;Tubulin beta-4A chain	Tubb4b;Tubb4a
27.9159	27.9531	27.9036	25.6831	28.2559	26.7561				25	4	3	66.1	14.3	11.4	49.909	0	180.82	1090300000	39	Q52L87;P68373;Q9JJZ2;Q3UX10	Q52L87;P68373	Tubulin alpha-1C chain	Tuba1c
24.4504	24.3442	24.4887	24.7468	24.2966	24.4264				5	5	5	9.7	9.7	9.7	76.75	0	16.827	100330000	8	P68404;P68404-2;Q4VA93;P20444	P68404;P68404-2	Protein kinase C beta type	Prkcb
29.7854	30.0005	29.7737	29.6726	29.6067	30.005				18	16	16	58.5	54.5	54.5	28.211	0	302.37	4560600000	142	P68510	P68510	14-3-3 protein eta	Ywhah
25.6946	25.8198	25.2747	25.0609	25.3923	24.8775				4	4	4	22	22	22	28.78	0	29.987	204540000	14	P70122;F6TN03	P70122;F6TN03	Ribosome maturation protein SBDS	Sbds
28.7453	28.937	28.948	28.4574	29.1772	29.0426				23	23	23	33.2	33.2	33.2	97.183	0	258.43	2401500000	163	P70168	P70168	Importin subunit beta-1	Kpnb1
27.0472	27.4754	27.1027	26.7473	27.2308	27.5253				7	7	7	36.5	36.5	36.5	29.891	0	44.142	712100000	27	P70195	P70195	Proteasome subunit beta type-7	Psmb7
25.2673	25.4138	25.4319	25.6817	25.4943	25.4504				2	2	2	9.5	9.5	9.5	25.492	0	13.602	204840000	12	Q14BZ3;P70202	Q14BZ3;P70202	Latexin	Lxn
26.0813	25.9292	25.868	25.5968	25.9334	25.3634				7	7	7	9.6	9.6	9.6	104.41	0	27.731	274810000	22	P70268;P70268-2;D6RH37	P70268;P70268-2;D6RH37	Serine/threonine-protein kinase N1	Pkn1
22.6767	24.322	21.899	24.5265	22.4717	24.5422				3	3	3	13.6	13.6	13.6	24.967	0	9.2049	46453000	7	P70280	P70280	Vesicle-associated membrane protein 7	Vamp7
28.4415	28.3876	28.2404	28.5704	28.3135	28.101				11	11	11	38.4	38.4	38.4	52.227	0	100.28	1569500000	42	Q542P4;P70290;B7ZCL8;A2AN84;B7ZCL9;B7ZCM0;D6RFD5;B7ZCM1	Q542P4;P70290;B7ZCL8;A2AN84;B7ZCL9	55 kDa erythrocyte membrane protein	Mpp1
28.9242	28.6853	28.9393	28.6362	29.2227	28.9276				8	8	8	72.2	72.2	72.2	20.83	0	133.22	2314900000	93	Q5EBQ2;P70296;D3Z1V4;D6RHS6	Q5EBQ2;P70296;D3Z1V4	Phosphatidylethanolamine-binding protein 1;Hippocampal cholinergic neurostimulating peptide	Pebp1
21.9966	24.6291	24.7367	25.2119	24.7164	24.7016				2	2	1	4.8	4.8	2.6	51.144	0.00037078	4.5054	105150000	7	Q3UGN9;Q3TQ49;P70297;A2ARJ0	Q3UGN9;Q3TQ49;P70297;A2ARJ0	Signal transducing adapter molecule 1	Stam
22.4375	22.0359	22.5265	22.2709	22.7896	23.5759				2	2	2	3.4	3.4	3.4	77.566	0.00069857	3.5459	22465000	6	P70302	P70302	Stromal interaction molecule 1	Stim1
25.868	25.7087	25.9325	25.4691	25.9068	25.7629				7	7	7	18.1	18.1	18.1	65.514	0	44.316	282880000	21	P70303;P70303-3;P70303-2;A2AEQ5	P70303;P70303-3;P70303-2	CTP synthase 2	Ctps2
25.9452	26.1512	25.7644	26.4828	25.8675	25.8364				8	8	8	17.3	17.3	17.3	54.191	0	57.593	291540000	26	Q53WY0;P70315	Q53WY0;P70315	Wiskott-Aldrich syndrome protein homolog	Was
28.6666	28.9424	28.6598	28.6754	28.643	28.7261				11	10	6	40.5	38.3	23.8	49.279	0	155.81	2078500000	81	P70333	P70333	Heterogeneous nuclear ribonucleoprotein H2;Heterogeneous nuclear ribonucleoprotein H2, N-terminally processed	Hnrnph2
24.3225	23.9358	24.5265	24.1097	22.7922	22.6766				5	5	3	4.3	4.3	2.9	158.04	0	11.675	77104000	7	P70335-2;P70335	P70335-2;P70335	Rho-associated protein kinase 1	Rock1
27.8548	28.2919	27.8764	28.1656	28.1523	28.0152				7	7	7	59.5	59.5	59.5	13.777	0	49.195	1239600000	29	P70349;B0R1E3	P70349;B0R1E3	Histidine triad nucleotide-binding protein 1	Hint1
27.998	27.9934	27.9237	28.0055	28.0045	28.1001				9	9	9	30.4	30.4	30.4	36.169	0	49.158	1215900000	51	P70372	P70372	ELAV-like protein 1	Elavl1
26.7629	26.4584	26.9188	26.8503	26.5132	26.6941				19	19	19	8.9	8.9	8.9	290.21	0	60.233	504820000	47	Q4FE56;P70398;E9PWA9;F8VPU6	Q4FE56;P70398	Ubiquitin carboxyl-terminal hydrolase;Probable ubiquitin carboxyl-terminal hydrolase FAF-X	Usp9x
26.4252	26.3835	26.2453	25.5105	26.3292	25.9587				6	6	6	30	30	30	42.785	0	52.746	361960000	19	Q3TGZ3;P70404	Q3TGZ3;P70404	Isocitrate dehydrogenase [NAD] subunit gamma 1, mitochondrial	Idh3g
25.9777	26.0782	25.8057	26.55	25.7248	26.2644				7	7	7	19.2	19.2	19.2	38.6	0	24.474	317590000	20	P70441	P70441	Na(+)/H(+) exchange regulatory cofactor NHE-RF1	Slc9a3r1
26.6007	26.5434	26.4253	26.9915	26.5946	26.6366				6	6	6	28.9	28.9	28.9	34.165	0	66.699	400210000	19	P70452;D6RJ29	P70452	Syntaxin-4	Stx4
26.9172	26.8902	26.652	27.1048	26.574	26.5085				9	9	9	28	28	28	39.666	0	23.423	525360000	18	P70460	P70460	Vasodilator-stimulated phosphoprotein	Vasp
24.5158	24.6586	24.765	24.9049	24.0738	24.8558				4	4	4	11.7	11.7	11.7	50.389	0	8.4095	113500000	6	P70665-2;P70665;P70665-3	P70665-2;P70665;P70665-3	Sialate O-acetylesterase;Sialate O-acetylesterase small subunit;Sialate O-acetylesterase large subunit	Siae
28.0248	28.4384	28.3408	28.4331	28.7174	28.7103				7	7	7	34.9	34.9	34.9	23.384	0	74.377	1619400000	34	Q60817;P70670	Q60817;P70670	Nascent polypeptide-associated complex subunit alpha;Nascent polypeptide-associated complex subunit alpha, muscle-specific form	Naca
24.5456	24.1215	24.4772	23.9403	25.1369	24.1658				5	5	5	21.3	21.3	21.3	40.691	0	16.48	108950000	8	P70697;A0A0A0MQG7	P70697	Uroporphyrinogen decarboxylase	Urod
25.4178	25.0206	25.6067	25.6813	25.8493	25.8177				8	8	8	19	19	19	66.682	0	28.128	235010000	13	P70698	P70698	CTP synthase 1	Ctps1
25.3937	25.482	25.8531	24.7585	26.1613	25.3945				7	7	7	9	9	9	106.25	0	55.183	244930000	18	P70699;F6VEG4;A2AFL5;F6R5R5;A2AFL3	P70699	Lysosomal alpha-glucosidase	Gaa
29.6182	29.7379	29.6709	29.7758	29.6781	29.8727				26	26	26	52.4	52.4	52.4	59.652	0	237.82	4056800000	156	Q3TIJ7;P80313;A0A0N4SV00;A0A0N4SUI8;A0A0N4SV22	Q3TIJ7;P80313;A0A0N4SV00	T-complex protein 1 subunit eta	Cct7
29.9516	30.1239	29.8616	30.0216	30.1178	30.3627				28	28	28	65.4	65.4	65.4	57.477	0	323.31	5387300000	265	Q542X7;P80314	Q542X7;P80314	T-complex protein 1 subunit beta	Cct2
29.8544	29.9358	29.8622	29.7275	29.9067	29.852				24	24	24	53.8	53.8	53.8	58.066	0	323.31	4515500000	214	Q564F4;P80315;G5E839;G3UYW5;G3UXF3;G3UXG2	Q564F4;P80315;G5E839	T-complex protein 1 subunit delta	Cct4
29.9262	29.7955	29.8529	30.1181	29.9292	29.7472				27	27	27	64.5	64.5	64.5	59.623	0	267.87	4806900000	214	P80316;E0CZA1	P80316	T-complex protein 1 subunit epsilon	Cct5
30.1533	30.4033	30.1671	30.3573	30.167	30.4216				24	24	24	55.7	55.7	55.7	58.004	0	250.02	5936900000	156	P80317;Q497N0;Q61390;B1AT05	P80317	T-complex protein 1 subunit zeta	Cct6a
30.4772	30.4599	30.4802	29.9739	30.398	30.1099				27	27	27	54.5	54.5	54.5	60.629	0	239.67	6327300000	272	Q3U4U6;P80318;E9Q133;Q3U0I3;F6Q609;F6ZVG8	Q3U4U6;P80318;E9Q133;Q3U0I3;F6Q609	T-complex protein 1 subunit gamma	Cct3
26.1173	25.4515	25.931	26.0606	26.1288	25.8617				8	8	8	24	24	24	50.353	0	42.139	317700000	37	Q3UKN6;P81117;S4R2R9	Q3UKN6;P81117	Nucleobindin-2;Nesfatin-1	Nucb2
24.4792	24.1507	24.2326	24.5756	23.8504	24.6343				3	3	3	40	40	40	12.405	0	14.798	93289000	11	P83870	P83870	PHD finger-like domain-containing protein 5A	Phf5a
26.5662	25.6602	25.2632	22.4849	24.9773	23.4438				2	2	2	12.3	12.3	12.3	12.441	0	6.9282	282070000	6	Q5M9P1;P83882	Q5M9P1;P83882	60S ribosomal protein L36a	Rpl36a
24.9154	24.9885	26.0122	24.3625	25.4786	26.0505				6	5	5	50.3	41.6	41.6	21.418	0	49.23	207520000	10	P83917;Q7TPM0;Q9CYJ8	P83917;Q7TPM0;Q9CYJ8	Chromobox protein homolog 1	Cbx1
26.3064	26.4049	26.3151	25.2441	26.3419	26.2257				10	5	4	64.4	35.6	27.8	20.529	0	28.337	421820000	16	P84084	P84084	ADP-ribosylation factor 5	Arf5
27.3404	27.3282	27.0851	27.6759	27.15	27.4879				11	11	11	32.3	32.3	32.3	49.389	0	80.593	752360000	69	Q3TWV4;Q5FWI9;P84091	Q3TWV4;Q5FWI9;P84091	AP-2 complex subunit mu	Ap2m1
29.0192	29.3418	29.0354	28.9999	28.7995	28.6569				12	12	11	59.2	59.2	53.4	21.308	0	202.48	2490200000	112	Q3UDZ1;P84096	Q3UDZ1;P84096	Rho-related GTP-binding protein RhoG	Rhog
27.5959	27.683	27.5774	26.1121	28.0398	26.502				4	3	3	37.9	37.9	37.9	14.203	0	22.582	887260000	43	P84104-2;P84104;A2A4X6	P84104-2;P84104;A2A4X6	Serine/arginine-rich splicing factor 3	Srsf3;Gm12355
23.3016	23.4227	23.0685	22.8907	23.7075	23.1175				1	1	1	7.8	7.8	7.8	22.417	0	9.5781	56347000	11	P85094	P85094	Isochorismatase domain-containing protein 2A, mitochondrial	Isoc2a
24.451	25.4724	22.9293	23.5116	23.5405	25.6367				3	3	3	22.4	22.4	22.4	35.217	0	34.827	125280000	10	P97287;P97287-2	P97287;P97287-2	Induced myeloid leukemia cell differentiation protein Mcl-1 homolog	Mcl1
25.6667	25.9593	26.3602	25.842	26.0416	25.9811				10	10	10	15.8	15.8	15.8	102.08	0	29.043	308270000	15	P97310;A0A0N4SVY2	P97310	DNA replication licensing factor MCM2	Mcm2
24.6231	24.5359	25.0889	24.2207	21.7628	22.9705				7	7	7	9.7	9.7	9.7	89.783	0	15.089	107760000	13	Q3ULG5;Q542I2;P97311	Q3ULG5;Q542I2;P97311	DNA replication licensing factor MCM6	Mcm6
26.6064	27.1842	26.3681	27.0813	26.5731	26.8065				5	5	5	42.5	42.5	42.5	20.583	0	96.457	505680000	28	Q4FJX4;P97315	Q4FJX4;P97315	Cysteine and glycine-rich protein 1	Csrp1
30.6196	30.5816	30.4008	30.7236	30.4239	30.7281				20	20	20	59.5	59.5	59.5	29.885	0	220.56	7268800000	201	Q564F3;P97351	Q564F3;P97351	40S ribosomal protein S3a	Rps3a1;Rps3a
24.7698	24.9963	24.9515	22.5098	25.0221	22.1114				5	5	5	20.8	20.8	20.8	41.313	0	35.764	122600000	14	P97355;E9PZ58;A2AC81	P97355;E9PZ58	Spermine synthase	Sms
24.4621	23.7441	24.7052	22.7175	25.1515	24.6294				6	6	6	16.2	16.2	16.2	62.981	0	59.156	102580000	9	Q542D6;P97363	Q542D6;P97363	Serine palmitoyltransferase 2	Sptlc2
28.1592	27.9956	27.9563	28.081	27.9616	27.6963				17	17	17	58.1	58.1	58.1	38.707	0	104.31	1247200000	67	P97369;A8XU21	P97369;A8XU21	Neutrophil cytosol factor 4	Ncf4
26.5748	26.4105	26.8365	26.6804	27.0161	27.455				7	7	7	38.8	38.8	38.8	31.775	0	68.861	584700000	61	Q544Q7;P97370	Q544Q7;P97370	Sodium/potassium-transporting ATPase subunit beta-3	Atp1b3
23.2559	23.9611	23.6486	22.8578	24.9303	23.9758				3	2	2	8.5	5.8	5.8	50.784	0	10.785	70855000	9	P97379-2;P97379;A0A0J9YTQ8	P97379-2;P97379;A0A0J9YTQ8	Ras GTPase-activating protein-binding protein 2	G3bp2
28.3521	28.3861	28.2955	27.6842	28.1852	27.5045				16	16	16	35.6	35.6	35.6	54.079	0	89.369	1459100000	75	P97384;D3Z7U0	P97384;D3Z7U0	Annexin A11;Annexin	Anxa11
23.4169	23.3381	23.7674	23.2142	23.3692	22.5903				3	3	3	6	6	6	65.052	0	6.6322	47905000	7	P97390	P97390	Vacuolar protein sorting-associated protein 45	Vps45
22.7895	23.2627	23.841	23.0614	23.7286	22.8162				2	2	1	19.9	19.9	7.7	17.62	0	17.752	41299000	9	W0UVF7;P97425	W0UVF7;P97425	Eosinophil cationic protein 2	Ear2
30.7251	30.7978	30.9076	31.0482	30.6905	31.1383				23	23	23	62.1	62.1	62.1	35.915	0	323.31	9209100000	304	P97429;A0A0N4SW89;D3Z0S1;A0A0N4SV57;F7ANV6;S4R1F2	P97429;A0A0N4SW89;D3Z0S1;A0A0N4SV57;F7ANV6	Annexin A4;Annexin	Anxa4
31.2274	30.9154	31.4206	31.6078	31.4136	31.5341				40	40	40	42.3	42.3	42.3	109.65	0	323.31	12552000000	392	P97449;A0A0U1RNS3	P97449	Aminopeptidase N	Anpep
27.7953	27.8223	27.8851	28.272	27.5543	27.811				6	6	6	44.4	44.4	44.4	12.496	0	68.504	1101600000	37	P97450;E9QAD6	P97450;E9QAD6	ATP synthase-coupling factor 6, mitochondrial	Atp5j
22.8766	23.8102	23.4126	24.0414	23.7627	23.7653				3	3	3	5.9	5.9	5.9	82.545	0	5.5958	63065000	5	P97452	P97452	Ribosome biogenesis protein BOP1	Bop1
23.5086	23.7823	23.1598	21.9203	23.7559	24.2729				3	3	3	9.5	9.5	9.5	52.451	0	8.8168	55141000	6	P97465	P97465	Docking protein 1	Dok1
22.0318	23.2531	22.1846	21.7998	23.0182	24.1816				1	1	1	3.8	3.8	3.8	60.341	0	12.291	29812000	5	P97471	P97471	Mothers against decapentaplegic homolog 4	Smad4
24.7143	24.3387	24.8192	24.3763	25.0278	23.7865				5	5	5	10.3	10.3	10.3	88.25	0	16.921	116890000	12	Q7TQD5;P97742	Q7TQD5;P97742	Carnitine O-palmitoyltransferase 1, liver isoform	Cpt1a
27.942	28.2226	28.4768	28.3338	28.5898	28.129				14	14	14	49	49	49	50.052	0	137.55	1547300000	59	P97807-2;P97807;H3BKG7	P97807-2;P97807	Fumarate hydratase, mitochondrial	Fh
29.7256	30.0435	29.9666	29.0382	29.7249	28.744				10	10	10	22.7	22.7	22.7	52.376	0	252.3	3919100000	142	Q3UBY5;P97821;D3Z220	Q3UBY5;P97821	Dipeptidyl peptidase 1;Dipeptidyl peptidase 1 exclusion domain chain;Dipeptidyl peptidase 1 heavy chain;Dipeptidyl peptidase 1 light chain	Ctsc
25.7704	25.8998	25.9216	25.7789	25.6449	25.9764				5	5	5	33	33	33	24.687	0	30.279	277390000	18	P97823;D3Z111;J3QP56;P97823-2;D3YUG4;D3Z269	P97823;D3Z111;J3QP56;P97823-2;D3YUG4	Acyl-protein thioesterase 1	Lypla1
27.1507	26.7301	27.3166	27.0091	27.3868	27.1756				7	7	6	19.4	19.4	16.8	51.828	0	87.518	702120000	55	P97855;A0A0J9YUY8	P97855	Ras GTPase-activating protein-binding protein 1	G3bp1
25.4242	25.562	25.6514	25.4232	25.4014	25.4349				3	3	3	14.7	14.7	14.7	25.974	0	11.971	222340000	16	P98086	P98086	Complement C1q subcomponent subunit A	C1qa
30.8309	31.2996	30.9923	30.5827	31.3207	30.3107				25	6	5	64	20.3	16.9	49.67	0	146.93	9929100000	206	P99024	P99024	Tubulin beta-5 chain	Tubb5
27.983	28.3918	28.3606	27.3593	28.5904	28.1757				9	9	9	50.4	50.4	50.4	29.116	0	109.34	1509700000	70	P99026	P99026	Proteasome subunit beta type-4	Psmb4
30.0125	29.6903	29.8695	30.3265	30.2477	30.0746				7	7	7	73.9	73.9	73.9	11.651	0	132.18	4973600000	75	P99027	P99027	60S acidic ribosomal protein P2	Rplp2
25.3924	24.9035	24.7796	24.4962	25.7607	24.7603				2	2	2	30.3	30.3	30.3	10.435	0	23.113	182080000	13	P99028	P99028	Cytochrome b-c1 complex subunit 6, mitochondrial	Uqcrh
30.6476	31.0339	30.5188	30.5825	30.6112	30.1087				13	13	13	76.5	76.5	76.5	17.015	0	171.13	7634500000	191	P99029-2;P99029;G3UZJ4;H3BJQ7	P99029-2;P99029;G3UZJ4;H3BJQ7	Peroxiredoxin-5, mitochondrial	Prdx5
27.9122	28.0569	28.4398	28.4724	28.6743	28.6578				25	25	25	26.6	26.6	26.6	146.56	0	175.14	1597900000	110	Q00519;G3X982;Q3TYQ9	Q00519	Xanthine dehydrogenase/oxidase;Xanthine dehydrogenase;Xanthine oxidase	Xdh
30.1999	30.1927	30.0525	30.4846	29.8254	30.3514				32	32	32	56.7	56.7	56.7	59.262	0	209.82	5453700000	185	Q790Y8;Q00612;A3KG36;G3UWD6;P97324;REV__P46662	Q790Y8;Q00612;A3KG36	Glucose-6-phosphate 1-dehydrogenase;Glucose-6-phosphate 1-dehydrogenase X	G6pdx
28.2076	27.9265	27.9659	27.9625	28.1842	27.7503				20	20	20	31.1	31.1	31.1	84.939	0	168.57	1257700000	77	Q00PI9	Q00PI9	Heterogeneous nuclear ribonucleoprotein U-like protein 2	Hnrnpul2
23.5868	24.3465	24.9885	24.4116	25.0123	25.8234				7	7	7	8.5	8.5	8.5	129.56	0	33.759	131950000	12	Q3TX57;Q01149	Q3TX57;Q01149	Collagen alpha-2(I) chain	Col1a2
26.861	26.8891	26.8137	27.2899	26.8927	27.5526				10	10	10	41.2	41.2	41.2	31.461	0	47.306	634850000	64	Q9D031;Q01730;A2AUR7;B1AYQ0;E0CXG5;A0A0A6YWZ2	Q9D031;Q01730;A2AUR7	Ras suppressor protein 1	Rsu1
31.6175	31.4662	31.6283	31.5324	31.7184	31.7183				49	49	49	63	63	63	89.321	0	323.31	15334000000	476	Q01853	Q01853	Transitional endoplasmic reticulum ATPase	Vcp
26.2693	26.4583	26.319	26.8037	26.0491	26.13				5	5	5	25.2	25.2	25.2	25.991	0	29.359	374590000	20	Q02105	Q02105	Complement C1q subcomponent subunit C	C1qc
27.2607	26.9403	27.472	27.0987	27.4213	27.3477				11	11	11	29.8	29.8	29.8	53.408	0	94.795	752850000	59	Q02819	Q02819	Nucleobindin-1	Nucb1
31.9733	32.1174	32.0288	32.1204	32.0129	32.0713				29	29	29	56.8	56.8	56.8	59.752	0	323.31	20209000000	441	Q03265;D3Z6F5;D6RJ16	Q03265;D3Z6F5	ATP synthase subunit alpha, mitochondrial;ATP synthase subunit alpha	Atp5a1
24.9578	25.1282	24.7212	25.113	24.7336	24.3568				5	5	5	15.9	15.9	15.9	58.279	0	23.91	140070000	9	Q03963	Q03963	Interferon-induced, double-stranded RNA-activated protein kinase	Eif2ak2
30.9271	30.9842	31.1544	31.0129	30.92	30.7577				19	19	19	73.5	73.5	73.5	42.713	0	323.31	10412000000	290	Q04447	Q04447	Creatine kinase B-type	Ckb
27.2742	26.9716	27.4097	27.5008	27.2362	27.3283				14	14	14	19.7	19.7	19.7	90.875	0	29.211	712010000	47	Q04750;Q8R4U6	Q04750	DNA topoisomerase 1	Top1
23.3045	22.4265	23.4691	23.6571	23.9795	24.2027				3	3	3	3	3	3	108.49	0.0003712	4.5261	54547000	6	Q04857	Q04857	Collagen alpha-1(VI) chain	Col6a1
24.3522	24.2796	24.6314	23.0036	24.534	25.1273				4	3	3	12.9	11.1	11.1	51.847	0	23.069	102310000	8	Q0VDL6;Q04899	Q0VDL6;Q04899	Cyclin-dependent kinase 18	Cdk18
27.9823	28.1311	27.7799	28.1572	28.0974	27.9213				10	5	5	46.9	24	24	21.441	0	26.104	1226500000	36	Q05144	Q05144	Ras-related C3 botulinum toxin substrate 2	Rac2
24.0044	22.7507	24.1215	24.6278	24.2437	24.7192				5	5	5	19.4	19.4	19.4	38.113	0	6.7434	80251000	5	Q05186	Q05186	Reticulocalbin-1	Rcn1
23.5324	23.5077	24.3415	23.4184	23.4922	24.5383				3	3	3	11.6	11.6	11.6	28.82	0.0003701	4.483	62619000	9	Q05685	Q05685	Folate receptor beta	Folr2
31.7948	31.9778	31.7001	31.8369	32.1543	31.5257				15	15	15	78.5	78.5	78.5	15.137	0	323.31	17768000000	324	Q497I3;Q05816	Q497I3;Q05816	Fatty acid-binding protein, epidermal	Fabp5
24.0251	21.7094	23.9437	24.3557	23.5265	24.217				5	5	5	12.1	12.1	12.1	76.293	0	13.692	68341000	4	Q059U9;Q9DBR0	Q059U9;Q9DBR0	A-kinase anchor protein 8	Akap8
23.4331	23.4691	23.4534	24.1156	23.487	23.7904				3	3	3	5.6	5.6	5.6	64.802	0	9.5302	57521000	8	Q05CL8;A2AMD0;Q05CL8-2	Q05CL8;A2AMD0;Q05CL8-2	La-related protein 7	Larp7;Gm12666
26.579	26.2355	26.5306	26.1813	26.5888	26.3781				8	8	7	7.7	7.7	7.2	137.61	0	32.242	431700000	26	Q05D44;REV__D3YVK9;REV__F6W8R9;REV__Q6ZWQ0-3;REV__Q6DFZ2	Q05D44	Eukaryotic translation initiation factor 5B	Eif5b
25.8632	25.9852	26.068	25.658	26.2801	25.7843				7	7	7	19.4	19.4	19.4	39.842	0	14.496	305800000	26	Q06138;Q9DB16-2;Q9DB16	Q06138	Calcium-binding protein 39	Cab39
27.1994	27.4563	26.6281	27.1307	26.6	26.6885				3	3	3	36.6	36.6	36.6	8.2355	0	25.209	573190000	23	Q06185;Q8BTB6	Q06185	ATP synthase subunit e, mitochondrial	Atp5i
28.9363	28.9319	29.1824	29.091	28.8736	29.0896				15	15	15	33.7	33.7	33.7	49.925	0	93.909	2487800000	111	Q07076	Q07076	Annexin A7	Anxa7
24.3686	24.1565	24.677	25.1245	24.0975	25.0468				5	5	5	2.5	2.5	2.5	273.81	0	26.386	110800000	12	Q07113	Q07113	Cation-independent mannose-6-phosphate receptor	Igf2r
27.5274	27.4516	27.4221	27.6474	27.5507	27.3778				14	14	14	45.9	45.9	45.9	44.889	0	100.29	880220000	52	Q07417	Q07417	Short-chain specific acyl-CoA dehydrogenase, mitochondrial	Acads
28.9184	28.7054	28.9088	28.7069	28.6183	28.4403				13	13	13	27	27	27	64.49	0	230.81	2080700000	84	Q07797;E9Q5X5;F6VRP8	Q07797	Galectin-3-binding protein	Lgals3bp
27.8268	28.0945	27.6444	28.0598	27.7533	28.0285				7	7	7	33.3	33.3	33.3	21.394	0	64.216	1139600000	34	Q07813	Q07813	Apoptosis regulator BAX	Bax
25.1559	25.1892	25.1282	25.3898	24.898	24.7039				3	3	3	18.1	18.1	18.1	21.517	0	37.683	154940000	11	Q08024-2;Q08024;Q08024-4;Q08024-3	Q08024-2;Q08024;Q08024-4;Q08024-3	Core-binding factor subunit beta	Cbfb
24.3934	25.4069	24.7616	25.6224	25.9898	25.4908				6	6	5	26.2	26.2	22.6	33.155	0	30.835	181820000	18	Q543F3;Q08093;D3Z7R6	Q543F3;Q08093;D3Z7R6	Calponin-2	Cnn2
26.6411	26.9778	26.7827	26.8385	26.5671	26.7713				13	6	5	38.6	18.4	16	46.977	0	53.054	509580000	29	Q08619;Q8CGE8	Q08619;Q8CGE8	Interferon-activable protein 205-B;Interferon-activable protein 205-A	Ifi205b;Ifi205a
28.7272	28.6707	29.0625	28.4329	28.2058	28.6994				8	8	8	19.1	19.1	19.1	52.697	0	49.471	1931800000	58	Q3UAI3;Q08857;A0A0G2JFB7	Q3UAI3;Q08857	Platelet glycoprotein 4	Cd36
21.7328	22.9794	21.8594	22.2713	22.1035	22.6809				2	2	2	3.9	3.9	3.9	59.211	0.00037397	4.6512	16390000	4	Q3UN35;Q09200	Q3UN35;Q09200	Beta-1,4 N-acetylgalactosaminyltransferase 1	B4galnt1
23.9781	24.2695	24.3533	23.5874	24.0056	23.1121				2	2	2	21.2	21.2	21.2	17.504	0	9.062	92915000	6	Q91Z34;Q0PD10;Q8CG50	Q91Z34;Q0PD10;Q8CG50	Ras-related protein Rab-43	Rab43
24.0515	25.3191	23.5376	23.6914	23.8529	23.4278				2	1	1	6	6	6	24.977	0	5.2742	86818000	7	Q0PD15;Q8BHD0	Q0PD15;Q8BHD0	Ras-related protein Rab-39A	Rab39;Rab39a
25.9762	26.1711	26.0213	26.0993	25.9428	25.9251				6	6	6	30.9	30.9	30.9	25.068	0	66.53	312770000	36	Q0PD23;Q9CZE3;A0A140LHK2;Q5FW76;Q8QZZ8;E9QLQ7;Q91YQ1	Q0PD23;Q9CZE3	Ras-related protein Rab-32	Rab32
25.4751	25.7667	25.4756	25.9593	25.5536	25.8797				5	5	5	26.4	26.4	26.4	22.909	0	14.187	240640000	14	Q0PD48;Q9R0M6;A2AFP5;A2AFP4	Q0PD48;Q9R0M6;A2AFP5	Ras-related protein Rab-9A	Rab9;Rab9a
28.0522	28.393	27.7772	26.1467	27.96	27.0284				13	7	7	69.7	39.3	39.3	22.187	0	104.54	1122100000	84	Q0PD66;Q9D1G1	Q0PD66;Q9D1G1	Ras-related protein Rab-1B	Rab1b
26.53	26.2683	26.1385	26.1665	25.9549	26.2451				6	6	5	24.2	24.2	21.8	37.028	0	34.633	460990000	27	Q0VBK8;Q64261;A0A0G2JGA8;A0A0G2JGH2;J3QPN4	Q0VBK8;Q64261	Cyclin-dependent kinase 6	Cdk6
25.7429	26.4892	26.1881	25.9335	25.9977	25.9813				8	5	5	47.5	33.8	33.8	22.382	0	83.904	331410000	21	Q0VGU0;Q9CQC9	Q0VGU0;Q9CQC9	GTP-binding protein SAR1b	Sar1b
27.4759	27.5359	27.6739	27.7629	27.8698	27.6498				19	19	19	32.3	32.3	32.3	103.32	0	133.4	986810000	66	Q11011;E9Q039;F6QYF8;E9Q6F4;F6V7K3;F7ANF4	Q11011;E9Q039;F6QYF8;E9Q6F4	Puromycin-sensitive aminopeptidase	Npepps
24.9725	25.1231	24.8149	24.9141	25.078	24.7114				3	3	3	22.4	22.4	22.4	26.31	0	9.7014	151720000	17	Q14C26;Q9EP72	Q14C26;Q9EP72	ER membrane protein complex subunit 7	Emc7
23.4032	23.5178	23.572	23.6406	23.5063	23.4578				4	4	4	6.6	6.6	6.6	77.795	0	4.8323	54322000	4	Q14C51	Q14C51	Pentatricopeptide repeat domain-containing protein 3, mitochondrial	Ptcd3
25.7748	25.5573	25.7553	25.8211	25.5923	25.3063				9	9	9	11.2	11.2	11.2	141.55	0	43.527	240400000	18	Q1HL32;Q9CW03	Q1HL32;Q9CW03	Structural maintenance of chromosomes protein 3	Smc3
28.7884	28.5722	28.4387	28.8753	28.8746	28.6796				10	10	10	32.3	32.3	32.3	30.831	0	103.45	2030500000	81	Q544Z3;Q80XR6;Q20BD0;Q99020	Q544Z3;Q80XR6;Q20BD0;Q99020	Heterogeneous nuclear ribonucleoprotein A/B	Hnrnpab
23.0793	23.716	22.8479	22.5799	22.9438	23.6639				3	3	3	2.1	2.1	2.1	203.8	0	7.5829	36722000	3	Q2EMV9;Q2EMV9-2	Q2EMV9;Q2EMV9-2	Poly [ADP-ribose] polymerase 14	Parp14
29.698	29.6029	29.9143	29.8154	29.2624	30.0981				49	49	49	37.6	37.6	37.6	164.98	0	323.31	4153600000	199	Q2HZ94;Q61830	Q2HZ94;Q61830	Macrophage mannose receptor 1	Mrc1
24.3341	24.2177	22.9194	24.2985	24.1872	24.2608				7	7	7	17.3	17.3	17.3	54.257	0	14.876	90759000	11	Q2TBE6	Q2TBE6	Phosphatidylinositol 4-kinase type 2-alpha	Pi4k2a
27.1241	26.764	26.9628	26.4968	26.976	26.5511				7	7	7	42	42	42	21.151	0	55.888	578700000	43	Q32MD7;Q9CQE5;D3Z1B6;A0A0U1RPU5	Q32MD7;Q9CQE5	Regulator of G-protein signaling 10	Rgs10
25.66	26.0842	26.0685	26.0713	25.9529	25.9568				7	7	7	11.2	11.2	11.2	88.796	0	57.984	297620000	20	Q3B7Z2;Q3B7Z2-2;Q8K0C7;Q5QNQ4;Q5QNQ6	Q3B7Z2;Q3B7Z2-2	Oxysterol-binding protein 1	Osbp
26.6655	26.6249	26.4398	26.5183	26.2359	26.1566				3	3	3	16.2	16.2	16.2	25.091	0	26.801	422140000	32	Q3T9U1;Q3UDM0;Q921Y0;Q8BPB0;Q921Y0-2	Q3T9U1;Q3UDM0;Q921Y0;Q8BPB0;Q921Y0-2	MOB kinase activator 1A;MOB kinase activator 1B	Mob1b;Mob1a
26.7827	27.1006	26.5546	26.9225	26.4342	26.6199				2	2	2	9.7	9.7	9.7	36.464	0	85.49	532170000	21	Q3TAL2;Q9ERN0	Q3TAL2;Q9ERN0	Secretory carrier-associated membrane protein 2	Scamp2
21.9858	26.9111	26.614	27.1126	23.0757	23.5784				2	2	2	6.1	6.1	6.1	31.157	0.00035348	3.7537	245710000	6	Q3TB82	Q3TB82	Pleckstrin homology domain-containing family F member 1	Plekhf1
23.6228	23.0206	23.6982	23.1181	23.0972	24.0069				2	2	2	9.2	9.2	9.2	38.036	0	25.167	45845000	6	Q3TBT3-3;Q3TBT3;Q3TBT3-2	Q3TBT3-3;Q3TBT3;Q3TBT3-2	Stimulator of interferon genes protein	Tmem173
25.5148	25.8289	25.5528	25.5361	25.4643	24.9986				5	5	5	20.8	20.8	20.8	43.691	0	29.332	222810000	10	Q3TC93	Q3TC93	HCLS1-binding protein 3	Hs1bp3
23.4751	23.3019	24.0834	24.0014	23.9711	24.4644				4	4	4	11.1	11.1	11.1	41.779	0	9.3666	76388000	9	Q3TCD4;Q9WUR2-2;Q9WUR2;E9PYC6;E9Q858;E9PUY9;E9PYA9;E9PVM6;E9Q7A8;E9PY42;Q78JN3	Q3TCD4;Q9WUR2-2;Q9WUR2;E9PYC6;E9Q858;E9PUY9;E9PYA9;E9PVM6;E9Q7A8	Enoyl-CoA delta isomerase 2, mitochondrial	Eci2
28.982	28.8564	28.9863	28.3751	28.9422	28.1931				12	12	12	26.6	26.6	26.6	66.289	0	85.64	2011200000	70	Q3TCN2;Q3TCN2-2	Q3TCN2;Q3TCN2-2	Putative phospholipase B-like 2;Putative phospholipase B-like 2 28 kDa form;Putative phospholipase B-like 2 40 kDa form;Putative phospholipase B-like 2 15 kDa form	Plbd2
26.5813	26.2626	26.4698	26.5776	26.2712	26.597				6	6	6	18.9	18.9	18.9	49.835	0	43.106	425470000	25	Q3TCU5;Q9R233-2;Q9R233;G3UZZ2	Q3TCU5;Q9R233-2;Q9R233	Tapasin	Tapbp
25.292	25.0262	24.9666	22.5462	22.0034	25.2206				3	3	3	21.7	21.7	21.7	32.338	0	14.305	152660000	12	Q3TSA8;Q3TD71;Q8K021;D3YTP4	Q3TSA8;Q3TD71;Q8K021	Secretory carrier-associated membrane protein 1	Scamp1
27.519	27.1078	27.3797	27.4565	27.1546	27.3439				14	14	14	34.6	34.6	34.6	55.832	0	78.12	771580000	43	Q3TDA7;Q9WVE8	Q3TDA7;Q9WVE8	Protein kinase C and casein kinase substrate in neurons protein 2	Pacsin2
25.1851	24.7419	24.9946	22.0504	25.0972	22.6293				6	6	6	13.2	13.2	13.2	88.337	0	13.09	135420000	10	Q3TDD9;Q3TDD9-2	Q3TDD9	Protein phosphatase 1 regulatory subunit 21	Ppp1r21
24.8074	25.7778	25.4194	24.5546	26.2559	24.7792				6	6	6	20.9	20.9	20.9	50.23	0	44.981	219970000	17	Q3TDN2-2;Q3TDN2;D3Z2H4;D3YUP4	Q3TDN2-2;Q3TDN2	FAS-associated factor 2	Faf2
27.4566	27.4341	27.3068	27.4705	26.8454	27.5365				13	13	13	22	22	22	60.85	0	34.064	788290000	35	Z4YKB8;Q3TEA8-2;Q3TEA8;Z4YKA3;Q3TEA8-3;A2AM65;A2AM63;A2AM62;A2AM69;A2AM70	Z4YKB8;Q3TEA8-2;Q3TEA8;Z4YKA3;Q3TEA8-3;A2AM65	Heterochromatin protein 1-binding protein 3	Hp1bp3
29.4893	29.5224	29.4354	29.5407	29.4046	29.3411				22	22	22	42.3	42.3	42.3	75.634	0	251.74	3297300000	103	Q3TEE6;Q8K1B8	Q3TEE6;Q8K1B8	Fermitin family homolog 3	Fermt3
22.7235	23.3158	23.2343	24.0155	23.6691	23.1551				2	2	2	7	7	7	54.649	0	5.127	32068000	2	Q3TFD2-2;Q3TFD2;Q3TFD2-3	Q3TFD2-2;Q3TFD2;Q3TFD2-3	Lysophosphatidylcholine acyltransferase 1	Lpcat1
25.5771	25.3354	25.6018	25.1721	25.7739	25.3879				3	3	3	13.4	13.4	13.4	28.526	0	57.045	219910000	20	Q3TG45;Q9CPS5;Q9CX56	Q3TG45;Q9CPS5;Q9CX56	26S proteasome non-ATPase regulatory subunit 8	Psmd8
26.9595	27.2647	27.0004	27.4991	27.136	27.0856				10	8	8	48.1	43.8	43.8	18.884	0	45.055	683680000	40	Q6ZWQ5;Q3TGS7;Q3V2H3;O70493	Q6ZWQ5;Q3TGS7;Q3V2H3;O70493	Sorting nexin-12	Snx12
24.5937	24.5533	24.8832	24.0267	24.7688	22.8201				3	3	3	19.9	19.9	19.9	26.595	0	19.676	111060000	11	Q3TH34;Q9D8N2;D3YUG1	Q3TH34;Q9D8N2	Protein FAM45A	Fam45a
24.5062	24.2836	25.0077	23.08	25.7459	23.5736				8	2	1	62.2	22.1	11.6	19.779	0	57.71	137720000	16	Q3THE2;D3Z249	Q3THE2	Myosin regulatory light chain 12B	Myl12b
27.6869	27.5469	27.5675	27.7607	27.4296	27.3105				9	9	9	21	21	21	43.688	0	67.203	885600000	60	Q99J57;Q3THS6;A0A0U1RNT6;A0A0U1RNK6;A0A0U1RQB0;A0A0U1RQ95;Q91X83	Q99J57;Q3THS6;A0A0U1RNT6;A0A0U1RNK6	S-adenosylmethionine synthase;S-adenosylmethionine synthase isoform type-2	Mat2a
24.2948	23.79	24.1024	24.1989	24.6755	22.215				4	4	4	13.1	13.1	13.1	48.327	0	21.926	85972000	13	Q3TIV5;Q3TIV5-3;Q3TIV5-2	Q3TIV5;Q3TIV5-3;Q3TIV5-2	Zinc finger CCCH domain-containing protein 15	Zc3h15
27.3223	27.1393	27.422	27.7852	27.3386	27.6634				12	12	12	23.7	23.7	23.7	67.839	0	39.928	817300000	55	Q3TIV6;Q8R2P8;Q99MN1	Q3TIV6;Q8R2P8;Q99MN1	Lysine--tRNA ligase	Kars
23.9038	23.9878	23.7378	23.9251	23.6262	23.7362				1	1	1	10.2	10.2	10.2	18.615	0	18.256	65429000	7	Q3TIV9	Q3TIV9		Ap1s2
24.7761	24.6266	24.713	24.7801	24.5669	24.6867				6	6	6	15.8	15.8	15.8	65.146	0	20.067	126410000	7	Q3TIX9	Q3TIX9	U4/U6.U5 tri-snRNP-associated protein 2	Usp39
23.9008	24.5069	24.4345	24.9259	24.4402	25.0127				3	3	3	7.4	7.4	7.4	50.118	0	8.9503	105620000	14	Q3TJD7;B8JJB1;B8JJB2;B8JJB3;Q8BVJ7;Q3TJD7-3;Q3TJD7-2	Q3TJD7	PDZ and LIM domain protein 7	Pdlim7
28.6912	28.5308	28.7438	29.0609	28.5802	29.0508				27	27	27	38.7	38.7	38.7	100.2	0	231.63	2129000000	120	Q3TKV1;Q8VDM4;J3KMQ2	Q3TKV1;Q8VDM4;J3KMQ2	26S proteasome non-ATPase regulatory subunit 2	Psmd2;Gm5422
23.6293	23.5231	24.0088	23.428	24.2568	23.7067				3	3	3	8.2	8.2	8.2	45.534	0	18.667	71899000	15	Q3TKX1;Q3TWN7;Q9R1Q9;B7FAU7;F6ZE56;F6X9J0;B7FAU3	Q3TKX1;Q3TWN7;Q9R1Q9;B7FAU7	V-type proton ATPase subunit S1	Atp6ap1
25.0639	25.1462	25.2802	24.4851	25.4242	25.7151				5	5	5	15.2	15.2	15.2	49.957	0	13.784	176760000	9	Q3TL72;Q8C878;Q8C878-2	Q3TL72;Q8C878;Q8C878-2	NEDD8-activating enzyme E1 catalytic subunit	Uba3
30.4446	30.4693	30.5067	30.6851	30.3822	30.5343				25	25	22	52.9	52.9	48.1	61.48	0	155.03	6893400000	162	Q3TM70;Q9EQP2	Q3TM70;Q9EQP2	EH domain-containing protein 4	Ehd4
30.808	30.8113	30.9234	31.0204	31.1579	30.8761				20	20	20	51.9	51.9	51.9	48.689	0	323.31	9611700000	254	Q3TML0;Q922R8	Q3TML0;Q922R8	Protein disulfide-isomerase A6	Pdia6
28.5785	28.6986	28.3333	28.9674	28.3167	28.6054				18	18	18	53	53	53	51.065	0	143.47	1828000000	77	Q3TML6;Q9Z0N1;Q9Z0N2;A2AAW9	Q3TML6;Q9Z0N1;Q9Z0N2;A2AAW9	Eukaryotic translation initiation factor 2 subunit 3, X-linked;Eukaryotic translation initiation factor 2 subunit 3, Y-linked	Eif2s3x;Eif2s3y
27.542	27.6455	27.6317	27.906	27.4968	27.807				11	11	11	54.5	54.5	54.5	19.012	0	37.263	964790000	66	Q80ZP8;Q3TMX5;Q9CXI5;F6USD5;F6T4L3;F7C1S6	Q80ZP8;Q3TMX5;Q9CXI5	Mesencephalic astrocyte-derived neurotrophic factor	Manf
25.643	25.5593	25.5151	25.2534	25.4122	25.3312				5	5	5	19.7	19.7	19.7	33.659	0	18.461	209530000	18	Q3TMZ1;Q922Q4;Q3UTR5;Q922W5;A2ABZ2	Q3TMZ1;Q922Q4	Pyrroline-5-carboxylate reductase;Pyrroline-5-carboxylate reductase 2	Pycr2
25.1985	25.2017	25.2494	25.0249	24.9492	25.0811				5	5	5	29.4	29.4	29.4	22.723	0	7.7099	168290000	13	Q3TN15;Q9ES74;A2ATN9;Q9ES70	Q3TN15;Q9ES74	Serine/threonine-protein kinase Nek7	Nek7
28.2693	27.8952	28.1296	27.8313	28.396	27.8392				15	15	15	48	48	48	44.116	0	144.77	1346400000	62	Q3TPZ5;Q99KJ8	Q3TPZ5;Q99KJ8	Dynactin subunit 2	Dctn2
28.7727	28.8691	28.9017	29.2548	28.9619	29.3318				27	26	7	47	47	16	73.101	0	163.65	2458900000	124	Q3TQX5;Q62167;B9EIA2;P16381;Q3V086;Q61496	Q3TQX5;Q62167;B9EIA2;P16381	ATP-dependent RNA helicase DDX3X;Putative ATP-dependent RNA helicase Pl10	Ddx3x;D1Pas1
29.2132	29.1823	29.6087	29.7813	29.3779	29.7569				24	24	24	37.8	37.8	37.8	91.712	0	323.31	3422600000	140	Q3TRJ1;Q9EQH3	Q3TRJ1;Q9EQH3	Vacuolar protein sorting-associated protein 35	Vps35
27.2676	27.132	26.9719	26.4773	27.3235	26.5541				10	10	10	30.2	30.2	30.2	41.518	0	90.799	633500000	48	Q3TRJ7;Q62419;Q8BXU5;A2ALV3;Q62420;A2ALV1;F6ZL13	Q3TRJ7;Q62419	Endophilin-A2	Sh3gl1
29.1983	29.2765	29.3704	28.8135	29.5978	28.8132				29	29	27	45.1	45.1	43.8	100.1	0	270.88	2885900000	134	Q3TRM8;E9Q3Z4;E9Q8S8;D6RFA3;D3Z2E4;P52792-2;P52792	Q3TRM8;E9Q3Z4;E9Q8S8	Hexokinase-3	Hk3
28.8889	28.8877	28.6849	29.0168	28.6582	28.6605				12	12	12	60.5	60.5	60.5	29.546	0	167.01	2112400000	73	Q3TS44;Q9R1P4	Q3TS44;Q9R1P4	Proteasome subunit alpha type;Proteasome subunit alpha type-1	Psma1
25.1909	24.1402	23.8229	23.9145	24.2361	22.8987				4	4	4	12.4	12.4	12.4	43.735	0	11.502	95305000	7	Q3TSR1;Q91XD6	Q3TSR1;Q91XD6	Vacuolar protein-sorting-associated protein 36	Vps36
25.9492	26.2781	26.2135	26.6477	26.2033	26.6384				6	6	4	17	17	9.4	51.691	0	62.87	391200000	19	Q3TT94;Q6P1F6;Q6ZWR4-3;Q6ZWR4;Q6ZWR4-2;G3UXS9;Q8BG02	Q3TT94;Q6P1F6	Serine/threonine-protein phosphatase 2A 55 kDa regulatory subunit B;Serine/threonine-protein phosphatase 2A 55 kDa regulatory subunit B alpha isoform	Ppp2r2a
23.3922	23.9557	23.1293	23.6655	23.9756	22.5927				3	2	2	11.5	7.9	7.9	38.167	0	9.9727	55089000	11	Q3TU79;Q9QYJ3	Q3TU79;Q9QYJ3	DnaJ homolog subfamily B member 1	Dnajb1
27.4154	27.644	27.0846	27.3748	27.3051	26.9457				4	4	4	30.8	30.8	30.8	18.936	0	32.047	806790000	69	Q3TVJ8;Q9D8L3;Q62186	Q3TVJ8;Q9D8L3;Q62186	Translocon-associated protein subunit delta	Ssr4
26.4573	26.4739	26.7065	25.9778	26.5997	25.8844				8	8	8	30.3	30.3	30.3	52.466	0	82.206	417840000	27	Q3TVK3;Q9Z2W0;Q8BPW9;A0A087WS31;A0A087WSE6	Q3TVK3;Q9Z2W0;Q8BPW9	Aspartyl aminopeptidase	Dnpep
24.8551	24.2316	24.8597	24.8738	24.917	24.1632				4	4	4	11.6	11.6	11.6	41.576	0	8.5198	124810000	11	Q3TVP5;Q3TVP5-2	Q3TVP5;Q3TVP5-2	Inactive ubiquitin thioesterase FAM105A	Fam105a
24.6487	24.8543	24.6277	24.2984	24.675	24.2748				4	4	4	8.2	8.2	8.2	67.926	0	4.8904	139100000	7	Q3TW27;Q922L6	Q3TW27;Q922L6	Negative elongation factor D	Nelfcd
30.2471	30.19	30.1044	30.4612	30.1064	30.4708				24	24	23	49.1	49.1	47.7	56.613	0	141.53	5856400000	192	Q3TW96;Q3TW96-2;A0A0R4J1F6;A0A0R4J085;Q3UHZ7;Q91YN5-2;Q91YN5-3;Q91YN5	Q3TW96;Q3TW96-2	UDP-N-acetylhexosamine pyrophosphorylase-like protein 1	Uap1l1
26.2065	26.1858	26.1271	26.3327	26.0054	26.1584				8	8	8	24.5	24.5	24.5	56.614	0	25.237	339740000	24	Q3TWG5;Q8R1Q8	Q3TWG5;Q8R1Q8	Cytoplasmic dynein 1 light intermediate chain 1	Dync1li1
25.7084	25.0118	25.6017	25.8403	25.5876	26.565				7	6	5	19.8	17.1	17.1	39.025	0	23.118	258690000	17	Q3TWW8;A0A0A6YXX6	Q3TWW8	Serine/arginine-rich splicing factor 6	Srsf6
26.7388	26.5168	26.6607	27.0989	26.6748	26.5035				9	9	9	21.2	21.2	21.2	52.292	0	30.81	487830000	41	Q3TX25;Q80VQ0;J3QMK6;E9Q3E1;F6QPV9	Q3TX25;Q80VQ0	Aldehyde dehydrogenase;Aldehyde dehydrogenase family 3 member B1	Aldh3b1
28.1569	27.9879	28.2633	28.4088	28.1688	28.5082				23	23	23	30.6	30.6	30.6	105.73	0	199.68	1437300000	97	Q3TXS7;J3QN38;D6RGR5	Q3TXS7	26S proteasome non-ATPase regulatory subunit 1	Psmd1
26.6964	26.7067	26.7135	27.1322	26.4635	26.8232				14	14	14	41.9	41.9	41.9	51.112	0	47.006	532070000	41	Q3TXT7;Q9WTM5	Q3TXT7;Q9WTM5	RuvB-like 2	Ruvbl2
26.7167	26.9508	26.8679	26.7411	26.9055	26.3897				6	6	4	44.1	44.1	32.8	21.462	0	31.597	518810000	35	Q3TXV4;Q921E2;D6RFT6	Q3TXV4;Q921E2	Ras-related protein Rab-31	Rab31
24.1792	24.1047	23.9562	24.1086	24.056	24.1079				2	2	2	9.6	9.6	9.6	20.921	0	6.9312	81359000	6	Q3TYS2;E9Q3W5;X1WI15;A0A0A0MQK0	Q3TYS2;E9Q3W5;X1WI15;A0A0A0MQK0	Uncharacterized protein C17orf62 homolog	BC017643
28.7146	28.9205	28.9669	28.091	29.0221	28.331				7	7	7	21.5	21.5	21.5	46.452	0	33.086	1765700000	27	Q3TZ63;Q8R3D1;D6RI34;D6RJI8	Q3TZ63;Q8R3D1	TBC1 domain family member 13	Tbc1d13
27.5156	27.4058	27.5196	27.5627	28.1908	23.4935				2	2	2	1.8	1.8	1.8	108.64	0.0010263	3.2793	939170000	7	Q3TZ89-2;Q3TZ89	Q3TZ89-2;Q3TZ89	Protein transport protein Sec31B	Sec31b
23.9965	24.3348	24.591	24.4603	24.8185	23.3451				5	5	5	8.5	8.5	8.5	94.138	0	12.991	104670000	9	Q3TZZ7;Q3TZZ7-2	Q3TZZ7;Q3TZZ7-2	Extended synaptotagmin-2	Esyt2
25.5656	25.5469	25.3724	25.4716	25.1577	25.0975				6	6	6	19.1	19.1	19.1	45.284	0	28.913	206590000	22	Q3U0C0;Q80YW0	Q3U0C0;Q80YW0	Cytohesin-4	Cyth4
26.2421	26.3046	26.291	26.4668	26.1996	26.5543				9	9	9	24.1	24.1	24.1	47.115	0	35.276	391710000	30	Q3U0I9;Q8CFD4;A0A0G2JEQ9;A0A0G2JDT3;A0A0G2JDJ6	Q3U0I9;Q8CFD4;A0A0G2JEQ9	Sorting nexin-8	Snx8
24.8211	24.8198	24.7226	25.2829	24.4707	24.9919				4	4	4	28.4	28.4	28.4	23.025	0	16.575	134840000	13	Q3U0T9;Q6PHN9;S4R1W7	Q3U0T9;Q6PHN9	Ras-related protein Rab-35	Rab35
28.2032	27.986	27.7708	28.5477	27.8259	28.2663				21	21	19	31.1	31.1	29	76.775	0	144.21	1293400000	81	Q3U0V1;A0A0G2JE55;A0A0G2JGT1	Q3U0V1	Far upstream element-binding protein 2	Khsrp
26.488	26.8048	26.6273	27.1455	26.7507	27.3401				19	19	19	21.9	21.9	21.9	126.85	0	81.808	564670000	47	Q3U1J4	Q3U1J4	DNA damage-binding protein 1	Ddb1
26.3408	26.3892	26.5865	26.7613	26.2786	26.8733				16	16	16	19.2	19.2	19.2	85.652	0	67.105	439410000	40	Q8JZN2;Q3U1S6;Q91W50;A0A0G2JF72;A0A0G2JDJ7;A0A0G2JE62	Q8JZN2;Q3U1S6;Q91W50;A0A0G2JF72	Cold shock domain-containing protein E1	Csde1
26.233	25.8068	26.3827	24.3466	26.2952	27.1946				3	3	3	45.5	45.5	45.5	13.492	0	28.07	372010000	14	Q3U1Z5-2;Q3U1Z5;G3UYL4	Q3U1Z5-2;Q3U1Z5	G-protein-signaling modulator 3	Gpsm3
30.186	30.0967	30.3272	30.4212	30.2275	30.4383				41	41	38	56.7	56.7	53.9	94.208	0	323.31	5890900000	272	Q3U2G2;Q61316	Q3U2G2;Q61316	Heat shock 70 kDa protein 4	Hspa4
26.8576	27.0194	26.712	26.8108	26.5504	26.5085				6	6	6	23.3	23.3	23.3	37.268	0	26.554	513580000	22	Q3U2G9;Q9D997;Q9QZ08;D3YXG2	Q3U2G9;Q9D997;Q9QZ08;D3YXG2	N-acetyl-D-glucosamine kinase	Nagk
27.602	27.5483	27.8394	27.9353	27.6818	27.978				23	23	23	25	25	25	152.04	0	137.79	1035200000	70	Q3U2W2;Q7TPV4	Q3U2W2;Q7TPV4	Myb-binding protein 1A	Mybbp1a
26.7844	26.5955	26.9138	26.5465	26.5435	26.3961				9	9	9	22.7	22.7	22.7	47.953	0	44.649	486830000	44	Q3U335;Q99KH8;A2AD84;A2AD85;Q99JT2;D3Z359;Q9Z2W1	Q3U335;Q99KH8;A2AD84;A2AD85;Q99JT2	Serine/threonine-protein kinase 24;Serine/threonine-protein kinase 24 35 kDa subunit;Serine/threonine-protein kinase 24 12 kDa subunit;Serine/threonine-protein kinase MST4	Stk24;2610018G03Rik;Mst4
26.262	26.4533	26.3942	26.6599	26.5541	26.2798				8	8	8	23.9	23.9	23.9	49.315	0	94.862	417150000	33	Q8BUU7;Q3U3H5;Q68FH4;B7ZCT3	Q8BUU7;Q3U3H5;Q68FH4	N-acetylgalactosamine kinase	Galk2
27.7462	27.9271	27.2639	27.838	27.7025	27.6335				10	10	10	47.4	47.4	47.4	30.016	0	132.5	999760000	48	Q3U4H0;Q61166;A0A0J9YVB9;D3Z6G3;Q2UZW7;Q6PER3	Q3U4H0;Q61166	Microtubule-associated protein RP/EB family member 1	Mapre1
24.9172	24.8599	24.8338	24.8131	24.5416	24.9524				7	7	7	12.8	12.8	12.8	81.21	0	21.946	138250000	8	Q3U4T8;Q61881;D3Z6N3	Q3U4T8;Q61881	DNA replication licensing factor MCM7	Mcm7
28.0443	28.2761	27.8733	27.7638	28.2532	28.0922				30	30	30	32.3	32.3	32.3	141.74	0	146.96	1291400000	90	Q3U4Z7;Q8VDJ3;A0A087WP83;A0A087WQY9;A0A087WPC5;A0A087WS92;A0A087WNQ4	Q3U4Z7;Q8VDJ3;A0A087WP83	Vigilin	Hdlbp
26.6613	26.4002	26.5468	26.7482	26.0816	26.5214				9	9	9	24.8	24.8	24.8	50.036	0	30.155	422550000	30	Q3U5Q7	Q3U5Q7	UMP-CMP kinase 2, mitochondrial	Cmpk2
28.8238	28.8298	28.6214	28.8943	29.3412	28.5257				15	15	15	29.8	29.8	29.8	65.304	0	262.62	2453000000	145	Q3U6G0;Q61093;E9Q7S3;E9Q802;Q8CIZ9-3;Q8CIZ9-2;Q8CIZ9	Q3U6G0;Q61093	Cytochrome b-245 heavy chain	Cybb
29.3717	29.5328	28.8764	29.2637	28.9126	28.9538				14	14	14	87.9	87.9	87.9	22.197	0	240.79	2889500000	107	Q3U6G1;Q923D2;E9PZC3;A0A0U1RPU7;E9PZC4	Q3U6G1;Q923D2;E9PZC3;A0A0U1RPU7;E9PZC4	Flavin reductase (NADPH)	Blvrb
27.904	27.9164	28.0443	27.3042	27.5614	27.1712				6	6	6	51.4	51.4	51.4	11.871	0	45.401	992870000	32	Q3U6L3;Q9QUH0	Q3U6L3;Q9QUH0	Glutaredoxin-1	Glrx
27.6763	27.5782	27.84	28.2919	27.6666	28.1868				26	17	17	40.8	27.3	27.3	72.584	0	83.331	1105800000	58	Q3U741;Q501J6;Q501J6-2	Q3U741;Q501J6;Q501J6-2	Probable ATP-dependent RNA helicase DDX17	Ddx17
29.8287	29.8138	29.9321	30.271	30.0913	30.0214				39	39	39	42	42	42	121.55	0	323.31	4963800000	270	Q3U7R1;Q3U7R1-2	Q3U7R1;Q3U7R1-2	Extended synaptotagmin-1	Esyt1
31.6313	31.6842	31.3839	31.2924	31.6931	31.1051				19	19	19	72.4	72.4	72.4	28.832	0	323.31	14264000000	349	Q3U7Z6;Q9DBJ1;Q5NCI4;O70250	Q3U7Z6;Q9DBJ1	Phosphoglycerate mutase 1	Pgam1
23.9285	23.9817	24.1312	22.5856	23.8199	23.3658				3	3	3	15.6	15.6	15.6	29.965	0	12.615	68405000	7	Q3U816;Q9Z2G9;Q9Z2G9-2	Q3U816;Q9Z2G9;Q9Z2G9-2	Oxidoreductase HTATIP2	Htatip2
22.5783	22.6292	22.9369	22.8621	22.7818	21.8889				3	3	3	4.9	4.9	4.9	93.286	0.001026	3.2705	29804000	2	Q3U9D6;Q8R313	Q3U9D6;Q8R313	Exocyst complex component 6	Exoc6
25.7639	25.517	25.9086	26.486	25.7007	26.6497				7	7	7	11.7	11.7	11.7	71.439	0	18.134	306250000	25	Q3U9G9;A0A0A6YY12;A0A0A6YXW3;A0A0A6YXT6;A0A0A6YW01	Q3U9G9	Lamin-B receptor	Lbr
25.6024	25.2625	25.7529	26.1444	25.5736	26.014				5	5	5	8.8	8.8	8.8	102.13	0	19.384	264100000	18	Q3U9R0;Q61549	Q3U9R0;Q61549	EGF-like module-containing mucin-like hormone receptor-like 1	Emr1
22.9967	23.3024	22.9421	20.9979	23.0397	23.6828				3	3	3	26.1	26.1	26.1	23.029	0	8.2655	37022000	5	Q3UBG2-2;Q3UBG2;H3BJG6;H3BKK5;H3BJT8;H3BJF2	Q3UBG2-2;Q3UBG2;H3BJG6;H3BKK5;H3BJT8;H3BJF2	PTB-containing, cubilin and LRP1-interacting protein	Pid1
26.342	26.4415	26.12	26.5698	26.262	26.0648				5	5	5	21.4	21.4	21.4	25.147	0	36.524	364500000	24	Q3UBU9;Q62446	Q3UBU9;Q62446	Peptidyl-prolyl cis-trans isomerase;Peptidyl-prolyl cis-trans isomerase FKBP3	Fkbp3
22.6607	24.5347	24.3329	24.1771	24.3309	22.6711				5	4	4	8.5	7.2	7.2	76.205	0	9.8447	80750000	9	Q3UC67;Q8JZR0	Q3UC67;Q8JZR0	Long-chain-fatty-acid--CoA ligase 5	Acsl5
24.2008	24.6356	24.2439	22.2006	24.5012	24.9138				5	5	5	9.2	9.2	9.2	92.188	0	7.563	109230000	7	Q3UCF2;Q6A068	Q3UCF2;Q6A068	Cell division cycle 5-like protein	Cdc5l
23.8777	23.7658	23.2654	23.1306	23.4561	23.328				2	2	2	28.9	28.9	28.9	9.5842	0.00036846	4.4193	52080000	5	Q3UCF3;Q810Q5;A2AK37	Q3UCF3;Q810Q5;A2AK37	Normal mucosa of esophagus-specific gene 1 protein	AA467197;Nmes1
26.0083	25.9646	25.9018	25.5001	26.0278	25.2931				7	7	7	22.8	22.8	22.8	44.123	0	44.285	279590000	22	Q3UCW0;Q61187;D3Z0S9	Q3UCW0;Q61187	Tumor susceptibility gene 101 protein	Tsg101
25.5886	25.4076	25.5391	25.3686	25.6383	25.1116				7	7	7	15.3	15.3	15.3	74.042	0	17.924	218630000	18	Q3UDE2;F2Z423	Q3UDE2	Tubulin--tyrosine ligase-like protein 12	Ttll12
24.3807	24.6899	24.342	24.6286	24.359	24.4428				3	3	3	12.4	12.4	12.4	37.998	0	12.613	109810000	10	Q3UDR8;F6YIY0	Q3UDR8	Protein YIPF3;Protein YIPF3, N-terminally processed	Yipf3
26.5629	26.6351	26.5696	26.7971	26.0958	26.7613				5	5	5	7.9	7.9	7.9	69.099	0	27.105	435280000	28	Q3UDW8-2;Q3UDW8	Q3UDW8-2;Q3UDW8	Heparan-alpha-glucosaminide N-acetyltransferase	Hgsnat
24.0677	23.7398	23.9862	23.7731	24.142	23.6575				4	4	4	16.9	16.9	16.9	38.368	0	10.048	76231000	8	Q3UE37	Q3UE37	Ubiquitin-conjugating enzyme E2 Z	Ube2z
27.6142	27.4394	27.5846	27.6917	27.9787	27.6245				17	17	17	39	39	39	74.559	0	116.55	1038400000	80	Q3UE92;Q6P1B1;S4R1I3;S4R228	Q3UE92;Q6P1B1;S4R1I3	Xaa-Pro aminopeptidase 1	Xpnpep1
26.532	26.4012	26.5381	27.0315	26.5941	27.0333				12	12	12	39.3	39.3	39.3	54.028	0	74.096	500090000	47	Q3UEB3-3;Q3UEB3-2;Q3UEB3	Q3UEB3-3;Q3UEB3-2;Q3UEB3	Poly(U)-binding-splicing factor PUF60	Puf60
25.7698	25.2616	25.5364	25.6852	25.5148	25.9669				6	6	6	6.3	6.3	6.3	119.14	0	20.575	243460000	19	Q3UF95;Q9Z1R2;G3UYQ2;Q3TDL4;G3UZT6;G3UXT8;G3UYZ0;G3V013	Q3UF95;Q9Z1R2;G3UYQ2;Q3TDL4;G3UZT6;G3UXT8	Large proline-rich protein BAG6	Bag6
24.4586	23.0375	24.4024	24.2135	24.3974	23.5191				4	4	4	10.5	10.5	10.5	51.827	0	15.853	92382000	6	Q3UFK8;D3Z5B2	Q3UFK8;D3Z5B2	FERM domain-containing protein 8	Frmd8
26.4415	26.5931	26.7434	27.1209	26.9083	27.1537				9	9	9	23.4	23.4	23.4	57.463	0	58.056	543150000	35	Q3UFV9;Q91YW3	Q3UFV9;Q91YW3	DnaJ homolog subfamily C member 3	Dnajc3
25.1277	25.3387	25.1294	25.1501	25.2434	25.1975				7	7	7	10.8	10.8	10.8	96.831	0	26.956	174430000	16	Q3UG25;Q9WTK5	Q3UG25;Q9WTK5	Nuclear factor NF-kappa-B p100 subunit;Nuclear factor NF-kappa-B p52 subunit	Nfkb2
25.6792	25.458	25.8593	25.972	25.5292	26.2246				6	6	6	26.8	26.8	26.8	29.343	0	44.316	253750000	17	Q3UGC7;Q66JS6	Q3UGC7;Q66JS6	Eukaryotic translation initiation factor 3 subunit J-A;Eukaryotic translation initiation factor 3 subunit J-B	Eif3j1;Eif3j2
26.12	26.165	26.0215	26.193	25.946	26.0157				9	9	9	18.8	18.8	18.8	79.921	0	34.765	326810000	28	Q3UGC8;Q91ZA3;H3BL62;D3YWM4;D3YZC0;H3BK61	Q3UGC8;Q91ZA3	Propionyl-CoA carboxylase alpha chain, mitochondrial	Pcca
23.9366	24.2377	24.5896	23.5747	24.3959	25.071				3	3	3	16.2	16.2	16.2	28.73	0	12.733	100840000	14	Q3UGR5	Q3UGR5	Haloacid dehalogenase-like hydrolase domain-containing protein 2	Hdhd2
25.9872	26.0914	26.1382	25.837	26.0936	25.9788				7	7	7	27.1	27.1	27.1	41.669	0	42.573	308780000	17	Q3UGT9;Q9ES46	Q3UGT9;Q9ES46	Beta-parvin	Parvb
23.6679	24.0533	23.6457	22.191	23.9465	22.2379				4	4	3	7.6	7.6	6.2	85.287	0	6.5528	66471000	7	Q3UHC4;Q61771;O35066;A0A0R4J220;A2AM72;E9PWU7;O35231-2;O35231	Q3UHC4;Q61771;O35066	Kinesin-like protein KIF3B;Kinesin-like protein KIF3B, N-terminally processed;Kinesin-like protein KIF3C	Kif3b;Kif3c
24.9229	24.4934	25.1939	25.2363	25.1471	25.2519				4	4	4	8.4	8.4	8.4	59.533	0	17.149	148510000	9	Q3UHD6-2;Q3UHD6;A0A0G2JF85;A0A0G2JGD5;A0A0G2JG07	Q3UHD6-2;Q3UHD6;A0A0G2JF85;A0A0G2JGD5	Sorting nexin-27	Snx27
26.1101	26.0043	25.9351	26.0848	25.9724	25.4832				6	6	6	8.1	8.1	8.1	124.68	0	49.716	310610000	22	Q3UID0;Q6PDG5-2;Q6PDG5;Q3UNN4;P97496-2;P97496;Q3UZD0	Q3UID0;Q6PDG5-2;Q6PDG5	SWI/SNF complex subunit SMARCC2	Smarcc2
24.5368	24.1149	24.6932	24.0418	23.8677	24.0331				5	5	5	10	10	10	83.043	0	23.865	96087000	8	Q3UIR3;Q3UIR3-2	Q3UIR3;Q3UIR3-2	E3 ubiquitin-protein ligase DTX3L	Dtx3l
23.166	23.576	23.393	22.3387	23.4452	23.4213				2	2	2	7.5	7.5	7.5	47.318	0	13.699	40084000	8	Q3UJ95;Q80XI4	Q3UJ95;Q80XI4	Phosphatidylinositol 5-phosphate 4-kinase type-2 beta	Pip4k2b
25.7754	25.4997	25.1719	25.9412	25.2057	25.2536				10	10	10	14.5	14.5	14.5	98.197	0	21.992	227240000	14	Q3UJB0	Q3UJB0		Sf3b2
22.484	23.901	24.3012	23.9373	24.5218	24.4218				4	4	4	12	12	12	37.548	0	7.7862	89700000	9	Q3UKJ7-2;Q3UKJ7	Q3UKJ7-2;Q3UKJ7	WD40 repeat-containing protein SMU1;WD40 repeat-containing protein SMU1, N-terminally processed	Smu1
23.5745	23.6111	23.6767	23.4319	23.5882	23.986				2	2	2	7.1	7.1	7.1	46.586	0	6.2573	53526000	4	Q3ULB1;Q921W7;P47226-2;P47226	Q3ULB1;Q921W7;P47226-2;P47226	Testin	Tes
31.1589	31.1945	31.1617	31.2067	31.2292	31.1611				23	23	23	57.9	57.9	57.9	47.357	0	323.31	11745000000	463	Q3ULF7;Q99JY9;A0A087WRA1;A0A087WQ14;A0A087WP86;A0A087WS98;Q641P0;A0A087WQ83;Q641P0-2;A0A087WPR6	Q3ULF7;Q99JY9	Actin-related protein 3	Actr3
24.799	21.9528	24.9563	23.2265	24.6164	24.684				5	5	5	17.5	17.5	17.5	34.634	0	12.138	112670000	11	Q3ULJ0-2;Q3ULJ0	Q3ULJ0-2;Q3ULJ0	Glycerol-3-phosphate dehydrogenase 1-like protein	Gpd1l
27.9531	27.6077	28.0588	27.7733	28.1431	27.2627				8	8	8	25.4	25.4	25.4	38.092	0	112.94	1125400000	70	Q3ULL5;Q99L45;E0CXJ3	Q3ULL5;Q99L45	Eukaryotic translation initiation factor 2 subunit 2	Eif2s2
24.6164	24.3988	24.6372	25.0955	24.3538	25.0236				4	4	4	10.6	10.6	10.6	59.452	0	6.932	115110000	5	Q8CFB8;Q3ULW8;E9PX17	Q8CFB8;Q3ULW8		Parp3
27.1863	26.8358	27.2534	27.1121	27.2764	26.9904				10	10	10	39.1	39.1	39.1	41.291	0	62.586	666500000	33	Q3UM45;A0A087WRA7;F6TGJ2	Q3UM45	Protein phosphatase 1 regulatory subunit 7	Ppp1r7
25.4033	25.2857	25.4619	24.0367	25.4232	24.7368				8	8	8	8	8	8	136.37	0	20.951	191820000	24	Q3UMB9	Q3UMB9	WASH complex subunit 7	Kiaa1033
26.9608	27.1203	26.8975	27.3467	27.0079	27.2324				17	6	5	38.5	16.6	14.5	50.09	0	48.671	638560000	28	Q3UMM1;Q922F4;CON__ENSEMBL:ENSBTAP00000025008;A2AQ07	Q3UMM1;Q922F4	Tubulin beta-6 chain	Tubb6
25.5509	25.0936	24.9993	25.5961	26.7708	25.1307				4	4	4	15.7	15.7	15.7	39.681	0	26.071	298360000	8	Q3UMR5;Q3UMR5-2	Q3UMR5;Q3UMR5-2	Calcium uniporter protein, mitochondrial	Mcu
27.0007	26.8018	27.0143	27.4087	26.8821	26.9291				11	11	11	52.7	52.7	52.7	39.95	0	64.613	641100000	41	Q3UND0-2;Q3UND0;A0A0N4SVW8	Q3UND0-2;Q3UND0	Src kinase-associated phosphoprotein 2	Skap2
22.3433	25.448	25.222	25.2707	25.1159	25.3923				3	3	3	12.9	12.9	12.9	46.297	0	27.54	157940000	15	Q3UPH1	Q3UPH1	Protein PRRC1	Prrc1
28.4715	28.1509	28.6092	28.1626	28.587	28.1036				9	9	9	56.8	56.8	56.8	26.411	0	138.39	1597200000	58	Q3UPK6;Q9Z2U1;D3YX79;A0A0G2JF97	Q3UPK6;Q9Z2U1;D3YX79	Proteasome subunit alpha type;Proteasome subunit alpha type-5	Psma5;Gm8394
27.561	27.7565	27.6827	28.0122	27.678	27.8865				20	20	20	23	23	23	129.56	0	107.57	1026000000	51	Q3UPL0-2;Q3UPL0;S4R2A9;S4R192;S4R256;S4R1T5;Q3UPL0-3	Q3UPL0-2;Q3UPL0;S4R2A9	Protein transport protein Sec31A	Sec31a
24.9307	25.4273	24.6548	25.4484	24.6393	25.0438				5	5	5	15	15	15	39.308	0	17.028	165960000	13	Q3UPV6;E0CXZ9;P62482	Q3UPV6;E0CXZ9;P62482	Voltage-gated potassium channel subunit beta-2	Kcnab2
28.4751	28.4994	28.7365	28.7723	28.8331	28.617				38	35	35	33.7	32.1	32.1	180.53	0	247.73	1984600000	120	Q3UQ44	Q3UQ44	Ras GTPase-activating-like protein IQGAP2	Iqgap2
24.0474	23.9251	24.0581	23.7581	24.9096	23.6896				3	3	3	13.5	13.5	13.5	40.685	0	11.748	91598000	8	Q3US15;Q9R1J0	Q3US15;Q9R1J0	Sterol-4-alpha-carboxylate 3-dehydrogenase, decarboxylating	Nsdhl
24.9074	24.7642	25.0384	25.3293	24.8971	25.0142				7	7	7	9.1	9.1	9.1	104.58	0	17.923	155040000	19	Q3UUQ7	Q3UUQ7	GPI inositol-deacylase	Pgap1
24.7521	24.3584	24.6608	24.7034	24.5923	24.2789				6	6	6	8.7	8.7	8.7	86.186	0	12.427	113560000	14	Q3UVL4;Q3UVL4-2;F6TKZ2;Q3UVL4-3	Q3UVL4;Q3UVL4-2	Vacuolar protein sorting-associated protein 51 homolog	Vps51
27.0423	27.107	27.3416	27.18	26.8374	27.228				13	13	13	19.4	19.4	19.4	102.65	0	63.53	706100000	33	Q3UW53;E9PYV4;D3Z233;D3YYZ9	Q3UW53;E9PYV4	Protein Niban	Fam129a
26.1671	26.495	26.8801	25.9888	26.5956	25.6735				9	9	5	35.6	35.6	23.5	41.624	0	55.439	409020000	31	Q3UY68;Q91YS8;D3Z368	Q3UY68;Q91YS8	Calcium/calmodulin-dependent protein kinase type 1	Camk1
23.8842	24.1491	24.3425	24.6166	24.0388	24.4843				4	4	4	6.2	6.2	6.2	91.926	0	8.1446	89658000	6	Q3UYV9	Q3UYV9	Nuclear cap-binding protein subunit 1	Ncbp1
25.6778	25.2454	25.4049	25.6892	25.5022	26.0179				7	7	6	17.6	17.6	15.9	79.248	0	71.671	231610000	16	Q3UZ39;A0A087WSF5;G5E8E1;A0A087WNU6;E9Q9T1;A0A087WPK3;Q3UZ39-3;Q3UZ39-2	Q3UZ39	Leucine-rich repeat flightless-interacting protein 1	Lrrfip1
24.2979	24.3543	24.5208	24.3825	24.3496	23.9083				3	3	3	13.7	13.7	13.7	46.575	0	10.019	90120000	6	Q3V100;Q924M7;F6Q3K8	Q3V100;Q924M7	Mannose-6-phosphate isomerase	Mpi
28.1278	28.0358	28.2306	27.9247	28.1549	28.001				26	26	26	34.2	34.2	34.2	120.79	0	168.84	1338100000	125	Q3V117;Q91V92;Q3TS02	Q3V117;Q91V92	ATP-citrate synthase	Acly
27.2202	27.1199	27.3073	27.528	27.2594	27.2789				19	19	18	27.3	27.3	26.3	105.73	0	61.269	758070000	53	Q3V3R1	Q3V3R1	Monofunctional C1-tetrahydrofolate synthase, mitochondrial	Mthfd1l
25.5332	25.4209	25.7175	26.0134	25.5729	25.523				6	6	6	12.5	12.5	12.5	76.347	0	40.081	230690000	16	Q45VK5;Q9Z1X4-2;Q9Z1X4;Q9Z1X4-3	Q45VK5;Q9Z1X4-2;Q9Z1X4;Q9Z1X4-3	Interleukin enhancer-binding factor 3	Ilf3
30.7739	30.7441	30.9721	31.1686	31.2648	30.7757				18	18	18	52	52	52	43.096	0	248.62	9969300000	276	Q499X4;Q62465	Q499X4;Q62465	Synaptic vesicle membrane protein VAT-1 homolog	Vat1
29.7548	29.8165	29.7839	30.1944	29.7639	29.81				18	17	17	49.4	47.9	47.9	53.12	0	207.12	4537200000	103	Q499X7;Q9WUM4;E9PX03;E9PZJ0;E9PVJ1;B9EIZ7;Q920M5-3;Q920M5-2;Q920M5;Q920M5-4	Q499X7;Q9WUM4	Coronin;Coronin-1C	Coro1c
26.0847	26.2282	25.8949	25.8343	25.5756	25.8122				6	6	6	28.4	28.4	28.4	36.213	0	17.413	296960000	22	Q4FJK0;Q9CQ62	Q4FJK0;Q9CQ62	2,4-dienoyl-CoA reductase, mitochondrial	Decr1
23.6504	23.6587	23.27	23.1962	23.5231	23.3773				3	3	3	9.4	9.4	9.4	50.966	0	5.597	52887000	4	Q4FJN2;Q64378;B8JJC2	Q4FJN2;Q64378;B8JJC2	Peptidyl-prolyl cis-trans isomerase FKBP5;Peptidyl-prolyl cis-trans isomerase	Fkbp5
27.6694	27.8085	27.4475	28.0086	27.6411	28.0233				8	8	8	30.3	30.3	30.3	40.581	0	127.38	1078900000	64	Q4FJN9;Q920E5;A0A0G2JEA5;A0A0G2JDJ5;A0A0G2JEB3;A0A0G2JE82	Q4FJN9;Q920E5;A0A0G2JEA5;A0A0G2JDJ5;A0A0G2JEB3	Farnesyl pyrophosphate synthase	Fdps
26.7049	26.4257	26.5555	27.1306	26.6756	27.0991				3	3	1	26.4	26.4	6.9	16.502	0	39.006	538640000	18	Q4FJR7;Q60872;Q3UTA4;Q3TQZ4;M0QWL1;J3QP87;J3QNT6;Q8BX20;F6YNI8	Q4FJR7;Q60872;Q3UTA4;Q3TQZ4;M0QWL1;J3QP87;J3QNT6	Eukaryotic translation initiation factor 1A	Eif1a;Gm8300;Gm2016;Gm21936;Gm2035;Gm5039
26.538	26.2558	26.0508	24.2945	26.2491	22.3849				4	4	4	40.4	40.4	40.4	17.897	0	49.213	299910000	15	Q4FJR9;Q64339	Q4FJR9;Q64339	Ubiquitin-like protein ISG15	Isg15
23.3832	22.566	23.682	23.524	22.6096	23.5267				3	3	3	8	8	8	43.039	0.00035386	3.7629	29921000	3	Q4FK14;Q91V04	Q4FK14;Q91V04	Translocating chain-associated membrane protein;Translocating chain-associated membrane protein 1	Tram1
25.509	25.218	25.2647	25.6477	25.319	25.542				3	3	3	11	11	11	32.562	0	12.884	198280000	18	Q4FK22;Q9DC16;F6SLP4	Q4FK22;Q9DC16;F6SLP4	Endoplasmic reticulum-Golgi intermediate compartment protein 1	Ergic1
27.5857	27.8867	27.8464	27.6467	27.5519	27.5207				10	8	8	58.2	51.5	51.5	18.521	0	31.004	960420000	31	Q4FK36;Q9R0P5	Q4FK36;Q9R0P5	Destrin	Dstn
25.9934	26.091	26.1475	26.5644	26.3346	26.7559				8	8	8	40.8	40.8	40.8	32.667	0	57.341	384160000	21	Q4FK49;Q9D819	Q4FK49;Q9D819	Inorganic pyrophosphatase	Ppa1
25.5569	25.9757	25.5813	26.3938	26.1448	26.345				8	8	7	25.4	25.4	23.1	54.084	0	54.435	312600000	21	Q4FK57;Q8R180	Q4FK57;Q8R180	ERO1-like protein alpha	Ero1l
25.6257	24.467	26.193	24.8475	24.5336	27.331				3	3	3	17.3	17.3	17.3	17.6	0	22.416	264900000	11	Q4FK74;Q9D3D9	Q4FK74;Q9D3D9	ATP synthase subunit delta, mitochondrial	Atp5d
30.0173	29.9101	29.8441	30.275	29.8592	29.6285				17	17	17	41.4	41.4	41.4	50.06	0	193.39	4565900000	149	Q4FZK2;Q9D8N0	Q4FZK2;Q9D8N0	Elongation factor 1-gamma	Eef1g
29.5482	29.7533	29.3655	29.7028	29.4958	29.1249				11	11	11	79.4	79.4	79.4	10.963	0	38.437	3528300000	123	Q4KL76;Q64433	Q4KL76;Q64433	10 kDa heat shock protein, mitochondrial	Hspe1
26.0508	26.116	26.1885	26.3918	26.2244	26.2261				11	11	11	11.2	11.2	11.2	161.08	0	27.9	373270000	28	Q4LDD4-2;Q4LDD4;Q4LDD4-3;E9PUB0;F6XBJ8;D3YWW7	Q4LDD4-2;Q4LDD4;Q4LDD4-3;E9PUB0;F6XBJ8	Arf-GAP with Rho-GAP domain, ANK repeat and PH domain-containing protein 1	Arap1
24.5561	23.277	24.1568	23.1472	24.2444	22.9557				2	2	2	17.5	17.5	17.5	20.852	0	21.76	75334000	7	Q4QQP1;Q9CZG3;A0A0G2JH18	Q4QQP1;Q9CZG3;A0A0G2JH18	COMM domain-containing protein 8	Commd8
26.0281	26.3881	26.103	25.8449	25.992	25.3496				6	6	6	43.2	43.2	43.2	23.629	0	41.404	303620000	19	Q4V9W8;Q91ZR1;P56371	Q4V9W8;Q91ZR1	Ras-related protein Rab-4B	Rab4b
24.3865	23.0577	24.5326	22.1148	24.3828	23.3752				3	3	3	13.2	13.2	13.2	47.346	0	10.573	86864000	5	Q4V9X1;Q9JJA4;D3Z369	Q4V9X1;Q9JJA4	Ribosome biogenesis protein WDR12	Wdr12
25.2573	25.8407	26.0737	24.8384	26.0584	25.807				6	6	6	33.2	33.2	33.2	28.152	0	30.979	259040000	16	Q4VA29;Q9CQE8	Q4VA29;Q9CQE8	UPF0568 protein C14orf166 homolog	2700060E02Rik
25.0347	25.3783	25.1803	25.0068	24.8685	24.9801				5	5	5	23.6	23.6	23.6	43.221	0	18.763	171720000	12	Q4VAA9;Q8BP48;A0A0G2JFL1	Q4VAA9;Q8BP48	Methionine aminopeptidase 1	Metap1
23.8059	21.8003	24.1011	23.9487	23.7118	23.7789				3	3	3	12.8	12.8	12.8	24.918	0	5.1139	65617000	7	Q4VAE3	Q4VAE3	Transmembrane protein 65	Tmem65
29.9144	30.126	30.1011	29.929	30.2511	30.1611				11	11	3	67.9	67.9	24.9	21.782	0	96.032	5075200000	89	Q4VAE6;Q9QUI0;A0A0A6YXF6;H3BL56;A0A0G2JEP8;Q9CR99;A0A0A6YWJ1	Q4VAE6;Q9QUI0;A0A0A6YXF6;H3BL56;A0A0G2JEP8	Transforming protein RhoA	Rhoa;Rhoc
29.4765	29.6037	29.4668	29.3305	29.5144	28.9528				13	13	13	72.6	72.6	72.6	23.897	0	209.35	3303000000	116	Q50HX4;Q91V41;A2AL34	Q50HX4;Q91V41;A2AL34	Ras-related protein Rab-14	Rab14
27.9865	28.4506	27.5803	27.0599	27.7813	26.7019				7	7	7	52.9	52.9	52.9	8.2038	0	36.385	1041800000	60	Q52KP0;Q9JJI8	Q52KP0;Q9JJI8	60S ribosomal protein L38	Rpl38
29.9906	29.9959	30.0589	30.3842	30.122	30.1484				14	14	6	67.4	67.4	33.7	20.825	0	308.73	5564800000	149	Q52L50;Q99JI6	Q52L50;Q99JI6	Ras-related protein Rap-1b	Rap1b
28.0062	27.7325	28.1021	28.0916	28.0112	27.8817				32	32	32	38	38	38	133.73	0	264.32	1251300000	103	Q53WR6;Q61543;F8WHM5;F6RSH1;E9PWD8	Q53WR6;Q61543;F8WHM5	Golgi apparatus protein 1	Glg1
30.7764	31.073	30.7987	30.8421	30.7766	30.7343				19	19	19	57.5	57.5	57.5	36.586	0	284.41	8724600000	278	Q540D7;Q9JII6;B1AXW3	Q540D7;Q9JII6;B1AXW3	Alcohol dehydrogenase [NADP(+)]	Akr1a1
24.5236	24.4148	23.9822	24.2853	24.2036	23.9444				3	3	3	15.2	15.2	15.2	20.451	0	26.306	90722000	5	Q540E6;Q921J2	Q540E6;Q921J2	GTP-binding protein Rheb	Rheb
25.6347	25.405	26.0358	25.1629	26.486	26.1242				9	9	9	13.4	13.4	13.4	85.73	0	40.704	276120000	30	Q542D9;Q62351;Q8C872	Q542D9;Q62351;Q8C872	Transferrin receptor protein 1	Tfrc
30.9058	31.0168	30.8772	30.0818	30.8578	29.8098				14	14	14	56	56	56	27.013	0	288.25	8102700000	249	Q542F1;Q9Z1Q5	Q542F1;Q9Z1Q5	Chloride intracellular channel protein 1	Clic1
28.6345	28.9434	28.7435	28.7294	28.7555	28.7688				12	12	12	50.8	50.8	50.8	27.855	0	139.31	2093500000	80	Q542H2;Q9Z2U0;Q9CWH6	Q542H2;Q9Z2U0	Proteasome subunit alpha type;Proteasome subunit alpha type-7	Psma7
28.2215	28.2593	28.305	27.7001	28.4675	27.8724				20	20	20	42	42	42	80.751	0	193.97	1452600000	116	Q543B9;Q9QUR6	Q543B9;Q9QUR6	Prolyl endopeptidase	Prep
27.2146	27.1966	26.9996	27.2685	27.0969	26.6353				11	11	11	45.4	45.4	45.4	33.995	0	63.048	654430000	37	Q543H0;Q64674	Q543H0;Q64674	Spermidine synthase	Srm
26.355	26.4855	26.791	26.9872	26.7487	27.1568				11	11	11	37.6	37.6	37.6	40.472	0	47.084	509090000	42	Q543K5;Q99K85;Q3U6K9;E9Q6P1	Q543K5;Q99K85;Q3U6K9	Phosphoserine aminotransferase	Psat1
23.1427	23.1245	23.1976	22.8731	23.5089	23.7491				2	2	2	15.2	15.2	15.2	27.435	0	11.472	36556000	7	Q5U452;Q543M9;Q99PW4;A2A5R0	Q5U452;Q543M9;Q99PW4;A2A5R0	TP53-regulating kinase	2810408M09Rik;Trp53rk;Tp53rk
28.2228	28.9559	27.3416	28.4265	27.2984	28.0415				11	11	11	39.2	39.2	39.2	29.994	0	80.662	1271200000	44	Q543N3;Q61792;A2A6G9;A2A6H0;A2A6G7;A2A6G8;A2A6G6;A2A6H1;A2A6G5;E9Q0N6;A2A6G0;A2A6G4;Q9DC07	Q543N3;Q61792;A2A6G9;A2A6H0;A2A6G7;A2A6G8;A2A6G6	LIM and SH3 domain protein 1	Lasp1
27.8497	27.8263	28.1776	27.6184	28.0359	27.6688				13	13	13	60.9	60.9	60.9	28.729	0	197.29	1171200000	83	Q543N5;Q9QYB1	Q543N5;Q9QYB1	Chloride intracellular channel protein 4	Clic4
22.8403	24.4544	24.3265	22.8407	24.3717	22.1557				2	2	2	18.1	18.1	18.1	20.486	0	11.366	84308000	3	Q543P7;Q9WUL7	Q543P7;Q9WUL7	ADP-ribosylation factor-like protein 3	Arl3
24.2664	24.5311	24.8676	24.1092	24.6483	24.3075				4	4	4	13	13	13	50.469	0	16.477	110980000	8	Q544C3;Q61542	Q544C3;Q61542	StAR-related lipid transfer protein 3	Stard3
30.3744	30.4813	30.6162	30.6011	30.5902	30.591				17	17	17	78.9	78.9	78.9	15.944	0	179.54	7227700000	157	Q544F6;Q9CQI6	Q544F6;Q9CQI6	Coactosin-like protein	Cotl1
25.2278	26.3695	23.3585	24.4206	25.1879	24.5774				5	5	5	23.8	23.8	23.8	35.638	0	40.341	193470000	9	Q544H0;Q9Z1D1	Q544H0;Q9Z1D1	Eukaryotic translation initiation factor 3 subunit G	Eif3g
26.164	26.0294	26.1487	26.2519	26.1027	26.508				6	6	6	28.8	28.8	28.8	30.048	0	19.056	365090000	35	Q544R1;Q9Z2Y8;Q80ZV3	Q544R1;Q9Z2Y8;Q80ZV3	Proline synthase co-transcribed bacterial homolog protein	Prosc
27.464	27.8637	27.7782	27.5938	27.7186	28.096				10	10	10	35	35	35	44.547	0	85.075	1067600000	58	Q544R5;Q921F2;A0A087WRZ5;Q8R0B4;Q8BLD4;Q6VYI5;Q6VYI4;A0A087WR97;A0A087WQA5;A0A087WRP4;H3BJV1;A0A087WSH7;A0A087WQX8;A0A087WNY6;A0A087WS74;A0A087WSE4;A0A087WS17;A0A087WP57;A0A087WSC6	Q544R5;Q921F2;A0A087WRZ5;Q8R0B4;Q8BLD4;Q6VYI5;Q6VYI4;A0A087WR97;A0A087WQA5;A0A087WRP4;H3BJV1;A0A087WSH7	TAR DNA-binding protein 43	Tardbp
26.0173	25.3854	26.4017	26.3138	25.6144	25.9519				3	3	3	14.3	14.3	14.3	24.255	0	21.835	291840000	13	Q545D8;Q61878	Q545D8;Q61878	Bone marrow proteoglycan;Eosinophil granule major basic protein	Prg2
25.6123	26.6081	25.2314	24.7047	25.5454	24.5317				3	3	3	11.8	11.8	11.8	26.201	0	20.36	227150000	16	Q545E6;Q62348	Q545E6;Q62348	Translin	Tsn
27.4868	27.7167	27.935	26.8271	27.8531	27.1504				9	9	9	43.9	43.9	43.9	22.965	0	66.933	919040000	54	Q545G0;Q9R1P1;D3YUM8	Q545G0;Q9R1P1	Proteasome subunit beta type;Proteasome subunit beta type-3	Psmb3
30.1471	30.0287	29.9716	30.3643	30.0186	30.0109				11	11	11	38.9	38.9	38.9	33.996	0	244.49	5087300000	88	Q545I6;Q9WUU7	Q545I6;Q9WUU7	Cathepsin Z	Ctsz
26.263	26.1639	26.0116	26.558	25.8874	26.2911				8	8	8	36.4	36.4	36.4	27.656	0	33.305	357350000	20	Q545N8;Q9Z2M7;Q91W01;Q545Q8;O35621	Q545N8;Q9Z2M7	Phosphomannomutase;Phosphomannomutase 2	Pmm2
27.3559	27.7193	28.0495	26.0434	28.3644	28.2696				4	4	4	18.2	18.2	18.2	30.381	0	66.497	1107200000	48	Q545Q2;Q64310;E0CXD9;F7CH13	Q545Q2;Q64310;E0CXD9;F7CH13	Surfeit locus protein 4	Surf4
24.0966	24.091	23.6425	24.0167	23.3125	24.043				3	3	3	17.8	17.8	17.8	43.008	0	11.937	79089000	3	Q545R3;Q62433;E9Q514;E9Q0J8;E9PZC7;E9Q7G8;E9Q147;E9Q7V2;E9Q5I8;E9Q3F9;E9PVF3	Q545R3;Q62433;E9Q514	Protein NDRG1	Ndrg1
24.4606	24.9076	24.7641	25.3756	24.9275	25.4312				6	6	6	17.6	17.6	17.6	51.012	0	16.942	150260000	12	Q548F2;Q9R111;D3YU09	Q548F2;Q9R111;D3YU09	Guanine deaminase	Gda
27.1602	27.4163	27.3248	26.8366	27.6722	27.2264				8	8	8	47.2	47.2	47.2	21.458	0	138.88	837940000	59	Q54AA2;Q9EPB4;A0A0U1RQ20	Q54AA2;Q9EPB4;A0A0U1RQ20	Apoptosis-associated speck-like protein containing a CARD	Pycard
30.3383	30.4023	30.4419	30.3807	30.3258	30.2466				22	22	22	46.5	46.5	46.5	47.153	0	258.76	6193700000	221	Q564E8;Q9D8E6	Q564E8;Q9D8E6	60S ribosomal protein L4	Rpl4
25.0432	25.1913	25.3655	25.7526	24.8357	25.8158				9	9	9	9.7	9.7	9.7	117.45	0	14.934	191700000	11	Q569Z5;F8WHR6;Q569Z5-2	Q569Z5;F8WHR6;Q569Z5-2	Probable ATP-dependent RNA helicase DDX46	Ddx46
25.9809	25.9581	25.6043	25.8238	25.3361	25.3409				5	5	4	6.1	6.1	6.1	108.18	0	19.962	255090000	13	Q569Z6;Q8BZN7;F6YH92;F6YSQ2	Q569Z6;Q8BZN7	Thyroid hormone receptor-associated protein 3	Thrap3
27.1888	27.2498	27.2464	26.4423	27.0299	26.6495				10	10	10	18.3	18.3	18.3	57.673	0	50.566	654690000	38	Q571E4	Q571E4	N-acetylgalactosamine-6-sulfatase	Galns
25.6977	26.0557	25.7473	25.0761	25.7594	25.6455				9	9	9	8.3	8.3	8.3	143.83	0	92.086	259200000	24	Q58A65-5;Q58A65-2;Q58A65;A0A0R4J196;F8WH31;E9PUD1;Q58A65-6;Q58A65-3;Q58A65-4;F6SH61;Z4YMB8;F6WNT4;E9Q6B6;E9Q6E0;J3QNR6;K3W4S4;Q9ESN9-2;Q9ESN9-3;Q9ESN9-5;Q9ESN9-4;Q9ESN9;Q9ESN9-6	Q58A65-5;Q58A65-2;Q58A65;A0A0R4J196;F8WH31;E9PUD1;Q58A65-6;Q58A65-3;Q58A65-4;F6SH61;Z4YMB8	C-Jun-amino-terminal kinase-interacting protein 4	Spag9
24.4474	22.8461	24.907	23.4626	24.7497	23.2876				4	4	4	10	10	10	65.617	0	32.726	100750000	7	Q58E38;Q9JIA7	Q58E38;Q9JIA7	Sphingosine kinase 2	Sphk2
26.6139	26.2442	26.4446	26.5329	26.4554	26.4049				9	9	9	22.8	22.8	22.8	58.841	0	80.726	411950000	27	Q58E59;Q9D554	Q58E59;Q9D554	Splicing factor 3A subunit 3	Sf3a3
28.0237	28.0677	28.15	28.2689	28.0818	28.0826				17	17	17	43.4	43.4	43.4	47.436	0	73.858	1327700000	77	Q5BKQ9;Q8BG32;G3UWW7;G3UXL5;G3UYH2;G3UYL8;G3UX15;G3UYI4;G3UYL3;G3UZ28;G3UX67;G3UWV7;G3UZ33	Q5BKQ9;Q8BG32	26S proteasome non-ATPase regulatory subunit 11	Psmd11
27.3153	27.1211	26.8653	26.9649	27.0034	26.9629				11	11	11	18.3	18.3	18.3	94.629	0	47.426	648380000	57	Q5BL18;Q8K310;A0A087WSU2;A0A087WSP7;A0A087WQZ1;A0A087WQD6;A0A087WQ54;A0A087WNW7	Q5BL18;Q8K310;A0A087WSU2	Matrin-3	Matr3
23.5834	23.7699	23.4487	24.01	23.5414	24.2105				4	4	4	8.9	8.9	8.9	63.928	0	10.612	64454000	5	Q5EG47;Q8BRK8	Q5EG47	5-AMP-activated protein kinase catalytic subunit alpha-1	Prkaa1
28.5863	28.3713	28.3761	28.4656	28.384	28.4311				9	9	9	30.1	30.1	30.1	20.824	0	62.741	1689700000	69	Q5F1Z8;Q60648	Q5F1Z8;Q60648	Ganglioside GM2 activator	Gm2a
27.2272	27.5765	27.3371	27.8419	27.5777	27.5068				7	7	7	33.6	33.6	33.6	37.154	0	94.629	982180000	45	Q8CAG6;Q5F271;Q9JHK5;Q5F270	Q8CAG6;Q5F271;Q9JHK5	Pleckstrin	Plek
23.5601	23.7716	23.7012	22.4146	23.0956	23.6007				2	2	2	5.8	5.8	5.8	23.987	0	6.7475	58790000	4	Q5F284;Q5F283;Q9JIZ9	Q5F284;Q5F283;Q9JIZ9	Phospholipid scramblase 3	Plscr3
28.3031	27.2611	27.4309	27.6646	27.1479	27.3487				12	12	12	38.7	38.7	38.7	47.222	0	112.83	1124200000	30	Q5FW82;Q64345;E9PV48	Q5FW82;Q64345;E9PV48	Interferon-induced protein with tetratricopeptide repeats 3	Ifit3;I830012O16Rik
21.8546	22.291	23.5816	23.5678	24.412	22.1031				2	2	2	6.7	6.7	6.7	53.254	0	11.68	44090000	5	Q5FWJ9;Q63850	Q5FWJ9;Q63850	Nuclear pore glycoprotein p62	Nup62
25.692	26.1664	25.029	23.8161	25.2802	23.3786				2	2	2	11.9	11.9	11.9	13.724	0	44.66	200020000	11	Q5HZY7;Q9CR51	Q5HZY7;Q9CR51	V-type proton ATPase subunit G 1	Atp6v1g1
27.0859	27.3505	26.8464	27.2404	26.7534	27.1914				9	9	9	33.6	33.6	33.6	28.948	0	68.002	605960000	35	Q5I0W0;Q9CQQ7;A0A0G2JGX3	Q5I0W0;Q9CQQ7;A0A0G2JGX3	ATP synthase F(0) complex subunit B1, mitochondrial	Atp5f1
22.8356	23.183	22.6481	21.8876	21.8527	22.83				3	3	3	3.9	3.9	3.9	98.601	0	6.5436	31528000	6	Q5KU39	Q5KU39	Vacuolar protein sorting-associated protein 41 homolog	Vps41
25.3329	25.5328	25.417	24.4346	25.3669	24.216				3	3	3	31.9	31.9	31.9	17.32	0	32.102	185760000	20	Q5M9J2;Q9D0S9	Q5M9J2;Q9D0S9	Histidine triad nucleotide-binding protein 2, mitochondrial	Hint2
25.1943	25.5157	25.8867	23.2213	25.9742	23.4414				5	5	5	24.1	24.1	24.1	39.832	0	42.995	228240000	18	Q5M9L0;Q91WK2	Q5M9L0;Q91WK2	Eukaryotic translation initiation factor 3 subunit H	Eif3h
24.0643	23.7175	23.9122	24.1745	24.5269	23.8517				2	2	2	12.7	12.7	12.7	24.038	0	13.255	84576000	8	Q5M9P5;Q8K3J1	Q5M9P5;Q8K3J1	NADH dehydrogenase [ubiquinone] iron-sulfur protein 8, mitochondrial	Ndufs8
23.4357	23.3266	23.2138	23.3953	23.1732	23.0134				2	2	2	3.1	3.1	3.1	100.19	0	4.8373	44054000	6	Q5PPR2;Q6P1Y9;Q8R3S6	Q5PPR2;Q6P1Y9;Q8R3S6	Exocyst complex component 1	Exoc1
28.6027	28.7061	28.7054	28.0487	28.8571	28.021				11	10	10	56.6	53.1	53.1	32.953	0	288.87	1919000000	89	Q5RKN9;P47753;A0A0G2JE27	Q5RKN9;P47753	F-actin-capping protein subunit alpha-1	Capza1
24.2466	22.0902	23.8136	24.315	23.9831	24.1775				4	4	4	7.3	7.3	7.3	68.23	0.00036114	4.0836	72515000	7	Q5SQ20;Q9EQ61	Q5SQ20;Q9EQ61	Pescadillo homolog	Pes1
28.6182	28.4339	28.8479	29.0848	29.2226	28.6308				9	9	9	38.3	38.3	38.3	29.524	0	194.78	2354900000	100	Q5SQB0;Q5SQB7;Q61937;E9Q5T3;Q9DAY9;Q5SQB5	Q5SQB0;Q5SQB7;Q61937;E9Q5T3;Q9DAY9;Q5SQB5	Nucleophosmin	Npm1;Gm5611
23.5469	23.4865	23.4711	23.4164	23.4809	24.1532				4	4	4	11.9	11.9	11.9	47.116	0	9.5409	60338000	7	Q5SS83;Q60634-3;Q60634-2;Q60634	Q5SS83;Q60634-3;Q60634-2;Q60634	Flotillin-2	Flot2
22.0235	23.6601	23.5098	23.757	22.8865	23.4086				2	2	2	6.3	6.3	6.3	43.989	0.002906	2.5023	53934000	6	Q5SSK2;Q8R2V5	Q5SSK2;Q8R2V5	Arf-GAP with dual PH domain-containing protein 2	Adap2
26.0227	26.1812	25.8777	26.2969	25.9408	25.9455				8	8	8	9	9	9	155.59	0	52.063	327840000	31	Q5SSZ5;Q5SSZ5-2;Q9DBT6;A0A087WRU0;A0A087WQ94;A0A087WQM0;A0A087WQS0;E9Q0S6;Q8CGB6-2;Q8CGB6-4;Q8CGB6;Q8CGB6-3	Q5SSZ5;Q5SSZ5-2	Tensin-3	Tns3
25.0707	24.7404	24.5292	24.583	24.2133	24.6526				4	4	4	16	16	16	44.163	0	20.637	121350000	8	Q5SU72;Q5SU71;Q61510	Q5SU72;Q5SU71;Q61510	E3 ubiquitin/ISG15 ligase TRIM25	Trim25
28.5993	28.2533	28.5203	28.4024	28.1292	28.1869				24	24	24	29.8	29.8	29.8	117.23	0	202.87	1605400000	104	Q5SUA5;Q5SYD0-2;Q5SYD0	Q5SUA5	Unconventional myosin-Ig	Myo1g
25.1589	25.0616	25.6756	25.3178	24.9134	25.3267				6	6	6	11.6	11.6	11.6	67.73	0	24.614	188130000	12	Q5SUH7;Q5SUH6;Q99KN9-2;Q99KN9	Q5SUH7;Q5SUH6;Q99KN9-2;Q99KN9	Clathrin interactor 1	Clint1
26.5322	26.5058	26.3962	26.8612	26.6362	26.736				12	12	12	16.3	16.3	16.3	144.63	0	48.121	424410000	28	Q5SUR0;F6RUL9;G3UY86	Q5SUR0	Phosphoribosylformylglycinamidine synthase	Pfas
26.6172	26.1406	26.9379	26.5269	27.0593	26.8844				8	8	8	53.4	53.4	53.4	18.672	0	44.289	517210000	41	Q5SUR3;Q9WTX5;E9PUV4;E9Q3Q7	Q5SUR3;Q9WTX5;E9PUV4	S-phase kinase-associated protein 1	Skp1a;Skp1
26.739	26.6983	26.3439	26.9483	26.4162	26.4346				4	4	4	7.8	7.8	7.8	64.988	0	33.425	453780000	25	Q5SUT0;Q5SUS9;Q61545	Q5SUT0;Q5SUS9;Q61545	RNA-binding protein EWS	Ewsr1
23.1834	23.0091	23.0279	23.1515	23.3215	22.0846				3	3	3	2.6	2.6	2.6	139.92	0	7.4898	38441000	5	Q5SVR0-2;Q5SVR0;Q3UYK3-2;Q3UYK3	Q5SVR0-2;Q5SVR0	TBC1 domain family member 9B	Tbc1d9b
24.4554	24.6363	25.1305	23.7788	24.8547	23.412				4	4	4	18.7	18.7	18.7	40.88	0	31.461	114540000	10	Q5SWZ0;Q8R574	Q5SWZ0;Q8R574	Phosphoribosyl pyrophosphate synthase-associated protein 2	Prpsap2
27.3869	27.3456	27.3695	27.6848	27.1778	27.5				7	7	7	23.2	23.2	23.2	34.155	0	30.466	783760000	47	Q5SX53;Q9CR62;Q5SX46;Q5SX48	Q5SX53;Q9CR62;Q5SX46	Mitochondrial 2-oxoglutarate/malate carrier protein	Slc25a11
25.5067	25.8164	25.8709	26.6909	26.1464	26.7793				6	6	6	14.7	14.7	14.7	61.014	0	17.689	275730000	14	Q5SX75;Q60716-2;Q60716;B0QZH3	Q5SX75;Q60716-2;Q60716	Prolyl 4-hydroxylase subunit alpha-2	P4ha2
32.5812	32.5518	32.6723	32.5148	32.4945	32.4286				92	92	92	54.3	54.3	54.3	191.98	0	323.31	29039000000	952	Q5SXR6;Q68FD5;F6Z1R4	Q5SXR6;Q68FD5	Clathrin heavy chain;Clathrin heavy chain 1	Cltc
30.1565	30.2422	29.8054	30.0194	29.9228	29.4535				9	9	9	35	35	35	24.831	0	132.56	4717100000	142	Q5XJF6;P53026;D6RE43	Q5XJF6;P53026	Ribosomal protein;60S ribosomal protein L10a	Rpl10a
27.8701	27.9447	27.7218	27.94	27.9071	28.1077				20	20	20	36.2	36.2	36.2	57.229	0	70.824	1173800000	86	Q5XJY5	Q5XJY5	Coatomer subunit delta	Arcn1
24.2523	24.3058	24.1024	24.2041	23.7578	23.9057				3	3	3	4.2	4.2	4.2	99.641	0	15.263	82985000	9	Q60591-2;Q60591;Q8C443;A2AQC8;B5B2R5;Q60591-4	Q60591-2;Q60591;Q8C443;A2AQC8;B5B2R5;Q60591-4	Nuclear factor of activated T-cells, cytoplasmic 2	Nfatc2
28.2411	28.0667	28.4199	28.0577	28.2503	28.1517				22	22	22	31.3	31.3	31.3	116.45	0	112.01	1489100000	103	Q60597;Q60597-3;Z4YJV4;Q60597-2;Q60597-4;E9Q7L0;Q5SVY1;Q5SVY0	Q60597;Q60597-3;Z4YJV4;Q60597-2;Q60597-4	2-oxoglutarate dehydrogenase, mitochondrial	Ogdh
30.6134	30.0635	30.4084	30.9613	30.5352	30.6325				9	9	9	74.2	74.2	74.2	16.961	0	186.59	7485900000	112	Q60605-2;Q60605;Q8CI43	Q60605-2;Q60605	Myosin light polypeptide 6	Myl6
27.4465	27.0885	27.4816	27.8364	27.2394	27.8068				8	8	8	47.9	47.9	47.9	25.238	0	52.481	833440000	40	Q60631;B1AT92;Q60631-2;B1AT95	Q60631;B1AT92;Q60631-2	Growth factor receptor-bound protein 2	Grb2
26.4765	26.8852	26.6381	27.1347	26.4806	27.0573				4	4	4	19.7	19.7	19.7	25.378	0	18.422	525410000	18	Q60692	Q60692	Proteasome subunit beta type-6	Psmb6
26.2621	26.9438	26.5728	26.3897	26.7983	26.6532				13	13	13	34.5	34.5	34.5	60.909	0	77.804	505530000	31	Q60715;Q60715-2;E9Q7B0	Q60715;Q60715-2;E9Q7B0	Prolyl 4-hydroxylase subunit alpha-1	P4ha1
26.3061	26.577	26.2804	26.1058	26.189	25.8629				8	8	8	30.4	30.4	30.4	45.133	0	53.453	383810000	32	Q60737;A2ANR6	Q60737	Casein kinase II subunit alpha	Csnk2a1
25.8761	26.0506	25.6425	26.2772	25.6909	25.595				6	6	6	12.2	12.2	12.2	48.37	0	39.28	289830000	19	Q60749;A0A087WSL3;A0A087WR32;Q9WU01-2;Q9R226;Q9WU01	Q60749	KH domain-containing, RNA-binding, signal transduction-associated protein 1	Khdrbs1
25.9772	26.0336	26.2215	26.314	26.0965	26.3446				5	5	5	18.1	18.1	18.1	44.887	0	39.14	336310000	16	Q60766-2;Q60766;Q5NCB5	Q60766-2;Q60766;Q5NCB5	Immunity-related GTPase family M protein 1	Irgm1
25.7948	25.815	25.8966	25.9085	25.5927	26.2462				9	9	9	14.5	14.5	14.5	67.942	0	24.712	273880000	27	Q60770;Q60770-2;A0A0G2JEI5;A2AEC9;A0A0G2JEQ3	Q60770;Q60770-2	Syntaxin-binding protein 3	Stxbp3
25.2321	25.2139	25.23	25.6846	24.9284	25.4013				4	4	4	6.7	6.7	6.7	74.854	0	8.5855	194460000	11	Q60855;F7D1J2	Q60855	Receptor-interacting serine/threonine-protein kinase 1	Ripk1
28.9523	28.8097	28.8401	29.1154	28.7333	28.9014				25	25	25	44.2	44.2	44.2	62.581	0	276.37	2298600000	111	Q60864	Q60864	Stress-induced-phosphoprotein 1	Stip1
27.4241	26.889	27.6967	28.1019	27.5614	28.456				9	9	9	14.9	14.9	14.9	78.168	0	51.618	1016900000	37	Q60865;F6YLI0	Q60865	Caprin-1	Caprin1
25.4143	25.1656	25.644	25.7302	25.2594	25.5374				7	7	7	13	13	13	75.877	0	45.74	209730000	30	Q60902-3;Q60902-4;Q60902-2;Q60902	Q60902-3;Q60902-4;Q60902-2;Q60902	Epidermal growth factor receptor substrate 15-like 1	Eps15l1
29.6899	30.1097	30.146	29.9068	30.1939	29.9048				16	16	16	71.4	71.4	71.4	30.755	0	323.31	5212500000	192	Q60932-2;Q60932;F2Z471	Q60932-2;Q60932;F2Z471	Voltage-dependent anion-selective channel protein 1	Vdac1
25.1028	24.7601	25.3981	24.2126	24.8691	25.0408				6	6	6	9.4	9.4	9.4	93.262	0	26.24	154970000	15	Q60953-2;Q60953;F7BTZ2;D3Z3A6;D3YXR5	Q60953-2;Q60953;F7BTZ2;D3Z3A6;D3YXR5	Protein PML	Pml
25.5664	22.836	22.4453	25.1551	23.8013	25.1035				8	2	2	19.5	9.2	9.2	47.655	0	14.869	136080000	8	Q60972	Q60972	Histone-binding protein RBBP4	Rbbp4
24.8024	24.8282	25.045	24.5283	25.2945	24.8698				4	4	4	34.8	34.8	34.8	21.897	0	38.552	154680000	23	Q60I30;Q9D892	Q60I30;Q9D892	Inosine triphosphate pyrophosphatase	Itpa
25.5668	25.6801	25.8151	25.458	25.8938	25.9667				8	8	8	16.2	16.2	16.2	64.282	0	35.044	263110000	39	Q61024;D3Z028;D3YYR0;D3Z0C2	Q61024	Asparagine synthetase [glutamine-hydrolyzing]	Asns
28.2154	28.2264	27.4038	28.3825	27.5174	28.2754				9	9	5	34	34	17.7	46.049	0	104.4	1301000000	54	Q61029-3;Q61029;Q61029-2;Q61029-4;Q61033-2	Q61029-3;Q61029;Q61029-2;Q61029-4	Lamina-associated polypeptide 2, isoforms beta/delta/epsilon/gamma	Tmpo
27.6733	27.7523	27.7934	28.0681	27.7102	27.7475				15	15	15	34	34	34	57.432	0	70.366	1059000000	58	Q61035;G5E823;Q99KK9	Q61035	Histidine--tRNA ligase, cytoplasmic	Hars
28.0873	27.9639	27.9408	28.2965	27.9298	28.2185				14	14	14	36.1	36.1	36.1	44.593	0	154.11	1266400000	84	Q61081	Q61081	Hsp90 co-chaperone Cdc37;Hsp90 co-chaperone Cdc37, N-terminally processed	Cdc37
24.2508	23.9699	24.4569	24.9875	24.1611	24.6663				6	6	6	13	13	13	82.58	0	27.912	95213000	11	Q61102	Q61102	ATP-binding cassette sub-family B member 7, mitochondrial	Abcb7
22.4592	22.3119	23.204	22.6916	22.6257	23.748				2	2	2	2.2	2.2	2.2	116.97	0	7.1793	28283000	5	Q61136	Q61136	Serine/threonine-protein kinase PRP4 homolog	Prpf4b
23.2004	24.167	24.0968	23.2465	24.6031	22.8469				3	3	3	22	22	22	22.96	0	27.598	75893000	6	Q61160	Q61160	FAS-associated death domain protein	Fadd
29.6348	29.5708	29.59	29.8973	29.7866	29.68				11	11	11	60.6	60.6	60.6	21.778	0	113.24	4029400000	116	Q61171;D3Z4A4	Q61171;D3Z4A4	Peroxiredoxin-2	Prdx2
24.0169	23.0491	24.097	22.4803	25.4506	22.8864				2	2	2	12.2	12.2	12.2	25.581	0	25.31	104020000	6	Q61206	Q61206	Platelet-activating factor acetylhydrolase IB subunit beta	Pafah1b2
33.1023	33.1234	33.1884	33.1891	33.1768	33.0896				53	53	48	80.7	80.7	75.4	70.148	0	323.31	45035000000	932	Q61233;D3YZ25;D3YVW8;D3Z7D9;D3Z311	Q61233	Plastin-2	Lcp1
23.4048	23.2213	21.6366	22.01	23.8397	23.5045				3	3	3	10.6	10.6	10.6	38.97	0	14.33	44123000	6	Q61249	Q61249	Immunoglobulin-binding protein 1	Igbp1
26.9647	27.1194	26.8778	25.6876	27.2668	26.0203				5	5	5	13.9	13.9	13.9	63.798	0	54.441	570450000	37	Q61263;A0A087WNN8;A0A087WSJ5	Q61263;A0A087WNN8	Sterol O-acyltransferase 1	Soat1
27.4002	27.4044	26.8624	27.1781	27.0347	26.4764				6	6	6	28.2	28.2	28.2	27.956	0	131.33	628430000	29	Q61335	Q61335	B-cell receptor-associated protein 31	Bcap31
23.5115	25.6959	26.4891	25.6123	26.2035	27.1014				6	6	6	30.3	30.3	30.3	34.463	0	63.21	322670000	33	Q61425	Q61425	Hydroxyacyl-coenzyme A dehydrogenase, mitochondrial	Hadh
24.7077	24.7138	24.7243	24.5277	24.9451	25.0378				5	5	5	15	15	15	72.082	0	13.81	133520000	8	Q61550	Q61550	Double-strand-break repair protein rad21 homolog	Rad21
24.6372	25.5863	25.6991	25.7841	26.2402	26.509				10	10	10	28	28	28	54.507	0	63.846	275210000	21	Q61553;A0A0G2JDU7;F7BDR1	Q61553;A0A0G2JDU7	Fascin	Fscn1
25.357	24.524	26.599	24.307	25.1049	26.5109				16	16	16	6.6	6.6	6.6	312.3	0	38.388	241640000	24	Q61554;Q61555	Q61554	Fibrillin-1	Fbn1
24.3354	24.8901	24.9717	25.2923	25.8632	25.9955				7	7	7	16.5	16.5	16.5	64.697	0	17.349	184760000	10	Q61576;A2A4H9;F6W360	Q61576;A2A4H9	Peptidyl-prolyl cis-trans isomerase FKBP10	Fkbp10
31.1766	31.234	31.1681	31.2235	31.1151	30.9718				34	34	27	80.4	80.4	64.9	50.537	0	323.31	11178000000	346	Q61598;Q61598-2	Q61598;Q61598-2	Rab GDP dissociation inhibitor beta	Gdi2
28.7948	29.4197	28.5995	27.514	29.2275	28.2658				9	9	9	57	57	57	22.851	0	188.43	2467700000	128	Q61599;A0A0N4SVH4;D3YWL7	Q61599	Rho GDP-dissociation inhibitor 2	Arhgdib
27.021	26.857	26.6323	26.3478	26.5622	26.1683				12	12	10	38.8	38.8	35.2	46.784	0	93.29	484360000	35	Q61635	Q61635		Ifi47
25.8495	26.0753	25.3448	25.8272	25.6471	25.4991				7	7	7	20.5	20.5	20.5	53.893	0	46.74	253550000	17	Q8R3C7;Q8BZY3;Q61655;Q9QY15	Q8R3C7;Q8BZY3;Q61655	ATP-dependent RNA helicase DDX19A	Ddx19b;Ddx19a
30.1501	30.1268	30.3111	30.4814	30.189	30.4153				30	30	21	48.1	48.1	33.8	69.265	0	165.35	5829200000	208	Q8BTS0;Q61656;S4R1I6;B1ARB9;B1ARC0;S4R1E3	Q8BTS0;Q61656;S4R1I6	Probable ATP-dependent RNA helicase DDX5	Ddx5
26.2798	26.5283	26.42	26.2246	26.671	25.967				13	11	11	23.3	20.5	20.5	91.696	0	53.887	409580000	25	Q61699-2;Q61699;E9Q0U7;A0A0J9YTZ7;D3Z3I9;D3Z027	Q61699-2;Q61699;E9Q0U7	Heat shock protein 105 kDa	Hsph1
26.2903	26.3845	26.0874	26.112	25.9761	26.1712				2	2	2	8.9	8.9	8.9	33.097	0	28.23	342860000	15	Q61735;Q61735-2	Q61735;Q61735-2	Leukocyte surface antigen CD47	Cd47
26.1138	25.7717	26.1221	26.3888	25.8468	26.3374				14	14	14	16.5	16.5	16.5	119.6	0	34.824	318840000	19	Q61739-2;Q61739;F6VSK8	Q61739-2;Q61739;F6VSK8	Integrin alpha-6;Integrin alpha-6 heavy chain;Integrin alpha-6 light chain	Itga6
26.9316	27.1185	26.8447	27.2919	26.8519	27.133				12	12	12	29.3	29.3	29.3	56.585	0	63.142	606370000	50	Q61753;F6ZSB7	Q61753	D-3-phosphoglycerate dehydrogenase	Phgdh
27.8773	27.8499	27.8119	28.0576	27.7455	27.817				25	25	20	33.9	33.9	27.5	109.55	0	178.9	1105800000	84	Q61768;E9QAK5	Q61768;E9QAK5	Kinesin-1 heavy chain	Kif5b
22.4086	22.8591	23.5946	27.5852	26.8544	27.4653				12	12	12	14	14	14	113.84	0	43.703	310340000	23	Q61941;Q8C9V5;Q8BGK0;E9Q8F4	Q61941;Q8C9V5;Q8BGK0;E9Q8F4	NAD(P) transhydrogenase, mitochondrial	Nnt
27.1459	27.2406	26.5328	26.6756	27.3552	26.6363				7	4	4	28.1	16.3	16.3	34.917	0	18.328	589130000	18	Q61990-2;Q61990-3;Q61990;E9Q7D8;P57722-2;P57722	Q61990-2;Q61990-3;Q61990;E9Q7D8;P57722-2;P57722	Poly(rC)-binding protein 2;Poly(rC)-binding protein 3	Pcbp2;Pcbp3
25.6589	25.5093	25.9012	22.2854	27.0119	25.2337				6	6	6	46.9	46.9	46.9	15.054	0	28.158	312380000	14	Q62048;D3Z375;Q62048-2	Q62048;D3Z375;Q62048-2	Astrocytic phosphoprotein PEA-15	Pea15;Pea15a
22.6808	23.6442	23.8039	23.7457	23.2305	23.6855				3	3	3	10.7	10.7	10.7	39.617	0	13.007	53680000	5	Q62086	Q62086	Serum paraoxonase/arylesterase 2	Pon2
26.2661	26.357	26.4057	26.0353	26.4319	25.8604				6	6	6	26.3	26.3	26.3	39.351	0	46.586	395400000	30	Q62087;H3BL07	Q62087	Serum paraoxonase/lactonase 3	Pon3
27.739	27.1992	27.9852	28.2389	27.8875	28.2619				3	3	3	14.5	14.5	14.5	25.476	0	61.892	1123400000	32	Q62093	Q62093	Serine/arginine-rich splicing factor 2	Srsf2
25.9754	26.0026	25.8126	26.4386	25.784	26.109				5	5	5	18.8	18.8	18.8	31.835	0	57.543	299450000	19	Q62189;F8VQ88;D3Z0S6;Q9CQI7;D6RI83;A2CES4	Q62189;F8VQ88;D3Z0S6	U1 small nuclear ribonucleoprotein A	Snrpa;Gm5145
29.7188	29.412	30.0858	29.3066	29.6816	29.4571				15	15	15	27.5	27.5	27.5	74.302	0	238.17	4038200000	138	Q62192	Q62192	CD180 antigen	Cd180
27.2262	27.1415	27.4096	27.9887	27.6503	27.9531				37	37	33	21.2	21.2	19.5	274.22	0	208.68	919570000	101	Q62261;A0A0A0MQG2;Q62261-2;E9Q397;Q3UGX2;P15508	Q62261;A0A0A0MQG2;Q62261-2	Spectrin beta chain, non-erythrocytic 1	Sptbn1
27.6009	27.4339	27.5655	27.9722	27.6957	27.6925				14	14	14	19.8	19.8	19.8	88.846	0	75.422	977270000	72	Q62318;Q62318-2	Q62318;Q62318-2	Transcription intermediary factor 1-beta	Trim28
25.9802	25.6328	25.8962	26.4944	25.8052	25.88				5	5	5	34.3	34.3	34.3	19.79	0	20.938	291530000	18	Q62376-2;Q62376	Q62376-2;Q62376	U1 small nuclear ribonucleoprotein 70 kDa	Snrnp70
27.1066	27.2561	27.149	26.1512	27.3931	26.4189				10	10	10	34	34	34	48.341	0	174.27	644430000	54	Q62418-3;Q62418-2;Q62418	Q62418-3;Q62418-2;Q62418	Drebrin-like protein	Dbnl
29.0016	28.7036	28.653	28.1226	28.9406	28.185				10	10	10	47.4	47.4	47.4	23.782	0	140.94	1942600000	72	Q62422	Q62422	Osteoclast-stimulating factor 1	Ostf1
30.2869	30.4895	30.0903	30.4663	30.2611	30.1987				8	8	8	69.4	69.4	69.4	11.045	0	75.912	5975500000	120	Q62426	Q62426	Cystatin-B	Cstb
23.4248	23.1961	23.2674	23.9431	23.3206	23.9243				2	2	2	5.6	5.6	5.6	57.026	0	9.3513	50777000	5	Q7TQE2;Q62523	Q7TQE2;Q62523	Zyxin	Zyx
26.4294	26.4369	26.6909	26.6644	26.2867	26.5308				6	6	6	41.5	41.5	41.5	22.037	0	44.483	437370000	25	Q63829	Q63829	COMM domain-containing protein 3	Commd3
28.2293	28.4945	28.318	28.2275	28.3218	28.2289				13	13	11	38.4	38.4	31.3	43.066	0	73.285	1514300000	58	Q63844;D3Z3G6;A0A0U1RPX4;A0A0U1RPZ0;D3Z6D8	Q63844;D3Z3G6;A0A0U1RPX4	Mitogen-activated protein kinase 3;Mitogen-activated protein kinase	Mapk3
25.6496	26.0291	26.1124	25.8952	26.2706	25.8353				4	4	4	20.4	20.4	20.4	33.814	0	53.084	296340000	18	Q64010;Q8JZR2;Q5ND50;Q64010-2;F7D232;Q3TQV3	Q64010;Q8JZR2;Q5ND50;Q64010-2;F7D232	Adapter molecule crk	Crk
26.8489	26.3013	27.1634	26.6648	27.1992	26.875				6	6	6	70.4	70.4	70.4	17.699	0	163.58	550740000	35	Q64152-2;Q64152	Q64152-2;Q64152	Transcription factor BTF3	Btf3
25.4092	24.9554	25.0709	24.2252	25.0845	23.4234				2	2	2	17.9	17.9	17.9	33.048	0	31.561	154310000	9	Q64281-2;Q64281;Q549E3;Q61450	Q64281-2;Q64281;Q549E3;Q61450	Leukocyte immunoglobulin-like receptor subfamily B member 4;Mast cell surface glycoprotein Gp49A	Lilrb4;Gp49a
24.7445	24.338	24.3287	23.9756	24.1755	24.4796				4	4	4	10.8	10.8	10.8	53.737	0	21.61	99101000	6	Q64282;Q3U687;E9PXF7;D3Z6F0	Q64282;Q3U687;E9PXF7;D3Z6F0	Interferon-induced protein with tetratricopeptide repeats 1	Ifit1;2010002M12Rik;Gm14446
27.2611	27.4895	26.401	27.2597	26.6228	26.399				8	8	8	39.4	39.4	39.4	48.162	0	88.247	627900000	36	Q64337;Q64337-2;D3YZJ1;F6VD69	Q64337;Q64337-2;D3YZJ1	Sequestosome-1	Sqstm1
25.9314	26.0285	26.0079	26.2927	25.8932	26.1494				5	5	5	17.9	17.9	17.9	38.249	0	20.821	320510000	26	Q64442	Q64442	Sorbitol dehydrogenase	Sord
26.1914	26.1992	26.4162	26.2254	26.3177	26.5167				14	14	7	9.3	9.3	4.9	181.91	0	40.694	371140000	44	Q64511;F6V2E8;F6U5K2;F6XX57	Q64511	DNA topoisomerase 2-beta	Top2b
27.8909	27.8375	28.2209	28.28	27.9256	28.1208				25	25	25	24.8	24.8	24.8	138.46	0	115.25	1365000000	70	Q64514-2;Q64514;A0A087WRC0;Q05DJ9;A0A087WQR6;A0A087WP19	Q64514-2;Q64514;A0A087WRC0;Q05DJ9	Tripeptidyl-peptidase 2	Tpp2
28.605	28.7341	28.871	29.1302	29.097	29.6509				37	37	37	48	48	48	116.72	0	279.68	2505300000	158	Q64727	Q64727	Vinculin	Vcl
26.9891	26.9391	26.9799	27.0561	27.282	26.9001				19	19	19	29.3	29.3	29.3	107.5	0	135.96	636230000	65	Q64737;Q64737-2;D6RCG1	Q64737;Q64737-2;D6RCG1	Trifunctional purine biosynthetic protein adenosine-3;Phosphoribosylamine--glycine ligase;Phosphoribosylformylglycinamidine cyclo-ligase;Phosphoribosylglycinamide formyltransferase	Gart
29.0953	28.9189	29.3152	29.3367	29.1185	29.1115				56	56	56	34.7	34.7	34.7	233.32	0	323.31	2727800000	211	Q69ZN7;E9Q390;Q69ZN7-4;Q69ZN7-2;Q69ZN7-3;E9QL12;E9PXU9;A0A0N4SUJ2;E9Q423;A0A0N4SWH3;A0A0N4SWG7;A0A0N4SUN3;A0A0N4SVX9;A0A0N4SV63;Q9ESD7-3;Q9ESD7;Q9ESD7-2	Q69ZN7;E9Q390;Q69ZN7-4;Q69ZN7-2	Myoferlin	Myof
26.5581	26.257	26.2406	26.3726	26.035	26.2864				10	10	10	16.4	16.4	16.4	68.995	0	41.005	363960000	23	Q6A028	Q6A028	Switch-associated protein 70	Swap70
24.088	24.2274	24.0759	22.3512	24.152	23.5297				3	3	3	6.1	6.1	6.1	72.537	0	6.3287	73774000	6	Q6A0A2-2;Q6A0A2-3;Q6A0A2	Q6A0A2-2;Q6A0A2-3;Q6A0A2	La-related protein 4B	Larp4b
26.6787	26.5532	26.6457	26.7698	26.4216	26.6786				11	11	11	13.1	13.1	13.1	121.64	0	47.679	472450000	45	Q6A0A9	Q6A0A9	Constitutive coactivator of PPAR-gamma-like protein 1	FAM120A
25.2597	25.6317	25.1481	25.3144	25.785	25.5537				6	6	6	24.2	24.2	24.2	34.934	0	60.605	205190000	13	Q6A0D1;Q9CRD2	Q6A0D1;Q9CRD2	ER membrane protein complex subunit 2	Emc2
23.4418	23.3225	22.4932	24.0712	23.1917	23.1819				2	2	2	4.5	4.5	4.5	61.536	0	5.9054	46391000	8	Q6A0D4	Q6A0D4	Raftlin	Rftn1
27.3916	27.1173	27.2271	27.5298	26.9653	27.4142				12	12	12	31.7	31.7	31.7	60.342	0	90.155	728400000	49	Q6DFW4;A0A0A0MQ76;A0A087WSU5;A0A087WP00;A0A087WQ46;A0A087WNW0;A0A087WSL8	Q6DFW4;A0A0A0MQ76	Nucleolar protein 58	Nop58
24.1801	24.2614	23.7961	24.2952	24.0866	23.7763				2	2	2	5.3	5.3	5.3	57.506	0	13.707	79670000	10	Q6DVA0	Q6DVA0	LEM domain-containing protein 2	Lemd2
26.4001	26.0018	26.4256	26.5214	26.2389	26.7154				11	11	11	12.7	12.7	12.7	133.42	0	34.03	372930000	41	Q6GQT9	Q6GQT9	Nodal modulator 1	Nomo1
28.8741	28.6866	28.7922	29.0293	28.7927	28.7553				17	17	17	78.1	78.1	78.1	24.826	0	188.26	2189600000	107	Q6GT24;D3Z0Y2;O08709;Q8BG37;A0A0A6YXQ7	Q6GT24;D3Z0Y2;O08709	Peroxiredoxin-6	Prdx6
23.0228	24.469	25.1818	25.0014	24.7587	24.9576				6	6	6	14.7	14.7	14.7	54.721	0	27.823	123730000	13	Q6GTM0;Q64112;D3YZ80	Q6GTM0;Q64112	Interferon-induced protein with tetratricopeptide repeats 2	Ifit2
29.2154	28.8926	28.7582	28.9493	29.0662	28.834				23	22	21	66.5	62.1	62.1	28.467	0	323.31	2448800000	118	Q6IRU2	Q6IRU2	Tropomyosin alpha-4 chain	Tpm4
22.2481	23.573	23.8384	23.8339	22.1392	23.5366				2	2	2	3.4	3.4	3.4	86.454	0	4.7164	39859000	6	Q8K0E2;Q6KAR6	Q8K0E2;Q6KAR6	Exocyst complex component 3	Exoc3
24.6176	24.5202	24.4564	24.6211	24.4985	24.3048				2	2	2	6.3	6.3	6.3	55.939	0	19.644	108500000	14	Q6NSR8;F6T2H5	Q6NSR8;F6T2H5	Probable aminopeptidase NPEPL1	Npepl1
28.2179	28.3124	28.1186	28.6311	28.0639	28.6207				20	18	18	38.6	34.5	34.5	58.878	0	99.904	1480800000	70	Q6NZD2;Q9WV80;D3YWH1	Q6NZD2;Q9WV80	Sorting nexin-1	Snx1
27.3014	27.258	27.2296	27.6655	27.196	27.6783				8	8	8	42.6	42.6	42.6	20.296	0	52.684	777660000	33	Q6P069-2;Q6P069	Q6P069-2;Q6P069	Sorcin	Sri
23.1853	23.031	23.3301	22.026	23.1448	22.7528				4	4	4	6.3	6.3	6.3	104.17	0	6.3458	44653000	8	Q6P2B1;Q6P2B1-2;A0A0U1RQ41;F6TDZ2;Q6P2B1-3;Q8K368	Q6P2B1;Q6P2B1-2	Transportin-3	Tnpo3
24.7967	25.1781	24.9216	24.9615	25.0942	24.636				3	3	3	26.7	26.7	26.7	19.212	0	12.943	150620000	9	Q6P3A9	Q6P3A9	ADP-ribosylation factor-like protein 11	Arl11
27.4799	27.4933	27.5883	27.4693	27.6886	27.5112				24	24	24	14.1	14.1	14.1	244.54	0	108.67	921580000	84	Q6P4T2	Q6P4T2	U5 small nuclear ribonucleoprotein 200 kDa helicase	Snrnp200
25.5717	26.3377	26.0639	25.4023	26.1395	26.1943				11	11	11	18.9	18.9	18.9	94.944	0	57.764	308610000	16	Q6P542	Q6P542	ATP-binding cassette sub-family F member 1	Abcf1
25.8592	25.7673	25.7777	25.9442	25.7316	25.9773				12	11	11	11.9	11.4	11.4	138.97	0	52.045	264830000	20	Q6P549;A0A087WPT7	Q6P549;A0A087WPT7	Phosphatidylinositol 3,4,5-trisphosphate 5-phosphatase 2	Inppl1
23.5758	23.8033	23.9801	22.5101	23.7517	23.2354				4	2	2	6.4	4	4	74.252	0	9.5386	58976000	8	Q6P5B5;Q9WVR4	Q6P5B5;Q9WVR4	Fragile X mental retardation syndrome-related protein 2	Fxr2
25.1545	23.3168	25.2563	25.5079	24.8616	25.3828				4	4	4	1.7	1.7	1.7	225.65	0.00037133	4.5439	144610000	8	Q6P5D8	Q6P5D8	Structural maintenance of chromosomes flexible hinge domain-containing protein 1	Smchd1
28.8562	28.785	28.8691	28.9476	28.8515	28.5399				38	38	38	33.4	33.4	33.4	176.43	0	257.41	2217700000	157	Q6P5E4;G3UYG7;G3UY73;G3UZU8;G3UY35;G3UXP5;E9Q4X2	Q6P5E4	UDP-glucose:glycoprotein glucosyltransferase 1	Uggt1
26.9436	27.145	27.3889	27.4571	27.0507	27.4229				14	14	14	16.2	16.2	16.2	123.09	0	63.29	749340000	63	Q6P5F9;A2AKT6	Q6P5F9	Exportin-1	Xpo1
27.7254	27.7752	27.7982	27.2683	27.8278	27.2916				11	11	1	35.2	35.2	4.5	55.986	0	134.93	975420000	55	Q6P6I8;A0A0R4J1Z7;P97797-2;E0CX65	Q6P6I8;A0A0R4J1Z7;P97797-2	Tyrosine-protein phosphatase non-receptor type substrate 1	Sirpa
23.9737	24.0617	23.9205	24.1609	23.9851	24.2655				4	4	4	7.9	7.9	7.9	67.335	0	7.8215	75747000	5	Q6P8N8;Q9JHS4;F7BB92	Q6P8N8;Q9JHS4	ATP-dependent Clp protease ATP-binding subunit clpX-like, mitochondrial	Clpx
27.1051	27.3022	26.9217	26.6503	26.8021	26.8435				10	10	10	28.6	28.6	28.6	46.648	0	68.762	600410000	49	Q6P8X1	Q6P8X1	Sorting nexin-6;Sorting nexin-6, N-terminally processed	Snx6
25.8463	25.5704	25.9275	24.8794	25.7467	23.2696				7	7	7	12.3	12.3	12.3	106.25	0	32.553	226770000	12	Q6P9J9	Q6P9J9	Anoctamin-6	Ano6
22.9945	23.1246	23.2758	23.1689	22.7812	23.0456				3	3	3	3.7	3.7	3.7	129.6	0	16.79	39804000	5	Q6P9Q4	Q6P9Q4	FH1/FH2 domain-containing protein 1	Fhod1
26.9234	26.8424	26.8722	27.2312	26.6341	27.0977				11	11	11	13	13	13	132.96	0	69.706	587740000	47	Q6P9Q6;Q6P9Q6-2;Q80YW9;Q80YW7;Q80YW6	Q6P9Q6;Q6P9Q6-2;Q80YW9;Q80YW7;Q80YW6	FK506-binding protein 15;Peptidyl-prolyl cis-trans isomerase	Fkbp15
24.9447	25.0539	25.3234	24.9973	25.1966	25.2273				5	5	5	11.2	11.2	11.2	58.213	0	10.617	161360000	18	Q6P9R2;F7AVI9	Q6P9R2	Serine/threonine-protein kinase OSR1	Oxsr1
26.0427	25.9586	26.031	25.962	25.8599	26.013				11	11	11	10.3	10.3	10.3	159.98	0	36.168	311490000	25	Q6PAR5-5;Q6PAR5-2;Q6PAR5-6;Q6PAR5;Q6PAR5-4;F7ADT6;F7ADQ2;Q6PAR5-3;E9Q0D1;F7ADS7;F6X819;F6UFP6	Q6PAR5-5;Q6PAR5-2;Q6PAR5-6;Q6PAR5;Q6PAR5-4;F7ADT6;F7ADQ2	GTPase-activating protein and VPS9 domain-containing protein 1	Gapvd1
25.2016	24.9878	25.053	25.2279	24.9169	25.7816				7	7	7	5.6	5.6	5.6	184.96	0	21.629	175660000	9	Q6PB44-2;Q6PB44	Q6PB44-2;Q6PB44	Tyrosine-protein phosphatase non-receptor type 23	Ptpn23
27.885	27.7244	28.1681	28.225	27.8742	28.3226				30	30	30	26.9	26.9	26.9	156.61	0	135.19	1265200000	114	Q6PB66;F6V2A3	Q6PB66	Leucine-rich PPR motif-containing protein, mitochondrial	Lrpprc
25.1293	25.2018	25.2576	25.0026	25.0087	24.4289				6	6	6	14.6	14.6	14.6	60.985	0	20.132	159940000	13	Q6PB93-2;Q6PB93	Q6PB93-2;Q6PB93	Polypeptide N-acetylgalactosaminyltransferase 2;Polypeptide N-acetylgalactosaminyltransferase 2 soluble form	Galnt2
27.9601	28.2941	27.762	27.4072	27.8428	27.5235				9	9	8	34.9	34.9	27.7	27.127	0	103.35	1131200000	57	Q6PDC2;Q99KF1	Q6PDC2;Q99KF1	Transmembrane emp24 domain-containing protein 9	Tmed9
26.1099	25.9266	26.2593	26.0406	25.9569	26.0374				13	13	13	9.6	9.6	9.6	203.91	0	39.45	328530000	35	Q6PDI5-2;Q6PDI5;A2ALV7;A2ALV6;A2ALV8;A2ALW1;A2ALV9	Q6PDI5-2;Q6PDI5;A2ALV7	Proteasome-associated protein ECM29 homolog	Ecm29;AI314180
23.4546	23.192	23.7055	23.726	23.6108	22.2645				2	2	2	5.9	5.9	5.9	39.275	0	5.255	46211000	2	Q6PE01	Q6PE01	U5 small nuclear ribonucleoprotein 40 kDa protein	Snrnp40
24.6867	25.0874	25.1366	22.2451	24.9071	24.9277				4	4	4	33.8	33.8	33.8	26.032	0	11.108	140340000	7	Q6PEB6;G8JL35;E0CXA9;E0CYJ0	Q6PEB6;G8JL35;E0CXA9;E0CYJ0	MOB-like protein phocein	Mob4
26.0118	26.0759	25.9358	26.1447	25.9448	26.2086				8	8	8	34.3	34.3	34.3	46.374	0	76.604	326130000	18	Q6PFB2;Q8VE37;A2CER2	Q6PFB2;Q8VE37	Regulator of chromosome condensation	Rcc1
25.3446	25.3366	25.2961	25.3785	25.6259	25.2114				7	7	7	5	5	5	197.24	0	12.312	216510000	10	Q6PFD9;A0A140T8J8	Q6PFD9	Nuclear pore complex protein Nup98-Nup96;Nuclear pore complex protein Nup98;Nuclear pore complex protein Nup96	Nup98
25.9236	25.6334	25.7739	26.1828	25.443	25.9348				13	13	13	19.5	19.5	19.5	90.059	0	44.046	261570000	19	Q6PFQ7;Q6PFQ7-2;F6WTE9;F6W8M5	Q6PFQ7;Q6PFQ7-2	Ras GTPase-activating protein 4	Rasa4
22.3103	24.185	24.2876	24.1895	22.8765	21.7882				5	5	5	35.7	35.7	35.7	19.327	0	11.871	85206000	4	Q6PGB6-2;Q6PGB6;Q6PGB6-4;Q6PGB6-3;Q6PGB6-5	Q6PGB6-2;Q6PGB6;Q6PGB6-4;Q6PGB6-3;Q6PGB6-5	N-alpha-acetyltransferase 50	Naa50
24.6187	24.2224	24.5343	24.1109	24.3133	24.8066				8	8	8	18.6	18.6	18.6	81.034	0	10.158	113070000	10	Q6PGF7	Q6PGF7	Exocyst complex component 8	Exoc8
25.7805	25.5853	25.7162	25.4263	25.5134	24.5906				8	8	8	12.9	12.9	12.9	93.129	0	51.689	213970000	21	Q6PGG2-2;Q6PGG2	Q6PGG2-2;Q6PGG2	GEM-interacting protein	Gmip
26.0406	25.1616	25.3239	25.1618	26.044	23.5313				8	8	8	10.7	10.7	10.7	136.08	0	58.81	248390000	14	Q6PGL7-2;Q6PGL7;A0A0N4SV74;A0A0N4SUJ0	Q6PGL7-2;Q6PGL7;A0A0N4SV74;A0A0N4SUJ0	WASH complex subunit FAM21	Fam21
26.3245	26.4312	26.5087	26.3904	26.2083	26.3856				12	12	12	15.8	15.8	15.8	105.97	0	74.811	392640000	45	Q6Q899;A2AP29;Q6Q899-3;Q6Q899-2;Q6Q899-4	Q6Q899;A2AP29;Q6Q899-3	Probable ATP-dependent RNA helicase DDX58	Ddx58
27.0463	26.5412	27.3714	27.0118	26.9887	27.0515				11	11	11	12	12	12	114.44	0	35.19	624620000	40	Q6R5N8	Q6R5N8	Toll-like receptor 13	Tlr13
22.2285	25.4954	24.4439	23.3035	25.7702	22.9309				8	1	1	37.1	7	7	37.117	0	25.21	149140000	7	Q6XLQ8	Q6XLQ8		Calu
23.6691	23.2818	22.5429	24.3236	23.0871	23.7868				3	3	3	3.3	3.3	3.3	83.963	0.00069759	3.5346	52059000	3	Q6Y5D8-3;Q6Y5D8;Q6Y5D8-4;Q6Y5D8-2	Q6Y5D8-3;Q6Y5D8;Q6Y5D8-4;Q6Y5D8-2	Rho GTPase-activating protein 10	Arhgap10
28.4475	28.2783	28.6463	28.3818	28.5406	28.5172				28	28	28	29.2	29.2	29.2	136.33	0	124.69	1722900000	135	Q6ZQ38;D3YWC5;Q6ZQ73	Q6ZQ38	Cullin-associated NEDD8-dissociated protein 1	Cand1
28.5627	28.4568	28.7473	28.5232	28.472	28.4849				11	11	7	27.9	27.9	18.3	59.757	0	146.4	1781600000	69	Q6ZQM8;D3YZE6;D3Z7G0;D3YZ96;B2RT14;E9PXN7;K9J7B2;Q62452;Q64435;P70691;Q63886;G3UZC9;D6RH94	Q6ZQM8	UDP-glucuronosyltransferase 1-7C	Ugt1a7c
29.9468	29.8689	30.1387	30.1337	29.8818	30.2934				17	17	17	46.4	46.4	46.4	22.591	0	51.66	4923800000	137	Q6ZWN5;F7CJS8;D3YWH9;Q9CXW7;D3Z673;D3YUV6	Q6ZWN5;F7CJS8;D3YWH9;Q9CXW7	40S ribosomal protein S9	Rps9
25.8984	25.7879	26.1216	26.3079	26.0288	26.2084				4	4	4	21.7	21.7	21.7	20.313	0	11.589	306350000	14	Q6ZWQ7	Q6ZWQ7		Spcs3
29.2872	28.8887	29.5907	28.0078	30.0349	29.1339				8	8	2	62.2	62.2	22.1	19.895	0	188.55	3303400000	142	Q6ZWQ9;D3YV37	Q6ZWQ9;D3YV37		Myl12a
28.806	28.6645	27.7323	28.5502	28.2736	27.7829				5	5	5	30.1	30.1	30.1	14.552	0	51.955	1576800000	27	Q6ZWV7;G3UWD7	Q6ZWV7	60S ribosomal protein L35	Rpl35
28.0865	28.018	28.0657	28.4885	27.9946	28.5392				17	17	17	65.4	65.4	65.4	36.108	0	107.41	1418100000	79	Q6ZWX6	Q6ZWX6	Eukaryotic translation initiation factor 2 subunit 1	Eif2s1
28.3162	28.4337	28.1593	28.6608	28.1448	28.4938				4	4	2	40.5	40.5	15.5	9.4771	0	20.717	1549600000	32	Q6ZWY3;D6RH49;D3YYB0;A0A0G2JEX7	Q6ZWY3;D6RH49;D3YYB0	40S ribosomal protein S27-like;40S ribosomal protein S27	Rps27l
28.3501	28.2579	28.5822	28.6002	28.425	28.2713				7	7	7	41	41	41	12.254	0	24.386	1576900000	36	Q6ZWZ4;A0A140T8K6;P47964;D3YX71	Q6ZWZ4;A0A140T8K6;P47964	60S ribosomal protein L36	Rpl36
29.8058	29.7372	29.9011	29.7468	29.6109	29.8339				9	9	9	58.3	58.3	58.3	14.515	0	151.08	4129700000	97	Q6ZWZ6;P63323	Q6ZWZ6;P63323	40S ribosomal protein S12	Rps12
28.9129	29.2565	28.3272	28.0744	28.8751	28.0386				12	12	12	47.8	47.8	47.8	21.397	0	121.32	2061400000	88	Q6ZWZ7;Q9CPR4;B2RY53	Q6ZWZ7;Q9CPR4	60S ribosomal protein L17	Rpl17
24.4728	24.5084	24.2675	24.8353	24.0821	24.2503				4	4	4	11.3	11.3	11.3	50.208	0	27.241	104450000	14	Q76LS9-2;Q76LS9;Q76LS9-3	Q76LS9-2;Q76LS9;Q76LS9-3	Protein FAM63A	Fam63a
29.5149	29.4821	29.5571	29.2871	29.7652	29.3131				26	26	22	49.6	49.6	41.4	65.322	0	242.95	3618300000	182	Q76MZ3;G3UWL2;G3UXQ1;H3BJ83;H3BK50	Q76MZ3	Serine/threonine-protein phosphatase 2A 65 kDa regulatory subunit A alpha isoform	Ppp2r1a
25.5002	25.7876	24.7665	23.3035	25.1213	25.0593				2	2	2	44.8	44.8	44.8	6.3814	0	46.668	173170000	12	Q78IK2	Q78IK2	Up-regulated during skeletal muscle growth protein 5	Usmg5
24.2513	22.5607	24.1279	24.4039	23.9364	24.6147				4	4	4	19.2	19.2	19.2	29.26	0	10.246	77133000	8	Q78IK4;B1AV14	Q78IK4;B1AV14	MICOS complex subunit Mic27	Apool
29.6407	29.5471	29.7997	29.8885	29.3611	29.6965				20	20	20	39.3	39.3	39.3	44.669	0	150.75	3915500000	179	Q78P93;Q9WV54;D3Z015;D3Z505	Q78P93;Q9WV54	Acid ceramidase;Acid ceramidase subunit alpha;Acid ceramidase subunit beta	Asah1
29.2659	29.2958	29.2582	29.4276	29.1948	29.4961				33	33	33	46.3	46.3	46.3	102.09	0	319.46	3226800000	213	Q78PY7;Q3TJ56;E9Q3E9	Q78PY7;Q3TJ56	Staphylococcal nuclease domain-containing protein 1	Snd1
28.784	29.0356	28.8078	28.9626	28.987	28.7967				11	11	9	66.7	66.7	62.3	18.762	0	78.282	2317900000	104	Q78ZM0;O70492;D3Z789;D3Z6Z0	Q78ZM0;O70492;D3Z789;D3Z6Z0	Sorting nexin-3	Snx3
27.8973	28.1028	27.8802	28.1815	27.6267	27.966				24	24	24	25.6	25.6	25.6	140.21	0	142.48	1154000000	70	Q790I0;Q9Z1Q9;G3UY93;G3UZ22;G3UYW2;G3UZX1	Q790I0;Q9Z1Q9;G3UY93	Valine--tRNA ligase	Vars
26.8272	26.7123	26.7322	26.7112	26.4026	26.7357				6	6	6	21.8	21.8	21.8	33.499	0	45.228	484610000	26	Q791V5;A2AFW6;Q9D050	Q791V5;A2AFW6;Q9D050	Mitochondrial carrier homolog 2	Mtch2
26.9979	27.3792	27.3016	26.8693	27.5322	27.3435				8	8	8	18.4	18.4	18.4	64.647	0	49.63	726940000	44	Q7M6Y3-2;Q7M6Y3-3;Q7M6Y3-5;Q7M6Y3-4;Q7M6Y3-6;Q7M6Y3;A0A140LHQ8;A0A140LHG9;A0A087WSI9;Q3TWS4;E9Q9A3;E9QQ05;E9QLK9;Q61548-3;Q61548-2;Q61548	Q7M6Y3-2;Q7M6Y3-3;Q7M6Y3-5;Q7M6Y3-4;Q7M6Y3-6;Q7M6Y3;A0A140LHQ8	Phosphatidylinositol-binding clathrin assembly protein	Picalm
28.659	28.5046	28.7185	28.8588	28.4291	28.7723				25	25	15	23.3	23.3	14.3	145.24	0	146.15	1942600000	111	Q7TMB8;Q7TMB8-2;A0A0R4J119;A0A0U1RQ05;F6QD74;G3UZI5	Q7TMB8;Q7TMB8-2;A0A0R4J119;A0A0U1RQ05	Cytoplasmic FMR1-interacting protein 1	Cyfip1
28.14	28.0701	27.9587	27.4389	28.4161	27.3392				23	7	2	63.8	24.9	3.6	49.906	0	116.55	1305300000	82	Q7TMM9	Q7TMM9	Tubulin beta-2A chain	Tubb2a
25.2894	25.0462	25.2185	25.1393	24.9246	25.0062				7	7	7	12.6	12.6	12.6	83.42	0	20.282	167600000	13	Q7TMQ7;S4R1X1;D3Z101	Q7TMQ7;S4R1X1	WD repeat-containing protein 91	Wdr91
25.9753	25.9109	26.4063	26.3339	26.0084	26.1435				8	8	8	21.2	21.2	21.2	55.026	0	41.808	328290000	25	Q7TMR0;A0A140LHY2;Q7TMR0-2	Q7TMR0;A0A140LHY2	Lysosomal Pro-X carboxypeptidase	Prcp
24.451	24.5236	24.8305	24.5984	24.4657	24.2592				4	4	4	20.4	20.4	20.4	27.633	0	9.7217	110020000	15	Q7TN29-2;Q7TN29	Q7TN29-2;Q7TN29	Stromal membrane-associated protein 2	Smap2
26.6771	26.4433	26.5634	26.8484	26.5134	26.6863				5	5	5	15.3	15.3	15.3	43.158	0	33.897	461120000	30	Q7TNV0;E9Q8Y1;D3YVJ6	Q7TNV0;E9Q8Y1;D3YVJ6	Protein DEK	Dek
23.948	24.5735	25.0809	22.3552	25.1519	24.5294				47	1	1	59.4	2.5	2.5	103.07	0	33.833	120330000	6	Q7TPR4	Q7TPR4	Alpha-actinin-1	Actn1
24.8334	25.0377	22.8178	24.8504	25.0251	22.639				7	7	7	15.9	15.9	15.9	72.602	0	27.973	114180000	8	Q7TQK5;E9QAD4	Q7TQK5;E9QAD4	Coiled-coil domain-containing protein 93	Ccdc93
24.2877	22.3548	23.5648	23.666	23.5216	23.6205				3	3	3	4.3	4.3	4.3	104.55	0	5.1719	64054000	3	Q7TSG2	Q7TSG2	RNA polymerase II subunit A C-terminal domain phosphatase	Ctdp1
26.4	26.5295	26.5795	26.7482	26.289	26.717				9	9	9	17.3	17.3	17.3	68.747	0	34.264	431010000	38	Q7TSV4;A0A0G2JG04	Q7TSV4	Phosphoglucomutase-2	Pgm2
23.8132	23.8227	23.8772	23.1641	24.2142	22.8368				3	3	3	2.6	2.6	2.6	149.58	0	6.5715	63329000	7	Q7TT37	Q7TT37	Elongator complex protein 1	Ikbkap
21.4436	21.5339	23.2777	23.6402	23.1777	23.5637				4	4	4	2.2	2.2	2.2	194.75	0.00036576	4.2744	50682000	3	Q7TT50;F6YZJ7;F6S5Z6;F6Q5A5;H7BX44;D3YYN8;E9PVY0;Q3UU96-2;Q3UU96	Q7TT50;F6YZJ7;F6S5Z6;F6Q5A5;H7BX44;D3YYN8;E9PVY0;Q3UU96-2;Q3UU96	Serine/threonine-protein kinase MRCK beta;Serine/threonine-protein kinase MRCK alpha	Cdc42bpb;Cdc42bpa
26.9576	27.0152	27.0915	27.5216	26.9009	27.3852				11	11	5	25.8	25.8	13.2	58.951	0	44.189	656330000	47	Q80SW1;D3Z2Q0;F7ATQ6	Q80SW1	Putative adenosylhomocysteinase 2	Ahcyl1
26.059	25.8338	22.1712	22.82	25.8353	24.0891				3	3	3	12.3	12.3	12.3	40.493	0.00036271	4.1565	226410000	4	Q80SY3	Q80SY3	V-type proton ATPase subunit d 2	Atp6v0d2
23.5298	23.2908	23.4382	23.5826	23.2173	22.6276				3	3	3	4.1	4.1	4.1	110.2	0	21.281	40574000	5	Q80UJ7	Q80UJ7	Rab3 GTPase-activating protein catalytic subunit	Rab3gap1
25.1283	24.7256	25.5192	25.1506	24.9532	24.9557				5	5	5	6.2	6.2	6.2	91.83	0	17.665	170020000	13	Q80UM7	Q80UM7	Mannosyl-oligosaccharide glucosidase	Mogs
25.0698	24.8597	25.0267	25.1419	25.0816	25.1642				4	4	4	10.2	10.2	10.2	75.418	0	41.054	154990000	14	Q80VA0;Q80VA0-2	Q80VA0;Q80VA0-2	N-acetylgalactosaminyltransferase 7	Galnt7
24.7759	24.7737	24.5365	24.7255	24.9119	24.5686				5	5	5	15.9	15.9	15.9	45.349	0	19.155	121380000	13	Q80VD1	Q80VD1	Protein FAM98B	Fam98b
25.7539	25.6882	25.8319	25.7247	25.8674	26.0715				12	12	12	18.5	18.5	18.5	88.047	0	49.737	264630000	29	Q80WQ2	Q80WQ2	Protein VAC14 homolog	Vac14
28.5763	28.7631	28.8474	29.268	28.9295	29.2805				56	50	49	31.4	30	29.3	277.82	0	323.31	2315700000	139	Q80X90	Q80X90	Filamin-B	Flnb
25.6019	25.5449	25.8476	26.1446	25.5272	25.9175				5	5	5	15.7	15.7	15.7	36.566	0	21.447	255120000	17	Q80X95;Q6NTA4;G3UYP1	Q80X95;Q6NTA4	Ras-related GTP-binding protein A;Ras-related GTP-binding protein B	Rraga;Rragb
23.686	23.4536	23.2653	23.9416	23.0726	23.6239				3	3	3	5.2	5.2	5.2	91.836	0	7.7905	53771000	9	Q80XQ2	Q80XQ2	TBC1 domain family member 5	Tbc1d5
25.8565	25.2708	25.5068	25.2243	25.6604	24.8271				2	2	2	21.7	21.7	21.7	16.292	0	24.162	214920000	15	Q80Y14	Q80Y14	Glutaredoxin-related protein 5, mitochondrial	Glrx5
25.2998	25.523	25.5126	25.5919	25.6535	25.8146				8	8	4	7.8	7.8	4.1	129.69	0	15.236	225730000	18	Q80YQ1;P35441	Q80YQ1;P35441	Thrombospondin-1	Thbs1
24.3227	24.7758	24.857	24.7851	24.8717	25.1629				9	4	4	47.5	21.3	21.3	20.642	0	12.919	131040000	11	Q80ZJ1;F6W8Q2	Q80ZJ1	Ras-related protein Rap-2a	Rap2a
24.3971	24.3317	24.7206	24.3805	24.2732	24.5584				2	2	2	3	3	3	135.55	0	33.497	102940000	9	Q80ZX0;F6VJC5	Q80ZX0;F6VJC5		Sec24b
29.7811	29.7573	29.6082	29.7421	29.2957	29.4087				24	23	21	57.7	56.4	52.2	60.602	0	259.87	3926500000	206	Q80ZZ0;Q9WVK4;Q8BH64	Q80ZZ0;Q9WVK4	EH domain-containing protein 1	Ehd1
25.2693	25.236	25.1667	25.5569	24.9435	25.4495				7	7	7	12.2	12.2	12.2	89.141	0	18.796	190270000	18	Q810A7-2;Q810A7	Q810A7-2;Q810A7	ATP-dependent RNA helicase DDX42	Ddx42
27.4465	27.3509	27.5659	27.4662	27.2351	27.2233				15	15	15	20.3	20.3	20.3	128.65	0	105.09	801720000	54	Q810B6;Q810B6-2	Q810B6	Ankyrin repeat and FYVE domain-containing protein 1	Ankfy1
24.9931	25.1351	24.8129	24.4888	24.8885	24.1907				2	2	2	10.5	10.5	10.5	23.277	0	8.3313	132700000	12	Q8BFQ8	Q8BFQ8	Parkinson disease 7 domain-containing protein 1	Pddc1
29.3378	29.1412	29.446	29.5525	29.396	29.4517				15	15	15	25.7	25.7	25.7	61.174	0	94.304	3219100000	121	Q8BFR4	Q8BFR4	N-acetylglucosamine-6-sulfatase	Gns
28.5301	28.4468	28.4187	28.7726	28.6174	28.4829				18	18	18	52.2	52.2	52.2	49.508	0	167.24	1836000000	129	Q8BFR5;D3YVN7;Q8BFR5-2;A0A0U1RNQ6;A0A0U1RPC4	Q8BFR5;D3YVN7;Q8BFR5-2	Elongation factor Tu, mitochondrial;Elongation factor Tu	Tufm;Gm9755
23.6386	23.4515	23.9299	23.2809	24.2469	23.5045				2	2	2	8.2	8.2	8.2	52.535	0	22.969	65895000	8	Q8BFW7-4;Q8BFW7	Q8BFW7-4;Q8BFW7	Lipoma-preferred partner homolog	Lpp
23.0742	23.2548	23.4382	22.665	23.768	23.4862				2	2	2	9.5	9.5	9.5	29.227	0.00037411	4.6527	43862000	4	Q8BFY6	Q8BFY6	Peflin	Pef1
26.9231	26.7243	27.0942	27.0437	27.1939	27.2229				12	12	10	19.6	19.6	17.3	101.31	0	85.644	642250000	27	Q8BFY9-2;Q8BFY9;Q3TKD0;J3QMX2	Q8BFY9-2;Q8BFY9;Q3TKD0	Transportin-1	Tnpo1
25.5721	25.4258	25.8425	25.6649	25.4939	26.0958				13	2	2	33.2	8	8	42.004	0	9.0966	271180000	9	Q8BFZ3	Q8BFZ3	Beta-actin-like protein 2	Actbl2
27.3834	27.235	27.02	27.4813	26.8966	27.1445				9	9	6	30	30	24.4	37.872	0	37.596	731990000	33	Q8BFZ9;E9PUH5	Q8BFZ9	Erlin-2	Erlin2
29.4247	29.1572	29.6631	29.4036	29.3954	29.0217				12	12	12	28.5	28.5	28.5	55.161	0	108.21	3368200000	139	Q8BG07-2;Q8BG07	Q8BG07-2;Q8BG07	Phospholipase D4	Pld4
24.1686	23.5214	24.3483	21.7591	24.0105	24.5371				5	5	5	9.8	9.8	9.8	72.241	0	9.3425	109740000	6	Q8BG51;Q8BG51-2;Q8BG51-3;Q8BG51-4;F7ASU3	Q8BG51;Q8BG51-2;Q8BG51-3;Q8BG51-4	Mitochondrial Rho GTPase 1	Rhot1
24.6965	24.9854	24.0106	24.8664	24.2189	24.6564				2	2	2	3.9	3.9	3.9	68.839	0	10.262	92953000	4	Q8BGD9	Q8BGD9	Eukaryotic translation initiation factor 4B	Eif4b
25.4892	25.4706	25.7288	25.9778	25.5823	26.0165				8	8	8	17.7	17.7	17.7	51.863	0	21.547	249470000	25	Q8BGH2	Q8BGH2	Sorting and assembly machinery component 50 homolog	Samm50
28.916	28.8842	29.0973	28.68	29.2951	29.4086				15	15	12	48.4	48.4	44.6	56.891	0	294.04	2635100000	149	Q8BGJ5;Q922I7;Q8CB58;P17225;E9QMW9;F7AXP1;F7DCW4;E9Q0W3;B2RU80	Q8BGJ5;Q922I7;Q8CB58;P17225;E9QMW9	Polypyrimidine tract-binding protein 1	Ptbp1
28.9043	28.9582	28.9623	28.8271	28.9141	29.2573				32	32	32	48.3	48.3	48.3	106.91	0	323.31	2491300000	152	Q8BGQ7	Q8BGQ7	Alanine--tRNA ligase, cytoplasmic	Aars
25.4731	25.5921	24.9004	24.9128	25.5468	24.5853				3	3	3	54.7	54.7	54.7	10.214	0	11.442	192750000	10	Q8BGS2;Q8BGS2-2	Q8BGS2;Q8BGS2-2	BolA-like protein 2	Bola2
22.917	23.1561	22.6783	23.7251	22.9895	23.6882				2	2	2	10.1	10.1	10.1	36.561	0	17.553	30101000	8	Q8BGU5-2;Q8BGU5	Q8BGU5-2;Q8BGU5	Cyclin-Y	Ccny
26.0853	25.7383	26.0369	26.268	25.8704	25.9421				7	7	7	10.9	10.9	10.9	74.692	0	15.287	296680000	16	Q8BH24	Q8BH24	Transmembrane 9 superfamily member 4	Tm9sf4
27.3173	27.0904	27.1212	27.4754	27.026	27.0121				8	8	8	18.3	18.3	18.3	54.073	0	46.301	663170000	27	Q8BH43;B1AUN0	Q8BH43	Wiskott-Aldrich syndrome protein family member 2	Wasf2
27.204	27.1373	27.1629	27.3688	27.0561	27.2314				12	12	11	26	26	24.8	74.569	0	52.198	700110000	54	Q8BH59;V9GXX9	Q8BH59	Calcium-binding mitochondrial carrier protein Aralar1	Slc25a12
28.6706	28.698	28.5804	28.7469	28.2107	28.7011				18	18	18	23.9	23.9	23.9	83.206	0	110.08	1810000000	74	Q8BH61;Q3UV95;P49222	Q8BH61	Coagulation factor XIII A chain	F13a1
25.164	25.4342	25.3751	23.8161	25.6815	24.6578				4	4	4	18.9	18.9	18.9	42.906	0	42.136	186320000	14	Q8BH69	Q8BH69	Selenide, water dikinase 1	Sephs1
26.7925	26.9472	26.5069	27.2883	26.7015	26.7432				7	6	6	29.2	29.2	29.2	26.918	0	44.132	545380000	22	Q8BH80;Q9QY76	Q8BH80;Q9QY76	Vesicle-associated membrane protein-associated protein B	Vapb
27.0535	27.2737	27.002	27.5673	27.0873	27.3983				10	10	10	39	39	39	31.474	0	65.851	715960000	34	Q8BH95;F6T930	Q8BH95;F6T930	Enoyl-CoA hydratase, mitochondrial	Echs1
22.8189	22.9873	23.1929	22.8504	25.3048	22.7301				3	3	3	14.6	14.6	14.6	38.001	0	15.006	74536000	3	Q8BH97	Q8BH97	Reticulocalbin-3	Rcn3
29.119	28.8736	29.0738	29.3241	28.8721	29.0304				24	24	24	29.4	29.4	29.4	106.91	0	137.41	2539000000	137	Q8BHN3;Q8BHN3-2;Q8BHN3-3	Q8BHN3;Q8BHN3-2;Q8BHN3-3	Neutral alpha-glucosidase AB	Ganab
23.8008	23.8572	23.6563	23.2337	23.5548	23.0662				6	4	4	26	19.2	19.2	37.342	0	19.192	59686000	6	Q8BHZ0	Q8BHZ0	Protein FAM49A	Fam49a
25.3728	25.3855	26.0002	25.6234	25.8537	26.7222				10	10	10	14.2	14.2	14.2	112.8	0	53.731	284130000	26	Q8BIJ6;E9PWN2;E9PWN3	Q8BIJ6;E9PWN2	Isoleucine--tRNA ligase, mitochondrial	Iars2
26.0831	26.129	26.0592	26.4739	25.9009	26.31				11	11	10	19.1	19.1	18	80.376	0	29.841	340040000	29	Q8BIJ7	Q8BIJ7	RUN and FYVE domain-containing protein 1	Rufy1
23.1283	23.3314	22.8589	22.2641	23.4221	23.078				4	4	4	10.8	10.8	10.8	50.239	0	8.7766	40245000	5	Q8BIW1	Q8BIW1	Protein prune homolog	Prune
26.2508	26.0858	26.3527	26.579	26.0586	26.663				12	12	12	19.4	19.4	19.4	93.28	0	30.259	377910000	29	Q8BJ71;Q8BJ71-2	Q8BJ71;Q8BJ71-2	Nuclear pore complex protein Nup93	Nup93
26.384	26.5411	26.4454	26.2719	26.4552	26.4133				11	11	11	21.7	21.7	21.7	78.178	0	60.068	365580000	21	Q8BJS4-3;Q8BJS4-2;Q8BJS4;E0CY39	Q8BJS4-3;Q8BJS4-2;Q8BJS4	SUN domain-containing protein 2	Sun2
25.7931	25.8162	25.8654	26.3426	25.5815	26.3716				6	6	6	22.9	22.9	22.9	34.194	0	25.479	276790000	21	Q8BJU0-2;Q8BJU0	Q8BJU0-2;Q8BJU0	Small glutamine-rich tetratricopeptide repeat-containing protein alpha	Sgta
26.3969	26.5092	26.2112	26.559	26.1171	26.5312				10	10	10	22.4	22.4	22.4	64.403	0	30.588	399730000	21	Q8BJW6;Q8BJW6-2;D3YZZ6;D6RFN2;D6RGA6	Q8BJW6;Q8BJW6-2;D3YZZ6	Eukaryotic translation initiation factor 2A;Eukaryotic translation initiation factor 2A, N-terminally processed	Eif2a
27.1904	27.0433	27.0378	26.9687	27.0139	26.6153				10	10	10	30.2	30.2	30.2	55.971	0	84.596	614870000	47	Q8BJY1;F7BA91	Q8BJY1	26S proteasome non-ATPase regulatory subunit 5	Psmd5
27.4921	27.5963	27.6767	27.8831	27.6314	27.6634				11	11	11	35.5	35.5	35.5	38.117	0	106.82	999360000	60	Q8BK64	Q8BK64	Activator of 90 kDa heat shock protein ATPase homolog 1	Ahsa1
27.9285	27.8572	27.7932	28.2233	27.6943	28.0954				15	15	15	29.6	29.6	29.6	55.983	0	57.411	1631500000	61	Q8BK67;A2AWQ2	Q8BK67	Protein RCC2	Rcc2
29.1893	29.1316	29.4025	29.2838	29.4045	29.3593				29	29	3	40.1	40.1	1.9	123.59	0	323.31	3097600000	200	Q8BKC5;A3KMD2;Q8BIV3	Q8BKC5	Importin-5	Ipo5
28.1747	28.2858	28.3891	28.7335	28.1644	28.4399				9	9	9	22.7	22.7	22.7	52.149	0	20.276	1456100000	21	Q8BKE6	Q8BKE6	Cytochrome P450 20A1	Cyp20a1
24.0791	23.7893	24.1787	24.1822	24.2804	24.1749				3	3	3	6.8	6.8	6.8	53.998	0	8.8017	81745000	11	Q8BKZ9;A2AWH8	Q8BKZ9	Pyruvate dehydrogenase protein X component, mitochondrial	Pdhx
28.8609	28.5524	28.9286	29.2886	28.7033	29.132				41	41	41	35.6	35.6	35.6	160.91	0	315.37	2280900000	148	Q8BL66	Q8BL66	Early endosome antigen 1	Eea1
24.6562	24.322	24.7135	24.8932	24.8347	24.3312				6	6	6	12.8	12.8	12.8	77.785	0	15.634	121200000	14	Q8BL80;Q8BL80-2;D3Z1Y5;Q8BL80-3	Q8BL80;Q8BL80-2;D3Z1Y5	Rho GTPase-activating protein 22	Arhgap22
27.2729	26.9675	27.2681	27.2917	27.3851	26.7388				6	6	5	36.9	36.9	36.9	17.89	0	64.617	726280000	40	Q8BL97-3;Q8BL97-4;Q8BL97-2;Q8BL97	Q8BL97-3;Q8BL97-4;Q8BL97-2;Q8BL97	Serine/arginine-rich splicing factor 7	Srsf7
28.7737	28.889	28.8555	28.768	29.1711	28.91				17	17	17	42.9	42.9	42.9	45.739	0	172.51	2354100000	106	Q8BLF1;Q8BYQ0;D6RGP7	Q8BLF1	Neutral cholesterol ester hydrolase 1	Nceh1
23.9753	24.2442	24.3624	24.5084	24.5183	24.0197				4	4	4	7	7	7	83.14	0	8.6936	98006000	6	Q8BLN5	Q8BLN5	Lanosterol synthase	Lss
24.7297	24.6461	24.6568	25.132	24.4998	25.25				5	5	5	9	9	9	76.429	0	7.6646	133610000	11	Q8BM55;D3Z6S1;Q8BM55-3;Q8BM55-2	Q8BM55;D3Z6S1	Transmembrane protein 214	Tmem214
22.69	22.4354	22.7297	22.4378	22.5631	23.7079				2	2	2	3.6	3.6	3.6	70.046	0.00036258	4.1526	27282000	6	Q8BMC4	Q8BMC4	Nucleolar protein 9	Nop9
27.0867	27.2323	27.3949	27.3322	27.465	26.9767				14	14	14	34.5	34.5	34.5	52.901	0	69.102	736640000	51	Q8BMD8;A0A0G2JFB9	Q8BMD8	Calcium-binding mitochondrial carrier protein SCaMC-1	Slc25a24
27.5433	27.4348	27.6673	27.5584	27.9389	27.5092				14	14	14	33.3	33.3	33.3	67.941	0	57.361	968580000	75	Q8BMF4	Q8BMF4	Dihydrolipoyllysine-residue acetyltransferase component of pyruvate dehydrogenase complex, mitochondrial	Dlat
27.9893	27.9759	28.1366	27.7898	28.1916	28.0307				27	27	27	31.9	31.9	31.9	134.19	0	153.47	1310100000	71	Q8BMJ2	Q8BMJ2	Leucine--tRNA ligase, cytoplasmic	Lars
28.6028	28.9108	28.796	29.2367	28.8777	29.1814				28	28	28	50.8	50.8	50.8	63.691	0	258.18	2285000000	119	Q8BMK4	Q8BMK4	Cytoskeleton-associated protein 4	Ckap4
29.5416	29.4806	29.8079	29.5989	29.6752	29.953				32	32	32	48	48	48	82.669	0	286.25	4009300000	201	Q8BMS1	Q8BMS1	Trifunctional enzyme subunit alpha, mitochondrial;Long-chain enoyl-CoA hydratase;Long chain 3-hydroxyacyl-CoA dehydrogenase	Hadha
24.9237	24.899	24.6803	25.1999	24.4584	24.597				5	5	4	19	19	14.4	37.973	0	12.948	129500000	10	Q8BMS9;A2APB1;A2AVI0	Q8BMS9	Ras association domain-containing protein 2	Rassf2
29.0138	28.8944	29.1012	28.7166	29.1365	28.5032				23	23	23	41.3	41.3	41.3	64.279	0	243.68	2379200000	149	Q8BP47	Q8BP47	Asparagine--tRNA ligase, cytoplasmic	Nars
29.1256	29.2087	29.2262	29.3883	29.2435	29.1639				7	7	7	34.4	34.4	34.4	17.779	0	33.134	2829800000	80	Q8BP67;F6RSK3	Q8BP67	60S ribosomal protein L24	Rpl24
25.9588	25.4823	25.705	26.228	26.2805	25.4552				8	8	8	28.8	28.8	28.8	37.27	0	88.13	299680000	20	Q8BP92	Q8BP92	Reticulocalbin-2	Rcn2
28.5109	28.3634	28.2511	28.2649	28.2165	28.1998				19	19	16	31.5	31.5	28.9	83.935	0	151.66	1571100000	123	Q8BPU7;Q8BPU7-2;Q8BPU7-4;Q8BPU7-3	Q8BPU7;Q8BPU7-2	Engulfment and cell motility protein 1	Elmo1
24.0092	22.4034	23.8648	23.7814	23.9467	23.7035				2	2	2	9.8	9.8	9.8	28.093	0	6.4883	70339000	5	Q8BQ47;D3Z0T5	Q8BQ47;D3Z0T5	Protein canopy homolog 4	Cnpy4
24.2676	24.3519	24.1027	24.5414	24.0655	24.3492				3	3	3	19.8	19.8	19.8	23.578	0	11.541	90951000	7	Q8BR63	Q8BR63	Protein FAM177A1	Fam177a1
25.7703	25.7704	25.8679	25.2479	25.7069	25.0955				7	7	7	19.8	19.8	19.8	67.406	0	43.973	246680000	23	Q8BRF7-3;Q8BRF7;Q8BRF7-2	Q8BRF7-3;Q8BRF7;Q8BRF7-2	Sec1 family domain-containing protein 1	Scfd1
28.0054	27.7439	28.2045	28.03	28.0168	28.0536				15	15	14	41.1	41.1	39.4	59.584	0	108.32	1275200000	65	Q8BT60;Q9D6C8;A0A0R4J0J1;Q3UYN2;Q1RLL3;Q9Z140;Q8BLR2;Q0VE82;Q9DC53;Q8JZW4	Q8BT60	Copine-3	Cpne3
23.6642	24.6333	23.1223	23.6058	22.8993	23.8959				4	4	4	2.2	2.2	2.2	285.15	0	11.348	55131000	6	Q8BTI8-3;Q8BTI8-2;Q8BTI8	Q8BTI8-3;Q8BTI8-2;Q8BTI8	Serine/arginine repetitive matrix protein 2	Srrm2
24.5401	23.7689	24.628	24.4488	24.4523	24.3122				2	2	2	3.1	3.1	3.1	71.341	0.0010285	3.3064	100260000	7	Q8BTS3	Q8BTS3		Gbp9
23.4906	23.2499	23.3791	23.4327	23.3137	22.7119				3	3	3	5.7	5.7	5.7	70.56	0.00037147	4.549	42469000	4	Q8BTY8-2;Q8BTY8;Q8BTY8-3	Q8BTY8-2;Q8BTY8	Sec1 family domain-containing protein 2	Scfd2
24.1726	24.2351	24.226	24.41	23.5829	24.4606				4	4	4	11.7	11.7	11.7	39.916	0	4.8898	82476000	5	Q8BTZ7	Q8BTZ7	Mannose-1-phosphate guanyltransferase beta	Gmppb
24.7833	24.8204	24.7455	25.2589	24.4432	25.1829				3	3	3	6.8	6.8	6.8	45.58	0	7.5034	132030000	15	Q8BU14	Q8BU14	Translocation protein SEC62	Sec62
27.7132	27.6507	27.9411	27.9745	27.9012	27.8069				21	21	21	23.4	23.4	23.4	144.27	0	120.27	1154500000	72	Q8BU30;F6Q6R1	Q8BU30	Isoleucine--tRNA ligase, cytoplasmic	Iars
25.5113	25.8673	25.692	24.7489	25.6745	24.7956				10	5	5	55.7	29.5	29.5	20.745	0	33.846	220320000	13	Q8BU31	Q8BU31	Ras-related protein Rap-2c	Rap2c
24.4674	23.9305	24.6199	24.8823	24.5599	24.3247				5	5	5	14.8	14.8	14.8	45.094	0	26.162	107840000	10	Q8BUB4	Q8BUB4	WD repeat and FYVE domain-containing protein 2	Wdfy2
22.851	22.7854	22.5827	22.5023	22.5478	22.4517				2	2	2	5.4	5.4	5.4	40.634	0.0043384	2.0826	28934000	5	Q8BUE4;Q8BUE4-2	Q8BUE4;Q8BUE4-2	Apoptosis-inducing factor 2	Aifm2
22.3352	24.8306	24.7981	24.0384	24.5768	22.7308				6	6	6	11	11	11	83.217	0	13.643	109350000	8	Q8BUK6;F6W1A2	Q8BUK6	Protein Hook homolog 3	Hook3
25.6186	25.1716	25.4455	25.9793	25.1383	25.592				7	6	6	19	15.7	15.7	46.886	0	13.607	204990000	21	Q8BV49;E9PVL3;Q504N7;A0A0A6YXV9;E9QL87;A0A0R4J1R5;Q504N7-2	Q8BV49;E9PVL3;Q504N7	Pyrin and HIN domain-containing protein 1;Pyrin and HIN domain-containing protein 1-like	Pyhin1;BC094916
23.1297	23.2146	22.5885	23.0669	23.3518	23.2174				2	2	2	0.6	0.6	0.6	343.32	0.0081252	1.8567	34183000	7	Q8BV79;Q8BV79-2	Q8BV79;Q8BV79-2	TPR and ankyrin repeat-containing protein 1	Trank1
32.2739	32.2844	32.44	32.0887	32.373	32.2276				9	9	9	23.8	23.8	23.8	58.25	0	182.56	24568000000	347	Q8BVA0;Q99P91	Q8BVA0;Q99P91	Transmembrane glycoprotein NMB	Gpnmb
24.5869	24.5185	22.2124	23.5254	23.2284	25.2688				4	4	4	21.7	21.7	21.7	27.581	0	6.2253	69941000	8	Q8BVF2;A0A0A6YXV1	Q8BVF2	Phosducin-like protein 3	Pdcl3
23.4117	22.6837	23.8828	23.5343	23.747	24.3086				3	3	3	6	6	6	98	0	4.8911	58541000	6	Q8BVG4;Q8BVG4-2	Q8BVG4;Q8BVG4-2	Dipeptidyl peptidase 9	Dpp9
27.6807	27.6246	27.6439	27.7723	27.6501	27.8244				10	10	10	51	51	51	25.57	0	92.35	975200000	59	Q8BVI4;D3YWR7;A0A0G2JGJ1;A0A0G2JGY0;D3Z1A1;D3Z099	Q8BVI4;D3YWR7;A0A0G2JGJ1;A0A0G2JGY0;D3Z1A1	Dihydropteridine reductase	Qdpr
23.8906	23.4377	23.5553	24.1644	23.5837	22.9787				3	3	3	7	7	7	50.14	0	5.6251	58504000	9	Q8BVK9	Q8BVK9	Sp110 nuclear body protein	Sp110
24.1639	24.924	23.9325	24.0436	24.6593	24.3284				5	5	5	17	17	17	52.797	0	23.243	102490000	13	Q8BVL3;D3Z7S9;D3Z3J1;H3BKG9	Q8BVL3;D3Z7S9	Sorting nexin-17	Snx17
24.339	24.4677	23.9849	24.0711	24.226	23.9071				3	3	3	11.1	11.1	11.1	42.256	0	17.888	90727000	4	Q8BVQ5;A0A140LI84	Q8BVQ5;A0A140LI84	Protein phosphatase methylesterase 1	Ppme1
25.3051	24.927	24.9588	25.2382	24.8403	24.84				6	6	6	15	15	15	49.64	0	18.862	153500000	10	Q8BVW3;Q8BVW3-3;Q8BVW3-2	Q8BVW3;Q8BVW3-3;Q8BVW3-2	Tripartite motif-containing protein 14	Trim14
24.0062	24.9139	23.5702	24.8417	23.872	24.6528				4	4	4	16.6	16.6	16.6	50.421	0	12.917	96694000	9	Q8BVY0	Q8BVY0		Rsl1d1
28.6414	28.6376	28.7576	28.7631	28.8089	28.7808				16	16	16	61	61	61	41.829	0	296.34	2044300000	102	Q8BWT1	Q8BWT1	3-ketoacyl-CoA thiolase, mitochondrial	Acaa2
23.6625	23.4193	23.4194	23.5806	23.4583	23.5427				3	3	3	7.6	7.6	7.6	54.989	0	6.0244	52239000	5	Q8BWW3;Q9CYR6	Q8BWW3;Q9CYR6	Phosphoacetylglucosamine mutase	Pgm3
26.8937	26.9023	26.9175	27.0868	27.1059	27.1939				9	9	9	19.2	19.2	19.2	49.03	0	40.729	613950000	35	Q8BWY3	Q8BWY3	Eukaryotic peptide chain release factor subunit 1	Etf1
23.7748	23.7035	24.3101	23.8751	23.7125	22.5469				3	3	3	3.2	3.2	3.2	107.52	0	5.6435	64462000	7	Q8BWZ3-2;Q8BWZ3	Q8BWZ3-2;Q8BWZ3	N-alpha-acetyltransferase 25, NatB auxiliary subunit	Naa25
25.9728	25.9368	26.1962	26.1505	26.0739	26.1466				14	14	14	4.8	4.8	4.8	415.3	0	37.538	339370000	20	Q8BX70-3;Q8BX70;Q8BX70-2	Q8BX70-3;Q8BX70;Q8BX70-2	Vacuolar protein sorting-associated protein 13C	Vps13c
26.3353	26.237	26.1932	25.3628	26.3405	25.4706				4	4	4	10.1	10.1	10.1	51.847	0	29.615	318610000	18	Q8BXZ1	Q8BXZ1	Protein disulfide-isomerase TMX3	Tmx3
22.881	22.6527	22.9003	22.3597	23.3377	23.168				4	4	4	4.3	4.3	4.3	154.84	0	5.2319	32703000	3	Q8BY87-2;Q8BY87	Q8BY87-2;Q8BY87	Ubiquitin carboxyl-terminal hydrolase 47	Usp47
25.3456	25.1189	25.2316	25.5362	25.0705	25.2594				8	8	8	9.7	9.7	9.7	133.32	0	32.341	187010000	20	Q8BYA0;F6UI15	Q8BYA0	Tubulin-specific chaperone D	Tbcd
22.9651	23.2961	23.15	22.8144	23.4491	22.5745				3	3	3	8.2	8.2	8.2	46.379	0	31.937	83310000	5	Q8BYB9	Q8BYB9	Protein O-glucosyltransferase 1	Poglut1
25.6942	25.7285	25.3838	25.6596	25.095	25.4389				6	6	6	7.2	7.2	7.2	105.33	0	16.315	206330000	22	Q8BYC6;A0A0R4J1T3;Q3V3K3;F6RXB5	Q8BYC6;A0A0R4J1T3;Q3V3K3	Serine/threonine-protein kinase TAO3	Taok3
25.783	25.3065	25.5367	23.3962	25.5482	23.127				5	5	5	15.1	15.1	15.1	60.253	0	25.251	202680000	6	Q8BYI6;Q8BYI6-2;Q8BYI6-3	Q8BYI6;Q8BYI6-2	Lysophosphatidylcholine acyltransferase 2	Lpcat2
26.6433	26.4051	26.4921	26.6535	26.6278	26.8478				11	11	11	30.6	30.6	30.6	62.873	0	82.85	481310000	37	Q8BYW1-2;Q8BYW1-3;Q8BYW1	Q8BYW1-2;Q8BYW1-3;Q8BYW1	Rho GTPase-activating protein 25	Arhgap25
24.8481	24.8652	22.0557	23.306	23.8408	24.3244				4	4	4	9	9	9	72.132	0	16.585	95973000	6	Q8BZ00	Q8BZ00	Sodium/hydrogen exchanger 9	Slc9a9
25.9138	26.016	26.075	26.3116	25.9771	25.9095				5	5	5	6.7	6.7	6.7	102.94	0	28.118	307020000	28	Q8C052	Q8C052	Microtubule-associated protein 1S;MAP1S heavy chain;MAP1S light chain	Map1s
24.0217	23.6527	23.7452	23.758	24.0009	22.3834				5	5	5	9.4	9.4	9.4	81.617	0	23.139	63594000	9	Q8C079-4;Q8C079-3;Q8C079;Q8C079-2	Q8C079-4;Q8C079-3;Q8C079	Striatin-interacting protein 1	Strip1
26.5832	26.7525	26.7788	26.9516	26.7661	26.8175				10	10	10	31.1	31.1	31.1	57.598	0	100.4	602710000	57	Q8C0C7;E9PWY9;D6RIJ2	Q8C0C7;E9PWY9	Phenylalanine--tRNA ligase alpha subunit	Farsa
25.7905	25.1285	25.2377	25.0897	24.906	25.0185				4	4	4	14.6	14.6	14.6	39.124	0	11.387	177530000	14	Q8C0E2;Q8C0E2-2	Q8C0E2	Vacuolar protein sorting-associated protein 26B	Vps26b
22.6622	24.3962	24.1711	24.1479	24.0078	24.1505				2	2	2	5.2	5.2	5.2	55.446	0	8.3339	82805000	9	Q8C0L6;Q3TXR6	Q8C0L6;Q3TXR6	Peroxisomal N(1)-acetyl-spermine/spermidine oxidase	Paox
27.0594	26.6065	27.2692	27.3219	26.7107	26.8799				12	12	12	12.4	12.4	12.4	117.3	0	47.804	594840000	30	Q8C129	Q8C129	Leucyl-cystinyl aminopeptidase	Lnpep
25.8128	25.7156	25.8195	25.9905	25.6196	25.645				11	11	11	6.7	6.7	6.7	238.98	0	25.704	264350000	18	Q8C147;Q8C147-2	Q8C147;Q8C147-2	Dedicator of cytokinesis protein 8	Dock8
25.9533	25.9025	26.2018	26.5049	26.1373	26.2964				7	7	7	14	14	14	58.886	0	50.47	347730000	29	Q8C166;B7ZCP4;B7ZCP7;F6R587;B7ZCP6;E9Q806;A3KGK7;V9GWY2;V9GXM6;B7ZCP5	Q8C166;B7ZCP4	Copine-1	Cpne1
23.9058	23.3542	24.3135	24.4002	24.0274	23.1437				2	2	2	4.6	4.6	4.6	55.504	0	7.2068	77420000	10	Q8C1Y8	Q8C1Y8	Vacuolar fusion protein CCZ1 homolog	Ccz1
26.0494	25.9903	26.1274	26.4461	26.1869	26.379				11	11	11	11.7	11.7	11.7	134.11	0	49.542	369540000	26	Q8C2E7;Q8C2E7-2	Q8C2E7	WASH complex subunit strumpellin	Kiaa0196
24.5953	24.8183	24.4737	24.913	24.6834	25.0425				5	5	5	9	9	9	69.448	0	18.468	124140000	8	Q8C2Q3;E9QL13;Q8C2Q3-2;J3QN51;J3QPT3;B0LM42;F7BGR7	Q8C2Q3;E9QL13;Q8C2Q3-2	RNA-binding protein 14	Rbm14
28.1906	28.3772	28.0463	28.2831	28.1886	28.3657				11	11	2	38.3	38.3	7.7	30.255	0	60.969	1416000000	52	Q8C2Q8;Q3UD06;Q91VR2;A2AKV1;A2AKV2;A2AKV3;A2AKV0	Q8C2Q8;Q3UD06;Q91VR2;A2AKV1;A2AKV2;A2AKV3	ATP synthase subunit gamma;ATP synthase subunit gamma, mitochondrial	Atp5c1
28.6087	28.384	28.8189	28.7959	28.5295	28.6289				30	30	30	20	20	20	211.7	0	156.87	1893400000	104	Q8C3J5;Q5SRI3;D6RGU3;Q3TMS1	Q8C3J5;Q5SRI3	Dedicator of cytokinesis protein 2	Dock2
23.9684	24.2388	24.1129	22.3052	23.3172	23.8479				2	2	2	9.2	9.2	9.2	55.262	0	18.758	61885000	5	Q8C522	Q8C522	Endonuclease domain-containing 1 protein	Endod1
25.1302	24.253	25.2593	24.2559	25.5665	24.8243				4	4	4	15.2	15.2	15.2	40.965	0	18.724	169150000	9	Q8C570;A2ASC6	Q8C570;A2ASC6	mRNA export factor	Rae1
25.5871	25.0282	24.8949	22.8597	25.1687	24.7642				3	3	3	18.6	18.6	18.6	24.54	0	15.56	166440000	7	Q8C5G6;Q9QZ06;A9JEI5	Q8C5G6;Q9QZ06;A9JEI5	Toll-interacting protein	Tollip
27.9834	27.8206	27.8519	27.6796	27.8642	27.5603				19	19	17	33.4	33.4	29.8	85.546	0	172.62	1097600000	78	Q8C605;Q9WUA3;Q9WUA3-2;F6YL81;D3YUA3	Q8C605;Q9WUA3;Q9WUA3-2	6-phosphofructokinase;ATP-dependent 6-phosphofructokinase, platelet type	Pfkp
24.826	24.7751	24.8337	22.5064	24.6655	24.4653				4	4	4	8.9	8.9	8.9	82.043	0	12.377	117710000	13	Q8C754;G3UY33;Q8C754-2	Q8C754;G3UY33;Q8C754-2	Vacuolar protein sorting-associated protein 52 homolog	Vps52
23.8535	24.1242	23.739	23.2286	24.009	22.5199				2	2	2	5.2	5.2	5.2	67.789	0	8.1962	64285000	7	Q8C788;Q91ZR2	Q8C788;Q91ZR2	Sorting nexin;Sorting nexin-18	Snx18
25.404	25.4953	25.5781	25.8725	25.6306	25.6964				11	11	11	13.3	13.3	13.3	117.96	0	31.285	237490000	20	Q8C7R4;D3Z061	Q8C7R4;D3Z061	Ubiquitin-like modifier-activating enzyme 6	Uba6
25.7075	25.8077	25.6689	26.0777	25.579	25.8737				10	10	10	13.6	13.6	13.6	111.56	0	29.255	264500000	20	Z4YJW0;Q8C7X2-2;Q8C7X2;Q8C7X2-3	Z4YJW0;Q8C7X2-2;Q8C7X2	ER membrane protein complex subunit 1	Emc1
29.9909	29.7942	29.8152	29.9397	29.6222	29.6911				16	16	16	52.5	52.5	52.5	26.8	0	186.79	4322200000	136	Q8C845;Q9D8Y0;Q9D4J1	Q8C845;Q9D8Y0	EF-hand domain-containing protein D2	Efhd2
25.0206	25.2087	22.278	21.8683	24.7266	22.9589				3	3	3	6.4	6.4	6.4	70.279	0.0023041	2.7617	132670000	3	Q8CAA7;E0CX81	Q8CAA7	Glucose 1,6-bisphosphate synthase	Pgm2l1
28.3289	28.1365	28.2836	28.5676	28.3219	28.2929				25	25	25	42.1	42.1	42.1	82.928	0	214.16	1517900000	119	Q8CAQ8-2;Q8CAQ8;Q8CAQ8-5;E9Q800;Q8CAQ8-3;E9QAY6;A0A0U1RP81;A0A0U1RQ14;Q3TZK4;E9PVS5;Q8CAQ8-4	Q8CAQ8-2;Q8CAQ8;Q8CAQ8-5;E9Q800;Q8CAQ8-3;E9QAY6;A0A0U1RP81	MICOS complex subunit Mic60	Immt
25.4073	25.2339	24.8779	24.9708	25.0257	25.0042				6	6	6	11.8	11.8	11.8	75.738	0	18.058	144550000	14	Q8CAS9-3;Q8CAS9-2;Q8CAS9;H7BWY5	Q8CAS9-3;Q8CAS9-2;Q8CAS9;H7BWY5	Poly [ADP-ribose] polymerase 9	Parp9
25.7959	25.8698	25.7783	24.9682	25.8596	24.8139				7	7	7	40.8	40.8	40.8	41.297	0	30.199	247170000	22	Q8CAY6;G3XA25;F2Z459;Q80X81	Q8CAY6;G3XA25;F2Z459;Q80X81	Acetyl-CoA acetyltransferase, cytosolic	Acat2;Acat3
23.2359	23.3458	23.609	22.5893	22.6043	22.8467				3	2	2	11.6	6.6	6.6	34.664	0.0022816	2.6032	29865000	5	Q8CB96-2;Q8CB96;Q8CB96-3	Q8CB96-2;Q8CB96	Ras association domain-containing protein 4	Rassf4
24.1476	24.4761	24.3052	24.2707	24.4584	24.373				4	4	4	18.7	18.7	18.7	52.241	0	25.69	103390000	9	Q8CBY8-2;Q8CBY8	Q8CBY8-2;Q8CBY8	Dynactin subunit 4	Dctn4
23.4256	24.5174	24.7067	22.2667	24.6677	24.642				5	5	5	15	15	15	55.429	0	20.866	107390000	8	Q8CCF0;Q8CCF0-2	Q8CCF0;Q8CCF0-2	U4/U6 small nuclear ribonucleoprotein Prp31	Prpf31
26.8519	26.5021	26.9202	26.5171	26.5539	26.4435				8	8	8	30	30	30	38.195	0	59.731	498490000	33	Q8CCH2;D6RE41	Q8CCH2	NHL repeat-containing protein 3	Nhlrc3
24.8698	24.939	25.3055	25.5463	25.0861	25.1531				5	5	5	10	10	10	80.219	0	30.19	167050000	13	Q8CCJ3-1;Q8CCJ3;Q8CCJ3-2	Q8CCJ3-1;Q8CCJ3	E3 UFM1-protein ligase 1	Ufl1
26.611	26.324	26.3162	26.27	26.6186	26.9628				9	9	9	38.8	38.8	38.8	32.237	0	74.676	455680000	34	Q8CDN6	Q8CDN6	Thioredoxin-like protein 1	Txnl1
24.4847	25.0566	24.1253	23.2165	24.2693	21.6876				3	3	3	16.7	16.7	16.7	28.264	0	8.946	95229000	3	Q8CEB6;Q9DCT1	Q8CEB6;Q9DCT1	1,5-anhydro-D-fructose reductase	Akr1e1;Akr1e2
21.612	23.253	24.0854	23.8237	22.4008	23.0543				3	3	3	6.8	6.8	6.8	54.616	0	6.5071	75046000	3	Q8CF89	Q8CF89	TGF-beta-activated kinase 1 and MAP3K7-binding protein 1	Tab1
24.1184	24.1341	24.0385	23.06	24.6401	22.6568				4	4	4	6.5	6.5	6.5	133.91	0	12.93	84776000	4	Q8CFI7	Q8CFI7	DNA-directed RNA polymerase II subunit RPB2	Polr2b
29.2897	29.2565	29.4161	29.5754	29.1171	29.6278				33	33	28	37.8	37.8	33	125.21	0	315.24	3187400000	161	Q8CG29;G3V011;P70248;G3UZR3	Q8CG29;G3V011;P70248	Unconventional myosin-If	Myo1f
23.7758	23.9337	23.547	23.9506	23.8298	23.6968				3	3	3	11.1	11.1	11.1	39.414	0	8.7135	64069000	4	Q8CG72;Q8CG72-2	Q8CG72;Q8CG72-2	Poly(ADP-ribose) glycohydrolase ARH3	Adprhl2
24.952	25.1768	22.9057	24.6602	25.0875	22.7491				4	4	4	17.2	17.2	17.2	40.612	0	22.945	132070000	5	Q8CG76	Q8CG76	Aflatoxin B1 aldehyde reductase member 2	Akr7a2
28.6793	28.7224	28.7198	28.215	28.6983	28.6052				32	32	32	25.5	25.5	25.5	170.08	0	267.81	1920400000	118	Q8CGC7;A0A0A6YWA4;A0A0A6YWH3	Q8CGC7	Bifunctional glutamate/proline--tRNA ligase;Glutamate--tRNA ligase;Proline--tRNA ligase	Eprs
25.3733	24.8434	24.9364	25.0541	25.2566	24.4889				8	8	8	8.6	8.6	8.6	121.58	0	22.872	161390000	25	Q8CGF7-2;Q8CGF7;Q8CGF7-3	Q8CGF7-2;Q8CGF7;Q8CGF7-3	Transcription elongation regulator 1	Tcerg1
26.6193	26.3809	26.7264	26.8125	26.4818	26.5855				15	15	15	20.7	20.7	20.7	105.84	0	59.037	464590000	40	Q8CGK3	Q8CGK3	Lon protease homolog, mitochondrial	Lonp1
23.7678	23.7243	23.8339	24.0313	23.5252	23.7902				4	4	4	4.2	4.2	4.2	115.73	0	7.828	61221000	8	Q8CGY8-2;Q8CGY8	Q8CGY8-2;Q8CGY8	UDP-N-acetylglucosamine--peptide N-acetylglucosaminyltransferase 110 kDa subunit	Ogt
24.6165	23.8115	23.9975	23.849	24.7402	24.0839				3	3	3	3.5	3.5	3.5	124.74	0	9.8339	94460000	9	Q8CH18-3;Q8CH18	Q8CH18-3;Q8CH18	Cell division cycle and apoptosis regulator protein 1	Ccar1
23.9305	24.2726	22.4918	23.0818	24.0441	22.3065				2	2	2	8.7	8.7	8.7	53.435	0	10.859	79844000	6	Q8CHK3	Q8CHK3	Lysophospholipid acyltransferase 7	Mboat7
25.7026	25.641	25.3437	25.6061	25.4781	25.6673				7	7	7	29.6	29.6	29.6	34.54	0	29.235	240110000	17	Q8CHP8	Q8CHP8	Phosphoglycolate phosphatase	Pgp
24.7277	24.9132	25.359	25.4319	25.3952	25.263				4	4	4	10.5	10.5	10.5	61.84	0	25.533	164360000	8	Q8CHT0	Q8CHT0	Delta-1-pyrroline-5-carboxylate dehydrogenase, mitochondrial	Aldh4a1
22.633	22.7483	22.5982	23.119	22.6442	23.7625				3	3	3	3.5	3.5	3.5	80.085	0.0003723	4.565	34409000	7	Q8CHW4	Q8CHW4	Translation initiation factor eIF-2B subunit epsilon	Eif2b5
26.6501	26.8988	26.6399	27.1087	26.8236	27.0454				9	9	9	19.8	19.8	19.8	63.299	0	41.487	559120000	36	Q8CI51;D9J2Z9;D9J300;D9J301;D9J302;Q8CI51-2;Q9CRA2;D9J303;F8WJI6;E9Q8P5;Q8CI51-3;A0A0G2JGZ5;A0A0G2JEJ0	Q8CI51;D9J2Z9;D9J300;D9J301;D9J302;Q8CI51-2;Q9CRA2;D9J303;F8WJI6;E9Q8P5;Q8CI51-3	PDZ and LIM domain protein 5	Pdlim5
23.9595	23.5648	24.1026	21.5245	23.5213	23.495				6	6	6	7.5	7.5	7.5	107.17	0	16.071	60390000	4	Q8CI71-2;Q8CI71-3;Q8CI71	Q8CI71-2;Q8CI71-3;Q8CI71	Coiled-coil domain-containing protein 132	Ccdc132
28.0675	28.0301	28.0842	27.9365	27.9494	27.9427				21	21	19	30.7	30.7	28.4	96.729	0	137.18	1241000000	86	Q8CI94;Q9WUB3;E9PUM3	Q8CI94	Glycogen phosphorylase, brain form	Pygb
27.8911	27.7866	27.9383	28.1525	27.7679	27.952				25	25	24	24.8	24.8	24.3	147.59	0	164.36	1155700000	97	Q8CIH5;E9PXZ8;Q9QZE2-2;Q9QZE2	Q8CIH5	1-phosphatidylinositol 4,5-bisphosphate phosphodiesterase gamma-2	Plcg2
27.9057	28.1105	27.6976	28.1109	27.9889	27.612				17	17	12	39.1	39.1	25.8	57.93	0	104.36	1158000000	65	Q8CIN4;Q61036-2;Q61036;A3KGC3;A3KGC4;A3KGC5;A0A0U1RQ87;S4R2K7	Q8CIN4	Serine/threonine-protein kinase PAK 2;PAK-2p27;PAK-2p34	Pak2
24.8636	24.6892	25.0565	23.4162	24.8705	22.6895				7	7	7	11.2	11.2	11.2	97.303	0	16.816	141180000	6	Q8CJG0;H3BJ70;Q8CJG1;Q8CJF9;Q8CJF8-2;Q8CJF8	Q8CJG0	Protein argonaute-2	Ago2
23.9039	24.3912	24.2443	24.4088	24.3226	24.8359				5	5	5	11	11	11	57.568	0	9.6981	99638000	11	Q8JZK9;P54869	Q8JZK9	Hydroxymethylglutaryl-CoA synthase, cytoplasmic	Hmgcs1
26.9386	26.4351	27.5388	22.3493	27.1207	26.5816				3	3	3	7.2	7.2	7.2	60.576	0.0003635	4.1925	837220000	12	Q8JZM7	Q8JZM7	Parafibromin	Cdc73
26.0919	26.2642	26.1226	26.2943	26.1438	26.1356				7	7	7	15.7	15.7	15.7	68.721	0	29.859	344530000	16	Q8JZN5;A0A0G2JF25;A0A0G2JDY4	Q8JZN5	Acyl-CoA dehydrogenase family member 9, mitochondrial	Acad9
26.4304	26.4876	26.7341	26.6143	26.4376	26.4169				8	8	8	12.7	12.7	12.7	89.518	0	16.593	481390000	20	Q8JZQ2;S4R1J9;S4R2T7;Q8C8R3;Q8C8R3-2;Q8C8R3-4	Q8JZQ2	AFG3-like protein 2	Afg3l2
28.3325	28.2136	28.4588	28.6508	28.2824	28.4999				20	20	20	28	28	28	91.369	0	146.49	1650000000	90	Q8JZQ9;A0A0G2JG48	Q8JZQ9	Eukaryotic translation initiation factor 3 subunit B	Eif3b
25.6141	25.5532	25.5831	26.0867	25.5437	25.7612				6	6	6	18	18	18	33.931	0	12.959	254060000	17	Q8JZU2;F6VVY4	Q8JZU2;F6VVY4		Slc25a1
27.7512	27.6451	27.6069	28.0517	27.5807	27.6027				10	10	10	37.7	37.7	37.7	43.5	0	83.823	1031900000	61	Q8JZV7;F6UP77;F7CUP3	Q8JZV7	Putative N-acetylglucosamine-6-phosphate deacetylase	Amdhd2
24.5801	24.2699	24.22	24.7325	24.17	24.7322				4	3	3	5.7	4.5	4.5	105.83	0	5.3994	103030000	6	Q8K019-2;Q8K019;A0A087WRN1;A0A087WQA0;F8WI22;Q8K019-3	Q8K019-2;Q8K019;A0A087WRN1;A0A087WQA0;F8WI22;Q8K019-3	Bcl-2-associated transcription factor 1	Bclaf1
23.3766	23.7048	23.7522	23.0316	23.7724	23.8333				4	4	4	10.1	10.1	10.1	56.775	0	9.0347	56751000	5	Q8K0C4	Q8K0C4	Lanosterol 14-alpha demethylase	Cyp51a1
23.7783	23.9078	23.9168	23.9351	23.9469	22.4544				5	5	5	10.5	10.5	10.5	83.549	0	10.143	67105000	7	Q8K0D5	Q8K0D5	Elongation factor G, mitochondrial	Gfm1
25.5738	25.462	25.7186	25.7162	25.3711	25.8582				6	6	6	12.1	12.1	12.1	74.929	0	14.993	233290000	16	Q8K0Q5	Q8K0Q5	Rho GTPase-activating protein 18	Arhgap18
28.0526	28.1444	27.7938	28.4689	27.8492	28.2877				18	18	18	50.7	50.7	50.7	53.872	0	121.91	1246500000	64	Q8K124	Q8K124	Pleckstrin homology domain-containing family O member 2	Plekho2
23.3687	23.3888	23.4305	23.9701	23.7345	23.9326				2	2	2	7.3	7.3	7.3	37.798	0	6.2759	58298000	8	Q8K157	Q8K157	Aldose 1-epimerase	Galm
29.332	29.5883	29.3092	29.4614	29.2578	29.17				12	12	12	37.5	37.5	37.5	35.015	0	161.86	3177900000	120	Q8K183;D3Z7R1	Q8K183;D3Z7R1	Pyridoxal kinase	Pdxk
25.4242	25.5324	24.4725	24.7324	24.2885	24.8856				4	4	4	13.6	13.6	13.6	50.08	0	4.6981	147360000	11	Q8K1I7;F6RQI2;F6QWW7	Q8K1I7	WAS/WASL-interacting protein family member 1	Wipf1
24.0997	23.9643	24.1174	23.9078	24.132	23.0412				5	5	5	14.3	14.3	14.3	49.895	0	12.655	78234000	7	Q8K1J6;A0A0N4SUW4;Q8K1J6-2;A0A0N4SV41	Q8K1J6;A0A0N4SUW4;Q8K1J6-2	CCA tRNA nucleotidyltransferase 1, mitochondrial	Trnt1
23.0081	22.905	23.1334	22.757	23.3407	23.2881				2	2	2	3.2	3.2	3.2	85.682	0	8.403	41472000	11	Q8K1R3;Q8K1R3-2	Q8K1R3;Q8K1R3-2	Polyribonucleotide nucleotidyltransferase 1, mitochondrial	Pnpt1
24.2364	23.8852	22.8062	23.042	23.6218	22.9712				2	2	2	2.8	2.8	2.8	107.14	0	8.7685	53930000	3	Q8K1R7	Q8K1R7	Serine/threonine-protein kinase Nek9	Nek9
27.7098	27.5289	27.7597	27.7818	27.3424	27.5051				12	12	12	12.6	12.6	12.6	128.9	0	109.46	963430000	62	Q8K1X4	Q8K1X4		Nckap1l
23.3851	22.8797	21.7398	23.2435	23.7447	23.3469				3	3	3	4.4	4.4	4.4	79.864	0	5.2769	42469000	9	Q8K268	Q8K268	ATP-binding cassette sub-family F member 3	Abcf3
26.8422	26.8686	26.929	26.9142	27.0405	26.7823				13	13	13	30.6	30.6	30.6	71.06	0	88.199	559500000	59	Q8K297	Q8K297	Procollagen galactosyltransferase 1	Colgalt1
28.9738	29.1271	28.9064	29.294	28.9476	29.0049				20	20	20	43.7	43.7	43.7	72.585	0	245.81	2503000000	110	Q8K2B3	Q8K2B3	Succinate dehydrogenase [ubiquinone] flavoprotein subunit, mitochondrial	Sdha
25.1919	24.715	25.0029	25.2136	25.2397	24.9478				3	3	3	15.2	15.2	15.2	21.85	0	10.534	160200000	15	Q8K2Q0	Q8K2Q0	COMM domain-containing protein 9	Commd9
25.1841	25.4733	24.8579	25.4718	24.9664	25.0625				4	4	4	12.4	12.4	12.4	46.201	0	16.904	168710000	12	Q8K2Q7;A0A0A6YWK4;Q8K2Q7-2	Q8K2Q7	BRO1 domain-containing protein BROX	Brox
24.5031	24.9003	24.3076	24.8552	24.2932	24.8895				4	4	4	19.5	19.5	19.5	30.953	0	14.517	118810000	10	Q8K354	Q8K354	Carbonyl reductase [NADPH] 3	Cbr3
24.416	24.5904	24.5777	21.8925	24.7493	24.824				3	3	3	23.2	23.2	23.2	21.536	0	38.412	110620000	10	Q8K3C3;B1AS03;B1AS04	Q8K3C3	Protein LZIC	Lzic
24.5718	24.6683	24.35	24.4684	21.5894	24.3735				3	3	3	7.1	7.1	7.1	79.327	0	8.8055	91741000	6	Q8K3H0	Q8K3H0	DCC-interacting protein 13-alpha	Appl1
23.5606	23.7349	23.6815	23.4242	23.7742	23.7591				2	2	2	4.1	4.1	4.1	80.564	0	5.9568	54126000	2	Q8K3X4	Q8K3X4	Interferon regulatory factor 2-binding protein-like	Irf2bpl
26.4246	26.3461	26.5298	26.8471	26.3324	26.7158				13	13	13	19.5	19.5	19.5	117.21	0	52.646	453570000	36	Q8K411-2;Q8K411;Q8K411-3	Q8K411-2;Q8K411;Q8K411-3	Presequence protease, mitochondrial	Pitrm1
25.5393	25.8703	25.7854	25.0434	26.0441	24.9916				3	3	3	12.4	12.4	12.4	30.972	0	25.485	249820000	20	Q8K4Z3	Q8K4Z3	NAD(P)H-hydrate epimerase	Apoa1bp
26.6016	26.3746	26.6125	26.6433	26.4399	26.6491				10	10	10	18.8	18.8	18.8	88.544	0	38.054	453000000	35	Q8K4Z5	Q8K4Z5	Splicing factor 3A subunit 1	Sf3a1
28.5591	28.4134	28.5784	28.6537	28.3721	28.5339				14	14	14	44.1	44.1	44.1	44.816	0	160.65	1721900000	72	Q8QZT1	Q8QZT1	Acetyl-CoA acetyltransferase, mitochondrial	Acat1
24.9115	24.7655	25.4469	25.5659	25.2581	25.1514				5	5	5	15.2	15.2	15.2	53.113	0	26.062	168930000	17	Q8QZW8;B1AW40;Q811M1	Q8QZW8		Arhgap9
27.7385	27.6632	27.7922	27.9936	27.4754	27.8937				15	15	15	27.1	27.1	27.1	66.612	0	151.34	1030600000	57	Q8QZY1	Q8QZY1	Eukaryotic translation initiation factor 3 subunit L	Eif3l
22.8647	22.589	22.5624	22.5625	23.2801	22.3175				2	2	2	10.3	10.3	10.3	19.556	0.00037355	4.6212	32048000	4	Q8QZZ7;D3YXX8;A0A0J9YVB8;D3Z5E8;G3X9K8	Q8QZZ7;D3YXX8;A0A0J9YVB8;D3Z5E8;G3X9K8	EKC/KEOPS complex subunit Tprkb	Tprkb
25.8049	26.0826	25.8218	25.8294	26.2404	25.459				4	4	4	29.4	29.4	29.4	35.377	0	76.593	301000000	22	Q8R010;Q8R3V2	Q8R010;Q8R3V2	Aminoacyl tRNA synthase complex-interacting multifunctional protein 2	Aimp2
26.4506	26.0266	26.5027	26.569	26.5596	26.5045				9	9	9	25.1	25.1	25.1	52.511	0	60.263	422490000	36	Q8R016;E9PY26;E9Q6V3;E9PZH4;E9QA53	Q8R016;E9PY26	Bleomycin hydrolase	Blmh
26.4782	26.4636	26.3014	26.62	26.3405	26.5592				10	10	3	16.4	16.4	7.6	68.526	0	47.159	411140000	29	Q8R050-2;Q8R050;F7CE88	Q8R050-2;Q8R050	Eukaryotic peptide chain release factor GTP-binding subunit ERF3A	Gspt1
23.5362	22.4538	23.5271	23.1404	23.9549	23.2132				3	3	3	4.7	4.7	4.7	128.62	0	10.169	48244000	6	Q8R0G9	Q8R0G9	Nuclear pore complex protein Nup133	Nup133
26.5207	26.3057	26.6232	25.8199	26.399	26.4863				8	8	7	18.1	18.1	17	69.971	0	88.242	420570000	27	Q8R0H9;A2A9W5;S4R2D2;A2A9W7;Q8BMI3	Q8R0H9	ADP-ribosylation factor-binding protein GGA1	Gga1
24.8305	25.0748	24.8303	24.8911	24.8815	24.6971				2	2	2	8.1	8.1	8.1	26.438	0	5.7159	138230000	12	Q8R0J2;Q9R0Q9;E9PVP3;Q5F2B1;F6XX36	Q8R0J2;Q9R0Q9;E9PVP3;Q5F2B1;F6XX36	Mannose-P-dolichol utilization defect 1 protein	Mpdu1
29.2217	29.2002	29.042	29.563	29.1619	29.1379				18	18	18	36.1	36.1	36.1	63.676	0	116.06	2873100000	131	Q8R0X7;D6REF7;D3YZT4;D3YY13;D3Z1Z3	Q8R0X7;D6REF7	Sphingosine-1-phosphate lyase 1	Sgpl1
24.9098	22.7329	24.615	25.002	24.4715	25.3172				8	8	8	12	12	12	98.708	0	24.33	134510000	9	Q8R0Y6;A0A0N4SW56;A0A0N4SVT2	Q8R0Y6;A0A0N4SW56	Cytosolic 10-formyltetrahydrofolate dehydrogenase	Aldh1l1
25.2566	25.1889	24.9835	25.4165	25.4894	25.2114				6	6	6	23	23	23	32.851	0	15.047	184500000	14	Q8R164	Q8R164	Valacyclovir hydrolase	Bphl
28.8673	28.7661	28.7984	29.017	28.6716	28.8096				22	22	22	26.2	26.2	26.2	105.53	0	150.26	2135900000	116	Q8R1B4;M0QWV3	Q8R1B4	Eukaryotic translation initiation factor 3 subunit C	Eif3c
29.539	29.3649	29.6126	29.6722	29.6898	29.7006				27	27	27	44.9	44.9	44.9	84.818	0	300.09	3769400000	172	Q8R1F1;A2ARS6	Q8R1F1	Niban-like protein 1	Fam129b
25.2964	25.4416	25.3304	25.5133	25.2028	25.3146				5	4	4	22.5	15	15	26.022	0	34.698	193650000	10	Q8R1V4;Q5SVW9	Q8R1V4;Q5SVW9	Transmembrane emp24 domain-containing protein 4	Tmed4
24.7602	24.5244	24.358	23.9232	24.4021	23.909				3	3	3	15.1	15.1	15.1	35.307	0	33.89	100780000	8	Q8R242-2;Q8R242	Q8R242-2;Q8R242	Di-N-acetylchitobiase	Ctbs
22.8928	25.1944	24.8423	24.552	24.771	22.9611				3	3	3	23	23	23	17.156	0	17.811	107890000	9	Q8R2K3;Q9CYR0;D3Z3Y3	Q8R2K3;Q9CYR0	Single-stranded DNA-binding protein;Single-stranded DNA-binding protein, mitochondrial	Ssbp1
24.2678	25.0669	24.4153	23.6936	24.6236	25.0784				4	4	4	29.8	29.8	29.8	19.526	0	34.009	139790000	15	Q8R2Y8	Q8R2Y8	Peptidyl-tRNA hydrolase 2, mitochondrial	Ptrh2
25.2087	24.9128	25.6846	25.5817	25.5631	25.172				6	6	6	7.2	7.2	7.2	110.22	0	24.741	201120000	20	Q8R307	Q8R307	Vacuolar protein sorting-associated protein 18 homolog	Vps18
25.2434	24.5119	24.6278	24.9614	24.213	24.8318				5	2	2	13.9	5.8	5.8	58.677	0	19.872	127330000	8	Q8R317-2;Q8R317;Q99NB8	Q8R317-2;Q8R317	Ubiquilin-1	Ubqln1
25.0091	24.8698	25.1357	24.8376	24.9749	25.2538				3	3	3	10.9	10.9	10.9	53.022	0	32.559	155360000	14	Q8R326-2;Q8R326;F7D909	Q8R326-2;Q8R326;F7D909	Paraspeckle component 1	Pspc1
24.0299	24.1756	24.3387	24.4567	24.2721	24.2552				4	4	4	8.7	8.7	8.7	75.435	0	10.8	88962000	8	Q8R3N6	Q8R3N6	THO complex subunit 1	Thoc1
22.3387	23.8083	23.0832	22.4136	22.8942	23.7066				2	2	2	22.7	22.7	22.7	13.373	0	9.1744	30958000	4	Q8R404	Q8R404	Protein QIL1	Qil1
22.9528	22.8777	22.9155	22.3315	23.554	23.5502				2	2	2	3.4	3.4	3.4	95.709	0.00035817	3.9363	23406000	3	Q8R4B8-4;Q8R4B8-3;Q8R4B8-2;Q8R4B8	Q8R4B8-4;Q8R4B8-3;Q8R4B8-2;Q8R4B8	NACHT, LRR and PYD domains-containing protein 3	Nlrp3
26.22	26.1313	26.08	26.2928	25.8517	26.0137				10	10	10	19.7	19.7	19.7	73.327	0	61.43	340830000	27	Q8R550-2;Q8R550;Q8R550-3;E9Q0C1;Q8R550-8;Q8R550-5;Q8R550-4;B1AZ85;B0R0Y8;Q8R550-6;Q8R550-7	Q8R550-2;Q8R550;Q8R550-3;E9Q0C1;Q8R550-8;Q8R550-5;Q8R550-4	SH3 domain-containing kinase-binding protein 1	Sh3kbp1
24.8209	25.1857	25.7243	24.0785	25.7494	24.7537				6	2	2	25.3	8.5	8.5	42.281	0	5.4777	246010000	11	Q8R5C5;E0CZD4;E0CYB4	Q8R5C5;E0CZD4;E0CYB4	Beta-centractin	Actr1b
23.3001	23.421	21.669	22.6928	22.4489	22.4779				4	3	3	6.1	5.1	5.1	109.22	0	23.018	73382000	9	Q8R5H1-5;Q8R5H1-2;Q8R5H1;Q99K46	Q8R5H1-5;Q8R5H1-2;Q8R5H1	Ubiquitin carboxyl-terminal hydrolase 15	Usp15
26.2474	26.6919	27.1822	26.3693	27.277	26.7061				4	4	4	20.2	20.2	20.2	21.557	0	102.81	553010000	35	Q8R5J9	Q8R5J9	PRA1 family protein 3	Arl6ip5
27.0719	26.8269	27.054	27.0207	27.0225	26.9826				5	5	5	31.9	31.9	31.9	31.025	0	41.038	631220000	34	Q8R5L1;O35658	Q8R5L1;O35658	Complement component 1 Q subcomponent-binding protein, mitochondrial	C1qbp
25.3544	25.0028	25.0588	25.3086	25.1639	25.0394				7	7	7	9.7	9.7	9.7	100.65	0	23.262	168050000	18	Q8R5L3-2;Q8R5L3	Q8R5L3-2;Q8R5L3	Vam6/Vps39-like protein	Vps39
25.6611	25.8082	25.8685	25.8474	25.9572	25.8439				3	3	3	12.6	12.6	12.6	31.395	0	14.159	267580000	16	Q8VBT0;F6V084	Q8VBT0;F6V084	Thioredoxin-related transmembrane protein 1	Tmx1
27.0108	26.4915	26.6585	26.8451	26.8212	26.9108				12	12	12	17.6	17.6	17.6	102.7	0	73.701	531500000	32	Q8VBT6	Q8VBT6	Apolipoprotein B receptor	Apobr
25.8538	26.1739	25.5018	24.5932	25.8473	25.4547				6	6	6	41.1	41.1	41.1	23.255	0	20.081	249050000	16	Q8VBV7;A0A087WPM5	Q8VBV7	COP9 signalosome complex subunit 8	Cops8
26.0601	25.5921	25.5436	25.9294	25.8092	25.643				6	6	6	15.4	15.4	15.4	75.29	0	106.93	272830000	17	Q8VBZ3	Q8VBZ3	Cleft lip and palate transmembrane protein 1 homolog	Clptm1
26.1314	25.8383	25.8072	25.7696	26.0753	25.6303				3	3	3	14.6	14.6	14.6	29.109	0	29.142	278020000	17	Q8VC04;A2A4M9;A2A4N0	Q8VC04	Transmembrane protein 106A	Tmem106a
25.2461	25.8064	25.4194	24.5999	25.4306	25.2404				5	5	5	19.2	19.2	19.2	37.057	0	20.188	192750000	11	Q8VC28;Q9JLI0	Q8VC28	Aldo-keto reductase family 1 member C13	Akr1c13
23.3191	23.383	23.3559	23.7166	24.0726	23.7686				3	3	3	27.2	27.2	27.2	17.384	0	14.407	60561000	9	Q9CQ43;Q8VCG1	Q9CQ43;Q8VCG1		Dut
28.6268	28.6629	28.7455	28.9231	28.5696	28.7656				19	19	19	31.7	31.7	31.7	72.415	0	104.76	2003300000	98	Q8VCT3;E9PYF1	Q8VCT3;E9PYF1	Aminopeptidase B	Rnpep
25.7351	25.541	25.4647	25.6533	25.622	25.4478				3	3	3	9.7	9.7	9.7	47.993	0	67.074	231910000	10	Q8VD58	Q8VD58	Protein EVI2B	Evi2b
24.7999	24.6637	25.1171	25.0707	25.1135	24.4673				8	8	8	6.1	6.1	6.1	152.6	0	14.548	143260000	20	Q8VD65;A0A087WQR4;A0A087WP62;A0A0R4J2C7	Q8VD65	Phosphoinositide 3-kinase regulatory subunit 4	Pik3r4
26.8954	26.8664	26.5141	26.9408	26.5826	26.6189				16	16	16	24	24	24	115.2	0	143.19	512260000	34	Q8VD75;A0A0J9YUA3;A0A0J9YV08;A0A0J9YUX9	Q8VD75;A0A0J9YUA3	Huntingtin-interacting protein 1	Hip1
32.9762	32.9825	32.978	33.149	32.8435	33.1767				149	149	130	61.2	61.2	54.7	226.37	0	323.31	40114000000	1333	Q8VDD5;E9QPE7;O08638-2;O08638;F2Z494;Q8BXF2;E9Q264;B2RXX9;B2RQQ1;B1AR69;G3UW82;Q91Z83;P13542;Q02566;Q5SX39;P13541;A2AQP0;Q5SX40	Q8VDD5	Myosin-9	Myh9
24.2243	24.2395	24.2497	23.7358	24.5004	22.0235				3	3	3	12	12	12	51.658	0	7.0228	78703000	7	Q8VDD8	Q8VDD8	WAS protein family homolog 1	Wash1
26.1692	26.1263	26.2089	26.5529	25.9812	26.1705				7	7	7	12.4	12.4	12.4	85.045	0	52.781	345500000	29	Q8VDM6-2;Q8VDM6;Q8VDM6-3	Q8VDM6-2;Q8VDM6	Heterogeneous nuclear ribonucleoprotein U-like protein 1	Hnrnpul1
30.4885	30.275	30.4468	30.7704	30.407	30.4512				36	36	22	42.9	42.9	25.6	112.98	0	323.31	7127500000	226	Q8VDN2	Q8VDN2	Sodium/potassium-transporting ATPase subunit alpha-1	Atp1a1
24.4939	25.2682	25.0842	24.1219	24.8922	22.4872				2	2	2	11.9	11.9	11.9	25.834	0.0097749	1.7514	127990000	11	Z4YLD0;Q8VDP2;Q8VDP2-2	Z4YLD0;Q8VDP2;Q8VDP2-2	UPF0428 protein CXorf56 homolog	C330007P06Rik
24.2653	24.3285	21.8632	23.6539	24.4668	22.2272				4	4	4	8.6	8.6	8.6	103	0	8.4974	66176000	9	Q8VDP4	Q8VDP4	Cell cycle and apoptosis regulator protein 2	Ccar2
25.6337	26.1973	25.802	25.8124	26.1008	25.7298				10	10	10	48.4	48.4	48.4	35.419	0	69.306	292840000	21	Q8VDV3-2;Q8VDV3;D3Z585;D3YZN2;D3YXL8;D3YZ86	Q8VDV3-2;Q8VDV3;D3Z585	Guanine nucleotide exchange factor for Rab-3A	Rab3il1
25.4598	25.6051	26.0935	25.2164	25.9376	25.9677				14	5	5	38.9	16.2	16.2	49.067	0	26.805	273380000	16	Q8VDW0;D6RHT5;Q8VDW0-2	Q8VDW0	ATP-dependent RNA helicase DDX39A	Ddx39a
23.9537	23.6611	24.48	24.0102	23.967	23.9454				4	4	4	8.9	8.9	8.9	70.932	0	12.909	81186000	10	Q8VE11	Q8VE11	Myotubularin-related protein 6	Mtmr6
25.0675	25.2171	24.7099	24.4857	25.0571	24.5246				5	5	5	22.1	22.1	22.1	44.789	0	32.284	144300000	11	Q8VE47;F6VRI6;D6RH76	Q8VE47	Ubiquitin-like modifier-activating enzyme 5	Uba5
25.278	25.9598	25.4282	25.381	24.9958	25.2204				3	3	3	21.7	21.7	21.7	24.715	0	53.878	205390000	14	Q8VE70;E0CY82;F8WI55	Q8VE70;E0CY82	Programmed cell death protein 10	Pdcd10
24.8848	25.1186	24.8741	26.0741	26.0243	25.578				3	3	3	12.4	12.4	12.4	40.978	0	24.444	221020000	16	Q8VE96;A0A0G2JEG3;D6RHL1	Q8VE96;A0A0G2JEG3	Solute carrier family 35 member F6	Slc35f6
24.3418	25.1133	24.6893	24.1836	24.893	22.9254				2	2	2	13.9	13.9	13.9	19.742	0	11.708	122870000	14	Q8VE99	Q8VE99	Coiled-coil domain-containing protein 115	Ccdc115
24.152	24.6493	24.5311	22.0476	24.5655	24.3356				4	4	4	25.6	25.6	25.6	22.502	0	24.805	88795000	13	Q8VEA8;D3YZQ6;Q8VEA8-2;D3Z4X4	Q8VEA8;D3YZQ6;Q8VEA8-2	Ras-related protein Rab-7b	Rab7b;5430435G22Rik
27.6904	27.5723	27.7013	27.4512	27.529	27.16				11	11	11	30.8	30.8	30.8	47.307	0	88.177	915260000	69	Q8VEB4	Q8VEB4	Group XV phospholipase A2	Pla2g15
23.5979	23.6076	23.6937	23.7639	23.5011	22.9146				3	2	2	6.9	4.1	4.1	48.906	0.0028986	2.4619	52653000	6	Q8VEJ9	Q8VEJ9	Vacuolar protein sorting-associated protein 4A	Vps4a
25.9861	25.7814	25.8096	25.9624	25.886	25.7961				7	7	7	12	12	12	87.869	0	24.814	270430000	23	Q8VHE0	Q8VHE0	Translocation protein SEC63 homolog	Sec63
26.6356	26.5606	26.4825	26.405	26.366	26.4682				13	8	8	24.1	16.5	16.5	70.887	0	42.562	427070000	25	Q8VHM5;F7B5B5;A2AW41;G3UXU5;S4R1E9;V9GWW3	Q8VHM5;F7B5B5;A2AW41		Hnrnpr
24.1349	24.0697	22.9575	22.6494	24.0939	24.0005				4	4	3	23.2	23.2	18	23.414	0	7.6977	72367000	4	Q8VHN8;Q8VHN8-2;Q8VHN8-3	Q8VHN8;Q8VHN8-2;Q8VHN8-3	Protein syndesmos	Nudt16l1
22.7542	22.6045	23.1105	23.6716	23.0194	23.7903				2	2	2	6	6	6	26.851	0.001018	3.1793	41153000	10	Q8VI63	Q8VI63	MOB kinase activator 2	Mob2
24.7231	24.7226	24.5349	24.9814	24.8167	24.7538				6	6	6	6.4	6.4	6.4	119.27	0	12.968	127290000	14	Q8VI75;Q5U4C5;D6RES6	Q8VI75;Q5U4C5	Importin-4	Ipo4
26.0317	25.7019	25.7667	25.2429	25.4658	26.2518				8	8	8	12.4	12.4	12.4	126.33	0	85.553	278810000	27	Q8VI93	Q8VI93	2-5-oligoadenylate synthase 3	Oas3
28.9671	28.9482	28.6658	28.785	28.6948	29.1122				17	17	16	27.5	27.5	27.5	75.441	0	200.86	2345700000	104	Q8VIJ6	Q8VIJ6	Splicing factor, proline- and glutamine-rich	Sfpq
24.8676	24.6556	24.7604	25.4637	24.9998	24.4335				7	7	7	9.3	9.3	9.3	89.841	0	9.0641	140040000	6	Q91V35;P18052-2;P18052	Q91V35;P18052-2;P18052	Receptor-type tyrosine-protein phosphatase;Receptor-type tyrosine-protein phosphatase alpha	Ptpra
27.4404	27.5084	27.2858	27.5712	27.0955	27.2572				8	8	8	38.2	38.2	38.2	31.656	0	54.985	775570000	29	Q91V61-2;Q91V61;Q3U4F0	Q91V61-2;Q91V61;Q3U4F0	Sideroflexin-3	Sfxn3
25.3761	24.9195	25.4666	25.5783	25.5152	25.7339				4	4	4	22.9	22.9	22.9	32.032	0	23.106	207680000	15	Q91V64	Q91V64	Isochorismatase domain-containing protein 1	Isoc1
25.4476	24.9346	25.8222	24.8923	25.9144	24.8029				7	7	7	35.6	35.6	35.6	34.995	0	36.226	207880000	12	Q91V76	Q91V76	Ester hydrolase C11orf54 homolog
25.8366	26.0002	26.1914	26.1219	26.5798	26.4295				8	8	8	30.2	30.2	30.2	42.194	0	31.44	351410000	34	Q91VA7;V9GXV0	Q91VA7		Idh3b
26.7598	26.7201	26.7714	27.3912	26.4813	27.2117				16	12	12	33.8	27.7	27.7	46.839	0	56.569	572840000	30	Q91VC3;A0A0N4SVP8;A2AFK7;E9PV04;A0A0N4SVM5	Q91VC3;A0A0N4SVP8;A2AFK7;E9PV04	Eukaryotic initiation factor 4A-III;Eukaryotic initiation factor 4A-III, N-terminally processed	Eif4a3;Gm8994
27.6326	27.4626	27.8352	28.1733	28.094	28.088				26	26	26	43.5	43.5	43.5	79.776	0	124.02	1129000000	87	Q91VD9;A0A087WQR0;A0A087WQ77;A0A087WSU3;A0A087WP77;A0A087WR47	Q91VD9	NADH-ubiquinone oxidoreductase 75 kDa subunit, mitochondrial	Ndufs1
23.7547	23.6448	23.7633	22.9598	23.7987	23.4818				3	3	3	7.9	7.9	7.9	72.318	0	6.9899	51298000	3	Q91VE0	Q91VE0	Long-chain fatty acid transport protein 4	Slc27a4
24.1726	24.0258	24.0946	23.9572	24.1068	23.799				2	2	2	12.3	12.3	12.3	30.645	0	18.789	81219000	5	Q91VE6-2;Q91VE6;E0CXU3	Q91VE6-2;Q91VE6;E0CXU3	MKI67 FHA domain-interacting nucleolar phosphoprotein	Nifk
25.8792	26.5019	25.8482	25.5152	25.6871	25.5517				5	5	5	13.6	13.6	13.6	66.545	0	27.819	269280000	17	Q91VH2	Q91VH2	Sorting nexin-9	Snx9
31.1916	31.0236	31.228	30.8004	31.2832	31.2512				31	31	31	85.7	85.7	85.7	49.816	0	323.31	10989000000	334	Q91VI7	Q91VI7	Ribonuclease inhibitor	Rnh1
24.0449	23.977	23.9446	24.1669	23.8775	23.8428				3	3	3	7.3	7.3	7.3	54.174	0	6.8721	74400000	6	Q91VJ4;Q7TSE6;Q7TSE6-2	Q91VJ4	Serine/threonine-protein kinase 38	Stk38
24.9168	24.9578	25.0001	25.36	24.8091	25.2087				3	3	3	6.9	6.9	6.9	48.063	0	5.9254	148090000	11	Q91VK1	Q91VK1	Basic leucine zipper and W2 domain-containing protein 2	Bzw2
26.7204	26.6667	26.9183	27.3227	27.1914	27.3447				6	6	2	19.3	19.3	7	42.161	0	42.253	632650000	30	Q91VM5	Q91VM5	RNA binding motif protein, X-linked-like-1	Rbmxl1
27.3538	27.3245	27.4954	26.6527	27.552	27.3768				17	17	17	30.3	30.3	30.3	82.499	0	88.195	756490000	46	Q91VR5	Q91VR5	ATP-dependent RNA helicase DDX1	Ddx1
25.7531	22.0766	26.0273	23.0918	25.8026	25.2496				3	3	3	42.7	42.7	42.7	8.7608	0	11.172	233360000	5	Q91VR8	Q91VR8	Protein BRICK1	Brk1
29.5318	29.5125	29.3225	28.8341	29.5608	28.2178				4	4	4	32.3	32.3	32.3	10.477	0	91.956	3119300000	46	Q91VW3;I7HPY0	Q91VW3	SH3 domain-binding glutamic acid-rich-like protein 3	Sh3bgrl3
25.8388	25.5318	25.5385	25.4467	25.4223	25.959				9	9	9	13.5	13.5	13.5	107.72	0	21.751	258330000	15	Q91W86	Q91W86	Vacuolar protein sorting-associated protein 11 homolog	Vps11
22.9514	24.6877	24.6422	24.5984	24.8903	24.3226				3	3	3	4.6	4.6	4.6	73.904	0	9.888	114790000	6	Q91WC9	Q91WC9	Sn1-specific diacylglycerol lipase beta	Daglb
25.0945	25.6418	25.8192	25.9868	25.8654	26.1973				9	9	9	23.3	23.3	23.3	52.625	0	33.485	267030000	21	Q91WD5;D3YXT0;A0A0A6YXD3;A0A0A6YW30	Q91WD5;D3YXT0	NADH dehydrogenase [ubiquinone] iron-sulfur protein 2, mitochondrial	Ndufs2
26.0948	25.3634	25.9805	25.1466	26.3185	25.0934				2	2	2	17.6	17.6	17.6	18.637	0	53.853	264970000	15	Q91WK5	Q91WK5	Glycine cleavage system H protein, mitochondrial	Gcsh
24.6686	24.6676	23.9595	24.3502	23.9212	22.8402				2	2	2	30.6	30.6	30.6	12.097	0	28.095	89866000	11	Q91WS0	Q91WS0	CDGSH iron-sulfur domain-containing protein 1	Cisd1
24.9425	25.1134	24.9319	25.2224	24.5362	25.1654				5	5	5	22.5	22.5	22.5	25.746	0	6.1886	147620000	8	Q91X52;A2AC16	Q91X52;A2AC16	L-xylulose reductase	Dcxr
25.2596	25.4881	25.0503	23.5603	25.1562	23.5968				6	6	6	18.8	18.8	18.8	33.675	0	27.839	148800000	20	Q91XB0;D3YUE0	Q91XB0;D3YUE0	Three-prime repair exonuclease 1	Trex1
23.0181	23.8258	23.3648	23.486	23.5405	23.7098				2	2	2	5.5	5.5	5.5	47.335	0	8.1516	45642000	3	Q91XU3	Q91XU3	Phosphatidylinositol 5-phosphate 4-kinase type-2 gamma	Pip4k2c
26.9364	27.3145	26.8391	27.3935	26.857	27.2395				7	7	7	68.1	68.1	68.1	22.086	0	108.81	625260000	26	Q91XV3	Q91XV3	Brain acid soluble protein 1	Basp1
27.156	26.9084	27.3822	27.1212	27.1917	27.6046				14	14	14	34.9	34.9	34.9	51.739	0	111.77	724680000	52	Q91YI0;E0CY49;F7D439;E0CYV3	Q91YI0;E0CY49;F7D439	Argininosuccinate lyase	Asl
26.1586	25.8838	25.6838	26.2884	25.5207	25.991				7	7	6	21.5	21.5	19.8	46.313	0	25.585	290240000	15	Q91YI4;Q91YI4-2;Q5F2D9;J3QNV6;E0CYB1	Q91YI4;Q91YI4-2;Q5F2D9	Beta-arrestin-2	Arrb2
25.1781	25.4321	25.1523	25.1497	25.172	24.9467				4	4	4	11.3	11.3	11.3	51.777	0	11.063	175050000	13	Q91YJ2	Q91YJ2	Sorting nexin-4	Snx4
23.4136	23.1681	23.4689	23.8149	23.1777	24.076				2	2	2	7.1	7.1	7.1	26.178	0.0031817	2.3168	51941000	8	Q91YJ3	Q91YJ3	Thymocyte nuclear protein 1	Thyn1
23.8155	23.532	24.3661	24.129	23.2887	22.3784				3	3	3	4	4	4	81.288	0.0028902	2.4323	93385000	4	Q91YJ5;Q5M6W7;F6RR02	Q91YJ5;Q5M6W7	Translation initiation factor IF-2, mitochondrial	Mtif2
25.108	25.0048	21.9886	21.8059	25.1975	22.7527				4	4	4	20.8	20.8	20.8	34.975	0	13.279	155030000	8	Q91YP3;A0A0N4SUV7;A0A0N4SV34;A0A0N4SVW1;A0A0N4SUT8;A0A0N4SVH5	Q91YP3;A0A0N4SUV7;A0A0N4SV34;A0A0N4SVW1	Putative deoxyribose-phosphate aldolase	Dera
29.389	29.4746	29.4236	29.7857	29.4878	29.5094				24	24	24	44.7	44.7	44.7	68.527	0	254.59	3521600000	163	Q91YQ5;A0A0N4SUJ8	Q91YQ5	Dolichyl-diphosphooligosaccharide--protein glycosyltransferase subunit 1	Rpn1
27.5084	27.7527	27.5627	27.74	27.3474	27.4702				13	11	11	41.1	37.1	37.1	40.079	0	69.102	893200000	51	Q91YR1;D3Z2H0	Q91YR1	Twinfilin-1	Twf1
23.5324	23.544	23.3995	23.7317	23.4242	23.6022				3	3	3	4.9	4.9	4.9	106.72	0	7.6305	55347000	2	Q91YR7;Q91YR7-2	Q91YR7	Pre-mRNA-processing factor 6	Prpf6
27.4126	27.1816	27.4394	27.1976	27.4865	27.1988				9	9	9	35	35	35	35.56	0	88.578	801870000	63	Q91YR9;REV__Q3TVC7;REV__A0A0R4J177;REV__Q3TVC7-3	Q91YR9	Prostaglandin reductase 1	Ptgr1
29.6885	29.8833	29.588	29.9382	29.35	29.6313				14	14	14	47.6	47.6	47.6	41.498	0	314.74	3879800000	131	Q91Z25;Q9WV32;F6VVE6;F6THG2;D3Z6S0;A0A0G2JF52;Q9R0Q6	Q91Z25;Q9WV32	Actin-related protein 2/3 complex subunit 1B	Arpc1b
26.5724	26.6826	26.2291	26.6585	26.6935	26.8196				9	9	9	31.8	31.8	31.8	42.623	0	103.5	477080000	42	Q91Z50;P39749	Q91Z50;P39749	Flap endonuclease 1	Fen1
22.6381	22.8942	21.7328	22.9994	23.8547	22.8405				3	3	3	8.8	8.8	8.8	49.609	0	6.5065	45591000	6	Q91ZE0	Q91ZE0	Trimethyllysine dioxygenase, mitochondrial	Tmlhe
27.2152	27.5217	27.3612	27.5595	27.2342	27.5117				15	15	15	36.6	36.6	36.6	55.715	0	111.63	788700000	54	Q91ZJ5-2;Q91ZJ5	Q91ZJ5-2;Q91ZJ5	UTP--glucose-1-phosphate uridylyltransferase	Ugp2
25.7736	25.7412	25.6314	25.8885	25.5307	25.7471				8	8	8	8.5	8.5	8.5	121.63	0	30.071	255410000	19	Q91ZW3;Q6PGB8;Q6PGB8-2;F6Z6F4	Q91ZW3	SWI/SNF-related matrix-associated actin-dependent regulator of chromatin subfamily A member 5	Smarca5
29.3364	29.2545	29.319	29.605	29.1633	29.5228				11	11	11	23.2	23.2	23.2	50.964	0	62.867	3121200000	78	Q920A5	Q920A5	Retinoid-inducible serine carboxypeptidase	Scpep1
26.4444	26.5424	26.1812	25.1275	26.5693	26.222				9	9	9	23	23	23	64.124	0	49.365	378400000	28	Q921F4;V9GXB6;Q921F4-4	Q921F4	Heterogeneous nuclear ribonucleoprotein L-like	Hnrnpll
24.316	23.3627	24.3351	24.6068	23.8526	24.5395				5	5	5	11.4	11.4	11.4	68.09	0	7.0593	85001000	5	Q921G7;Q6PF96	Q921G7;Q6PF96	Electron transfer flavoprotein-ubiquinone oxidoreductase, mitochondrial	Etfdh
28.0398	28.2011	27.7374	28.0671	27.9977	27.7869				14	14	14	46.2	46.2	46.2	43.953	0	145.09	1217500000	83	Q921H8;H3BKL5;H3BJZ9;Q3UKM0;Q8VCH0;H3BKA1;H3BJG8;H3BJC1	Q921H8;H3BKL5;H3BJZ9;Q3UKM0;Q8VCH0	3-ketoacyl-CoA thiolase A, peroxisomal;3-ketoacyl-CoA thiolase B, peroxisomal	Acaa1a;Acaa1b
26.8018	27.0174	26.7808	26.168	26.868	26.48				17	17	17	24	24	24	112.72	0	98.56	527100000	47	Q921K2;P11103;P11103-2	Q921K2;P11103	Poly [ADP-ribose] polymerase 1	Parp1
27.5533	27.4706	27.4969	27.9804	27.4297	27.6655				17	17	17	20.8	20.8	20.8	125.31	0	92.02	934600000	64	Q921M3-2;Q921M3	Q921M3-2;Q921M3	Splicing factor 3B subunit 3	Sf3b3
28.7273	28.8696	28.8243	28.4478	28.7276	28.1647				14	14	12	53.4	53.4	46.6	36.776	0	125.64	1981200000	97	Q921M7	Q921M7	Protein FAM49B	Fam49b
21.8575	24.2121	24.9336	24.546	24.2304	23.9023				4	4	4	5.7	5.7	5.7	85.938	0	5.7771	93277000	5	Q921N6;H3BLJ6;Q921N6-2	Q921N6;H3BLJ6;Q921N6-2	Probable ATP-dependent RNA helicase DDX27	Ddx27
27.7966	27.5347	27.3038	27.2024	27.2019	27.0004				8	8	8	18.9	18.9	18.9	64.844	0	47.341	812830000	32	Q921T2-2;Q921T2;E9PWW2;Q921T2-3;D3YZP0;D3YZJ9;J3QQ40;Q3UE61	Q921T2-2;Q921T2;E9PWW2;Q921T2-3	Torsin-1A-interacting protein 1	Tor1aip1
24.5707	24.4484	24.4653	24.8816	24.2532	24.9618				3	3	3	12.8	12.8	12.8	21.607	0	5.8898	106000000	11	Q921W0	Q921W0	Charged multivesicular body protein 1a	Chmp1a
24.7445	25.1086	24.8444	21.7504	25.1337	22.3494				6	6	3	24.5	24.5	12.5	41.53	0	21.026	133110000	6	Q921W2;D3Z3Y4;Q545C1;P70318;D6RGU1;A0A0U1RPE1;A0A0U1RPB0;A0A0U1RPD3;A0A0U1RPL4;A0A0N4SVR8;A0A0N4SW78;A0A0U1RP00	Q921W2;D3Z3Y4;Q545C1;P70318;D6RGU1	Nucleolysin TIAR	Tial1
23.7332	23.938	23.9893	23.688	24.0227	23.2466				4	4	4	20.4	20.4	20.4	38.725	0	10.611	67620000	7	Q921W4;D3YZD6;D3Z6I4;Q921W4-2;D3YU21;F7BGV1	Q921W4;D3YZD6;D3Z6I4;Q921W4-2;D3YU21;F7BGV1	Quinone oxidoreductase-like protein 1	Cryzl1
28.3791	28.4792	28.4771	28.7022	28.2072	28.6877				21	21	21	49.1	49.1	49.1	57.147	0	146.66	1703100000	98	Q922B2;Q8BJY7	Q922B2	Aspartate--tRNA ligase, cytoplasmic	Dars
27.7531	27.6074	27.7912	27.8093	27.5851	27.8513				17	16	16	24.2	23.1	23.1	101.2	0	63.128	1018700000	68	Q922D8	Q922D8	C-1-tetrahydrofolate synthase, cytoplasmic;Methylenetetrahydrofolate dehydrogenase;Methenyltetrahydrofolate cyclohydrolase;Formyltetrahydrofolate synthetase;C-1-tetrahydrofolate synthase, cytoplasmic, N-terminally processed	Mthfd1
23.9141	24.2746	23.6802	24.5713	23.6313	23.0574				4	4	4	11.9	11.9	11.9	46.244	0	8.2931	77940000	9	Q922H4	Q922H4	Mannose-1-phosphate guanyltransferase alpha	Gmppa
24.0147	24.2669	24.2654	24.1486	24.751	22.8976				5	5	5	11.5	11.5	11.5	59.296	0	12.449	96644000	9	Q922J9-3;Q922J9;Q922J9-4;Q922J9-2;D3Z5W6;D3Z4N9;D3Z072	Q922J9-3;Q922J9;Q922J9-4;Q922J9-2	Fatty acyl-CoA reductase 1	Far1
25.6494	25.4778	25.5834	25.4647	25.6863	25.4849				7	7	7	24.9	24.9	24.9	38.194	0	29.079	229650000	19	Q922Q1;E0CZH6	Q922Q1	Mitochondrial amidoxime reducing component 2	2002-03-01
28.9257	28.9916	29.1134	28.2588	29.3858	28.5448				15	15	15	44	44	44	34.877	0	176.84	2491800000	159	Q922Q8	Q922Q8	Leucine-rich repeat-containing protein 59	Lrrc59
25.5205	25.2988	25.1529	25.604	25.0103	25.4995				4	4	4	15.5	15.5	15.5	33.572	0	16.637	192740000	12	Q922Y1	Q922Y1	UBX domain-containing protein 1	Ubxn1
27.3369	27.8157	27.8569	28.1985	27.8873	27.4474				3	3	3	28.4	28.4	28.4	17.357	0	24.595	1020300000	34	Q923L7	Q923L7		Ear6
24.5841	25.0053	24.8015	25.3994	24.7646	25.0098				3	3	3	11.8	11.8	11.8	45.024	0	30.562	141390000	10	Q924Z4;D3Z4M2;D3YTM0;D3Z0Z2	Q924Z4;D3Z4M2;D3YTM0;D3Z0Z2	Ceramide synthase 2	Cers2
25.6046	25.4748	25.5631	25.2699	25.3931	25.4251				7	7	7	18	18	18	57.428	0	65.992	208250000	17	Q925I1-2;Q925I1;H3BK90;H3BKI6;V9GWS5	Q925I1-2;Q925I1;H3BK90	ATPase family AAA domain-containing protein 3	Atad3;Atad3a
30.8975	30.9535	30.5721	30.931	30.3524	30.4636				17	17	17	43.6	43.6	43.6	37.387	0	137.86	7840900000	149	Q93092	Q93092	Transaldolase	Taldo1
24.7435	24.8225	24.7492	24.4992	25.0193	22.3695				4	4	4	18	18	18	38.884	0	22.068	127620000	12	Q99J36	Q99J36	THUMP domain-containing protein 1	Thumpd1
23.018	22.8137	23.6858	22.9991	23.4292	22.894				2	2	2	7.6	7.6	7.6	28.834	0	6.0201	45407000	6	Q99J56	Q99J56	Derlin-1	Derl1
27.1368	27.2233	27.0259	26.9109	27.2659	26.5096				7	7	7	22.8	22.8	22.8	40.024	0	61.758	636180000	40	Q99J77	Q99J77		Nans
23.7273	23.8167	23.5285	23.0953	23.2023	24.6004				3	3	3	4.6	4.6	4.6	76.708	0	7.0922	54148000	7	Q99J87	Q99J87	Probable ATP-dependent RNA helicase DHX58	Dhx58
25.4899	25.3412	25.2422	25.651	25.1965	25.1685				4	4	4	16.1	16.1	16.1	38.384	0	49.332	203210000	14	Q99JB2;A2AG39;F6WI02;A2AG41	Q99JB2;A2AG39;F6WI02	Stomatin-like protein 2, mitochondrial	Stoml2
23.9752	24.1033	23.9383	24.4007	23.8578	24.2288				2	2	2	3.6	3.6	3.6	59.696	0	6.6695	77016000	12	Q99JF8;F6RB63;A2BI12;Q99JF8-2	Q99JF8;F6RB63;A2BI12;Q99JF8-2	PC4 and SFRS1-interacting protein	Psip1
28.1694	28.0185	27.8297	27.9208	27.8561	27.5281				16	16	16	42.7	42.7	42.7	45.536	0	131.95	1156900000	55	Q99JI4	Q99JI4	26S proteasome non-ATPase regulatory subunit 6	Psmd6
26.1302	26.1637	26.1993	26.6092	25.9536	26.2111				5	5	5	21.7	21.7	21.7	35.649	0	30.949	360610000	19	Q99JR1	Q99JR1	Sideroflexin-1	Sfxn1
26.412	26.6443	26.4431	26.6757	26.5414	26.5266				8	8	8	21.4	21.4	21.4	42.516	0	47.17	458290000	23	Q99JX4;A2A702;A2A701	Q99JX4;A2A702	Eukaryotic translation initiation factor 3 subunit M	Eif3m
28.4148	28.3071	28.6233	28.4306	28.4413	28.8359				18	18	18	44.2	44.2	44.2	51.386	0	118.05	1792700000	95	Q99JY0;D3YXU1	Q99JY0	Trifunctional enzyme subunit beta, mitochondrial;3-ketoacyl-CoA thiolase	Hadhb
27.461	27.811	28.2324	28.0388	28.1645	28.2327				9	9	6	54.5	54.5	40.9	22.399	0	108.81	1244500000	45	Q99JZ4;P36536	Q99JZ4;P36536	GTP-binding protein SAR1a	Sar1a
22.476	23.6775	23.6595	23.1616	23.5473	23.7139				3	3	3	8.7	8.7	8.7	52.515	0.000369	4.4428	51513000	6	Q99K23	Q99K23	Ufm1-specific protease 2	Ufsp2
27.8368	27.8939	27.4865	28.1676	27.5616	28.0077				13	12	12	30.9	29.2	29.2	54.54	0	78.617	1163800000	74	Q99K48;Q99K48-2;B1AXT0	Q99K48	Non-POU domain-containing octamer-binding protein	Nono
26.8538	26.9291	27.0535	26.8827	27.2061	26.8327				14	10	9	28.6	22.4	20.2	70.741	0	72.44	590790000	49	Q99K51;B1AX58	Q99K51;B1AX58	Plastin-3	Pls3
26.7371	26.5347	26.8578	27.1511	26.8802	26.808				8	8	8	25.1	25.1	25.1	44.12	0	52.923	551070000	31	Q99K70;B1AWT2;B1AWT3;Q7TT45;B1AWT4;Q99K70-2	Q99K70	Ras-related GTP-binding protein C	Rragc
29.6781	29.7143	29.6684	29.7824	29.6042	29.5596				26	26	26	35.1	35.1	35.1	87.142	0	257.7	4133600000	196	Q99KC8;F6TIL5;D3Z518;Q8BGF0	Q99KC8	von Willebrand factor A domain-containing protein 5A	Vwa5a
26.1474	26.1269	26.0175	26.167	26.2842	26.0986				12	12	12	34.3	34.3	34.3	65.798	0	95.225	338250000	25	Q99KE1	Q99KE1	NAD-dependent malic enzyme, mitochondrial	Me2
30.1369	29.9894	30.1035	30.0779	30.0168	29.8864				27	27	27	43.8	43.8	43.8	85.462	0	305.97	5156200000	206	Q99KI0	Q99KI0	Aconitate hydratase, mitochondrial	Aco2
24.2201	24.1331	24.1335	24.2572	24.2994	23.051				5	5	5	27.6	27.6	27.6	29.98	0	42.451	85521000	11	Q99KI3	Q99KI3	ER membrane protein complex subunit 3	Emc3
27.9809	27.8827	28.0128	27.9013	27.9388	28.0438				20	20	20	39.7	39.7	39.7	82.897	0	203.45	1204000000	97	Q99KK7	Q99KK7	Dipeptidyl peptidase 3	Dpp3
23.193	23.9437	24.1293	23.9031	24.3456	22.8833				2	2	2	11.2	11.2	11.2	37.632	0	9.1314	84043000	4	Q99KN2;G3UYN9;G3UYR5	Q99KN2;G3UYN9;G3UYR5	Probable cytosolic iron-sulfur protein assembly protein CIAO1	Ciao1
27.2061	27.418	27.0626	27.4498	27.1295	27.3355				15	15	15	42.7	42.7	42.7	55.238	0	106.42	756360000	33	Q99KP6;Q99KP6-2;Q99KP6-3	Q99KP6;Q99KP6-2;Q99KP6-3	Pre-mRNA-processing factor 19	Prpf19
29.1596	29.1238	29.2487	29.5853	29.1509	29.4697				20	20	20	51.5	51.5	51.5	55.446	0	214.88	2941000000	137	Q99KQ4	Q99KQ4	Nicotinamide phosphoribosyltransferase	Nampt
24.9228	22.1183	24.9511	23.7501	25.2241	24.6476				2	2	2	9.1	9.1	9.1	45.96	0	19.744	155090000	7	Q99KU0;Q5SXR2	Q99KU0;Q5SXR2	Vacuole membrane protein 1	Vmp1
27.4066	27.4491	27.3295	27.5427	27.3546	27.3424				7	7	7	25.7	25.7	25.7	40.555	0	104.64	903910000	43	Q99KV1	Q99KV1	DnaJ homolog subfamily B member 11	Dnajb11
26.1516	26.1896	25.8318	26.6787	25.8023	26.26				8	8	8	27.5	27.5	27.5	34.005	0	20.092	332870000	19	Q99L04	Q99L04	Dehydrogenase/reductase SDR family member 1	Dhrs1
25.6962	25.5351	25.3164	25.5831	25.3458	25.4577				6	6	6	25.7	25.7	25.7	35.44	0	38.198	216990000	16	Q99L13	Q99L13	3-hydroxyisobutyrate dehydrogenase, mitochondrial	Hibadh
24.879	24.9776	24.6909	24.8623	24.6037	24.6544				4	4	4	16.1	16.1	16.1	38.018	0	31.113	125280000	13	Q99L27	Q99L27	GMP reductase 2	Gmpr2
24.317	24.2855	24.4743	25.2136	24.3189	24.9793				3	3	3	9.7	9.7	9.7	29.884	0	7.0683	108480000	18	Q99LB2	Q99LB2	Dehydrogenase/reductase SDR family member 4	Dhrs4
32.3949	32.6663	32.2004	32.5939	32.395	32.2721				17	17	17	60.7	60.7	60.7	38.768	0	323.31	26937000000	354	Q99LB4;P24452;D3YTL5;D3YZN3;D3YU77;D3Z4K5;D3Z014	Q99LB4;P24452;D3YTL5	Macrophage-capping protein	Capg
25.0415	25.1422	25.1181	25.4977	25.0833	25.5485				4	4	4	18.3	18.3	18.3	36.21	0	8.6384	180660000	10	Q99LB6-2;Q99LB6;E0CYU5	Q99LB6-2;Q99LB6	Methionine adenosyltransferase 2 subunit beta	Mat2b
23.8245	23.7867	23.7786	23.9396	23.66	23.218				3	3	3	11.4	11.4	11.4	48.381	0	13.598	64044000	9	Q99LC2;A2APA3	Q99LC2	Cleavage stimulation factor subunit 1	Cstf1
25.2074	25.1645	25.7997	25.2554	25.4258	25.1296				6	6	6	20	20	20	40.603	0	13.198	192470000	8	Q99LC3	Q99LC3	NADH dehydrogenase [ubiquinone] 1 alpha subcomplex subunit 10, mitochondrial	Ndufa10
28.9254	28.8798	29.0978	29.1079	28.9079	29.032				14	14	14	55.3	55.3	55.3	35.009	0	180.42	2465500000	102	Q99LC5	Q99LC5	Electron transfer flavoprotein subunit alpha, mitochondrial	Etfa
25.2281	25.0178	25.4668	25.4879	25.4912	25.5273				7	7	7	13.2	13.2	13.2	71.781	0	18.259	208200000	18	Q99LE6	Q99LE6	ATP-binding cassette sub-family F member 2	Abcf2
27.381	27.2519	27.2823	27.7023	27.2649	27.4862				15	15	15	37.2	37.2	37.2	55.249	0	55.024	833530000	47	Q99LF4	Q99LF4	tRNA-splicing ligase RtcB homolog	Rtcb
24.9775	24.6113	24.9331	25.1831	24.8797	22.1627				2	2	2	4.9	4.9	4.9	52.28	0.00035423	3.7747	156180000	12	Q99LJ1	Q99LJ1	Tissue alpha-L-fucosidase	Fuca1
24.3322	24.2263	22.8831	24.294	22.4987	22.1643				3	3	3	9.5	9.5	9.5	56.99	0	14.358	54600000	5	Q99LM2;A2A6D9;B0QZI8;Q60636-2	Q99LM2	CDK5 regulatory subunit-associated protein 3	Cdk5rap3
25.6691	25.3514	25.5554	26.0523	25.8196	25.7308				7	7	7	44.2	44.2	44.2	24.307	0	22.041	260580000	35	Q99LP6	Q99LP6	GrpE protein homolog 1, mitochondrial	Grpel1
27.4516	27.6583	27.6905	26.8726	27.8062	27.2847				12	12	12	39.9	39.9	39.9	45.269	0	88.021	941460000	76	Q99LR1;Q99LR1-2;D6RFU2;F7BHM8;D6RI21	Q99LR1;Q99LR1-2;D6RFU2	Monoacylglycerol lipase ABHD12	Abhd12
28.5451	28.5038	28.3424	28.6181	28.429	28.6606				10	10	10	51.3	51.3	51.3	20.021	0	73.423	1767400000	84	Q99LX0;A2A813;A2A815;A2A817;A2A816	Q99LX0;A2A813;A2A815;A2A817;A2A816	Protein DJ-1	Park7
25.8059	25.3349	26.2802	25.9965	25.7267	25.9684				4	4	4	13.5	13.5	13.5	31.709	0	19.281	277970000	17	Q99M28-2;Q99M28	Q99M28-2;Q99M28	RNA-binding protein with serine-rich domain 1	Rnps1
23.6893	23.6813	21.9211	22.7102	24.0332	23.5415				3	3	3	16.4	16.4	16.4	31.443	0	10.515	56527000	3	Q99M46;P97760	Q99M46;P97760	DNA-directed RNA polymerase II subunit RPB3	Polr2c
27.2357	27.0039	22.4515	27.5765	27.4044	27.9247				3	3	3	6	6	6	57.14	0	4.7313	708530000	9	Q99M74;CON__Q9NSB4	Q99M74	Keratin, type II cuticular Hb2	Krt82
23.4105	23.2282	23.3739	23.4179	23.3809	23.2831				3	3	3	8.2	8.2	8.2	46.847	0.00037341	4.6124	48723000	4	Q99M87-3;Q99M87-2;Q99M87	Q99M87-3;Q99M87-2;Q99M87	DnaJ homolog subfamily A member 3, mitochondrial	Dnaja3
25.454	24.8425	25.2476	25.5562	24.9168	25.454				6	6	6	8.4	8.4	8.4	83.953	0	15.26	185510000	22	Q99MD9;B1AU76;B1AU75;Q99MD9-2	Q99MD9;B1AU76;B1AU75;Q99MD9-2	Nuclear autoantigenic sperm protein	Nasp
24.1283	24.0382	24.0229	24.5289	23.9541	24.4796				4	4	4	6.8	6.8	6.8	74.112	0	7.9711	86436000	12	Q99ME9	Q99ME9	Nucleolar GTP-binding protein 1	Gtpbp4
25.4311	25.1413	25.4127	25.3633	25.111	25.0822				7	7	7	15.5	15.5	15.5	58.408	0	18.966	187730000	17	Q99MN9;E9Q1J7;D3YZC1	Q99MN9;E9Q1J7	Propionyl-CoA carboxylase beta chain, mitochondrial	Pccb
24.9538	25.0537	25.2097	23.7858	25.2494	24.2351				7	7	7	11.7	11.7	11.7	96.329	0	40.548	150380000	40	Q99MR3	Q99MR3	Solute carrier family 12 member 9	Slc12a9
26.503	26.0002	26.3599	26.9605	26.1986	26.8252				11	11	11	13.2	13.2	13.2	99.438	0	35.002	434620000	30	Q99MR6-3;Q99MR6-4;Q99MR6-2;Q99MR6;A0A0G2JDF8;A0A0G2JDN3;A0A0G2JDF1;A0A0G2JG65;A0A0G2JG75	Q99MR6-3;Q99MR6-4;Q99MR6-2;Q99MR6;A0A0G2JDF8	Serrate RNA effector molecule homolog	Srrt
26.8152	26.7013	22.6845	26.8357	22.7745	23.1551				3	3	3	4.6	4.6	4.6	79.343	0	5.2089	504800000	7	Q99MR8;A0A0G2JF64;A0A0G2JFQ5	Q99MR8	Methylcrotonoyl-CoA carboxylase subunit alpha, mitochondrial	Mccc1
26.8268	26.6024	26.9165	26.4692	26.8694	26.4985				6	6	6	19.2	19.2	19.2	43.478	0	68.879	531820000	47	Q99N69	Q99N69	Leupaxin	Lpxn
23.7321	23.3872	23.2433	23.3952	23.2072	23.138				2	2	2	16.3	16.3	16.3	24.527	0	18.708	47914000	7	Q99NH8;Q99NH8-2	Q99NH8;Q99NH8-2	Triggering receptor expressed on myeloid cells 2	Trem2
[truncated: 343 more rows]
