# Supplementary material for: The Use of CRISPR/Cas9 Gene Editing to Confirm Congenic Contaminations in Host-Pathogen Interaction Studies
Source: Front Cell Infect Microbiol. 2018 Mar 19;8:87. doi: 10.3389/fcimb.2018.00087 (PMC5867302; doi:10.3389/fcimb.2018.00087)
Supplement: Supplementary file 3 [file Table3.XLSX]

## Sheet: Wt_TLR7_PerseusAnalysis_withImp
BL6i	BL6ii	BL6iii	TLR7-/-i	TLR7-/-ii	TLR7-/-iii	Only identified by site	Reverse	Potential contaminant	Peptides	Razor + unique peptides	Unique peptides	Sequence coverage [%]	Unique + razor sequence coverage [%]	Unique sequence coverage [%]	Mol. weight [kDa]	Q-value	Score	Intensity	MS/MS Count	Protein IDs	Majority protein IDs	Protein names	Gene names
Z-score	Z-score	Z-score	Z-score	Z-score	Z-score	C	C	C	N	N	N	N	N	N	N	N	N	N	N	T	T	T	T
0.511033	-2.03148	0.402596	0.481536	0.23004	0.406273				3	3	3	30.4	30.4	30.4	14.502	0	9.5493	130060000	5	A0A0G2JEA9;A0A0G2JFX7;A0A067XG47;A0A023T672;Q9CWZ3-2;Q9CWZ3;A0A0N4SUH6	A0A0G2JEA9;A0A0G2JFX7;A0A067XG47;A0A023T672;Q9CWZ3-2;Q9CWZ3;A0A0N4SUH6	RNA-binding protein 8A	RBM8;Rbm8a
0.300296	1.33671	-0.525509	-1.61691	0.481576	0.0238321				4	4	4	44.1	44.1	44.1	11.799	0	34.961	374770000	14	G3UZW7;A0A023T778;Q9CQL1;P61327	G3UZW7;A0A023T778;Q9CQL1;P61327	Protein mago nashi homolog 2;Protein mago nashi homolog	Magohb;2010012C16Rik;Magoh
0.954964	0.898083	0.0294681	-0.310277	0.200893	-1.77313				9	9	9	67.6	67.6	67.6	16.689	0	302.54	16827000000	230	A0A077S2U6;P08905;A0A077S9N1;P17897	A0A077S2U6;P08905	Lysozyme C-2	Lyz2
0.296545	-0.141628	-0.182914	1.19191	-1.75681	0.592896				9	9	9	14.2	14.2	14.2	98.278	0	37.405	235980000	20	A0A087WNM1;Q91Z67;A0A087WSQ1;A0A087WS59;A0A087WRV4;D3YZW1;Q91Z69	A0A087WNM1;Q91Z67;A0A087WSQ1;A0A087WS59	SLIT-ROBO Rho GTPase-activating protein 2	Srgap2
-0.723539	-0.920248	-0.439222	1.73026	-0.259916	0.612663				5	5	5	58.9	58.9	58.9	10.657	0	80.26	624150000	40	A0A087WQE6;A0A087WNT1;P83940;A0A087WPE4	A0A087WQE6;A0A087WNT1;P83940;A0A087WPE4	Transcription elongation factor B polypeptide 1	Tceb1
0.521373	0.437874	-0.230027	0.278728	0.892065	-1.90001				5	5	5	44.8	44.8	44.8	18.398	0	21.633	194830000	16	A0A087WPF8;A0A087WQN8;A0A087WSR2;E9QN99;A0A087WRJ2;Q8VCR7;A0A087WP24	A0A087WPF8;A0A087WQN8;A0A087WSR2;E9QN99;A0A087WRJ2;Q8VCR7;A0A087WP24	Alpha/beta hydrolase domain-containing protein 14B	Abhd14b
0.743697	-0.391413	-1.05561	1.64439	-0.598154	-0.342914				24	24	24	21.1	21.1	21.1	149.62	0	187.25	1857000000	148	A0A087WPL5;E9QNN1;O70133;O70133-2;O70133-3;Q3UR42;A0A0R4J2C3	A0A087WPL5;E9QNN1;O70133;O70133-2;O70133-3;Q3UR42	ATP-dependent RNA helicase A	Dhx9
0.118473	0.217929	0.458384	-1.83907	1.15496	-0.11068				6	6	6	3.3	3.3	3.3	246.3	0	31.32	128720000	16	A0A087WRP5;A0A087WQ86;E9QM99;Q8BZN6;Q8BZN6-2;Q8BZN6-3;A0A0R4J2B7;A0A087WQA1;Q8BLX9;A0A087WS26	A0A087WRP5;A0A087WQ86;E9QM99;Q8BZN6;Q8BZN6-2;Q8BZN6-3;A0A0R4J2B7;A0A087WQA1;Q8BLX9	Dedicator of cytokinesis protein 10	Dock10
0.125907	0.234368	0.65436	-1.39957	1.30336	-0.918422				1	1	1	46.3	46.3	46.3	4.2679	0	29.673	75737000	9	M0QWJ2;A0A087WQM3;M0QWQ0;B2KGF0;Q8VEE0	M0QWJ2;A0A087WQM3;M0QWQ0;B2KGF0;Q8VEE0	Ribulose-phosphate 3-epimerase	Rpe
-0.773585	-1.37068	0.326192	0.761242	-0.271111	1.32794				13	13	13	33	33	33	51.209	0	80.083	793470000	35	A0A087WQS2;Q9CQC6;A0A087WPF9;A0A087WS48	A0A087WQS2;Q9CQC6;A0A087WPF9	Basic leucine zipper and W2 domain-containing protein 1	Bzw1
0.0114802	0.781811	0.742498	-1.83546	0.610015	-0.310347				7	7	7	21	21	21	55.356	0	28.583	257300000	17	Q3U607;A0A087WQT6;O89110	Q3U607;A0A087WQT6;O89110	Caspase-8;Caspase-8 subunit p18;Caspase-8 subunit p10	Casp8
-1.31373	-1.03267	0.461042	0.285126	0.237307	1.36292				50	50	50	32.4	32.4	32.4	249.55	0	323.31	3945200000	188	A0A087WS56;Q3UHL6;A0A087WR50;P11276;B7ZNJ1;B9EHT6;A0A087WSN6;Q4KL80;A0A087WS99;A0A087WSU6;A0A087WQW8	A0A087WS56;Q3UHL6;A0A087WR50;P11276;B7ZNJ1;B9EHT6;A0A087WSN6	Fibronectin;Anastellin	Fn1
0.521726	-1.14705	0.99635	0.859144	0.0648322	-1.295				7	3	2	20.2	8	5.4	54.817	0	8.9737	94018000	7	A0A087WRA4;D0QMC3;A0A087WQG9;O35368-2	A0A087WRA4;D0QMC3	Myeloid cell nuclear differentiation antigen-like protein	Mndal
-1.45938	-0.652945	0.665424	-0.200831	0.274657	1.37307				5	5	5	2.2	2.2	2.2	288.69	0	11.858	66965000	8	J3QQ16;A0A087WS16;E9PWQ3;D3YWD1	J3QQ16;A0A087WS16;E9PWQ3;D3YWD1		Col6a3
1.06086	0.15297	1.05188	-0.0163567	-1.45228	-0.797075				19	19	19	29	29	29	87.314	0	126.51	1446600000	82	Q8C3V4;A0A087WSP5;Q99K94;P42225;Q8CFQ1;A0A087WRI1;A0A087WSQ5	Q8C3V4;A0A087WSP5;Q99K94;P42225	Signal transducer and activator of transcription;Signal transducer and activator of transcription 1	Stat1
-0.0508078	0.644335	-0.328646	1.38769	-0.0571702	-1.5954				2	2	2	14.4	14.4	14.4	17.744	0	12.022	184990000	15	A0A0A0MQ90;P97352	A0A0A0MQ90;P97352	Protein S100-A13	S100a13
0.464265	0.657206	0.527387	-1.50086	0.877545	-1.02555				22	4	4	56	10.7	10.7	52.793	0	37.801	441200000	42	A0A0A0MQA5;P68368;A0A087WQS4;A0A087WRB4;A0A087WSB0;A0A087WSL5;A0A087WS35	A0A0A0MQA5;P68368	Tubulin alpha-4A chain	Tuba4a
-0.625557	-1.43647	-0.441167	1.2186	0.784658	0.499941				17	17	17	30.1	30.1	30.1	82.276	0	75.745	679920000	56	A0A0A0MQN4;Q9D906;S4R2T5;S4R2D5;S4R2P7;S4R1T0;S4R1N8;S4R1U3;S4R1W9	A0A0A0MQN4;Q9D906;S4R2T5;S4R2D5	Ubiquitin-like modifier-activating enzyme ATG7	Atg7
0.185616	1.1012	-0.531053	0.581449	0.389388	-1.72661				2	2	2	23	23	23	13.163	0	24.202	234320000	9	A0A0A0MQN8;H3BIX4;Z4YLB7;P97300-3;P97300-1;P97300	A0A0A0MQN8;H3BIX4;Z4YLB7;P97300-3;P97300-1;P97300	Neuroplastin	Nptn
0.476371	0.943909	0.259087	-1.23887	0.824539	-1.26503				3	3	3	9.1	9.1	9.1	32.939	0	32.191	114310000	11	D3YUD8;A0A0A6YVU8;Q9JKV1	D3YUD8;A0A0A6YVU8;Q9JKV1	Proteasomal ubiquitin receptor ADRM1	Gm9774;Adrm1
-0.739289	1.98249	-0.308573	-0.558054	-0.0372423	-0.339334				3	3	3	13.9	13.9	13.9	33.05	0	24.451	249150000	11	A0A0A6YXE3;A0A0A6YWB0;G3X9Q0;A0A0A6YVV8;Q8C181-3;Q9JKP5;Q8C181-2;Q8C181;Q8C181-4;A0A0A6YXP3;A0A0A6YXL7;A0A0A6YWJ5;Q3U570;A0A0A6YWG1;Q3U581;A0A0A6YXQ4;S4R267;Q542D8;Q8R003	A0A0A6YXE3;A0A0A6YWB0;G3X9Q0;A0A0A6YVV8;Q8C181-3;Q9JKP5;Q8C181-2;Q8C181;Q8C181-4;A0A0A6YXP3	Muscleblind-like protein 2;Muscleblind-like protein 1	Mbnl1;Mbnl2
-0.373664	-1.55096	-0.111323	0.0827953	0.462635	1.49051				7	7	6	12.3	12.3	11.4	103.72	0	28.19	188120000	14	A0A0A6YW28;P35123;A0A0A6YVY7;A0A0A6YWM7;A0A0A6YW63	A0A0A6YW28;P35123;A0A0A6YVY7	Ubiquitin carboxyl-terminal hydrolase 4	Usp4
-1.9795	0.588348	0.535945	0.595072	-0.0435159	0.303646				3	3	3	2.9	2.9	2.9	152.54	0	8.3791	44812000	8	A0A0A6YWM5;E9QKE4;Q8BMG7	A0A0A6YWM5;E9QKE4;Q8BMG7	Rab3 GTPase-activating protein non-catalytic subunit	Rab3gap2
1.04633	1.30589	-0.0478793	-0.551096	-0.4542	-1.29905				8	8	8	24.5	24.5	24.5	54.108	0	96.415	1151600000	62	A0A0A6YX18;Q8BVE3;A0A0A6YWP6;A0A0A6YVU0	A0A0A6YX18;Q8BVE3;A0A0A6YWP6	V-type proton ATPase subunit H	Atp6v1h
-0.283021	-0.326199	0.963765	-1.59583	1.15336	0.08793				7	7	6	29.2	29.2	25.3	43.165	0	41.107	196730000	14	A0A0A6YX73;Q8K1M3;P12367;A0A0A6YY28;H3BK84	A0A0A6YX73;Q8K1M3;P12367;A0A0A6YY28	cAMP-dependent protein kinase type II-alpha regulatory subunit	Prkar2a
-1.25184	-1.05505	0.0353212	0.697984	0.242153	1.33143				2	2	2	17.8	17.8	17.8	13.305	0	7.0291	16322000	4	A0A0A6YXY1;A0A0A6YX97;A2APZ3;Q8R2U4	A0A0A6YXY1;A0A0A6YX97;A2APZ3;Q8R2U4	N-terminal Xaa-Pro-Lys N-methyltransferase 1;N-terminal Xaa-Pro-Lys N-methyltransferase 1, N-terminally processed	Ntmt1
-0.347086	-0.135933	0.747117	1.02704	0.453193	-1.74433				6	6	6	13.4	13.4	13.4	70.147	0	20.157	97169000	9	Q5FWX7;E9Q6C1;F6UHR6;E9PXZ2;A0A0A6YXH3;A2A8Z1-2;A2A8Z1	Q5FWX7;E9Q6C1;F6UHR6;E9PXZ2;A0A0A6YXH3;A2A8Z1-2;A2A8Z1	Oxysterol-binding protein;Oxysterol-binding protein-related protein 9	Osbpl9
0.00660115	0.0847197	-0.36593	-0.602745	-0.994972	1.87233				1	1	1	26.8	26.8	26.8	4.5143	0.0010413	3.471	46742000	9	A0A0A6YY89;Q9D023	A0A0A6YY89;Q9D023	Mitochondrial pyruvate carrier 2	Mpc2
-0.804543	0.640987	-0.836676	1.72016	-0.251025	-0.4689				5	5	5	13.1	13.1	13.1	61.461	0	16.69	109340000	10	A0A0B4J1E2;Q9CSN1	A0A0B4J1E2;Q9CSN1	SNW domain-containing protein 1	Snw1
0.92715	0.382834	-0.499107	-0.423039	1.12717	-1.51501				6	3	3	15	9.2	9.2	57.922	0	33.306	94108000	9	Q4FJX1;A0A0B4J1E7;O35343;D3YTN1	Q4FJX1;A0A0B4J1E7;O35343;D3YTN1	Importin subunit alpha;Importin subunit alpha-3	Kpna4
0.707393	0.94227	-1.58515	0.717007	-0.764621	-0.0169027				12	12	12	19.6	19.6	19.6	117.23	0	84.27	369400000	27	A0A0B4J1F2;A0A0B4J1M9;P27546-3;P27546-2;P27546;A0A0G2JFK3;A0A0G2JDY5;A0A0G2JFT4;A0A0G2JG35;A0A140T8T5;A0A0G2JDN7;E9PZ43;P27546-4;A0A0G2JE57;A0A0G2JDU1;A0A0G2JFH2	A0A0B4J1F2;A0A0B4J1M9;P27546-3;P27546-2;P27546	Microtubule-associated protein 4	Map4
-0.0735931	0.457245	-0.319465	0.381085	-1.71245	1.26718				2	2	2	31.2	31.2	31.2	10.917	0	15.326	46833000	9	A0A0G2JEA2;A0A0G2JDN9;A0A0G2JDM0;A0A140T8R8;A0A0G2JGV7;Q3UT23;A0A0B4J1K8;Q9QZ73	A0A0G2JEA2;A0A0G2JDN9;A0A0G2JDM0;A0A140T8R8;A0A0G2JGV7;Q3UT23;A0A0B4J1K8;Q9QZ73	DCN1-like protein;DCN1-like protein 1	Dcun1d1
-0.852626	1.0184	0.692766	0.461613	-1.57427	0.254117				2	2	2	2.4	2.4	2.4	103.94	0	4.6927	21211000	3	A0A0H2UH17;A0A0G2JDV6;Q80X50-2;Q80X50-3;Q80X50-4;Q80X50;Q80X50-5;A0A0G2JFN7	A0A0H2UH17;A0A0G2JDV6;Q80X50-2;Q80X50-3;Q80X50-4;Q80X50;Q80X50-5;A0A0G2JFN7	Ubiquitin-associated protein 2-like	Ubap2l
0.577605	0.393339	0.301615	0.543033	0.205221	-2.02081				2	2	2	14.9	14.9	14.9	17.689	0	17.688	270630000	12	E9PWG4;A0A0G2JDW2;P05977-2;P05977;P09542;A0A087WRZ7;E0CZ30;A0A0G2JDM3	E9PWG4;A0A0G2JDW2;P05977-2;P05977;P09542;A0A087WRZ7;E0CZ30;A0A0G2JDM3	Myosin light chain 1/3, skeletal muscle isoform;Myosin light chain 3	Myl1;Myl3
-0.646492	0.257686	0.28516	-1.15328	-0.447258	1.70418				5	5	5	47.7	47.7	47.7	14.731	0	81.905	904640000	32	A0A0G2JE32;Q4QQL2;A0A0G2JGL0;P61079;Q3UT95;P62838;A0A0G2JF40;Q05CK8;A0A0G2JGZ3;Q3UFQ4;P61080;Q6ZWY6	A0A0G2JE32;Q4QQL2;A0A0G2JGL0;P61079;Q3UT95;P62838	Ubiquitin-conjugating enzyme E2 D3;Ubiquitin-conjugating enzyme E2 D2	Ube2d3;Ube2d2a;Ube2d2
0.661428	1.35314	-1.49434	0.0804707	-0.695055	0.0943507				8	8	7	21.3	21.3	19.3	44.303	0	18.796	270820000	20	A0A0G2JEC4;Q9JK48;Q9JK48-2;Q9JK48-3;A0A0G2JE45	A0A0G2JEC4;Q9JK48;Q9JK48-2;Q9JK48-3	Endophilin-B1	Sh3glb1
0.103534	0.892359	-1.39289	1.29785	-0.735599	-0.165263				3	3	3	14.1	14.1	14.1	13.582	0	12.037	525690000	17	A0A0G2JEK2;P63254	A0A0G2JEK2;P63254	Cysteine-rich protein 1	Crip1
-0.85742	0.146114	-0.798951	0.494675	-0.684842	1.70043				6	6	4	12.9	12.9	10	63.915	0	19.6	223740000	20	A0A0G2JEP0;Q61584-2;Q61584-5;Q61584-6;Q61584-4;Q61584-7;Q61584-3;Q61584;A0A0H2UH27;A0A0G2JGL6	A0A0G2JEP0;Q61584-2;Q61584-5;Q61584-6;Q61584-4;Q61584-7;Q61584-3;Q61584;A0A0H2UH27	Fragile X mental retardation syndrome-related protein 1	Fxr1
-1.13288	-0.937649	-0.100637	1.03341	-0.176799	1.31456				5	5	5	38.6	38.6	38.6	15.057	0	31.617	370770000	19	A0A0G2JFB4;A0A0G2JH04;Q3TK95;P63073;A0A0G2JGT5	A0A0G2JFB4;A0A0G2JH04;Q3TK95;P63073;A0A0G2JGT5	Eukaryotic translation initiation factor 4E	Eif4e
0.368445	0.465297	-0.620531	1.58326	-1.165	-0.631471				5	5	5	12.8	12.8	12.8	66.066	0	43.542	317780000	15	A0A0G2JFP4;Q8K385	A0A0G2JFP4;Q8K385	Ferric-chelate reductase 1	FRRS1
-1.35803	0.262087	-1.04946	1.20616	0.257731	0.681506				5	4	4	8.1	6.9	6.9	74.769	0	8.8676	139710000	10	A0A0G2JFT8;Q9D394;Q9D394-3;Q9D394-4;Q9D394-2;D6RET4;D3Z4D2;Q8BR30;B2RQ36;Q8R4C2	A0A0G2JFT8;Q9D394;Q9D394-3;Q9D394-4;Q9D394-2	Protein RUFY3	Rufy3
-0.00628259	-1.38119	-0.0320142	1.22808	-0.788823	0.980228				11	9	9	17.8	16.5	16.5	67.443	0	35.401	647980000	27	Q3TUE1;A0A0G2JGW9;A0A0G2JFY5;Q3UUU2;Q91WJ8;Q91WJ8-2;A0A0G2JG00;A0A0G2JFK2	Q3TUE1;A0A0G2JGW9;A0A0G2JFY5;Q3UUU2;Q91WJ8;Q91WJ8-2;A0A0G2JG00;A0A0G2JFK2	Far upstream element-binding protein 1	Fubp1
1.15644	0.372854	-0.864994	0.63237	-1.52436	0.22769				5	5	5	38.5	38.5	38.5	9.0621	0	14.84	5402100000	49	A0A0G2JGD2;Q545V2;P07091	A0A0G2JGD2;Q545V2;P07091	Protein S100;Protein S100-A4	S100a4
0.716102	0.371469	-1.12856	1.38217	-0.306041	-1.03514				7	7	1	60.7	60.7	4.9	20.586	0	63.948	502690000	36	A0A0G2JGP4;Q9D091;P08556;A0A0G2JE25;A0A0G2JGM2	A0A0G2JGP4;Q9D091;P08556;A0A0G2JE25	GTPase NRas	Nras
0.410761	0.731097	0.392158	0.974319	-1.09955	-1.40879				10	10	7	27.7	27.7	19.5	55.293	0	93.523	1279700000	59	E9Q1V9;E9Q1W0;E9Q1T1;A0A0G2JGS4;Q6PHZ2-2;Q6PHZ2-4;Q6PHZ2;Q6PHZ2-5;Q8CCM0;Q5SVI9;Q5SVJ1;Q5SVI3;Q5SVI0;Q5SVI2;Q68EG2;Q5SVI1;Q5SVJ0;P28652;E9PXV3;F6RWZ9;F8WIS9;P11798;E9QAJ4;D6RDQ8;F6WHR9	E9Q1V9;E9Q1W0;E9Q1T1;A0A0G2JGS4;Q6PHZ2-2;Q6PHZ2-4;Q6PHZ2;Q6PHZ2-5;Q8CCM0	Calcium/calmodulin-dependent protein kinase type II subunit delta	Camk2d
0.0205519	1.62479	-0.517996	0.529088	-1.29699	-0.35944				7	7	7	18.5	18.5	18.5	51.926	0	13.831	262740000	15	Q3U6F1;E9Q7W0;A0A0J9YTV5;P31266-2;P31266;A0A0J9YVE0;Q3V2I2;O08674	Q3U6F1;E9Q7W0;A0A0J9YTV5;P31266-2;P31266	Recombining binding protein suppressor of hairless	Rbpj
-1.49202	-0.500907	-0.44703	1.15368	0.930259	0.356019				9	6	4	27.1	19.1	14.1	48.978	0	57.522	329490000	22	A0A0J9YTY0;A0A0J9YUL3;Q8C1B7-3;Q8C1B7-2;Q8C1B7;A0A0J9YUV6;A0A0J9YVA6	A0A0J9YTY0;A0A0J9YUL3;Q8C1B7-3;Q8C1B7-2;Q8C1B7	Septin-11	2011-09-01
-0.803118	-0.424103	-0.320782	0.917452	-0.915928	1.54648				7	7	5	25.9	25.9	21.7	46.527	0	78.628	421080000	29	A0A0J9YU62;O88712-2;O88712;A0A0J9YUM4;O88712-3;A0A0J9YUR5;A0A0J9YTW3;A0A0J9YU66;A0A0J9YVI3	A0A0J9YU62;O88712-2;O88712;A0A0J9YUM4;O88712-3	C-terminal-binding protein 1	Ctbp1
-0.0849797	-0.852109	-0.177074	1.90448	-0.779868	-0.0104441				8	8	8	5.3	5.3	5.3	227.46	0	23.311	171530000	16	B9EJ54;A0A0J9YUD5;E9Q880	B9EJ54;A0A0J9YUD5		Nup205
-0.408588	-1.10671	-0.846299	1.15188	-0.0406972	1.25042				6	6	6	41	41	41	15.81	0	20.85	181230000	17	A0A0J9YUI1;Q6ZWQ6;P61087;A0A0J9YUR9;Q3V3R8;A0A0J9YU07;D3Z4U3;F8WIC2	A0A0J9YUI1;Q6ZWQ6;P61087;A0A0J9YUR9;Q3V3R8;A0A0J9YU07;D3Z4U3	Ubiquitin-conjugating enzyme E2 K	Ube2k
0.586529	0.735767	-1.15058	1.29495	-0.59485	-0.871814				11	11	9	37.4	37.4	27.5	24.233	0	184.05	2842700000	97	A0A0J9YUZ4;Q58EV5;P63158;A0A0J9YUD8;D3YVC6;D3YZ18	A0A0J9YUZ4;Q58EV5;P63158;A0A0J9YUD8	High mobility group protein B1	Hmgb1
1.0187	1.37015	-0.90583	-0.800664	-0.783076	0.100723				4	4	4	10.1	10.1	10.1	46.54	0	16.542	125000000	9	A0A0J9YV30;F8VQ28;Q8VI36-2;Q8VI36	A0A0J9YV30;F8VQ28;Q8VI36-2;Q8VI36	Paxillin	Pxn
1.36436	0.708177	-0.44945	-0.270928	0.174635	-1.52679				6	6	6	15.6	15.6	15.6	47.802	0	17.655	215370000	15	A0A0J9YVG0;Q61074;A0A0J9YUB0	A0A0J9YVG0;Q61074	Protein phosphatase 1G	Ppm1g
1.66546	-0.870032	-0.372909	0.775632	-0.672688	-0.525462				10	8	8	15.5	13.2	13.2	97.55	0	59.199	362980000	23	A0A0M3HEQ7;Q9QXK3-4;Q9QXK3;Q9QXK3-3;Q9QXK3-2	A0A0M3HEQ7;Q9QXK3-4;Q9QXK3;Q9QXK3-3	Coatomer subunit gamma-2	Copg2
-0.87136	-1.10634	0.211172	1.61529	0.49486	-0.34362				3	3	3	6.3	6.3	6.3	72.93	0	6.2254	34263000	5	A0A0N4SUH4;Q8BKS9	A0A0N4SUH4;Q8BKS9	Pumilio domain-containing protein KIAA0020	Kiaa0020
0.495028	-1.36167	0.624852	0.423894	0.984609	-1.16671				4	4	4	25	25	25	28.654	0	9.4097	72403000	9	A0A0N4SUH8;Q9QZ23;D3Z285	A0A0N4SUH8;Q9QZ23;D3Z285	NFU1 iron-sulfur cluster scaffold homolog, mitochondrial	Nfu1
0.467897	0.630173	-1.97828	0.39857	-0.0718319	0.553474				5	5	5	16.6	16.6	16.6	39.644	0	25.547	974290000	15	A0A0N4SV32;Q3UMP4;Q9CY58-3;Q9CY58-2;Q9CY58;A0A0N4SWH2;A0A0N4SUQ1;A0A0N4SUN8;Q9CY58-4	A0A0N4SV32;Q3UMP4;Q9CY58-3;Q9CY58-2;Q9CY58;A0A0N4SWH2	Plasminogen activator inhibitor 1 RNA-binding protein	Serbp1
0.543645	0.626304	-1.26261	1.16393	-1.16391	0.0926448				6	6	2	36.5	36.5	14.3	13.66	0	126.08	54113000000	456	A0A0N4SV66;A3KPD0;Q8CGP4;B2RVF0;A2AB79;Q8CGP6;Q8R1M2;Q8CGP7;Q8CGP5;Q8BFU2;P22752	A0A0N4SV66;A3KPD0;Q8CGP4;B2RVF0;A2AB79;Q8CGP6;Q8R1M2;Q8CGP7;Q8CGP5;Q8BFU2;P22752	Histone H2A;Histone H2A type 1-H;Histone H2A.J;Histone H2A type 1-K;Histone H2A type 1-F;Histone H2A type 3;Histone H2A type 1	Hist1h2ah;Hist1h2aa;Hist1h2ad;Hist3h2a;H2afj;Hist1h2ak;Hist1h2af;Hist1h2ab
0.22291	1.79235	-1.10793	0.0925096	-0.530714	-0.469127				2	2	2	6.4	6.4	6.4	43.725	0	8.5038	71370000	7	A0A0N4SVA6;Q3U3K9;P70295	A0A0N4SVA6;Q3U3K9;P70295	Ancient ubiquitous protein 1	Aup1
0.0644412	1.31008	-0.0642218	-0.0493532	0.482626	-1.74357				8	8	4	64.5	64.5	21.7	15.985	0	76.044	1614500000	49	A0A0N4SVB8;Q9CQW2	A0A0N4SVB8;Q9CQW2	ADP-ribosylation factor-like protein 8B	Arl8b
-1.35509	0.811177	-0.48733	-0.642948	0.360971	1.31322				5	5	5	24.7	24.7	24.7	32.547	0	51.006	319310000	19	A0A0N4SVL9;Q9CQR6;A0A0N4SVE2;A0A0N4SW66	A0A0N4SVL9;Q9CQR6	Serine/threonine-protein phosphatase 6 catalytic subunit;Serine/threonine-protein phosphatase 6 catalytic subunit, N-terminally processed	Ppp6c
-0.15565	-0.763607	-0.844392	1.11015	-0.730066	1.38356				4	4	4	77.6	77.6	77.6	5.8765	0	15.818	729050000	33	A0A0N4SVQ1;Q62425	A0A0N4SVQ1;Q62425	Cytochrome c oxidase subunit NDUFA4	Ndufa4
0.408874	-0.0176099	-1.31507	1.48521	-0.888837	0.327436				5	5	5	48.2	48.2	48.2	9.1815	0	35.588	254660000	22	A0A0N4SW28;Q9DAS9;A0A0N4SVT3	A0A0N4SW28;Q9DAS9;A0A0N4SVT3	Guanine nucleotide-binding protein G(I)/G(S)/G(O) subunit gamma-12	Gng12
0.686105	0.566662	0.0041528	-0.405188	0.930828	-1.78256				5	5	5	7	7	7	139.55	0	26.165	193480000	12	A0A0N4SW73;Q8R361	A0A0N4SW73;Q8R361	Rab11 family-interacting protein 5	Rab11fip5
-0.999345	0.952558	0.381867	-1.13715	1.21754	-0.41546				8	8	8	29.2	29.2	29.2	42.121	0	67.064	505410000	26	A0A0R3P9C8;Q9DC69	A0A0R3P9C8;Q9DC69	NADH dehydrogenase [ubiquinone] 1 alpha subcomplex subunit 9, mitochondrial	Ndufa9
-1.38937	-0.356276	0.0893452	0.437682	-0.390856	1.60947				6	6	6	32.8	32.8	32.8	28.406	0	159.99	717260000	36	A0A0R4IZW8;O88456;A0A0R4J1C2;Q9D7J7	A0A0R4IZW8;O88456;A0A0R4J1C2	Calpain small subunit 1	Capns1
-1.00002	-0.673888	0.0910556	1.43688	-0.782076	0.928045				10	10	10	17.3	17.3	17.3	78.026	0	30.106	272390000	24	A0A0R4IZY0;Q8C1A5	A0A0R4IZY0;Q8C1A5	Thimet oligopeptidase	Thop1
0.665789	0.134576	-1.99327	0.432607	0.168852	0.59145				8	8	8	12.8	12.8	12.8	87.479	0	17.128	255720000	11	A0A0R4J034;Q99K01-3;Q99K01;Q99K01-2;Q99K01-4;D3YZA7;Q99K01-5	A0A0R4J034;Q99K01-3;Q99K01;Q99K01-2;Q99K01-4	Pyridoxal-dependent decarboxylase domain-containing protein 1	Pdxdc1
-0.361994	0.513811	0.270384	-0.0548941	-1.6772	1.3099				6	6	6	15.2	15.2	15.2	72.737	0	25.362	64601000	11	A0A0R4J049;Q8CIG8;F6QQQ6;S4R295	A0A0R4J049;Q8CIG8;F6QQQ6	Protein arginine N-methyltransferase 5	Prmt5
-0.855704	0.738638	-0.476053	1.67324	-0.777231	-0.302889				5	5	5	14.1	14.1	14.1	53.916	0	29.955	204130000	14	A0A0R4J064;Q8VDL4-3;Q8VDL4;Q8VDL4-2	A0A0R4J064;Q8VDL4-3;Q8VDL4	ADP-dependent glucokinase	Adpgk
-1.30067	1.39896	0.164243	-0.805458	-0.242369	0.7853				2	2	2	9.2	9.2	9.2	44.403	0	15.934	36334000	6	A0A0R4J065;A0A087WNY2;A0A087WRT0;D3YZP6;Q8BGE6	A0A0R4J065;A0A087WNY2;A0A087WRT0;D3YZP6;Q8BGE6	Cysteine protease ATG4B	Atg4b
0.815763	-1.85444	0.43985	0.232454	0.722158	-0.355789				3	3	3	8.6	8.6	8.6	47.203	0	5.174	105320000	7	A0A0R4J069;Q9JLI6	A0A0R4J069;Q9JLI6	Selenocysteine lyase	Scly
0.25702	0.187664	0.441312	0.185041	0.895594	-1.96663				1	1	1	4.2	4.2	4.2	56.459	0	63.214	95528000	11	A0A0R4J078;Q8VCH8	A0A0R4J078;Q8VCH8	UBX domain-containing protein 4	Ubxn4
0.249271	0.45783	-0.837102	1.57047	-1.23193	-0.208544				6	6	6	17.7	17.7	17.7	60.181	0	30.388	243830000	7	A0A0R4J079;Q8BMP6	A0A0R4J079;Q8BMP6	Golgi resident protein GCP60	Acbd3
0.732474	0.859248	0.840623	0.0222174	-1.28016	-1.1744				14	14	1	36.7	36.7	1.9	47.896	0	127.39	1532800000	64	A0A0R4J083	A0A0R4J083
-0.451683	-0.58227	1.10011	0.240399	-1.40666	1.10011				17	17	17	22.9	22.9	22.9	100.85	0	88.522	675980000	53	A0A0R4J092;Q8K2I4;D6RGR1	A0A0R4J092;Q8K2I4	Beta-mannosidase	Manba
1.42425	0.684113	-0.380418	0.0463053	-1.51268	-0.261571				9	9	9	40.5	40.5	40.5	25.714	0	108.16	1978100000	108	A0A0R4J093;Q9DBP5	A0A0R4J093;Q9DBP5	UMP-CMP kinase	Cmpk1
-0.134752	-0.0145909	0.267404	0.499825	1.18595	-1.80384				5	5	5	12.5	12.5	12.5	63.018	0	17.096	241140000	15	A0A0R4J0B2;Q8VCI0	A0A0R4J0B2;Q8VCI0	Phospholipase B-like 1;Phospholipase B-like 1 chain A;Phospholipase B-like 1 chain B;Phospholipase B-like 1 chain C	Plbd1
-1.05792	0.903512	0.139449	-1.40373	0.894023	0.52467				2	2	2	5.8	5.8	5.8	48.029	0	12.575	42235000	4	A0A0R4J0B4;Q99KK2;Q99KK2-2	A0A0R4J0B4;Q99KK2;Q99KK2-2	N-acylneuraminate cytidylyltransferase	Cmas
-0.62358	-0.975966	-0.141443	0.928937	-0.699866	1.51192				8	7	7	9.7	8.9	8.9	93.314	0	25.92	235530000	19	A0A0R4J0D3;Q3TDQ1	A0A0R4J0D3;Q3TDQ1	Dolichyl-diphosphooligosaccharide--protein glycosyltransferase subunit STT3B	Stt3b
0.445712	-0.173094	1.17538	0.73899	-1.56905	-0.617932				9	9	9	7.1	7.1	7.1	143.67	0	20.992	191890000	16	A0A0R4J0F6;Q99KY4-2;Q99KY4;D6RHK5;F6SLK1;F7BG02	A0A0R4J0F6;Q99KY4-2;Q99KY4	Cyclin-G-associated kinase	Gak
-0.0312708	-1.72923	0.853031	-0.386585	1.03068	0.263376				20	20	20	43.6	43.6	43.6	73.417	0	161.31	1043900000	71	A0A0R4J0G0;Q8BH04	A0A0R4J0G0;Q8BH04	Phosphoenolpyruvate carboxykinase [GTP], mitochondrial	Pck2
0.517771	0.0768607	-0.099101	0.694297	0.73292	-1.92275				2	2	2	3.2	3.2	3.2	97.507	0.0022996	2.7473	36702000	4	A0A0R4J0H0;A0A0R4J1G7;F8WJ93;Q3UMY5-4;Q3UMY5-2;Q3UMY5-3;Q3UMY5	A0A0R4J0H0;A0A0R4J1G7;F8WJ93;Q3UMY5-4;Q3UMY5-2;Q3UMY5-3;Q3UMY5	Echinoderm microtubule-associated protein-like 4	Eml4
-0.490268	-0.751074	-0.277296	1.26816	-0.988097	1.23858				3	3	3	3.6	3.6	3.6	132.77	0	8.2525	35405000	5	A0A0R4J0H8;Q6NWW9;A0A0A6YX88	A0A0R4J0H8;Q6NWW9	Fibronectin type III domain-containing protein 3B	Fndc3b
0.326558	-1.68818	1.11348	0.420326	-0.639295	0.467112				77	77	75	21.3	21.3	21	504.77	0	323.31	6066900000	341	A0A0R4J0I9;Q91ZX7;Q3U5J2;D3Z5M3;A0A0N4SVX0;REV__Q91ZX7;REV__A0A0R4J0I9	A0A0R4J0I9;Q91ZX7	Prolow-density lipoprotein receptor-related protein 1;Low-density lipoprotein receptor-related protein 1 85 kDa subunit;Low-density lipoprotein receptor-related protein 1 515 kDa subunit;Low-density lipoprotein receptor-related protein 1 intracellular domain	Lrp1
0.163846	0.409552	0.659995	-2.01586	0.393566	0.3889				8	8	8	5.7	5.7	5.7	218.71	0	12.725	118760000	9	Z4YL78;A0A0R4J0K2;K3W4R5;A2AGT5-2;A2AGT5-3;A2AGT5	Z4YL78;A0A0R4J0K2;K3W4R5;A2AGT5-2;A2AGT5-3;A2AGT5	Cytoskeleton-associated protein 5	Ckap5
0.367831	0.513274	-1.41155	1.35482	-0.877728	0.0533528				5	5	5	17.4	17.4	17.4	37.273	0	26.06	244630000	24	E9Q9E8;A0A0R4J0K5;Q18PI6-3;Q18PI6;A0A0R4J1S4;Q18PI6-2	E9Q9E8;A0A0R4J0K5;Q18PI6-3;Q18PI6;A0A0R4J1S4;Q18PI6-2	SLAM family member 5	Cd84
-0.672603	0.780663	0.283982	1.33288	-0.317808	-1.40711				3	3	3	5.1	5.1	5.1	69.413	0	5.4202	38696000	5	Q8BRB0;A0A0R4J0L5;Q8R3I3	Q8BRB0;A0A0R4J0L5;Q8R3I3	Conserved oligomeric Golgi complex subunit 6	Cog6
0.0606863	-1.18551	1.70019	0.433252	-0.548271	-0.460349				4	4	4	2.7	2.7	2.7	134.44	0.00036792	4.3785	71549000	6	A0A0R4J0M9;Q8CDG3-2;Q8CDG3	A0A0R4J0M9;Q8CDG3-2;Q8CDG3	Deubiquitinating protein VCIP135	Vcpip1
0.681597	0.475606	0.600838	0.133458	0.0890266	-1.98053				3	3	3	14	14	14	45.091	0	29.185	108170000	10	A0A0R4J0P1;Q9D7B6;D3YTT4	A0A0R4J0P1;Q9D7B6;D3YTT4	Isobutyryl-CoA dehydrogenase, mitochondrial	Acad8
0.297565	0.0332192	0.654728	-1.96786	0.239503	0.74285				3	3	3	11.1	11.1	11.1	47.576	0	30.007	72548000	10	A0A0R4J0P5;P97814	A0A0R4J0P5;P97814	Proline-serine-threonine phosphatase-interacting protein 1	Pstpip1
0.400518	-1.82267	1.18254	-0.101751	0.0118502	0.329508				13	11	11	23.9	22.3	22.3	69.084	0	83.249	373670000	26	A0A0R4J0Q5;P21619;P21619-2	A0A0R4J0Q5;P21619;P21619-2	Lamin-B2	Lmnb2
-0.376006	-0.243771	1.67505	0.585829	-0.430952	-1.21015				2	2	2	4.2	4.2	4.2	79.528	0.0069824	1.9111	24946000	2	A0A0R4J0Q6;D3YVX5;Q80VI1	A0A0R4J0Q6;D3YVX5;Q80VI1	E3 ubiquitin-protein ligase TRIM56	Trim56
1.706	0.00973609	-0.442227	-1.36705	-0.0549942	0.148541				3	3	3	4.7	4.7	4.7	80.581	0.0003614	4.0867	48798000	3	Q3TR20;A0A0R4J0Q9;Q3UM29	Q3TR20;A0A0R4J0Q9;Q3UM29	Conserved oligomeric Golgi complex subunit 7	Cog7
-0.0426162	1.29788	-1.33218	0.851385	-0.894292	0.119827				5	5	5	40.6	40.6	40.6	11.435	0	42.593	222800000	22	A0A0R4J0R1;O70404;A0A0U1RPE8	A0A0R4J0R1;O70404	Vesicle-associated membrane protein 8	Vamp8
0.281998	-0.379147	-1.06257	-0.641296	1.799	0.00200964				2	2	2	6	6	6	30.697	0.0022921	2.6768	28014000	3	A0A0R4J0T2;Q504P2	A0A0R4J0T2;Q504P2	C-type lectin domain family 12 member A	Clec12a
-0.709407	-0.628901	0.720698	1.33839	-1.23525	0.514478				2	2	2	10.3	10.3	10.3	24.467	0	10.714	44707000	5	A0A0R4J0U7;Q8R395	A0A0R4J0U7;Q8R395	COMM domain-containing protein 5	Commd5
1.02188	0.888854	0.512525	-1.38453	-0.0468042	-0.991919				5	5	5	4.5	4.5	4.5	213.48	0	18.633	85862000	6	A0A0R4J0V5;P08775	A0A0R4J0V5;P08775	DNA-directed RNA polymerase II subunit RPB1	Polr2a
-0.409827	0.940176	-1.0606	1.23714	-1.07555	0.368666				7	7	6	14.9	14.9	12.9	71.59	0	32.612	231010000	21	D3Z0V2;A0A0R4J0X8;Q9ES28-8;Q9ES28-4;Q9ES28-3;Q9ES28-2;Q9ES28-7;Q9ES28;A0A0R4J0C5;Q9ES28-6;Q9ES28-5	D3Z0V2;A0A0R4J0X8;Q9ES28-8;Q9ES28-4;Q9ES28-3;Q9ES28-2;Q9ES28-7;Q9ES28;A0A0R4J0C5;Q9ES28-6;Q9ES28-5	Rho guanine nucleotide exchange factor 7	Arhgef7
-0.930701	-1.36574	0.189544	1.37934	0.544565	0.182994				35	35	35	50.7	50.7	50.7	72.369	0	252.39	4334600000	183	A0A0R4J0Z1;P08003	A0A0R4J0Z1;P08003	Protein disulfide-isomerase A4	Pdia4
1.15219	0.20307	0.706168	0.0357125	-0.365818	-1.73132				13	13	13	23	23	23	79.992	0	71.376	1845100000	77	E9QL31;A0A0R4J104;P98078-2;P98078;E9PX84;Q3TRE6;P98078-3;Q9DCE6;E0CXT5;F6TQN9;E0CZ53;E0CYJ2	E9QL31;A0A0R4J104;P98078-2;P98078;E9PX84;Q3TRE6;P98078-3;Q9DCE6;E0CXT5;F6TQN9	Disabled homolog 2	Dab2
0.0471596	0.545134	0.62453	1.16738	-1.42186	-0.962344				11	11	11	23.9	23.9	23.9	79.704	0	75.498	548570000	35	A0A0R4J107;Q8R146-2;Q8R146;A0A0A6YXV0	A0A0R4J107;Q8R146-2;Q8R146	Acylamino-acid-releasing enzyme	Apeh
-0.289178	-0.162065	0.222109	1.44239	-1.61268	0.399423				6	6	6	13.5	13.5	13.5	59.704	0	22.357	268620000	21	A0A0R4J138;P50429;P50429-2	A0A0R4J138;P50429;P50429-2	Arylsulfatase B	Arsb
0.34946	-0.574511	0.815778	1.37064	-0.780427	-1.18094				3	3	3	2	2	2	151.83	0	5.7275	50371000	9	A0A0R4J140;Q5SW19;Z4YLI8;Q5SW19-3;Q5SW19-2	A0A0R4J140;Q5SW19;Z4YLI8;Q5SW19-3	Clustered mitochondria protein homolog	Cluh
0.520137	-0.111564	0.624343	-1.88441	0.880537	-0.0290387				18	18	18	27.6	27.6	27.6	96.98	0	150.47	1839600000	147	A0A0R4J150;B9EJ86;G5E833;Q9ER64	A0A0R4J150;B9EJ86	Oxysterol-binding protein	Osbpl8
0.438182	0.48093	0.826769	-1.92847	0.371916	-0.189329				9	9	8	7.1	7.1	6.3	181.85	0	22.079	181940000	10	A0A0R4J170;Q3TKT4;Q3TKT4-2;G3UX35;F2Z4A9;H3BLH0;Q6DIC0;A0A140LID0;E9QAB8;H3BJK2;H3BJM2;A0A140LJK1;A0A140LIV3;H3BJI1;A0A140LJD7;Q9D007;H3BKJ3;A0A140LIM0;H3BKN5	A0A0R4J170;Q3TKT4;Q3TKT4-2;G3UX35	Transcription activator BRG1	Smarca4
0.391518	0.509312	-2.0164	0.188349	0.631103	0.296116				4	4	4	16.9	16.9	16.9	36.812	0	10.596	121710000	6	A0A0R4J195;Q9CSU0-3;Q9CSU0-2;Q9CSU0;F6YB25;F7DAY5	A0A0R4J195;Q9CSU0-3;Q9CSU0-2;Q9CSU0;F6YB25;F7DAY5	Regulation of nuclear pre-mRNA domain-containing protein 1B	Rprd1b
0.335732	-1.27485	0.0397543	0.901371	-1.10735	1.10534				5	5	5	10.7	10.7	10.7	35.927	0	27.91	1932500000	20	A0A0R4J1C8;P31996;P31996-2	A0A0R4J1C8;P31996;P31996-2	Macrosialin	Cd68
-0.50394	0.688958	0.500042	-0.446624	1.258	-1.49643				6	5	5	15.7	14.1	14.1	60.907	0	12.574	51642000	6	A0A0R4J1D0;P59108	A0A0R4J1D0;P59108	Copine-2	Cpne2
-0.0895038	0.152832	-1.62479	1.41099	-0.328795	0.47926				8	8	1	45.7	45.7	9.8	27.217	0	175.03	2204500000	82	E9QN08;Q80T06;A0A0R4J1E2;P57776;P57776-3;D3YUQ9	E9QN08;Q80T06;A0A0R4J1E2;P57776;P57776-3;D3YUQ9	Elongation factor 1-delta	Eef1d
0.302527	0.538539	-0.583909	1.44865	-0.251231	-1.45458				8	1	1	42.4	8.2	8.2	28.728	0	12.772	66464000	7	A0A0R4J1L2;F6ZFU0;P57776-2;Q91VK2;D3Z7N2;D3YY68;D3YZT9	A0A0R4J1L2;F6ZFU0;P57776-2;Q91VK2;D3Z7N2;D3YY68;D3YZT9	Elongation factor 1-delta	Eef1d
0.871008	0.849358	-0.498235	-1.15105	0.950424	-1.0215				9	9	9	11.2	11.2	11.2	141.95	0	22.813	231070000	12	D6RE33;A0A0R4J1Q0;G5E896;Q3UJB9-2;Q3UJB9;F6V5I7;F6ZJ27	D6RE33;A0A0R4J1Q0;G5E896;Q3UJB9-2;Q3UJB9	Enhancer of mRNA-decapping protein 4	Edc4
-0.154206	1.92762	0.1101	-0.455168	-0.611358	-0.816983				2	2	2	26.2	26.2	26.2	11.74	0	9.1256	55707000	6	A0A0R4J1R7;Q9CZL5	A0A0R4J1R7;Q9CZL5	Pterin-4-alpha-carbinolamine dehydratase 2	Pcbd2
0.228683	-0.179614	-1.44995	1.38233	-0.66232	0.680866				6	6	6	23.9	23.9	23.9	36.346	0	16.736	129180000	17	A0A0R4J1Y3;Q8BWU5;E9QMF4;E0CYN9;E0CXW7;E0CYK9	A0A0R4J1Y3;Q8BWU5;E9QMF4;E0CYN9	Probable tRNA N6-adenosine threonylcarbamoyltransferase	Osgep
0.441761	0.359604	0.503492	0.460026	-2.03418	0.269296				2	2	2	8.5	8.5	8.5	27.932	0	7.6751	151500000	12	A0A0R4J1Z3;Q9CR67;E0CXY5;Q9CZM3	A0A0R4J1Z3;Q9CR67;E0CXY5;Q9CZM3	Transmembrane protein 33	Tmem33
1.29432	0.183147	-0.735452	-1.16455	-0.59646	1.01899				4	4	4	20.1	20.1	20.1	23.325	0	13.731	212020000	15	A0A0R4J256;P28076;G3UYK5	A0A0R4J256;P28076	Proteasome subunit beta type-9	Psmb9
-0.554631	-0.122413	1.15799	-1.58109	0.209874	0.890267				20	20	15	42.8	42.8	34.2	62.543	0	224.63	3086800000	137	A0A0R4J259;Q7TMK9-2;G3UZI2;Q7TMK9;G3V018;G3UXJ6;G3UZ48;G3UWM1;G3XA76;G3UY67;G3UYK7	A0A0R4J259;Q7TMK9-2;G3UZI2;Q7TMK9;G3V018;G3UXJ6;G3UZ48	Heterogeneous nuclear ribonucleoprotein Q	Syncrip
0.64568	0.29399	-1.05429	-1.43431	0.521174	1.02775				3	3	3	26.8	26.8	26.8	17.633	0	13.594	56294000	3	A0A0R4J275;Q7TMF3	A0A0R4J275;Q7TMF3	NADH dehydrogenase [ubiquinone] 1 alpha subcomplex subunit 12	Ndufa12
1.6048	0.0407467	0.16789	-0.184365	-0.0955711	-1.5335				2	2	2	27.5	27.5	27.5	11.777	0	29.196	606660000	22	A0A0R4J2A1;F6UR10;Q9D958	A0A0R4J2A1;F6UR10;Q9D958	Signal peptidase complex subunit 1	Spcs1
0.990072	0.939242	-1.65641	0.268946	-0.566511	0.0246649				8	8	8	20	20	20	46.607	0	38.935	333360000	21	A0A0R4J2B0;V9GX43;S4R2U7;S4R1S7;E9QA47;Q9Z0H4-11;Q9Z0H4-7;Q9Z0H4-5;Q9Z0H4-4;Q9Z0H4;Q9Z0H4-8;Q9Z0H4-2;Q9Z0H4-6;Q9Z0H4-9;S4R2L5;S4R2J2;A3KGT0;S4R2S7;S4R2U1	A0A0R4J2B0;V9GX43;S4R2U7;S4R1S7;E9QA47;Q9Z0H4-11;Q9Z0H4-7;Q9Z0H4-5;Q9Z0H4-4;Q9Z0H4;Q9Z0H4-8;Q9Z0H4-2;Q9Z0H4-6;Q9Z0H4-9;S4R2L5;S4R2J2;A3KGT0;S4R2S7	CUGBP Elav-like family member 2	Celf2
0.0198114	1.73686	-0.0336969	-0.246511	-0.0936182	-1.38284				10	10	9	41.9	41.9	36.1	35.888	0	74.078	759700000	44	A0A0R4J2B2;Q6WVG3;Q5DTY9	A0A0R4J2B2;Q6WVG3	BTB/POZ domain-containing protein KCTD12	Kctd12
-0.0778253	-0.377769	-0.18292	1.8718	-1.14277	-0.0905207				2	2	2	11.4	11.4	11.4	20.292	0	6.9191	225130000	7	A0A0U1RP13;Q8VDP6;A0A0U1RP60;A0A0U1RNI6;A0A0U1RPV3;A0A0U1RQ57	A0A0U1RP13;Q8VDP6;A0A0U1RP60;A0A0U1RNI6;A0A0U1RPV3;A0A0U1RQ57	CDP-diacylglycerol--inositol 3-phosphatidyltransferase	Cdipt
-0.731882	-1.17685	-0.417068	1.09199	-0.0729604	1.30678				7	7	6	9.8	9.8	8.9	95.998	0	10.653	208380000	16	A0A0X1KG61;A0A0U1RP47;A0A0U1RQ85;P22682;A0A0U1RP17;A0A0U1RP95	A0A0X1KG61;A0A0U1RP47;A0A0U1RQ85;P22682	E3 ubiquitin-protein ligase CBL	Cbl
0.431852	0.802971	0.320442	0.460596	-0.0534505	-1.96241				3	3	3	5.2	5.2	5.2	92.071	0	12.513	70220000	9	E9Q5Q0;Q3TGG2;A0A0U1RPL0;Q7TQH0-3;Q7TQH0;Q7TQH0-2;J3QP59	E9Q5Q0;Q3TGG2;A0A0U1RPL0;Q7TQH0-3;Q7TQH0;Q7TQH0-2;J3QP59	Ataxin-2-like protein	Atxn2l
0.791796	0.810862	0.428965	-1.55845	0.467273	-0.940443				6	6	5	11.2	11.2	9.9	93.52	0	15.619	140510000	13	A0A0U1RPM2;P16879;A0A0U1RPN6;A0A0U1RNL3;A0A0U1RPD6;A0A0U1RPB9;A0A0U1RQ80;P70451-4	A0A0U1RPM2;P16879	Tyrosine-protein kinase Fes/Fps	Fes
0.373008	0.741216	-0.194202	-1.66241	1.15687	-0.414476				5	5	5	44.7	44.7	44.7	14.255	0	60.454	447350000	15	A0A140LJG6;A0A140LHR3;A0A140LJ01;A0A140LHG8;Q9CYN2;A0A140LIK0	A0A140LJG6;A0A140LHR3;A0A140LJ01;A0A140LHG8;Q9CYN2	Signal peptidase complex subunit 2	Spcs2
-0.836525	1.07406	0.0359881	0.119331	1.03928	-1.43213				4	4	4	13.1	13.1	13.1	39.425	0	19.886	172300000	17	A0A140LHL5;Q8VDQ8-3;Q8VDQ8-2;Q8VDQ8;Q8VDQ8-4	A0A140LHL5;Q8VDQ8-3;Q8VDQ8-2;Q8VDQ8;Q8VDQ8-4	NAD-dependent protein deacetylase sirtuin-2	Sirt2
-0.772323	-0.776418	-0.282548	1.18545	-0.703484	1.34933				2	2	2	4.4	4.4	4.4	54.219	0	5.9286	63812000	8	A0A140LIT2;O88455	A0A140LIT2;O88455	7-dehydrocholesterol reductase	Dhcr7
0.309112	0.765369	0.944688	-0.898327	0.43735	-1.55819				1	1	1	16.5	16.5	16.5	13.176	0	52.246	55878000	6	A0A140LJL0;P35762	A0A140LJL0;P35762	CD81 antigen	Cd81
-0.47987	-1.06726	-1.10251	1.06606	0.68038	0.903195				4	4	4	26.8	26.8	26.8	21.053	0	23.2	143380000	14	A0A140T8J4;Q9R257	A0A140T8J4;Q9R257	Heme-binding protein 1	Hebp1
-0.810084	-0.403267	-0.671809	1.33892	-0.672372	1.21861				12	12	12	46.8	46.8	46.8	17.695	0	45.964	1804900000	67	Q5M9M5;A0A140T8M7;P62751;D3YTY6	Q5M9M5;A0A140T8M7;P62751	60S ribosomal protein L23a	Rpl23a
-0.351958	-1.2191	-0.690962	1.6111	0.0963406	0.554584				7	7	7	27.9	27.9	27.9	30.752	0	73.846	762540000	41	Q3TX38;A0A140T8V3;Q60931;J3QMG3	Q3TX38;A0A140T8V3;Q60931;J3QMG3	Voltage-dependent anion-selective channel protein 3	Vdac3
0.86727	-0.149785	0.920139	0.250037	-1.81979	-0.0678731				49	49	49	11.9	11.9	11.9	584.62	0	198.77	1507300000	113	A0A171EBL2;E9Q555	A0A171EBL2;E9Q555	E3 ubiquitin-protein ligase RNF213	Rnf213
-0.397826	-1.70594	0.546606	-0.00571515	1.23497	0.327905				11	11	11	38.4	38.4	38.4	36.567	0	49.331	568970000	39	A0A171KXD3;Q9JIF0-3;Q9JIF0-2;Q9JIF0;A0A140LHF7;A0A140LJ70;A0A140LJF4;A0A140LHS4;A0A140LIF7;A0A140LJ68;A0A140LI33;Q6PAK3	A0A171KXD3;Q9JIF0-3;Q9JIF0-2;Q9JIF0;A0A140LHF7;A0A140LJ70;A0A140LJF4	Protein arginine N-methyltransferase 1	Prmt1
-0.534493	0.863545	-0.296997	-1.54513	1.17383	0.33924				2	2	2	16.1	16.1	16.1	30.928	0	12.925	34419000	6	Q8BVQ0;A0MNP4;Q9ERF3;D6RJ72;D6RDC7	Q8BVQ0;A0MNP4;Q9ERF3;D6RJ72;D6RDC7	WD repeat-containing protein 61;WD repeat-containing protein 61, N-terminally processed	Wdr61
-0.954581	-1.55717	0.789824	0.488288	0.473972	0.759669				48	32	2	60.3	43.9	3	102.72	0	323.31	5769000000	221	A1BN54;Q9JI91;O88990;D3YY95	A1BN54		Actn1
-0.0215135	-1.42902	0.615107	1.45772	-0.672064	0.0497735				3	3	3	6.6	6.6	6.6	83.424	0	24.907	43387000	9	A1L361;Q9WUN2	A1L361;Q9WUN2	Serine/threonine-protein kinase TBK1	Tbk1
-1.4691	1.13129	-0.902528	0.574976	0.020087	0.645267				7	7	7	32.4	32.4	32.4	36.539	0	85.314	669720000	43	A1L3B8;P26516	A1L3B8;P26516	26S proteasome non-ATPase regulatory subunit 7	Psmd7
0.728122	0.433145	-1.17836	0.0759438	-1.23072	1.17186				4	4	4	26.6	26.6	26.6	23.406	0	29.536	218300000	21	A2A4J1;Q4FK54;P61290;A2A4J3	A2A4J1;Q4FK54;P61290;A2A4J3	Proteasome activator complex subunit 3	Psme3
0.257287	0.633764	-1.18903	1.5013	-0.336674	-0.866649				6	6	6	23.2	23.2	23.2	23.247	0	51.092	1741900000	46	A2A547;Q5I0T8;P84099	A2A547;Q5I0T8;P84099	Ribosomal protein L19;60S ribosomal protein L19	Rpl19
-1.33859	0.231695	1.14765	0.494683	0.583556	-1.11899				7	7	4	5.6	5.6	3.6	202.24	0	39.12	159910000	23	A2A5R2;D3YYK9;F6YCJ0	A2A5R2	Brefeldin A-inhibited guanine nucleotide-exchange protein 2	Arfgef2
1.31325	1.06399	-0.190781	-1.31377	-0.443997	-0.428691				8	8	8	17.5	17.5	17.5	64.462	0	96.433	347790000	24	A2A5V3;A2A5V2;S4R2D3;A2A5V4;P55194;S4R2T6;A2A5V1	A2A5V3;A2A5V2;S4R2D3;A2A5V4;P55194	SH3 domain-binding protein 1	Sh3bp1
1.34886	-0.0154179	-1.10672	0.706798	-1.18097	0.247454				7	7	7	26.4	26.4	26.4	35.763	0	154.58	685350000	27	A2A6J4;A2A6J7;P19973-2;P19973	A2A6J4;A2A6J7;P19973-2;P19973	Lymphocyte-specific protein 1	Lsp1
-0.605049	0.227472	0.129098	1.64736	-1.36023	-0.0386568				3	3	3	19.3	19.3	19.3	25.968	0	33.607	102020000	14	A2A6M1;Q9CZ28	A2A6M1;Q9CZ28	Vacuolar-sorting protein SNF8	Snf8
-0.582895	-0.852504	0.105235	1.76029	-0.819736	0.389608				3	3	3	6.1	6.1	6.1	55.751	0	8.1287	165440000	7	A2A6S1;Q3TB48	A2A6S1;Q3TB48	Transmembrane protein 104	Tmem104
-1.53892	-0.401341	0.356966	1.46323	-0.252205	0.372268				9	9	9	21.6	21.6	21.6	63.772	0	58.061	646130000	31	A2A6U3;Q80UG5-2;Q80UG5-3;Q80UG5;A2A6U5;A8Y5D3	A2A6U3;Q80UG5-2;Q80UG5-3;Q80UG5;A2A6U5	Septin-9	2009-09-01
-1.9349	0.0904369	0.624506	-0.0803389	0.594731	0.705563				4	4	4	7.9	7.9	7.9	89.909	0	19.472	94651000	14	A2A7A7;Q8CFX1;A2A7A8	A2A7A7;Q8CFX1	GDH/6PGL endoplasmic bifunctional protein;Glucose 1-dehydrogenase;6-phosphogluconolactonase	H6pd
-0.509607	-1.24965	0.482883	0.788992	-0.806124	1.2935				10	10	10	23.4	23.4	23.4	63.001	0	32.224	257700000	24	A2A7S7;Q91WQ3;F6VXZ2	A2A7S7;Q91WQ3	Tyrosine--tRNA ligase, cytoplasmic;Tyrosine--tRNA ligase, cytoplasmic, N-terminally processed	Yars
0.857795	0.883566	0.202439	-1.40651	0.54373	-1.08102				2	2	2	36.7	36.7	36.7	17.27	0	23.717	127970000	7	A2A7Z4;Q9CQH7	A2A7Z4;Q9CQH7	Transcription factor BTF3 homolog 4	Btf3l4
1.60246	0.285968	-0.131329	0.27097	-0.695322	-1.33275				4	4	4	6.1	6.1	6.1	72.423	0	14.135	78280000	8	A2A839;A2A838;A2AD32;A2A841;P48193-2;P48193;A2A842	A2A839;A2A838;A2AD32;A2A841;P48193-2;P48193;A2A842	Protein 4.1	Epb4.1;Epb41
0.315683	-0.713842	0.0697055	1.74264	-1.12493	-0.289255				10	10	10	9	9	9	127.77	0	23.116	303670000	22	A6PWC3;A2A9Q2;Q8BHG1;Q3V3G9	A6PWC3;A2A9Q2;Q8BHG1	Nardilysin	Nrd1
0.368729	1.78348	-0.636669	-0.734593	0.0749873	-0.855938				9	9	9	20.6	20.6	20.6	65.952	0	74.338	287800000	22	A2AAN2;Q8BMA6	A2AAN2;Q8BMA6	Signal recognition particle subunit SRP68	Srp68
0.199607	1.62915	0.254852	-0.00635323	-0.834235	-1.24302				5	5	5	8.5	8.5	8.5	101.52	0	30.726	282250000	22	A2AAY5;O89032-3;O89032-2;O89032	A2AAY5	SH3 and PX domain-containing protein 2B	Sh3pxd2b
-0.233421	0.258528	0.930529	-1.24932	1.24431	-0.950621				19	19	19	38	38	38	67.501	0	261.81	3101400000	121	A2ACG7;Q9DBG6	A2ACG7;Q9DBG6	Dolichyl-diphosphooligosaccharide--protein glycosyltransferase subunit 2	Rpn2
0.387626	0.957955	-0.355719	-1.10326	1.1929	-1.0795				6	6	6	26.6	26.6	26.6	44.59	0	35.653	231120000	16	A2ADY9	A2ADY9	Protein DDI1 homolog 2	Ddi2
0.927174	0.491143	0.617107	-1.11797	-1.41987	0.502414				7	7	7	18.4	18.4	18.4	56.401	0	11.34	82164000	5	A2AEW5;A2AEW9;A2AEW8;Q8VD04;A2AEW6	A2AEW5;A2AEW9;A2AEW8;Q8VD04;A2AEW6	GRIP1-associated protein 1	Gripap1
0.683733	-1.78283	-0.238606	1.08196	-0.0886559	0.344391				9	9	3	22.4	22.4	11.8	46.908	0	57.658	1054900000	55	A2AFJ1;Q60973;A2AFI9;F6U539;F6ZLC6	A2AFJ1;Q60973;A2AFI9	Histone-binding protein RBBP7	Rbbp7
0.410869	0.250563	1.21458	-1.64837	0.410653	-0.638296				6	6	6	1.9	1.9	1.9	482.69	0	11.009	63623000	4	A2AFQ0;Q7TMY8-4;Q7TMY8-3;Q7TMY8;Q7TMY8-2;F6XP90;F6UYC1	A2AFQ0;Q7TMY8-4;Q7TMY8-3;Q7TMY8;Q7TMY8-2	E3 ubiquitin-protein ligase HUWE1	Huwe1
0.15612	0.360295	0.418003	-0.665449	1.31329	-1.58226				9	9	9	48.7	48.7	48.7	27.273	0	72.959	652640000	38	Q99N15;A2AFQ2;O08756	Q99N15;A2AFQ2;O08756	3-hydroxyacyl-CoA dehydrogenase type-2	Hsd17b10
0.280645	-0.960729	0.770928	-0.92984	1.46529	-0.62629				20	20	20	59.2	59.2	59.2	44.669	0	203.41	1482800000	126	A2AGN7;O88685;B7ZCF1;A0A087WPH7;F6Q2E3	A2AGN7;O88685;B7ZCF1;A0A087WPH7	26S protease regulatory subunit 6A	Psmc3
-0.704762	-1.40875	0.952399	1.18671	-0.331435	0.305841				8	8	8	21.5	21.5	21.5	54.437	0	41.39	996000000	37	A2AH25;Q5FWK3	A2AH25;Q5FWK3	Rho GTPase-activating protein 1	Arhgap1
0.554273	0.0514086	-1.69111	0.950263	0.745138	-0.609977				24	23	23	38	37	37	109.36	0	173.58	909280000	75	Q543F1;A2AH85;O08810;G3UZ34;G3UXK8	Q543F1;A2AH85;O08810;G3UZ34	116 kDa U5 small nuclear ribonucleoprotein component	Eftud2
0.428085	1.29269	-0.8272	0.226648	0.383973	-1.5042				2	2	2	12.3	12.3	12.3	17.127	0	6.3752	57465000	9	A2AHX9;Q9QWX2;Q64373-2;Q64373-3;Q64373-4;Q64373;A2AHX7;A2AHX8	A2AHX9;Q9QWX2;Q64373-2;Q64373-3;Q64373-4;Q64373;A2AHX7;A2AHX8	Bcl-2-like protein 1	Bcl2l1
0.779423	0.615151	0.186694	-0.293077	0.593568	-1.88176				2	2	2	5.4	5.4	5.4	62.461	0	13.54	53261000	8	A2AIV8	A2AIV8	Caspase recruitment domain-containing protein 9	Card9
1.2584	0.908391	0.0147997	-0.224248	-0.419582	-1.53776				4	4	4	11.2	11.2	11.2	61.447	0	22.339	97508000	8	A2AJ72;Q3TIX6;A0A0A6YVV5;A2AJ71;A0A0A6YY39;F7AM43	A2AJ72;Q3TIX6;A0A0A6YVV5		Fubp3
0.34015	1.42138	-1.11902	0.600623	-0.13253	-1.1106				9	9	9	51.9	51.9	51.9	23.261	0	100.4	499470000	35	A2AKH4;Q9D3L3;O09044;B0R030;B0R029;E9Q8A1;P60879	A2AKH4;Q9D3L3;O09044;B0R030;B0R029;E9Q8A1	Synaptosomal-associated protein;Synaptosomal-associated protein 23	Snap23
-0.0622206	-0.167621	0.962001	0.3722	0.731224	-1.83558				4	4	4	7.1	7.1	7.1	111.51	0	7.5597	50209000	8	A2AKI5;P43406	A2AKI5;P43406	Integrin alpha-V;Integrin alpha-V heavy chain;Integrin alpha-V light chain	Itgav
0.320232	0.932326	0.221953	-0.292496	0.67288	-1.85489				18	18	18	47.8	47.8	47.8	34.476	0	323.31	7644900000	182	A2AL12;J3QNY1;Q8BG05-2;Q8BG05;B2RXM2;A2AL13;V9GX38	A2AL12;J3QNY1;Q8BG05-2;Q8BG05;B2RXM2	Heterogeneous nuclear ribonucleoprotein A3	Hnrnpa3;Gm9242;Gm6793
0.265568	0.31464	1.181	-1.05259	0.664691	-1.3733				11	11	11	28.5	28.5	28.5	63.841	0	40.204	335550000	28	H3BKN2;A2AL50;Q8C0I1;A2AL49;H3BIY5	H3BKN2;A2AL50;Q8C0I1;A2AL49	Alkyldihydroxyacetonephosphate synthase, peroxisomal	Agps
0.808894	-0.425596	1.04967	0.272996	0.0225299	-1.7285				13	13	13	22.6	22.6	22.6	75.127	0	79.321	565240000	29	Q8CBM2;A2AL85;Q8BSY0;A2AL83;A2AL75;Q3TU40;A2AL81;A2AL71;A2AL77;A2AL79;Q9CR06;Q6P8S1;A2AL74;A2AL78;A2AL76;Q8BSY0-2	Q8CBM2;A2AL85;Q8BSY0	Aspartyl/asparaginyl beta-hydroxylase	Asph
-0.984616	0.244113	0.477472	-1.46635	0.643987	1.08539				5	5	5	32	32	32	28.249	0	12.132	139370000	10	F6TQL3;A2ALF2;Q6NZB0;A2ALF0;A2ALF3;F7CXJ2;F6QIL6;D3Z4I5	F6TQL3;A2ALF2;Q6NZB0;A2ALF0;A2ALF3	DnaJ homolog subfamily C member 8	Dnajc8
-1.24306	1.15196	0.042324	0.972509	0.151969	-1.0757				4	4	4	10.3	10.3	10.3	55.805	0	12.762	79599000	8	A2ALN0;P48410	A2ALN0;P48410	ATP-binding cassette sub-family D member 1	Abcd1
-0.987606	-0.320343	-0.605594	-0.499217	1.65099	0.761772				2	2	2	5.5	5.5	5.5	59.117	0.001027	3.2809	25827000	2	A2AMH3;A2AMH5;A2AMH4;Q6X893;Q6X893-2	A2AMH3;A2AMH5;A2AMH4;Q6X893;Q6X893-2	Choline transporter-like protein 1	Slc44a1
0.528969	0.650294	-0.563855	1.37818	-1.21219	-0.781407				20	20	20	67.7	67.7	67.7	29.295	0	264.71	5128500000	133	A2AMW0;P47757-2;P47757-4;P47757;F7CAZ6;A0A0A0MQI9;F6YHZ8	A2AMW0;P47757-2;P47757-4;P47757;F7CAZ6	F-actin-capping protein subunit beta	Capzb
0.619536	-1.31332	1.30393	0.558352	-0.27065	-0.897849				10	10	10	2.9	2.9	2.9	570.29	0	21.217	207240000	14	A2AN08-3;A2AN08;A2AN08-5;Z4YMA7;A2AN08-2;F6SSP6;A2AN08-4	A2AN08-3;A2AN08;A2AN08-5;Z4YMA7;A2AN08-2	E3 ubiquitin-protein ligase UBR4	Ubr4
-0.91095	-0.0600156	-0.428173	0.144719	1.88727	-0.632851				3	3	3	36.1	36.1	36.1	11.741	0	16.038	49412000	14	A2AP32;A2AP31;Q3UIU2	A2AP32;A2AP31;Q3UIU2	NADH dehydrogenase [ubiquinone] 1 beta subcomplex subunit 6	Ndufb6
-0.222613	0.11036	0.519197	1.1018	0.321865	-1.83061				4	4	4	15.1	15.1	15.1	40.263	0	31.527	1450400000	43	Q3U8S1;A2APM5;A2APM3;A2APM4;E9QKM8;Q80X37;A2APM1;A2APM2;P15379-2;P15379-3;P15379-6;P15379-11;P15379-5;P15379-10;P15379-9;P15379-4;P15379-8;P15379-7;P15379;P15379-12;P15379-13	Q3U8S1;A2APM5;A2APM3;A2APM4;E9QKM8;Q80X37;A2APM1;A2APM2;P15379-2;P15379-3;P15379-6;P15379-11;P15379-5;P15379-10;P15379-9;P15379-4;P15379-8;P15379-7;P15379;P15379-12;P15379-13	CD44 antigen	Cd44
-0.611526	-1.5248	0.0931922	0.326139	0.261862	1.45513				15	15	15	31.6	31.6	31.6	64.628	0	70.294	554950000	42	A2AQ43;Q80TY0-2;Q80TY0-3;A2AQ44;A2AQ42;A2AQ45;A2AQ41;Q80TY0;Q80TY0-4;Q80TY0-5;F6VVN1;A0A0A6YWT1;A2AQ39;A2AQ47	A2AQ43;Q80TY0-2;Q80TY0-3;A2AQ44;A2AQ42;A2AQ45;A2AQ41;Q80TY0;Q80TY0-4;Q80TY0-5;F6VVN1	Formin-binding protein 1	Fnbp1
1.27769	-0.150757	-0.230888	0.825427	-0.109602	-1.61187				12	12	12	22.4	22.4	22.4	82.829	0	44.433	472820000	37	A2AQR0;Q64521	A2AQR0;Q64521	Glycerol-3-phosphate dehydrogenase, mitochondrial	Gpd2
0.029895	0.293322	0.355283	0.285278	0.974309	-1.93809				4	4	4	14	14	14	48.547	0	25.599	131770000	12	A2AR26;Q3UDF0;A2AR27	A2AR26;Q3UDF0		Slc2a6
0.907663	0.738036	-0.264014	0.276887	0.197761	-1.85633				4	4	4	23	23	23	33.903	0	24.602	96126000	8	A2ATI8;A2ATI6;A2ATI9;Q99JX3;Q99JX3-2	A2ATI8;A2ATI6;A2ATI9;Q99JX3;Q99JX3-2	Golgi reassembly-stacking protein 2	Gorasp2
0.0367838	0.00180072	-0.638971	1.12703	-1.52457	0.997927				8	8	8	32.9	32.9	32.9	31.69	0	27.703	827770000	37	A2AU62;Q64012-2;Q64012;A2AU61;A2AU60	A2AU62;Q64012-2;Q64012;A2AU61;A2AU60	RNA-binding protein Raly	Raly
-0.0763102	-1.29876	-0.527387	1.40843	-0.432527	0.92656				5	5	5	28.2	28.2	28.2	22.466	0	12.741	264080000	14	Q3TAI4;A2AUD5;Q9CYZ2;V9GWU5;F6VQ81;Q3TUJ9;Q8BKP1	Q3TAI4;A2AUD5;Q9CYZ2;V9GWU5;F6VQ81;Q3TUJ9;Q8BKP1	Tumor protein D54	Tpd52l2
0.857557	1.3388	-0.182621	-0.595457	0.0252066	-1.44349				6	6	6	11.7	11.7	11.7	70.644	0	19.614	200440000	15	A2AUK6;A2AUK7;A2AUK8;Q9Z2H5-3;Q9Z2H5-2;A2AUK5;E9PV14;Q9Z2H5	A2AUK6;A2AUK7;A2AUK8;Q9Z2H5-3;Q9Z2H5-2;A2AUK5;E9PV14;Q9Z2H5	Band 4.1-like protein 1	Epb4.1l1;Epb41l1
-0.109198	-1.03745	-0.512503	1.35515	-0.787806	1.09181				36	36	36	26	26	26	158.39	0	312.54	2835800000	122	A2AVJ7;Q99PL5;Q99PL5-8;Q99PL5-7;Q99PL5-6;Q99PL5-4;Q99PL5-3;Q99PL5-2;Q99PL5-12;Q99PL5-11;Q99PL5-10;Q99PL5-9;Q99PL5-5	A2AVJ7;Q99PL5	Ribosome-binding protein 1	Rrbp1
-0.595545	1.17076	0.193084	-0.259543	0.978628	-1.48738				4	4	4	67.3	67.3	67.3	11.928	0	35.227	385360000	16	A2AVR9;P62627	A2AVR9;P62627	Dynein light chain roadblock-type 1	Dynlrb1
-0.125936	-0.418368	1.56408	-0.481292	0.727293	-1.26577				8	8	8	16.9	16.9	16.9	71.527	0	32.97	423820000	30	A2AW05;Q08943;Q08943-2	A2AW05;Q08943;Q08943-2	FACT complex subunit SSRP1	Ssrp1
1.14993	-0.61316	-0.13596	-1.13642	1.29549	-0.559885				3	3	3	3.4	3.4	3.4	120.8	0	18.27	177220000	9	A2AWA9;A2AWA9-2;A2AWB0;A2AWA7;A2AWA9-3	A2AWA9;A2AWA9-2	Rab GTPase-activating protein 1	Rabgap1
0.589213	-1.51235	0.989952	0.935754	-0.562114	-0.44045				10	10	10	10.1	10.1	10.1	128.71	0	34.122	222960000	20	A2AWF8;A2AWF9;E9Q4S7;Q64455	A2AWF8;A2AWF9;E9Q4S7;Q64455	Receptor-type tyrosine-protein phosphatase eta	Ptprj
0.735258	0.759764	-1.003	1.17561	-1.06139	-0.606247				4	4	4	11.3	11.3	11.3	66.811	0	10.28	66593000	4	F6S3V7;A2AWP6;A2AWP8-5;A2AWP8-3;A2AWP8-2;A2AWP8-4;A2AWP8	F6S3V7;A2AWP6;A2AWP8-5;A2AWP8-3;A2AWP8-2;A2AWP8-4;A2AWP8	Rho guanine nucleotide exchange factor 10-like protein	Arhgef10l
0.17952	0.191794	1.00381	-0.954913	0.998865	-1.41907				7	7	7	11.1	11.1	11.1	85.009	0	9.681	130200000	8	A2AWT6;A2AWT7;A2AWT5;P25976-2;P25976;E9Q4A8	A2AWT6;A2AWT7;A2AWT5;P25976-2;P25976	Nucleolar transcription factor 1	Ubtf
0.946166	-1.22084	-0.131003	0.750089	0.821579	-1.16599				5	5	5	28.4	28.4	28.4	23.432	0	27.298	205400000	12	A2BDX2;O70152;F8WII3	A2BDX2;O70152	Dolichol-phosphate mannosyltransferase subunit 1	Dpm1
0.758709	0.668937	0.69065	0.374112	-0.889918	-1.60249				2	2	2	4.6	4.6	4.6	49.374	0	4.9542	125100000	9	A2BDX3	A2BDX3	Adenylyltransferase and sulfurtransferase MOCS3;Molybdopterin-synthase adenylyltransferase;Molybdopterin-synthase sulfurtransferase	Mocs3
0.232621	-1.52672	-0.558354	1.27161	-0.218277	0.799119				5	5	5	27.9	27.9	27.9	24.923	0	50.136	1348200000	39	A2BE93;Q9EQU5-2;Q9EQU5;A2BE92;Q9EQU5-3	A2BE93;Q9EQU5-2;Q9EQU5;A2BE92	Protein SET	Set
0.432882	0.73425	-0.556267	-1.7968	0.720137	0.465798				11	11	11	33	33	33	68.393	0	89.45	386960000	34	A2BFF7;Q3TPJ8;O88487;A2BFF8;A2BFF9;A2BFF5	A2BFF7;Q3TPJ8;O88487;A2BFF8;A2BFF9;A2BFF5	Cytoplasmic dynein 1 intermediate chain 2	Dync1i2
0.614423	-0.998026	-0.680942	1.53932	-0.820716	0.345945				11	11	11	33.3	33.3	33.3	53.912	0	109.34	1671000000	77	A2RS22;Q9WUM3;D3YUG6	A2RS22;Q9WUM3	Coronin;Coronin-1B	Coro1b
-0.0101342	1.20205	-0.328913	0.597695	-1.73602	0.275319				12	12	12	29.6	29.6	29.6	55.028	0	81.367	1116300000	74	A2RS23;Q11136;G3UXC5	A2RS23;Q11136	Xaa-Pro dipeptidase	Pepd
-1.60423	-0.795256	0.195899	0.589599	0.577257	1.03673				4	4	4	35.2	35.2	35.2	19.914	0	38.103	365810000	14	F6V6T4;A2RS53;Q9R0Q3;Q8BPI2	F6V6T4;A2RS53;Q9R0Q3;Q8BPI2	Transmembrane emp24 domain-containing protein 2	Tmed2
-0.61909	1.3242	-0.932922	-0.825461	1.14178	-0.088506				6	6	6	29.4	29.4	29.4	33.83	0	31.574	236080000	18	A2RS58;P47941	A2RS58;P47941	Crk-like protein	Crkl
-1.11512	-1.4074	0.970363	0.64245	0.393145	0.516559				3	3	3	13.1	13.1	13.1	26.172	0	13.481	140270000	13	A2RS96;Q9CXE7;E9PXY3;D3Z615;Q8C5H9;Q3V440;E9Q2J2	A2RS96;Q9CXE7;E9PXY3	Transmembrane emp24 domain-containing protein 5	Tmed5
1.26054	-1.6201	-0.0994577	0.825218	-0.0639585	-0.302249				10	10	8	35.7	35.7	32.8	42.679	0	150.68	1150300000	55	A2RSB1;B7ZNL2;Q78ZA7;A0A140LJB5;A0A140LJ37;A0A140LI20;A0A140LI78	A2RSB1;B7ZNL2;Q78ZA7;A0A140LJB5	Nucleosome assembly protein 1-like 4	Nap1l4
0.705724	0.646298	-0.0931439	0.711136	-0.0824046	-1.88761				5	5	5	24.3	24.3	24.3	37.022	0	91.104	806270000	49	A2RSS6;Q64191	A2RSS6;Q64191	N(4)-(beta-N-acetylglucosaminyl)-L-asparaginase;Glycosylasparaginase alpha chain;Glycosylasparaginase beta chain	Aga
-0.136836	0.207376	-0.254776	1.86153	-0.811983	-0.865309				10	10	10	48.5	48.5	48.5	19.53	0	95.721	3030700000	100	A2RSV8;P19783;M0QWX7;D6RG40	A2RSV8;P19783	Cytochrome c oxidase subunit 4 isoform 1, mitochondrial	Cox4i1
-0.884501	-0.111056	-1.07784	0.45214	-0.0625572	1.68382				8	8	8	30.8	30.8	30.8	38.416	0	21.854	217270000	11	A2RSX9;E9Q3G5;G5E8V9;E9QAY5	A2RSX9;E9Q3G5;G5E8V9;E9QAY5		Arfip1
-1.28136	-0.738047	0.645344	-0.166815	0.00168742	1.53919				8	8	8	19.5	19.5	19.5	49.372	0	190.2	957360000	35	A2RTI3;O89017	A2RTI3;O89017	Legumain	Lgmn
-0.622376	-1.25136	0.421761	1.66233	-0.309376	0.0990183				10	10	10	82.2	82.2	82.2	17.138	0	54.908	1280300000	39	A2RTT4;P61089;A0A087WPV1;Q9CQ37	A2RTT4;P61089	Ubiquitin-conjugating enzyme E2 N	Ube2n
0.0783633	0.253614	0.423476	0.90274	0.302377	-1.96057				10	3	3	22.1	6.8	6.8	67.852	0	7.934	105880000	9	Q91YZ8;D3Z5M2;A3KFU5;A3KFU8;Q6PHQ9;V9GXG3	Q91YZ8;D3Z5M2;A3KFU5;A3KFU8;Q6PHQ9;V9GXG3		Pabpc4;Gm10110
0.72721	1.06026	-1.3708	0.573733	-1.06454	0.0741383				2	2	2	1.1	1.1	1.1	278.84	0.0072683	1.8969	1788000000	9	E9Q5A8;A3KGJ7;Q60952;B7ZCN3	E9Q5A8;A3KGJ7;Q60952;B7ZCN3	Centrosome-associated protein CEP250	Cep250
0.618144	-1.71276	0.660481	0.566502	0.611471	-0.743838				2	2	2	16.3	16.3	16.3	16.98	0	9.4691	128150000	4	A3KGQ6;Q9D898	A3KGQ6;Q9D898	Actin-related protein 2/3 complex subunit 5;Actin-related protein 2/3 complex subunit 5-like protein	Arpc5l
-0.806729	-1.57971	0.193926	0.676723	0.434396	1.0814				46	46	46	26.7	26.7	26.7	282.89	0	323.31	1312400000	99	A3KGU5;A3KGU7;E9Q447;A3KGU9;P16546-2;P16546;A3KGU4	A3KGU5;A3KGU7;E9Q447;A3KGU9;P16546-2;P16546	Spectrin alpha chain, non-erythrocytic 1	Sptan1
0.666823	-0.429396	0.549356	-1.47876	1.25236	-0.560393				1	1	1	15.5	15.5	15.5	11.896	0	57.787	1178900000	35	D3Z3B2;E9Q9C5;A3KML5;P63082	D3Z3B2;E9Q9C5;A3KML5;P63082	V-type proton ATPase 16 kDa proteolipid subunit	Atp6v0c
-0.075416	0.809558	-0.205495	0.963542	-1.80793	0.315737				9	9	9	56.2	56.2	56.2	16.445	0	50.168	3591100000	115	A4FUS1;P14131	A4FUS1;P14131	40S ribosomal protein S16	Rps16
0.123501	-1.99788	0.648992	0.575677	0.446441	0.203268				8	8	8	8	8	8	171.18	0	28.032	73998000	6	A5D6P3;O35379;E9Q1I5	A5D6P3;O35379	Multidrug resistance-associated protein 1	Abcc1
-0.799458	-1.15653	-0.724244	0.63737	1.07578	0.967081				9	9	9	46.2	46.2	46.2	20.809	0	29.315	689160000	39	A5GZX3;Q9CPU0	A5GZX3;Q9CPU0	Lactoylglutathione lyase	Glo1
0.929264	0.803716	-0.33168	-1.12553	0.880853	-1.15662				4	4	4	6.7	6.7	6.7	94.128	0	4.7166	64670000	5	A6H5Z3;A6H5Z3-2	A6H5Z3;A6H5Z3-2	Exocyst complex component 6B	Exoc6b
1.76546	0.331416	-0.327836	-0.361581	-0.181888	-1.22557				13	13	13	8.8	8.8	8.8	211.46	0	50.331	360900000	26	A6H8H2;A6H8H2-2;E9Q449	A6H8H2;A6H8H2-2;E9Q449	DENN domain-containing protein 4C	Dennd4c
-0.484426	-0.350063	-0.287177	1.13553	-1.28576	1.27189				7	7	6	44.4	44.4	38	16.748	0	65.007	624770000	38	A7VJA4;Q9ERL7;D3Z2F6;D3YY16	A7VJA4;Q9ERL7;D3Z2F6;D3YY16	Glia maturation factor gamma	Gmfg
-0.409204	0.848757	0.954094	-1.1479	-1.08568	0.839934				7	7	7	33.9	33.9	33.9	35.208	0	52.45	235200000	16	A7VMV2;Q99KP3	A7VMV2;Q99KP3	Lambda-crystallin homolog	Cryl1
-0.00314289	-0.869425	-0.506668	0.898555	-0.997491	1.47817				3	3	3	16.6	16.6	16.6	25.428	0	5.0282	65442000	3	Q8C6H0;Q542M5;A8DIL0;Q9JL15	Q8C6H0;Q542M5;A8DIL0;Q9JL15	Galectin;Galectin-8	Lgals8
-0.726631	1.35774	-0.899319	-0.00122278	-0.809603	1.07904				12	8	8	55.5	41.7	41.7	28.302	0	158.07	2608800000	49	A8IP69;P61982	A8IP69;P61982	14-3-3 protein gamma;14-3-3 protein gamma, N-terminally processed	Ywhag
1.23617	1.04293	-0.0861589	-1.44918	-0.367118	-0.376641				2	2	2	23.8	23.8	23.8	11.853	0.00069711	3.5316	53973000	5	B0QZX9;Q8BHC4	B0QZX9;Q8BHC4	Dephospho-CoA kinase domain-containing protein	Dcakd
0.522932	-0.630135	0.926839	-1.57202	0.974591	-0.22221				2	2	2	14.7	14.7	14.7	21.997	0	12.512	55782000	10	B0R091;P61022	B0R091;P61022	Calcineurin B homologous protein 1	Chp1
0.967822	0.979057	-0.829992	0.100014	0.304089	-1.52099				5	5	5	35.7	35.7	35.7	23.223	0	83.434	974380000	50	B1AQF4;Q9D7X3;H3BKL8;Q3V2Y9;H3BKD1	B1AQF4;Q9D7X3;H3BKL8;Q3V2Y9	Dual specificity protein phosphatase 3	Dusp3
0.969855	0.589834	0.282532	-0.0531973	-1.90162	0.112594				3	3	3	9.4	9.4	9.4	39.907	0	16.708	120870000	8	B1AQR8;G3X9T7;O08573-3;O08573-2;O08573	B1AQR8;G3X9T7;O08573-3;O08573-2;O08573	Galectin;Galectin-9	Lgals9
-0.886375	-1.15748	-0.517284	1.10264	0.324547	1.13396				10	10	7	35.5	35.5	27.7	50.895	0	56.381	541820000	30	B7ZC46;B1AQY9;B1AQZ0;Q8CHH9;Q8CHH9-2;E0CYM4	B7ZC46;B1AQY9;B1AQZ0;Q8CHH9;Q8CHH9-2	Septin-8	2008-09-01
0.39241	0.445005	1.13268	-1.71584	0.313665	-0.56792				2	2	1	17	17	10.4	12.195	0	13	82067000	4	B1AR50;Q9DCD6;Q8R3R8	B1AR50;Q9DCD6;Q8R3R8	Gamma-aminobutyric acid receptor-associated protein;Gamma-aminobutyric acid receptor-associated protein-like 1	Gabarap;Gabarapl1
0.152847	1.13548	-1.18559	1.13933	-0.946792	-0.295276				9	9	9	40.8	40.8	40.8	12.217	0	30.287	1199600000	46	B1ARA3;Q4FZH2;P61255;B1ARA5	B1ARA3;Q4FZH2;P61255;B1ARA5	60S ribosomal protein L26	Rpl26
0.643952	-1.64751	-0.704788	1.01025	0.114474	0.583619				15	14	14	2.6	2.5	2.5	831.93	0	46.786	259190000	24	E9QA63;B1ARU4;E9PVY8;Q9QXZ0;A0A0A0MQA6;F7ACR9;E9QNP1;Q9QXZ0-3;Q9QXZ0-2;Q9QXZ0-4;B1ARU1;F6Q750;F6XCT0;F6SHS0;A0A0A0MQH5	E9QA63;B1ARU4;E9PVY8;Q9QXZ0;A0A0A0MQA6;F7ACR9;E9QNP1;Q9QXZ0-3;Q9QXZ0-2;Q9QXZ0-4;B1ARU1	Microtubule-actin cross-linking factor 1	Macf1
-1.0904	-1.04081	1.01767	0.137721	1.26154	-0.285709				5	5	5	46.2	46.2	46.2	10.909	0	10.442	114310000	8	B1ARW4;Q99LY9	B1ARW4;Q99LY9	NADH dehydrogenase [ubiquinone] iron-sulfur protein 5;NADH dehydrogenase [ubiquinone] iron-sulfur protein 5, N-terminally processed	Ndufs5
-0.0732106	-0.88845	-0.445817	1.76878	-0.818104	0.456802				5	5	5	4.9	4.9	4.9	133.35	0	7.5333	62370000	9	B1ASP2;P52332;G5E852;Q62120	B1ASP2;P52332	Tyrosine-protein kinase;Tyrosine-protein kinase JAK1	Jak1
0.481782	0.68853	0.582193	-0.364825	0.501764	-1.88944				2	2	2	8.8	8.8	8.8	42.467	0	5.3594	99282000	5	B1AT82;Q9D0M1;B1AT84	B1AT82;Q9D0M1;B1AT84	Phosphoribosyl pyrophosphate synthase-associated protein 1	Prpsap1
0.632333	0.54383	0.76363	-0.722787	0.500167	-1.71717				6	6	6	17	17	17	54.33	0	17.271	367600000	15	B1AV77;B1ATI0;P47740	B1AV77;B1ATI0;P47740	Aldehyde dehydrogenase;Fatty aldehyde dehydrogenase	Aldh3a2
0.544254	0.902539	0.712048	0.351795	-1.02424	-1.48639				8	8	8	20.9	20.9	20.9	47.261	0	78.378	407550000	30	B1ATI9;Q3U432;Q60780-2;Q60780	B1ATI9;Q3U432;Q60780-2;Q60780	Growth arrest-specific protein 7	Gas7
0.436021	0.475081	0.26461	-2.03541	0.459143	0.400558				7	7	7	23.2	23.2	23.2	55.163	0	22.685	102280000	13	Q3MIA8;B1ATU4;G3UXW9;Q99LD4;Q99LD4-2;A0A140LJB7	Q3MIA8;B1ATU4;G3UXW9;Q99LD4;Q99LD4-2;A0A140LJB7	COP9 signalosome complex subunit 1	Gps1
-1.43676	-0.914748	0.316134	0.463979	0.261718	1.30967				5	5	5	7.8	7.8	7.8	90.705	0	14.714	70694000	10	B1ATV0;Q9WVD4;Q8K4W8;Q61418;P51791-2;P51791	B1ATV0;Q9WVD4	H(+)/Cl(-) exchange transporter 5	Clcn5
0.528839	0.47732	0.447608	-1.86264	-0.40349	0.812359				4	4	4	5.4	5.4	5.4	85.778	0	6.6709	187240000	4	B1ATZ0;B1ATZ1;Q3UMA3;Q99LI8;B1ATY9	B1ATZ0;B1ATZ1;Q3UMA3;Q99LI8;B1ATY9	Hepatocyte growth factor-regulated tyrosine kinase substrate	Hgs
0.135612	-0.285406	1.37259	-0.92586	0.879842	-1.17678				8	8	8	19.2	19.2	19.2	66.113	0	47.248	352140000	25	B1AU25;Q9Z0X1	B1AU25;Q9Z0X1	Apoptosis-inducing factor 1, mitochondrial	Aifm1
0.792531	1.13188	-0.788457	0.778814	-0.83621	-1.07856				6	6	6	22.4	22.4	22.4	45.065	0	13.687	122430000	5	B1AUN3;Q3UKV0;B1AUN2	B1AUN3;Q3UKV0;B1AUN2		Eif2b3
0.127321	1.01288	-1.79977	0.621112	-0.388306	0.426759				4	4	4	2.4	2.4	2.4	215.05	0	9.8482	68748000	8	B1AUX2;Q61191;F6SJS2	B1AUX2;Q61191;F6SJS2	Host cell factor 1;HCF N-terminal chain 1;HCF N-terminal chain 2;HCF N-terminal chain 3;HCF N-terminal chain 4;HCF N-terminal chain 5;HCF N-terminal chain 6;HCF C-terminal chain 1;HCF C-terminal chain 2;HCF C-terminal chain 3;HCF C-terminal chain 4;HCF C-terminal chain 5;HCF C-terminal chain 6	Hcfc1
-0.638397	0.221292	-0.031102	-0.412731	-0.98402	1.84496				5	5	5	11.6	11.6	11.6	59.573	0	11.536	91964000	11	B1AVH4;B1AVH5;Q8C0P5	B1AVH4;B1AVH5;Q8C0P5	Coronin;Coronin-2A	Coro2a
0.393886	0.719018	-1.24482	0.811199	-1.31163	0.63235				3	3	3	6.5	6.5	6.5	65.962	0.00036832	4.4161	51840000	4	B1AW21;Q9Z2C5;Q3UDN6	B1AW21;Q9Z2C5;Q3UDN6	Myotubularin	Mtm1
1.28574	-0.573202	-0.0418893	1.13978	-0.706891	-1.10353				11	11	11	37	37	37	23.478	0	124.42	2689000000	78	B1AWE0;Q6PFA2;B1AWE1;B1AWD8;B1AWD9;O08585	B1AWE0;Q6PFA2;B1AWE1;B1AWD8;B1AWD9;O08585	Clathrin light chain A	Clta
0.893064	0.337887	0.165338	-0.287806	0.742626	-1.85111				9	9	9	18.6	18.6	18.6	63.589	0	30.06	289330000	24	B1AX98;E9PV22;Q505F5;F6Z4L9;F6YT33	B1AX98;E9PV22;Q505F5	Leucine-rich repeat-containing protein 47	Lrrc47
-0.599364	-1.06675	-0.237035	1.85607	0.0398818	0.00720385				8	8	8	16.1	16.1	16.1	74.318	0	29.228	511620000	39	B1AYC9;Q8R5A3;S4R2K5;F2Z4B7;G5E867;F2Z3U3	B1AYC9;Q8R5A3	Amyloid beta A4 precursor protein-binding family B member 1-interacting protein	Apbb1ip
0.460625	0.778924	-1.2796	1.31517	-0.660938	-0.614183				2	2	2	33.3	33.3	33.3	9.032	0	19.029	78518000	9	B1AZ42;B1AZ39;P0C0A3;B1AZ41	B1AZ42;B1AZ39;P0C0A3;B1AZ41	Charged multivesicular body protein 6	Chmp6
-0.0164299	-0.731446	0.96819	-1.4941	1.12868	0.145104				5	5	5	12.1	12.1	12.1	57.681	0	22.523	86122000	9	B1AZ46;Q8BKX1-4;Q8BKX1-3;Q8BKX1-2;Q8BKX1	B1AZ46;Q8BKX1-4;Q8BKX1-3;Q8BKX1-2;Q8BKX1	Brain-specific angiogenesis inhibitor 1-associated protein 2	Baiap2
0.00692963	0.473512	0.25938	-0.414589	1.33466	-1.6599				3	3	3	1.6	1.6	1.6	182.77	0	5.1385	29277000	11	B1AZI6;E9Q5E2	B1AZI6	THO complex subunit 2	Thoc2
0.0220118	-1.06904	1.04669	-1.3279	0.423608	0.904631				3	3	3	1.1	1.1	1.1	469.02	0	9.9217	57959000	6	B1B0C7;E9PZ16;Q05793	B1B0C7;E9PZ16		Hspg2
0.10436	0.152328	0.634981	-1.97026	0.761885	0.316708				2	2	2	19.4	19.4	19.4	24.446	0	8.5928	56133000	7	B1H3M0;E9Q0A7;Q4KMM3-3;Q4KMM3-2;Q4KMM3-4;Q4KMM3	B1H3M0;E9Q0A7;Q4KMM3-3;Q4KMM3-2;Q4KMM3-4;Q4KMM3	Oxidation resistance protein 1	Oxr1
0.539584	-1.43973	-0.91725	0.253146	1.28568	0.278573				25	25	25	66.3	66.3	66.3	47.994	0	323.31	14382000000	439	B2MWM9;P14211	B2MWM9;P14211	Calreticulin	Calr
0.297163	0.976275	0.0152796	-1.49729	1.02481	-0.816231				8	5	5	53.5	38.6	38.6	23.707	0	40.929	356210000	25	B2RPS1;P61021	B2RPS1;P61021	Ras-related protein Rab-5B	Rab5b
0.530965	-1.18565	-1.05739	1.12022	-0.322213	0.914069				18	18	17	10.8	10.8	10.5	236.25	0	81.83	431230000	45	E9QAI5;B2RQC6;G3UWN2;B2RQC6-2;E9QAT6	E9QAI5;B2RQC6;G3UWN2;B2RQC6-2;E9QAT6	CAD protein;Glutamine-dependent carbamoyl-phosphate synthase;Aspartate carbamoyltransferase;Dihydroorotase	Cad
-0.124621	-1.42652	-0.589127	1.09037	-0.131708	1.18161				11	11	11	9.8	9.8	9.8	193.64	0	85.232	217330000	26	E9Q405;K3W4L0;B2RRE2;E9QAX2;Q9JMH9-5;Q9JMH9-7;Q9JMH9-2;Q9JMH9-4;Q9JMH9-1;Q9JMH9;Q9JMH9-6;E9QA74	E9Q405;K3W4L0;B2RRE2;E9QAX2;Q9JMH9-5;Q9JMH9-7;Q9JMH9-2;Q9JMH9-4;Q9JMH9-1;Q9JMH9;Q9JMH9-6;E9QA74	Unconventional myosin-XVIIIa	Myo18a
0.248347	0.488429	0.5881	-1.97748	0.665795	-0.0131883				10	10	10	23.8	23.8	23.8	76.723	0	46.341	288010000	19	B2RRH9;Q3THK7	B2RRH9;Q3THK7	GMP synthase [glutamine-hydrolyzing]	Gmps
-0.782835	-0.477594	-0.938662	-0.310539	1.12747	1.38216				2	2	2	1.8	1.8	1.8	153.79	0.0061031	1.9592	30047000	3	F7CVW0;B2RRI2;Q689Z5;Q689Z5-2	F7CVW0;B2RRI2;Q689Z5;Q689Z5-2	Protein strawberry notch homolog 1	Sbno1
0.831903	1.55202	-0.905046	-0.194369	-0.971874	-0.312635				34	34	7	73.9	73.9	19.2	41.792	0	323.31	387220000000	3181	Q4KL81;B2RRX1;P63260;P60710;E9Q1F2;G3UZ07;B1ATY1;F8WGM8;G3UYG0;E9Q606;E9Q2D1;F6WX90;V9GXQ2;E9Q3M9	Q4KL81;B2RRX1;P63260;P60710;E9Q1F2	Actin, cytoplasmic 2;Actin, cytoplasmic 2, N-terminally processed;Actin, cytoplasmic 1;Actin, cytoplasmic 1, N-terminally processed	Actg1;Actb
0.107678	0.951037	0.320964	-1.04916	1.02334	-1.35386				5	5	5	23.5	23.5	23.5	34.577	0	38.913	144190000	8	B2RRZ7;Q3U0V2;D6RCI0;D6RGL2	B2RRZ7;Q3U0V2	Tumor necrosis factor receptor type 1-associated DEATH domain protein	Tradd
-1.52634	-0.152552	-0.677205	0.353875	1.17248	0.829738				6	6	6	9.8	9.8	9.8	102.71	0	32.811	188770000	13	B2RSC8;P46935;V9GXK3;V9GWV8;Q3V335	B2RSC8;P46935	E3 ubiquitin-protein ligase;E3 ubiquitin-protein ligase NEDD4	Nedd4
-0.0621128	-0.377544	0.653977	-1.76271	1.01914	0.529252				15	15	15	44.9	44.9	44.9	42.809	0	82.501	1185800000	95	B2RT97;Q9WVJ2;E9Q5I9;E9Q0U1;F6ZQQ3;F6PXS6;E9PY93	B2RT97;Q9WVJ2;E9Q5I9	26S proteasome non-ATPase regulatory subunit 13	Psmd13
-0.281713	-1.58254	0.317133	1.20169	-0.464426	0.809855				4	4	4	22.1	22.1	22.1	20.605	0	31.226	211740000	16	B2RTB0;Q3UHX2	B2RTB0;Q3UHX2	28 kDa heat- and acid-stable phosphoprotein	Pdap1
0.265863	-0.89608	-0.603316	1.44863	-1.01328	0.798179				8	8	8	45.2	45.2	45.2	13.92	0	89.619	87326000000	597	B2RVD5;B2RTK3;Q8CBB6;Q8CGP2;Q8CGP1;Q6ZWY9;Q64525;Q64478;Q64475;P10854;P10853;Q8CGP2-2;Q9D2U9;Q8CGP0;Q64524;P70696	B2RVD5;B2RTK3;Q8CBB6;Q8CGP2;Q8CGP1;Q6ZWY9;Q64525;Q64478;Q64475;P10854;P10853;Q8CGP2-2;Q9D2U9;Q8CGP0;Q64524;P70696	Histone H2B;Histone H2B type 1-P;Histone H2B type 1-K;Histone H2B type 1-C/E/G;Histone H2B type 2-B;Histone H2B type 1-H;Histone H2B type 1-B;Histone H2B type 1-M;Histone H2B type 1-F/J/L;Histone H2B type 3-A;Histone H2B type 3-B;Histone H2B type 2-E;Histone H2B type 1-A	Hist1h2bk;Hist1h2bm;Hist1h2br;Hist1h2bp;Hist1h2bc;Hist2h2bb;Hist1h2bh;Hist1h2bb;Hist1h2bf;Hist3h2ba;Hist3h2bb;Hist2h2be;Hist1h2ba
0.646604	-0.851314	0.581058	-1.54177	0.101378	1.06405				13	13	13	65	65	65	11.367	0	180.3	94910000000	1002	B2RTM0;P62806	B2RTM0;P62806	Histone H4	Hist2h4;Hist1h4a
0.439801	-0.713774	-0.651475	1.68723	-0.987429	0.225647				16	16	16	63.1	63.1	63.1	38.442	0	142.45	1072800000	78	B2RUC7;Q9Z1Z2	B2RUC7;Q9Z1Z2	Serine-threonine kinase receptor-associated protein	Strap
0.142576	-1.48862	-0.559933	1.21554	-0.260705	0.951136				8	8	8	10	10	10	145.09	0	36.939	235410000	26	B2RUJ2;B7ZNX6;Q80TH2-1;Q80TH2;Q80TH2-2;B9EHV0;A0A0G2JDT9;A0A0G2JFZ5;E9Q6L9;Q80TE7	B2RUJ2;B7ZNX6;Q80TH2-1;Q80TH2;Q80TH2-2	Protein LAP2	Erbb2ip
0.32445	-0.770926	0.807153	0.904559	0.374921	-1.64016				5	5	5	11.9	11.9	11.9	61.378	0	8.5888	61922000	6	B2RUK5;Q3ULD5	B2RUK5;Q3ULD5	Methylcrotonoyl-CoA carboxylase beta chain, mitochondrial	Mccc2
-0.190302	-1.85576	1.09282	0.296433	0.223262	0.433544				3	3	3	9.4	9.4	9.4	39.329	0	9.1551	142120000	16	B2RUP8;Q3UMW8	B2RUP8;Q3UMW8	Ceroid-lipofuscinosis neuronal protein 5 homolog	Cln5
-0.700766	-0.621103	-0.922925	-0.153419	0.76776	1.63045				9	9	9	11.4	11.4	11.4	140.99	0	63.011	450100000	24	B2RUR3;P06795;P21447;A0A0G2JF49;A0A0G2JDM4;P21440	B2RUR3;P06795;P21447	Multidrug resistance protein 1B;Multidrug resistance protein 1A	Abcb1b;Abcb1a
0.163145	1.20215	-1.38654	0.978723	-0.170969	-0.78651				5	3	3	31.2	24.2	24.2	13.509	0	26.824	1389600000	33	B2RVP5;Q3THW5;P0C0S6;Q8R029;Q3UA95	B2RVP5;Q3THW5;P0C0S6;Q8R029;Q3UA95	Histone H2A;Histone H2A.V;Histone H2A.Z	H2afv;H2afz
-0.29074	1.72177	-0.67363	0.628877	-0.958504	-0.427772				6	2	2	36.8	14.4	14.4	13.607	0	73.159	2426200000	25	F8WIX8;Q149V4;B2RWH3;Q64523;Q6GSS7;P27661;G3UWL7	F8WIX8;Q149V4;B2RWH3;Q64523;Q6GSS7;P27661	Histone H2A;Histone H2A type 2-C;Histone H2A type 2-A;Histone H2AX	Hist1h2al;Hist2h2ac;Hist2h2aa1;H2afx
-0.060445	-1.02508	-0.579254	1.63845	-0.666966	0.693294				5	5	5	11.8	11.8	11.8	60.705	0	27.269	143190000	10	B2RWI2;Q9EP89	B2RWI2;Q9EP89	Serine beta-lactamase-like protein LACTB, mitochondrial	Lactb
0.483012	0.296188	-1.85846	0.684177	-0.3851	0.780185				6	6	6	6.4	6.4	6.4	128.39	0	11.758	59821000	5	B2RXC1	B2RXC1	Trafficking protein particle complex subunit 11	Trappc11
-0.130519	-0.215047	-1.0563	1.60649	-0.883082	0.678453				7	7	7	38.6	38.6	38.6	23.532	0	31.694	295250000	19	B2RXM7;Q9D1J3	B2RXM7;Q9D1J3	SAP domain-containing ribonucleoprotein	1110005A23Rik;Sarnp
0.539141	-0.877367	1.39238	0.421793	-1.34367	-0.132279				30	30	30	24.7	24.7	24.7	206.23	0	240.34	1365800000	112	B2RXS4	B2RXS4	Plexin-B2	Plxnb2
0.670481	0.129386	-1.30016	1.45227	-0.85089	-0.101086				8	8	8	43.7	43.7	43.7	30.641	0	39.404	484280000	27	B2RXY7;P48758	B2RXY7;P48758	Carbonyl reductase [NADPH] 1	Cbr1
-0.104274	0.890063	-0.00764772	1.34905	-0.824395	-1.3028				6	6	6	9.4	9.4	9.4	99.551	0	16.115	225620000	24	B2RY56;S4R2B0;S4R2J1;S4R2A4	B2RY56;S4R2B0	RNA-binding protein 25	Rbm25
-0.370831	-0.902721	-0.628789	1.63624	-0.552338	0.818435				116	116	108	62.5	62.5	60.7	280.5	0	323.31	34141000000	1135	B7FAU9;Q8BTM8;B7FAV1;F6XC15;J3JS91;Q8BTM8-2;F6Z2C0;F7AVL7	B7FAU9;Q8BTM8;B7FAV1	Filamin-A	Flna
0.702569	0.519157	-1.32311	1.02758	-1.17071	0.244508				11	11	11	28.8	28.8	28.8	43.174	0	67.835	875110000	41	B7ZCU2;B7ZCU5;B7ZCU4;B7ZCU3;B7ZCU0;J3QNK8;Q8CBW3-5;Q8CBW3-2;Q8CBW3-4;Q8CBW3-3;Q8CBW3;A0A087WP64;A0A087WPE6;A0A087WNT3;A0A087WNU9;A0A087WRS3;A0A087WPP8;Q6AXH6;Q6AXD2;P62484	B7ZCU2;B7ZCU5;B7ZCU4;B7ZCU3;B7ZCU0;J3QNK8;Q8CBW3-5;Q8CBW3-2;Q8CBW3-4;Q8CBW3-3;Q8CBW3	Abl interactor 1	Abi1
0.82152	1.01777	0.432199	-0.53033	-0.0626878	-1.67847				8	8	8	3.7	3.7	3.7	260.95	0	15.93	159830000	15	B7ZWL1;Q6ZQ08-2;Q6ZQ08;Q6ZQ08-4;Q6ZQ08-3	B7ZWL1;Q6ZQ08-2;Q6ZQ08;Q6ZQ08-4	CCR4-NOT transcription complex subunit 1	Cnot1
0.15184	0.850399	-1.30492	-0.984786	1.25706	0.0304086				2	2	2	30.3	30.3	30.3	10.233	0	9.9966	50909000	6	B8JJG9;B8JJG7;B8JJG8;B8JJG6;Q9Z1A1	B8JJG9;B8JJG7;B8JJG8;B8JJG6;Q9Z1A1		Tfg
0.75432	1.09455	0.37533	0.0625043	-0.65669	-1.63001				7	7	7	37.4	37.4	37.4	32.673	0	123.88	491910000	34	B9EHD0;Q8K1T1	B9EHD0;Q8K1T1	Leucine-rich repeat-containing protein 25	Lrrc25
-0.39955	-0.699678	-0.373001	1.00413	-1.0097	1.4778				38	38	38	46.7	46.7	46.7	117.81	0	323.31	8345400000	410	B9EHN0;Q02053;P31254	B9EHN0;Q02053	Ubiquitin-like modifier-activating enzyme 1	Uba1
-0.224411	1.7849	0.448645	-0.557818	-0.410902	-1.04042				6	6	6	17.9	17.9	17.9	54.734	0	50.052	322530000	27	B9EHY2;Q80W54;I7HIP5	B9EHY2;Q80W54	CAAX prenyl protease 1 homolog	Zmpste24
-0.154611	0.119377	-0.995655	1.4636	-1.14769	0.714984				7	7	1	49.3	49.3	23.5	15.388	0	124.24	46713000000	160	B9EI85;P84228;F8WI35;E0CYN1;E0CYR7	B9EI85;P84228;F8WI35	Histone H3;Histone H3.2	Hist2h3b;Hist1h3b;H3f3a
0.54716	0.0908279	0.141169	0.666604	0.53866	-1.98442				10	10	10	29.4	29.4	29.4	50.02	0	35.495	603640000	38	B9EIE9;P46664	B9EIE9;P46664	Adenylosuccinate synthetase isozyme 2	Adss
-0.000924585	1.46337	-1.13948	0.574936	-1.09179	0.193882				4	4	4	33.1	33.1	33.1	18.237	0	15.862	146970000	6	B9EJX8;Q9D0W5	B9EJX8;Q9D0W5	Peptidyl-prolyl cis-trans isomerase;Peptidyl-prolyl cis-trans isomerase-like 1	Ppil1
0.333577	0.660238	0.303862	-1.42244	1.14159	-1.01682				22	22	20	72.7	72.7	68.5	35.81	0	323.31	66636000000	968	D2KHZ9;P16858;A0A0A0MQF6;S4R257;S4R1W1;D3YYI5;A0A0R4J0X7;S4R2G5;Q64467;V9GX06;S4R1N5;V9GXA7	D2KHZ9;P16858;A0A0A0MQF6;S4R257;S4R1W1;D3YYI5	Glyceraldehyde-3-phosphate dehydrogenase	GAPDH;Gapdh;Gm3839;Gm7293
-0.722839	1.65223	-0.0701781	0.637066	-0.418401	-1.07787				9	7	7	34.1	31	31	35.534	0	26.929	352120000	23	F6VQH5;D3YTQ3;Q9Z130	F6VQH5;D3YTQ3;Q9Z130	Heterogeneous nuclear ribonucleoprotein D-like	Hnrnpdl
-0.960188	-0.906205	0.407701	0.251149	-0.46825	1.67579				2	2	2	26.3	26.3	26.3	13.742	0	42.934	758580000	24	D3YTQ9;P62843	D3YTQ9;P62843	40S ribosomal protein S15	Rps15
-0.803662	1.8616	-0.0559673	0.224556	-0.409757	-0.81677				6	6	6	25.9	25.9	25.9	19.569	0	22.747	517380000	41	D3YWT0;D3Z569;D3YTS1;Q9R0P6	D3YWT0;D3Z569;D3YTS1;Q9R0P6	Signal peptidase complex catalytic subunit SEC11A	Sec11a
0.0732289	-0.272852	0.962426	-1.8459	0.539526	0.543575				4	4	4	18.4	18.4	18.4	33.081	0	19.596	85232000	5	D3YU12;Q8K2T1;G5E8S7;Q8K2T1-2;Q8K2T1-3	D3YU12;Q8K2T1;G5E8S7;Q8K2T1-2	NmrA-like family domain-containing protein 1	Nmral1
0.635007	0.494273	0.316289	-0.183057	0.676786	-1.9393				4	4	4	7.8	7.8	7.8	62.779	0	10.873	146590000	9	D3YU17;Q8VCM8;F6S731	D3YU17;Q8VCM8	Nicalin	Ncln
0.705052	0.823691	0.726843	-0.241377	-1.78471	-0.229495				3	3	3	29.4	29.4	29.4	11.687	0	11.422	169590000	10	D3YU60;Q53ZD4;E9QJW0;Q91VS7;A0A0N4SV17;D3YVR3	D3YU60;Q53ZD4;E9QJW0;Q91VS7	Microsomal glutathione S-transferase 1	Mgst1
0.330309	-1.05852	1.00384	-1.13261	1.17439	-0.317405				4	4	4	40.3	40.3	40.3	17.74	0	41.485	181570000	13	D3YUK4;Q9DCS9	D3YUK4;Q9DCS9	NADH dehydrogenase [ubiquinone] 1 beta subcomplex subunit 10	Ndufb10
-1.14974	-1.09848	0.316005	0.465864	1.46784	-0.00148682				12	12	12	35.2	35.2	35.2	49.913	0	49.477	502850000	35	D3YUM1;Q91YT0;D3Z1U9;D3Z0K1;D3YXX5;D6RG60	D3YUM1;Q91YT0;D3Z1U9;D3Z0K1	NADH dehydrogenase [ubiquinone] flavoprotein 1, mitochondrial	Ndufv1
-0.110352	-0.656013	0.283323	-1.5282	0.761446	1.2498				2	2	2	5.7	5.7	5.7	60.85	0	6.5032	34593000	8	D3YUV1;Q99J45;A0A0J9YUZ6;A0A0J9YTX8;A0A0J9YUQ4	D3YUV1;Q99J45;A0A0J9YUZ6;A0A0J9YTX8;A0A0J9YUQ4	Nuclear receptor-binding protein	Nrbp1
-0.79839	0.494911	-0.143944	0.0979617	1.59358	-1.24412				1	1	1	20	20	20	10.275	0	21.97	76110000	9	D3YV67;P52875	D3YV67;P52875	Transmembrane protein 165	Tmem165
-0.335585	1.24955	-0.492061	-1.43428	-0.000896222	1.01327				8	1	1	58.9	12.6	12.6	19.961	0	33.766	23594000	5	D3YV69;P35279-2	D3YV69;P35279-2	Ras-related protein Rab-6A	Rab6a
-0.293428	0.363675	0.423033	-1.8839	0.487111	0.903509				2	2	2	17	17	17	19.532	0	20.081	116340000	8	D3YVI6;D3Z440;Q9CZ04;Q9CZ04-2;D3Z0S0	D3YVI6;D3Z440;Q9CZ04;Q9CZ04-2;D3Z0S0	COP9 signalosome complex subunit 7a	Cops7a
0.912366	-0.6026	0.932929	-1.01907	-1.07892	0.855296				2	2	2	21.6	21.6	21.6	22.135	0	19.949	72170000	5	D3YW09;G3UVU2;Q62203;D3Z5A6	D3YW09;G3UVU2;Q62203;D3Z5A6	Splicing factor 3A subunit 2	Sf3a2
0.0314517	-0.754261	1.21046	0.815897	0.199581	-1.50312				7	7	7	8.1	8.1	8.1	98.915	0	12.758	172430000	9	D3YW20;D3YW19;I1E4X5;Q8BWQ6;Q8BWQ6-3;Q8BWQ6-2;F6RR19;H3BJE8	D3YW20;D3YW19;I1E4X5;Q8BWQ6;Q8BWQ6-3	UPF0505 protein C16orf62 homolog	9030624J02Rik
-0.25272	0.0442104	0.770628	-1.7451	0.0459675	1.13702				1	1	1	18.2	18.2	18.2	11.846	0	51.591	313320000	11	D6RFN5;Q3TXT8;D3YW25;O70131	D6RFN5;Q3TXT8;D3YW25;O70131	Ninjurin-1	Ninj1
-1.54524	0.250379	-0.668975	1.38671	0.367642	0.209479				6	6	6	30.3	30.3	30.3	28.036	0	49.227	495350000	39	D3YWF6;Q7TQI3;D3Z7K0	D3YWF6;Q7TQI3;D3Z7K0	Ubiquitin thioesterase OTUB1	Otub1
-0.561767	0.511191	0.75477	-1.80075	0.479281	0.617272				2	2	2	20.5	20.5	20.5	19.274	0	67.436	297520000	12	J3QM73;D3YWJ5;D3Z325;D3Z312;Q921Z5-2;Q921Z5;D3Z205;D3Z0Q1	J3QM73;D3YWJ5;D3Z325;D3Z312;Q921Z5-2;Q921Z5;D3Z205;D3Z0Q1	Tumor necrosis factor alpha-induced protein 8	Tnfaip8
-0.314384	-0.318105	-0.113073	-0.866715	-0.363536	1.97581				1	1	1	3.5	3.5	3.5	56.59	0	28.24	32222000	4	F7BFL8;D3YWR0;Q80TI0-2;Q80TI0-3;Q80TI0;Q80TI0-4	F7BFL8;D3YWR0;Q80TI0-2;Q80TI0-3;Q80TI0;Q80TI0-4	GRAM domain-containing protein 1B	Gramd1b
-0.464203	-0.986974	-0.481145	1.08949	-0.587724	1.43056				6	6	6	12.8	12.8	12.8	70.733	0	39.663	272390000	23	D3YWS2;E9QK48;Q7TNG5;Q7TNG5-2;D6RGM3;A0A0U1RQ42	D3YWS2;E9QK48;Q7TNG5;Q7TNG5-2;D6RGM3	Echinoderm microtubule-associated protein-like 2	Eml2
1.07568	-1.11741	0.924281	0.377178	0.00427638	-1.26401				5	5	5	18.3	18.3	18.3	45.822	0	20.1	249890000	17	D3YX27;Q9JIY5;F6TCV0;D3YX28;F6XUR8;S4R1B3;S4R1A8	D3YX27;Q9JIY5;F6TCV0;D3YX28;F6XUR8;S4R1B3	Serine protease HTRA2, mitochondrial	Htra2
-1.90424	-0.133216	0.295788	0.854293	0.174349	0.713029				5	5	2	6.2	6.2	2.4	105.32	0	12.19	89259000	11	S4R1M2;D3YXK2	S4R1M2;D3YXK2	Scaffold attachment factor B1	Safb
-1.1862	-1.38247	0.576043	0.594326	0.796661	0.601645				3	3	3	21.6	21.6	21.6	17.587	0	5.9107	203450000	7	D3YYC2;F6T9K1;G3UXH5;Q4FJW2;D3YY09;Q9D6N5	D3YYC2;F6T9K1;G3UXH5;Q4FJW2;D3YY09;Q9D6N5	Dr1-associated corepressor	Drap1
0.829751	1.65026	-0.770737	-0.605009	-0.45625	-0.648014				3	3	3	21.9	21.9	21.9	29.425	0	13.064	87013000	4	D3YYK8;E9Q6X0;Q8R001-2;Q8R001;Q3TG90	D3YYK8;E9Q6X0;Q8R001-2;Q8R001;Q3TG90	Microtubule-associated protein RP/EB family member 2	Mapre2
-0.156769	0.366698	-0.20415	-1.78802	0.975059	0.807179				8	8	8	42.9	42.9	42.9	20.413	0	130.18	2796200000	144	D3YYM6;Q91V55;P97461	D3YYM6;Q91V55;P97461	40S ribosomal protein S5;40S ribosomal protein S5, N-terminally processed	Rps5
1.27565	0.751046	-0.634041	0.589874	-1.20746	-0.775066				2	2	2	5.6	5.6	5.6	60.435	0	8.0898	37228000	9	D3YYT1;Q922P9	D3YYT1;Q922P9	Putative oxidoreductase GLYR1	Glyr1
1.27374	0.284314	0.189894	-1.77749	0.239264	-0.209722				3	3	3	11.8	11.8	11.8	47.214	0	15.995	60279000	3	D3YYW8;Q91V81;Q91V81-2	D3YYW8;Q91V81;Q91V81-2	RNA-binding protein 42	Rbm42
0.171007	0.717502	-0.974806	1.54934	-0.599239	-0.863804				23	23	22	14.2	14.2	13.8	212.33	0	118.62	833250000	71	D3YZ62;D3Z4J3;Q99104;F6TDE5;B8JK05;F6Z2S4;G5E8G6;G3X9Y9;P21271;P21271-3;F6SV01;D3Z135;E9Q1F5	D3YZ62;D3Z4J3;Q99104	Unconventional myosin-Va	Myo5a
0.617698	0.129698	0.187572	-1.19418	1.37596	-1.11675				7	7	7	17.5	17.5	17.5	59.698	0	44.152	303890000	28	E9Q4Q2;D3YZC9;D3YZD0;Q64213-2;Q64213-3;Q64213;D3YVH4;F8WHF9;D6RDB7	E9Q4Q2;D3YZC9;D3YZD0;Q64213-2;Q64213-3;Q64213;D3YVH4	Splicing factor 1	Sf1
-0.116096	-1.03972	-0.408589	1.91735	-0.181795	-0.171153				4	4	4	28.7	28.7	28.7	21.276	0	29.773	496270000	18	E9Q7G1;D3YZZ5	E9Q7G1;D3YZZ5		Tmed7
0.947686	-1.75503	0.326033	0.35812	-0.562747	0.685942				10	10	9	15.7	15.7	14.4	78.034	0	26.213	290620000	20	D3Z041;P41216;D3Z457;D3YVF6	D3Z041;P41216	Long-chain-fatty-acid--CoA ligase 1	Acsl1
0.668272	0.322756	1.06179	-1.5802	0.360825	-0.833444				15	15	15	15.2	15.2	15.2	135.84	0	76.511	581920000	33	Q6NS79;D3Z074;E9PXV7;E9PV41;O08808	Q6NS79;D3Z074;E9PXV7;E9PV41;O08808	Protein diaphanous homolog 1	Diap1;Diaph1
0.47018	-0.0864641	-1.50161	0.830798	-0.80123	1.08832				7	7	7	12.6	12.6	12.6	84.797	0	34.434	237590000	20	D3Z0B9;Q571I9	D3Z0B9;Q571I9	Aldehyde dehydrogenase family 16 member A1	Aldh16a1
-0.784815	0.861993	-1.09576	-0.572297	0.144521	1.44636				4	4	4	15.2	15.2	15.2	33.591	0	28.433	134340000	14	D3Z0F5;Q3UIT2;O88545;F6QK86	D3Z0F5;Q3UIT2;O88545	COP9 signalosome complex subunit 6	Cops6
-0.123767	-0.620085	0.143435	1.62394	-1.35397	0.330443				8	8	8	12.2	12.2	12.2	95.493	0	26.527	215620000	30	D3Z0M9	D3Z0M9		Ddx23
0.865382	-1.7756	0.162256	1.01453	-0.0731347	-0.193442				8	8	8	41.4	41.4	41.4	17.603	0	177.97	1822100000	84	D3Z637;D3Z125;E9PUA7;D3Z7X7;F8WHQ1;Q62393-2;Q62393-3;Q62393;D3Z2U2	D3Z637;D3Z125;E9PUA7;D3Z7X7;F8WHQ1;Q62393-2;Q62393-3;Q62393;D3Z2U2	Tumor protein D52	Tpd52
-0.1119	0.277815	-0.481122	-1.49169	1.54424	0.26266				12	12	12	20.5	20.5	20.5	85.054	0	100.46	518170000	36	D3Z158;Q8BML9;Q8R1V9;A0A140LHB3;A0A140LIS6;A0A140LHZ5;A0A140LJH1;F6TDS3;A0A140LHJ3;A0A140LJK5;A0A140LJH2;A0A140LID3;A0A140LIN2;A0A140LHC3;A0A140LII8;A0A0A6YY08	D3Z158;Q8BML9;Q8R1V9		Qars
-0.45902	-0.904144	-0.178371	0.996668	-0.910407	1.45527				3	3	3	16.3	16.3	16.3	21.535	0	13.128	185700000	17	D3Z1H9;Q9JL62;D3Z1H8	D3Z1H9;Q9JL62;D3Z1H8	Glycolipid transfer protein	Gltp
-0.93268	-0.934889	-0.070186	1.69586	-0.294959	0.53685				6	6	6	26.8	26.8	26.8	32.342	0	24.357	321550000	32	D3Z1M3;Q6ZQI3	D3Z1M3;Q6ZQI3	Malectin	Mlec
-0.014194	0.0924573	-1.14901	1.6957	-0.860364	0.235406				3	3	3	18.8	18.8	18.8	16.966	0	4.7971	636290000	8	F6QL70;W4VSN7;Q5M8M8;D3Z1N9;P47915;F6YH22;F6VZG1	F6QL70;W4VSN7;Q5M8M8;D3Z1N9;P47915;F6YH22	60S ribosomal protein L29	Gm17669;Gm3550;Rpl29;Gm10709;Gm5218
0.731549	-0.768052	-1.47816	1.28945	0.0815015	0.143717				4	4	4	34.3	34.3	34.3	11.729	0	15.865	367710000	16	D3Z1Z8;D3Z5N2;Q545B6;P54227;Q545S4;P55821	D3Z1Z8;D3Z5N2;Q545B6;P54227;Q545S4;P55821	Stathmin;Stathmin-2	Stmn1;Stmn2
0.191496	0.452043	-0.652599	1.46827	-1.47548	0.0162679				7	3	3	9.4	3.7	3.7	103.87	0	12.359	157180000	11	D3Z2E7;E9Q3L4	D3Z2E7;E9Q3L4		AI607873
-0.223279	0.47719	0.726786	-1.15746	1.27978	-1.10302				14	14	14	24.8	24.8	24.8	92.477	0	111.01	451370000	34	E9Q986;D3Z7H6;E9Q906;E9Q907;E9Q905;E9Q8Z4;E9Q8Z9;D3Z2H2;E9Q903;E9Q901;E9Q904;G3X9V2;E9Q8Z5;E9Q8Z6;E9Q8Z8;P30999-2;P30999-3;P30999;D3Z2H7	E9Q986;D3Z7H6;E9Q906;E9Q907;E9Q905;E9Q8Z4;E9Q8Z9;D3Z2H2;E9Q903;E9Q901;E9Q904;G3X9V2;E9Q8Z5;E9Q8Z6;E9Q8Z8;P30999-2;P30999-3;P30999;D3Z2H7	Catenin delta-1	Ctnnd1
-0.824483	0.727826	-0.624176	-0.18304	-0.764391	1.66826				3	2	2	12.5	8.5	8.5	22.893	0.0010295	3.3305	14269000	2	D3Z2T9;P11440	D3Z2T9;P11440	Cyclin-dependent kinase 1	Cdk1
0.807915	-0.229306	0.101327	-1.86804	0.383023	0.805079				6	6	5	5.3	5.3	4.5	160.01	0	50.128	77786000	10	D3Z2Z1;F8WIA1;Q922J3;Q922J3-2;D3Z3M7;F6RCU2;Q8C0S5;F6RAY2;F7CB97	D3Z2Z1;F8WIA1;Q922J3;Q922J3-2;D3Z3M7;F6RCU2	CAP-Gly domain-containing linker protein 1	Clip1
-0.322391	-1.24377	0.189311	1.76048	-0.45676	0.0731384				7	7	7	14.5	14.5	14.5	54.549	0	13.196	335140000	28	D3Z3C3;Q6YGZ1	D3Z3C3;Q6YGZ1	Heparanase;Heparanase 8 kDa subunit;Heparanase 50 kDa subunit	Hpse
0.821244	-0.553985	-0.203685	1.57618	-1.09229	-0.547464				3	3	3	10.6	10.6	10.6	37.965	0	18.178	115080000	12	D3Z3S1;Q3UAP1;Q9WUQ2;A0A0J9YU39;F6XLZ3	D3Z3S1;Q3UAP1;Q9WUQ2;A0A0J9YU39	Prolactin regulatory element-binding protein	Preb
0.444138	-0.215159	0.372062	-1.16145	1.52761	-0.967198				2	2	2	13	13	13	19.354	0	5.572	55799000	9	D3Z4B0;Q3UIX4;F6RDI8;E9Q6E5;F6TN80;D6RE22	D3Z4B0;Q3UIX4;F6RDI8;E9Q6E5;F6TN80;D6RE22		Srsf11
-0.00352234	-1.14788	0.417871	0.140356	1.58347	-0.990287				7	7	7	22.1	22.1	22.1	39.366	0	32.129	217830000	18	D3Z4B2;Q9CWZ7	D3Z4B2;Q9CWZ7	Gamma-soluble NSF attachment protein	Napg
-0.056131	1.9692	-0.175606	-0.553413	-0.390738	-0.793308				3	3	3	4.7	4.7	4.7	79.933	0.00036337	4.1919	67701000	8	D3Z4L9;Q61333	D3Z4L9;Q61333	Tumor necrosis factor alpha-induced protein 2	Tnfaip2
-0.652073	0.336517	-0.43358	1.89733	-0.659276	-0.488922				5	5	5	6.4	6.4	6.4	112.53	0	10.731	113460000	4	D3Z5I1;Q3UPF5;G3X9X5;Q3UPF5-2	D3Z5I1;Q3UPF5;G3X9X5;Q3UPF5-2	Zinc finger CCCH-type antiviral protein 1	Zc3hav1
0.834736	0.739388	0.775342	-0.00605885	-1.62422	-0.719184				2	2	2	11.3	11.3	11.3	25.81	0	7.7767	53578000	9	D3Z5T2;Q9D0L7-2;Q9D0L7	D3Z5T2;Q9D0L7-2;Q9D0L7	Armadillo repeat-containing protein 10	Armc10
-0.215855	-0.413308	0.059783	1.95443	-0.689308	-0.695744				11	11	11	35	35	35	41.323	0	99.935	1142800000	82	D3Z5U5;Q9Z257;D3YYR5;Q9Z256;Q9JJX6-3;Q9JJX6;Q9JJX6-4;Q9JJX6-2;A0A0G2JEP2	D3Z5U5;Q9Z257;D3YYR5;Q9Z256;Q9JJX6-3;Q9JJX6;Q9JJX6-4;Q9JJX6-2	P2X purinoceptor;P2X purinoceptor 4	P2rx4
-0.274743	-0.207732	-0.638584	1.36227	-1.2583	1.01709				6	6	6	41.7	41.7	41.7	16.137	0	38.796	725890000	22	D3Z645;Q9QZ88;Q9QZ88-2;D3YYD5;D3YW98	D3Z645;Q9QZ88;Q9QZ88-2;D3YYD5;D3YW98	Vacuolar protein sorting-associated protein 29	Vps29
0.00933356	-1.16475	0.0324449	0.119918	-0.74843	1.75148				7	7	7	6.8	6.8	6.8	144.59	0	39.228	198400000	10	E9Q7S0;F7BQW7;D3Z656;Q8CHC4;D3Z1M7	E9Q7S0;F7BQW7;D3Z656;Q8CHC4	Synaptojanin-1	Synj1
-1.03148	0.160263	-1.27914	1.22808	0.0484015	0.873877				7	7	7	17.5	17.5	17.5	60.452	0	41.578	399400000	26	Q8VCQ8;S4R1T7;E9Q0M9;E9QA16;D3Z6I7;E9QA15;E9Q9F3;REV__B2RXW8;REV__Q8BSS9;REV__B8QI34;REV__B2RXQ2	Q8VCQ8;S4R1T7;E9Q0M9;E9QA16;D3Z6I7;E9QA15		Cald1
0.228262	-1.30804	-1.01603	1.25098	0.798431	0.0464072				4	4	4	30	30	30	14.982	0	73.862	1168500000	33	D3Z7C6;Q9R0Q7	D3Z7C6;Q9R0Q7	Prostaglandin E synthase 3	Ptges3
-0.801934	-0.802553	-0.709714	1.7153	0.508645	0.0902568				4	4	4	23.3	23.3	23.3	20.149	0	7.6182	151800000	16	D3Z7E6;Q3TJC2;Q61205;D3Z2X5	D3Z7E6;Q3TJC2;Q61205	Platelet-activating factor acetylhydrolase IB subunit gamma	Pafah1b3
0.124703	-1.31882	-0.522225	1.45443	-0.51044	0.77235				2	2	2	11.6	11.6	11.6	21.508	0	4.8861	81900000	9	D3Z7M5;Q9CPT5	D3Z7M5;Q9CPT5	Nucleolar protein 16	Nop16
-0.0817466	-1.45202	1.22317	-0.284079	1.04943	-0.454755				3	3	3	8.8	8.8	8.8	43.749	0	6.3348	49438000	3	D3Z7P0;Q8K3W0;Q8K3W0-4;Q8K3W0-6;Q8K3W0-5;Q8K3W0-1;E9Q8Q1;A0A0J9YV56;E9Q0U3	D3Z7P0;Q8K3W0;Q8K3W0-4;Q8K3W0-6;Q8K3W0-5;Q8K3W0-1	BRCA1-A complex subunit BRE	Bre
0.517143	-0.382349	0.581093	-0.0536586	1.08779	-1.75001				12	12	12	21.5	21.5	21.5	73.963	0	52.192	610390000	37	D3Z7P3;D3Z7P3-2;D3Z7P4;F6U529;F7B327	D3Z7P3;D3Z7P3-2;D3Z7P4	Glutaminase kidney isoform, mitochondrial	Gls
1.14253	0.311422	-0.0103317	-0.936994	0.884942	-1.39157				3	3	3	28.6	28.6	28.6	14.275	0	30.751	391400000	13	Q564F6;D3Z7Q5;P56812	Q564F6;D3Z7Q5;P56812	Programmed cell death protein 5	Pdcd5
1.23988	-0.643765	-0.648211	1.27046	-0.240535	-0.977832				13	13	13	16.4	16.4	16.4	122.86	0	49.55	590040000	37	G3X9Q3;D3Z7R7;Q3TBD2;Q3TBD2-2;Q3TBD2-3;Q3TBD2-4	G3X9Q3;D3Z7R7;Q3TBD2;Q3TBD2-2;Q3TBD2-3;Q3TBD2-4	Minor histocompatibility protein HA-1	Hmha1
-0.410568	-0.409357	0.897452	1.27188	0.140864	-1.49027				32	32	32	18.5	18.5	18.5	254.44	0	119.72	913670000	71	G3X922;D4AFX7;A0A087WRC9;A0A087WS25	G3X922;D4AFX7		Dnajc13
0.343387	0.65788	0.634386	-0.053596	0.390603	-1.97266				2	2	2	18.2	18.2	18.2	16.453	0	9.8	70231000	6	D5MCW4;Q9CQ89	D5MCW4;Q9CQ89	Protein CutA	Cuta
-0.658876	0.193522	-0.81378	-0.9864	0.728485	1.53705				1	1	1	11.4	11.4	11.4	8.9142	0.0023102	2.8076	87955000	5	D6RFU9;O09117-2;O09117	D6RFU9;O09117-2;O09117	Synaptophysin-like protein 1	Sypl;Sypl1
-0.226784	-0.124052	-0.870213	0.97045	-1.14015	1.39075				12	12	12	27	27	27	48.509	0	139.46	1073500000	55	D6RHA2;P82343-2;P82343;G3XA46	D6RHA2;P82343-2;P82343	N-acylglucosamine 2-epimerase	Renbp
0.607654	0.691078	0.599515	-1.57514	0.632325	-0.955435				2	2	2	18.4	18.4	18.4	16.254	0	26.379	262570000	13	D6RI20;Q9CR20;J3QMQ2	D6RI20;Q9CR20;J3QMQ2	Immediate early response 3-interacting protein 1	Hdhd2;Ier3ip1;Gm10784
0.74339	1.12087	-0.53484	-1.06824	0.799396	-1.06057				9	9	9	23.4	23.4	23.4	68.879	0	44.106	141340000	13	E0CYH4;Q8C6G8;F7DFQ2;F6UT94;F8WH48	E0CYH4;Q8C6G8	WD repeat-containing protein 26	Wdr26
-1.32944	0.250733	-0.674666	1.4503	0.683156	-0.380084				3	3	3	7.6	7.6	7.6	67.718	0	7.4134	29841000	6	E0CYT5;Q9D4H8-2;Q9D4H8	E0CYT5;Q9D4H8-2;Q9D4H8	Cullin-2	Cul2
-1.80999	0.604928	0.939259	-0.0652088	0.62199	-0.290979				5	5	5	28.4	28.4	28.4	29.167	0	20.738	125370000	12	F7D432;E9PWE0;E0CYV0;P23506;P23506-2;F6V9F1;F6TXE3	F7D432;E9PWE0;E0CYV0;P23506;P23506-2;F6V9F1	Protein-L-isoaspartate O-methyltransferase;Protein-L-isoaspartate(D-aspartate) O-methyltransferase	Pcmt1
-1.46129	0.545914	-0.0480263	-0.856717	0.615158	1.20496				7	7	7	5.3	5.3	5.3	180.82	0	40.459	2587200000	16	G3XA21;E0CZ22;D3Z624;E9PYI5	G3XA21;E0CZ22		Mroh1
0.769342	-1.27501	1.38337	-0.87204	0.229849	-0.235507				5	5	5	7.8	7.8	7.8	83.86	0	21.469	86132000	11	E0CZ72;P28740-2;P28740;P28740-1;F8VQ42;Q9D481;F6SUU5	E0CZ72;P28740-2;P28740;P28740-1;F8VQ42	Kinesin-like protein KIF2A	Kif2a
0.366887	0.260567	0.612268	-2.02776	0.406571	0.381467				6	4	4	11.8	7.6	7.6	58.131	0	6.1712	139630000	3	G3X8U7;E0CZ78;P48453-2;P48453;E9Q6P2;Q3V074;P48455	G3X8U7;E0CZ78;P48453-2;P48453;E9Q6P2	Serine/threonine-protein phosphatase;Serine/threonine-protein phosphatase 2B catalytic subunit beta isoform	Ppp3cb
-0.432278	-1.18701	0.346767	0.224438	-0.634462	1.68255				3	3	3	2.6	2.6	2.6	122.65	0	6.2283	42883000	3	E9PUA3;Q8R0S2;Q8R0S2-2;D3Z6V7;D3Z5I6;A4GZ26;E9QAD8;Q5DU25	E9PUA3;Q8R0S2;Q8R0S2-2;D3Z6V7;D3Z5I6;A4GZ26;E9QAD8;Q5DU25	IQ motif and SEC7 domain-containing protein 1;IQ motif and SEC7 domain-containing protein 2	Iqsec1;Iqsec2
-0.563596	1.39698	-0.764041	-1.04823	1.0229	-0.0440187				2	2	2	6.2	6.2	6.2	62.975	0	12.242	29415000	4	E9PUC2;Q9CZW4	E9PUC2;Q9CZW4	Long-chain-fatty-acid--CoA ligase 3	Acsl3
0.0639464	0.471663	0.786733	-1.91392	0.693555	-0.101981				17	17	17	33	33	33	79.532	0	163.58	850190000	66	E9PUD2;Q8K1M6-3;Q8K1M6-2;Q8K1M6;Q8K1M6-4;Q8K1M6-5	E9PUD2;Q8K1M6-3;Q8K1M6-2;Q8K1M6;Q8K1M6-4	Dynamin-1-like protein	Dnm1l
1.22769	0.867144	-0.0407123	-0.258619	-0.169618	-1.62589				10	10	10	17.2	17.2	17.2	92.486	0	57.313	413090000	35	E9PUE7;Q5SSL4-4;Q5SSL4;Q5SSL4-2;Q5SSL4-3;H3BJY3;H3BKV6;Q6PAJ1	E9PUE7;Q5SSL4-4;Q5SSL4;Q5SSL4-2;Q5SSL4-3	Active breakpoint cluster region-related protein	Abr
0.302667	-0.712041	0.123706	1.71427	-0.252282	-1.17632				16	16	16	22.3	22.3	22.3	108.69	0	72.935	578660000	51	E9PUF7;Q61210-2;Q61210;Q61210-5;Q61210-4;Q61210-3;F6ZN61;A0A0U1RPN7;A0A0U1RPP2;A0A0U1RPH2	E9PUF7;Q61210-2;Q61210;Q61210-5;Q61210-4;Q61210-3;F6ZN61	Rho guanine nucleotide exchange factor 1	Arhgef1
1.21625	-1.36236	-0.73628	0.589718	0.751313	-0.458644				5	5	5	7.2	7.2	7.2	108.69	0	6.4478	143820000	3	Z4YJU8;E9PUQ5;Q921M4-2;Q921M4	Z4YJU8;E9PUQ5;Q921M4-2;Q921M4	Golgin subfamily A member 2	Golga2
-0.90696	1.73547	-0.584957	0.629721	-0.285738	-0.587536				5	5	5	29.9	29.9	29.9	18.215	0	48.356	1105700000	19	E9PUX0;Q80WJ7;F6ZQL0;F6QHD1;F6QFT1	E9PUX0;Q80WJ7	Protein LYRIC	Mtdh
0.437703	0.369119	0.59649	-0.823977	-1.60679	1.02745				5	5	5	8.4	8.4	8.4	75.952	0	5.76	59353000	4	E9Q6Z0;E9PV12;G3X914;Q9D5V5	E9Q6Z0;E9PV12;G3X914;Q9D5V5	Cullin-5	Cul5
0.380707	1.56211	-1.1105	0.472658	-0.883544	-0.42143				2	2	2	25.7	25.7	25.7	8.7887	0	5.0019	256750000	7	E9PV44;O35143	E9PV44;O35143	ATPase inhibitor, mitochondrial	Atpif1
-1.18748	1.32133	-0.789532	-0.0516649	-0.341947	1.0493				17	17	17	8.4	8.4	8.4	293.02	0	41.995	512210000	37	E9PVA8	E9PVA8		Gcn1l1
-0.0826208	1.26959	-0.736987	1.20659	-0.89966	-0.756912				22	22	19	16.7	16.7	14.7	171.28	0	134.17	1440800000	94	E9PVC6;E9Q9E1;E9PVC5;Q6NZJ6;A0A0J9YUS5;Q6NZJ6-2;A0A0J9YVC1;A0A0J9YUC1;E9Q770;A0A0J9YU44;A0A0J9YUL1;A0A0J9YTV0;D3YWY7;D3YWM1;D3Z439	E9PVC6;E9Q9E1;E9PVC5;Q6NZJ6;A0A0J9YUS5;Q6NZJ6-2;A0A0J9YVC1;A0A0J9YUC1;E9Q770	Eukaryotic translation initiation factor 4 gamma 1	Eif4g1
0.310551	-1.82658	-0.346347	0.72024	0.19945	0.942691				5	5	5	2.1	2.1	2.1	365.29	0	11.114	60875000	6	E9QAH1;E9PVZ8	E9QAH1;E9PVZ8		Golgb1
-0.340938	0.595545	-1.65035	1.01287	-0.402792	0.785664				2	2	2	14.3	14.3	14.3	22.106	0	16.416	115190000	7	E9PW20;Q9CY57-5;Q9CY57-4;Q9CY57-3;Q9CY57-2;Q9CY57;D3YZA1;D3Z7T7	E9PW20;Q9CY57-5;Q9CY57-4;Q9CY57-3;Q9CY57-2;Q9CY57;D3YZA1;D3Z7T7	Chromatin target of PRMT1 protein	Chtop
-0.997219	-0.845261	-0.0909727	0.00252406	0.123275	1.80765				3	3	3	10.4	10.4	10.4	39.11	0	26.334	48597000	6	E9PW47;F7C9N6;Q9D071-2;Q9D071-3;Q9D071	E9PW47;F7C9N6;Q9D071-2;Q9D071-3;Q9D071	MMS19 nucleotide excision repair protein homolog	Mms19
0.686175	-0.060085	0.62168	-1.45485	1.1038	-0.896721				6	4	4	21.3	18.7	18.7	48.542	0	80.558	1535800000	74	E9PW66;P28656	E9PW66;P28656	Nucleosome assembly protein 1-like 1	Nap1l1
-1.65079	0.923732	-0.207858	0.129209	-0.317262	1.12297				12	8	7	27.1	18.1	16.9	61.779	0	26.014	139910000	12	Q3TT92;E9PWE8;Q62188;D3YUS0;D3Z567	Q3TT92;E9PWE8;Q62188;D3YUS0	Dihydropyrimidinase-related protein 3	Dpysl3
0.581904	1.2675	-0.44118	-1.11117	0.740677	-1.03773				11	11	11	28.1	28.1	28.1	66.066	0	141.06	808020000	34	E9PWE9;Q3UPF7;P48025;P43404-3;P43404-2;P43404;Q8BZ25	E9PWE9;Q3UPF7;P48025	Tyrosine-protein kinase;Tyrosine-protein kinase SYK	Syk
0.158692	0.87446	-1.44669	0.494164	0.926583	-1.0072				4	4	4	4.8	4.8	4.8	160.91	0	43.081	68509000	8	E9PWG2;E9PY51	E9PWG2;E9PY51		Trappc8
-1.5355	-0.78499	0.243488	0.120078	1.11549	0.841429				8	8	8	16.1	16.1	16.1	50.969	0	19.903	211050000	18	E9PWK1;Q9D379;F6YTS6;D3Z4M3	E9PWK1;Q9D379	Epoxide hydrolase 1	Ephx1
1.63679	-0.0430072	0.315225	-1.42699	-0.0576734	-0.424343				7	4	4	14.4	8.8	8.8	70.648	0	16.133	74401000	10	G3UZI3;E9PWV3;Q505N6;F6RQA2;F6Q8A4;P18653;Q9WUT3;B1AXP0;E9Q6Q5;A2CEE6;A2CEE5;E9PUP0;A2CEE7;E9QK39;E9Q6G0;E9Q4Q9;E9Q1M8;E9Q8S5;B1AST8;B1AST7;E9QLW6;E9Q1Q1;E9PWX8;E9QPR4;A0A0A6YXG1;Q8C0P0-2;Q7TPS0-2;Q7TPS0-3;Q7TPS0;Q8C0P0;Q811L6-2;Q3U214;Q9R1L5;Q60592;Q811L6	G3UZI3;E9PWV3;Q505N6;F6RQA2;F6Q8A4;P18653	Ribosomal protein S6 kinase;Ribosomal protein S6 kinase alpha-1	Rps6ka1
-1.4631	0.311771	1.05841	-0.888533	0.921291	0.0601614				11	11	11	8.2	8.2	8.2	222.44	0	42.651	269910000	22	E9QKV6;E9PWZ6;E9PZW8;Q9QY06-3;Q9QY06;Q9QY06-2	E9QKV6;E9PWZ6;E9PZW8;Q9QY06-3;Q9QY06;Q9QY06-2	Unconventional myosin-IXb	Myo9b
0.970767	-1.57743	-0.66415	0.518659	0.912895	-0.160738				3	3	3	4.2	4.2	4.2	104.5	0	8.2552	82938000	14	E9PX53;E9QPR5;Q8K2V1;F6V294;Q8K2V1-2;E0CYV2;F6TLH3;E0CXK8	E9PX53;E9QPR5;Q8K2V1;F6V294;Q8K2V1-2	Serine/threonine-protein phosphatase 4 regulatory subunit 1	Ppp4r1
-0.899497	-0.0419529	-0.225001	-1.17828	1.14681	1.19791				6	6	6	18.7	18.7	18.7	55.815	0	34.445	106460000	12	E9PXC0;P14576;P14576-2	E9PXC0;P14576	Signal recognition particle 54 kDa protein	Srp54c;Srp54
0.590106	0.428484	-0.358538	-1.74725	-0.0462082	1.1334				4	4	4	5.4	5.4	5.4	91.121	0	7.7292	41990000	5	E9PXG9;Q8CCB4-2;Q8CCB4	E9PXG9;Q8CCB4-2;Q8CCB4	Vacuolar protein sorting-associated protein 53 homolog	Vps53
-0.145672	0.0669557	-0.26261	-0.689385	1.91158	-0.880872				10	10	10	47.4	47.4	47.4	38.532	0	123.24	1203600000	80	E9PXX7;Q3TEE8;Q91W90;A0A0R4J1Y7	E9PXX7;Q3TEE8;Q91W90;A0A0R4J1Y7	Thioredoxin domain-containing protein 5	Txndc5
-0.735555	0.62489	0.658802	-0.639949	1.3149	-1.22309				7	7	7	9.2	9.2	9.2	128.47	0	16.165	100280000	11	F8VPX1;E9PXY8;Q6A4J8-3;Q6A4J8;Q6A4J8-2;G3UWR8	F8VPX1;E9PXY8;Q6A4J8-3;Q6A4J8;Q6A4J8-2	Ubiquitin carboxyl-terminal hydrolase;Ubiquitin carboxyl-terminal hydrolase 7	Usp7
-0.302406	0.897487	-1.62027	0.921298	-0.506447	0.610338				6	6	6	32.9	32.9	32.9	115.14	0	49.752	409820000	21	F7CVJ5;F7DBB3;E9PYB0	F7CVJ5;F7DBB3;E9PYB0		Ahnak2
0.572236	0.69449	0.375436	-0.56025	0.71406	-1.79597				6	6	6	7.2	7.2	7.2	115.43	0	11.434	154870000	11	E9PYG6	E9PYG6		Rasa1
0.287594	1.84607	-0.439869	-0.202565	-1.03104	-0.460191				5	5	5	18.2	18.2	18.2	42.826	0	15.801	234860000	10	E9PYH2;Q91V12-2;Q91V12-4;Q91V12;Q91V12-3	E9PYH2;Q91V12-2;Q91V12-4;Q91V12;Q91V12-3	Cytosolic acyl coenzyme A thioester hydrolase	Acot7
0.780205	0.865801	0.121532	-1.75302	0.518908	-0.533422				5	5	5	9.8	9.8	9.8	86.495	0	30.207	129030000	7	E9PYL4;Q6RUT9;O70496	E9PYL4;Q6RUT9;O70496	H(+)/Cl(-) exchange transporter 7	Clcn7
-0.837103	0.260952	-0.104836	1.80982	-0.956591	-0.17224				5	5	5	25.8	25.8	25.8	20.266	0	35.421	2580700000	44	E9PYL9;Q9CXW4;A2BH06;E9PZB3	E9PYL9;Q9CXW4;A2BH06;E9PZB3	60S ribosomal protein L11	Gm10036;Rpl11;Gm5093
-1.54814	0.373922	0.526757	0.515334	1.04373	-0.911606				9	9	9	29.5	29.5	29.5	60.231	0	123.41	658480000	46	E9PYT3;Q91YH5;Q91YH5-2;Q8BH66	E9PYT3;Q91YH5;Q91YH5-2	Atlastin-3	Atl3
0.25975	-1.86651	-0.0859498	1.10094	0.460393	0.131377				15	15	15	35.9	35.9	35.9	60.672	0	189.63	34440000000	300	E9PZ00;Q8BFQ1;K3W4L3;Q3UFE8;J3QPG5;Q61207	E9PZ00;Q8BFQ1;K3W4L3;Q3UFE8;J3QPG5;Q61207	Sulfated glycoprotein 1	Psap
0.182609	0.533011	-1.28313	1.53204	-0.816798	-0.14773				2	2	2	7.2	7.2	7.2	45.02	0	8.4289	147250000	14	E9PZ21;Q91W59-2;Q91W59-3;Q91W59;G3UZJ9;Q8BWL5-4;Q8BWL5-6;Q8BWL5-3;Q8BWL5-2;Q8BWL5;Q8BWL5-5	E9PZ21;Q91W59-2;Q91W59-3;Q91W59;G3UZJ9;Q8BWL5-4;Q8BWL5-6;Q8BWL5-3;Q8BWL5-2;Q8BWL5;Q8BWL5-5	RNA-binding motif, single-stranded-interacting protein 1;RNA-binding motif, single-stranded-interacting protein 3	Rbms1;Rbms3
-0.716932	-0.657229	-0.604906	1.47724	-0.579745	1.08157				14	14	6	77.5	77.5	27.7	30.2	0	120.8	7467600000	145	E9PZF0;Q5NC82;Q01768;Q5NC79	E9PZF0;Q5NC82;Q01768	Nucleoside diphosphate kinase;Nucleoside diphosphate kinase B	Gm20390;Nme2
0.652105	-0.922135	0.354218	1.30617	-0.0146188	-1.37574				5	5	5	57.9	57.9	57.9	12.078	0	38.856	600620000	31	E9Q5H2;E9PZF5;P97822-2;P97822;E9Q0X5	E9Q5H2;E9PZF5;P97822-2;P97822	Acidic leucine-rich nuclear phosphoprotein 32 family member E	Anp32e
0.146191	1.04369	0.298287	0.183498	0.252616	-1.92429				2	2	2	1.2	1.2	1.2	250.55	0.0020013	2.9653	55705000	6	E9PZJ8;E9PZJ8-2	E9PZJ8;E9PZJ8-2	Activating signal cointegrator 1 complex subunit 3	Ascc3
0.97565	0.504979	0.757439	-0.448889	-0.052774	-1.7364				9	8	8	12.6	11.3	11.3	107.8	0	35.859	273530000	21	E9Q035;P47758	E9Q035;P47758	Signal recognition particle receptor subunit beta	Gm20425;Srprb
-0.213452	-0.437628	-1.52067	1.34863	0.0288705	0.794253				11	11	11	34.1	34.1	34.1	50.68	0	97.387	1272000000	69	E9Q9F5;E9Q1G8;O55131;A0A0R4J233;S4R2P6;Q8C650-2;Q9DA97;Q8C650	E9Q9F5;E9Q1G8;O55131	Septin-7	2007-09-01
-1.08671	-0.75382	-0.836417	1.19699	0.63204	0.847913				13	11	11	24.2	21.7	21.7	82.955	0	40.479	313130000	19	E9Q1S3;Q01405	E9Q1S3;Q01405	Protein transport protein Sec23A	Sec23a
0.386966	-0.00914726	0.675889	0.524279	0.409643	-1.98763				5	5	5	10.1	10.1	10.1	75.359	0	22.001	151480000	16	Q3TAW3;E9Q296;Q8C178;Q9EPL9;D3Z2N6;A0A0J9YVH1	Q3TAW3;E9Q296;Q8C178;Q9EPL9	Acyl-coenzyme A oxidase;Peroxisomal acyl-coenzyme A oxidase 3	Acox3
-0.29187	-0.0378863	-0.213322	0.517068	-1.5036	1.52961				13	13	13	14.2	14.2	14.2	111.1	0	59.474	329380000	37	E9Q2A6;Q3UDE9;K7QD41;Q9QVP9;F7CCX1	E9Q2A6;Q3UDE9;K7QD41;Q9QVP9;F7CCX1	Protein-tyrosine kinase 2-beta	Ptk2b
-0.151523	-0.996349	0.628982	1.07923	-1.34483	0.784489				9	9	9	3.9	3.9	3.9	350.92	0	24.458	174000000	19	E9Q2M9;E9PV60	E9Q2M9;E9PV60		Wdfy4
1.10838	-0.16733	0.685944	-0.0819749	-1.79052	0.245501				2	2	2	6.8	6.8	6.8	47.844	0	22.991	67250000	7	Q8VC91;E9Q2Y3;Q7TSS3;O88522;A3KG44;A3KG40;A3KG41;A3KG38	Q8VC91;E9Q2Y3;Q7TSS3;O88522;A3KG44;A3KG40;A3KG41;A3KG38	NF-kappa-B essential modulator	Ikbkg
-0.318409	-0.316144	-0.983511	1.28882	-0.863999	1.19324				20	20	20	20.1	20.1	20.1	136.85	0	124.67	602200000	46	E9Q586;E9Q3M3;O08788-2;O08788;D3YX34;D3Z2M9;D3YYG9	E9Q586;E9Q3M3;O08788-2;O08788;D3YX34	Dynactin subunit 1	Dctn1
0.0472489	1.0175	0.477446	-1.45539	0.854537	-0.941338				8	8	8	23.1	23.1	23.1	61.9	0	49.108	293020000	31	E9Q4G8;E9Q3Q6;Q54AJ5;Q61490;F6QH25;Q5MPX5	E9Q4G8;E9Q3Q6;Q54AJ5;Q61490;F6QH25	CD166 antigen	Alcam
-0.715279	0.236703	-1.33787	1.60395	0.259869	-0.0473739				13	13	13	51.7	51.7	51.7	36.978	0	130.04	1650800000	74	E9Q3V6;P42208;F6WYM0;D3YYB1;D3Z3C0;F6UKN5;D3Z1S1;D3YZU7;D3YV76;G3UYQ0	E9Q3V6;P42208;F6WYM0;D3YYB1;D3Z3C0	Septin-2	2002-09-01
0.308411	0.118172	-0.679411	1.79768	-0.819196	-0.725656				13	13	13	11.9	11.9	11.9	204.57	0	71.423	448100000	28	E9Q4K7	E9Q4K7		Kif13b
0.715213	1.03978	0.830608	-0.692585	-1.41874	-0.474274				8	8	8	9.3	9.3	9.3	125.38	0	15.857	83081000	14	Q6W4W7;E9Q4U7;O70566	Q6W4W7;E9Q4U7;O70566	Protein diaphanous homolog 2	Diap2;Diaph2
-0.257172	-0.0283677	-1.16385	1.41924	-0.869183	0.899335				20	16	15	25.9	20.8	19.6	99.213	0	73.295	605920000	58	E9Q5B5;O08528;E9Q9M6	E9Q5B5;O08528	Hexokinase-2	Hk2
0.887872	0.373553	-1.96354	0.191963	0.0974396	0.412707				2	2	2	3.3	3.3	3.3	73.697	0.00036617	4.3038	69505000	9	E9Q5C9	E9Q5C9		Nolc1
0.441321	-0.801493	1.33421	-0.95315	0.848054	-0.868936				31	31	31	36.9	36.9	36.9	127.4	0	321.31	3620000000	182	E9Q604;G5E8F1;E9Q5K8;Q3U1U4;P05555;A0A0R4J1B4;P05555-2;D6RJ73	E9Q604;G5E8F1;E9Q5K8;Q3U1U4;P05555;A0A0R4J1B4;P05555-2	Integrin alpha-M	Itgam
0.218278	1.32017	-1.51394	0.630532	-0.718271	0.063235				155	155	155	61.2	61.2	61.2	604.25	0	323.31	13429000000	723	E9Q616;G5E8K8	E9Q616		Ahnak
-0.197309	-1.08567	0.0579347	1.1044	-1.06929	1.18993				25	20	20	29	23.5	23.5	126.82	0	71.167	897790000	63	E9Q634	E9Q634	Unconventional myosin-Ie	Myo1e
-0.299692	-0.862707	-0.091149	0.895635	-1.10389	1.46181				8	8	6	33.1	33.1	22.4	32.646	0	29.393	283560000	26	E9Q715;Q05CX5;Q7TNC4-2;Q7TNC4-3;Q7TNC4-4;Q7TNC4;D3Z765;Q9CYI4-2	E9Q715;Q05CX5;Q7TNC4-2;Q7TNC4-3;Q7TNC4-4;Q7TNC4	Putative RNA-binding protein Luc7-like 2	Luc7l2
-1.36078	0.179567	0.65728	1.1488	-1.07698	0.452113				11	11	11	27.5	27.5	27.5	67.928	0	53.43	1422500000	18	E9Q740;F8VQC1	E9Q740;F8VQC1	Signal recognition particle subunit SRP72	Srp72
-0.637904	-1.58721	1.06571	0.857398	-0.129515	0.431519				11	11	11	23.6	23.6	23.6	61.629	0	35.894	246520000	24	Q5UE59;E9Q7C9;Q7TNF4;Q8CD76;O88447;F6UYN4;Q9DBS5;D3YXZ3;Q91YS4;O88448;D3Z710;Q91W40	Q5UE59;E9Q7C9;Q7TNF4;Q8CD76;O88447	Kinesin light chain 1	Klc1
0.372472	-1.09722	-0.0737799	1.24095	-1.22473	0.782304				19	19	19	13	13	13	235.63	0	68.277	439240000	28	E9Q7G0;F6ZQA3	E9Q7G0		Numa1
0.85535	-1.409	-0.170245	0.800654	0.858872	-0.935632				28	4	4	71	19	19	28.734	0	18.069	208310000	10	E9Q7Q3;D3Z6I8;A0A0R4J1P2;P21107;D3YVR0	E9Q7Q3;D3Z6I8;A0A0R4J1P2;P21107	Tropomyosin alpha-3 chain	Tpm3
1.1785	0.85177	-1.35531	0.524388	-0.434544	-0.764805				4	4	4	17.1	17.1	17.1	34.515	0	54.096	373040000	20	E9Q855;Q3UXS0;O35609	E9Q855;Q3UXS0;O35609	Secretory carrier-associated membrane protein 3	Scamp3
-0.126025	-0.817224	1.06155	0.754065	0.622181	-1.49454				8	8	8	23.4	23.4	23.4	47.05	0	38.03	550500000	34	E9Q8F0;Q8VH51-2;Q8VH51;Q8VH51-3;F7AA45;B7ZD61;B7ZD63	E9Q8F0;Q8VH51-2;Q8VH51;Q8VH51-3;F7AA45	RNA-binding protein 39	Rbm39
0.255721	0.269945	-1.2941	-1.12469	1.20165	0.691473				3	3	3	3.3	3.3	3.3	140.72	0	9.1739	37438000	5	E9Q8N5;Q08EB6;F7DCH5;Q8BRT1;A0A0A6YXZ1;E9Q6L0;J3QP81;A0A087WS18;A0A087WQF1;A0A087WQ95;A0A087WNW8;A0A087WRK0;A0A087WP42;E9QNY9;A0A087WRE8;E9QKH0;A0A087WQ31;Q80TV8-2;Q80TV8;A0A0N4SUT7;Q8BRT1-5	E9Q8N5;Q08EB6;F7DCH5;Q8BRT1;A0A0A6YXZ1;E9Q6L0;J3QP81;A0A087WS18;A0A087WQF1;A0A087WQ95;A0A087WNW8;A0A087WRK0;A0A087WP42;E9QNY9;A0A087WRE8;E9QKH0;A0A087WQ31;Q80TV8-2;Q80TV8	CLIP-associating protein 2;CLIP-associating protein 1	Clasp2;Clasp1
0.89129	0.997922	-0.775524	0.195564	-1.5801	0.270847				15	15	15	33.7	33.7	33.7	66.005	0	67.423	732870000	55	Q3TU36;E9Q912;E9Q6Q4;A0A0G2JGC8;A0A0G2JF70	Q3TU36;E9Q912;E9Q6Q4;A0A0G2JGC8		Rap1gds1
-0.350587	0.429454	0.295559	1.60101	-1.20092	-0.774518				5	5	5	12.1	12.1	12.1	53.317	0	13.829	144440000	9	E9Q9A5;G5E8N7;Q9JLV6;Q9JLV6-2;A0A0J9YVJ6;A0A0J9YV48;A0A0J9YUF9;A0A0J9YTV1;A0A140LIZ1	E9Q9A5;G5E8N7;Q9JLV6;Q9JLV6-2;A0A0J9YVJ6	Bifunctional polynucleotide phosphatase/kinase;Polynucleotide 3-phosphatase;Polynucleotide 5-hydroxyl-kinase	Pnkp
0.383848	0.562023	0.422824	-1.39697	1.11097	-1.08269				2	2	2	4.6	4.6	4.6	63.44	0.0081032	1.8445	32199000	3	E9Q9H2;E9Q9H3;P54103;Q3TRX6	E9Q9H2;E9Q9H3;P54103;Q3TRX6	DnaJ homolog subfamily C member 2;DnaJ homolog subfamily C member 2, N-terminally processed	Dnajc2
-1.05343	-1.31066	-0.112903	0.57265	0.855949	1.04839				6	6	6	12.6	12.6	12.6	67.764	0	13	143360000	13	G3X9J6;E9Q9M1;Q3V1L4	G3X9J6;E9Q9M1;Q3V1L4	Cytosolic purine 5-nucleotidase	Nt5c2
-0.903157	-0.955792	-0.274051	0.200986	0.163221	1.76879				2	2	2	1.5	1.5	1.5	207.05	0.00036711	4.323	26087000	3	E9QAE3	E9QAE3		Btaf1
0.212826	1.07616	0.404977	-0.396879	0.499026	-1.79611				11	11	11	19.1	19.1	19.1	88.924	0	96.361	757790000	43	E9QAJ9;Q3UIA2-4;Q3UIA2-3;Q3UIA2-2;Q3UIA2;A0A0U1RNM6	E9QAJ9;Q3UIA2-4;Q3UIA2-3;Q3UIA2-2;Q3UIA2;A0A0U1RNM6	Rho GTPase-activating protein 17	Arhgap17
-0.459296	0.975213	0.476126	0.145711	0.644143	-1.7819				4	4	3	14.8	14.8	11.2	46.71	0	7.3684	60535000	4	Q5KU03;E9QAQ5;Q9WV60	Q5KU03;E9QAQ5;Q9WV60	Glycogen synthase kinase-3 beta	Gsk3b
-1.02002	-0.812534	0.0254604	1.24307	-0.610852	1.17488				15	15	8	10.1	10.1	6.2	216.37	0	67.176	399910000	32	E9QAS4;E9QAS5;Q6PDQ2;F7C528;E9Q614;B1AR17;F6WR45;F6V4V3	E9QAS4;E9QAS5;Q6PDQ2	Chromodomain-helicase-DNA-binding protein 4	Chd4
-0.13835	-0.893114	-0.487944	1.13447	-0.944195	1.32913				6	6	6	27.9	27.9	27.9	24.146	0	57.326	1320900000	46	Q5M8Q0;E9QAZ2;Q9CZM2;B8JKK2	Q5M8Q0;E9QAZ2;Q9CZM2;B8JKK2	Ribosomal protein L15;60S ribosomal protein L15	Rpl15;Gm10020
-0.33312	-0.47589	-0.63044	1.282	-1.06346	1.22091				18	18	18	27.5	27.5	27.5	102.37	0	79.663	640720000	50	E9QB02;Q68FL6;F6W0G8	E9QB02;Q68FL6	Methionine--tRNA ligase, cytoplasmic	Mars
0.459153	0.468253	0.702354	-0.0408062	0.391391	-1.98035				2	2	2	16.6	16.6	16.6	17.344	0	6.621	79963000	6	E9QJT5;P56376	E9QJT5;P56376	Acylphosphatase;Acylphosphatase-1	Acyp1
1.67614	-0.375042	0.565503	-0.64678	-0.077095	-1.14273				6	6	6	8.4	8.4	8.4	105.38	0	14.419	122600000	6	Q9QXJ2;E9QJX9;Q9WVL2	Q9QXJ2;E9QJX9;Q9WVL2	Signal transducer and activator of transcription;Signal transducer and activator of transcription 2	Stat2
0.317974	-1.73455	0.2339	0.622749	-0.523455	1.08338				13	13	8	54.1	54.1	35.9	37.331	0	288.78	3452000000	122	Q3U9V4;E9QKR0;P62880;D3YZX3;D3Z1M1;D3Z1T4;E9PWM7;P29387	Q3U9V4;E9QKR0;P62880;D3YZX3;D3Z1M1;D3Z1T4;E9PWM7	Guanine nucleotide-binding protein G(I)/G(S)/G(T) subunit beta-2	Gnb2
0.417195	0.947825	-0.774276	-1.65411	0.647021	0.416349				7	7	7	9.6	9.6	9.6	115.95	0	33.122	177380000	14	E9QKZ2;Q91YE6;E0CXB2;F6UT58;E0CY46;F6TLX3	E9QKZ2;Q91YE6;E0CXB2	Importin-9	Ipo9
-0.395313	0.114511	-0.548123	1.6792	-1.24641	0.396128				7	7	7	8.1	8.1	8.1	138.36	0	34.281	112970000	11	E9QLA5;Q0GNC1;Q0GNC1-3	E9QLA5;Q0GNC1;Q0GNC1-3	Inverted formin-2	Inf2
0.732436	-0.0155056	-1.43592	-0.903063	0.443341	1.17871				6	6	6	13.4	13.4	13.4	69.921	0	29.203	143590000	14	E9QMK9;Q8BH86;Q8BH86-2;F7CUW7	E9QMK9;Q8BH86;Q8BH86-2	UPF0317 protein C14orf159 homolog, mitochondrial	9030617O03Rik
-0.904618	-0.356052	1.16395	-1.30203	0.584128	0.814629				2	2	2	27.2	27.2	27.2	9.0583	0	13.443	271280000	14	E9QMV2;Q4KML4	E9QMV2;Q4KML4	Costars family protein ABRACL	Abracl
0.286028	0.626683	-1.48594	0.493274	-0.977598	1.05755				5	5	5	5	5	5	119.44	0	33.511	86741000	12	E9QMX7;Q640N3-2;Q640N3;B2RSI0;A6X8Z5	E9QMX7;Q640N3-2;Q640N3	Rho GTPase-activating protein 30	Arhgap30
-0.0133934	-0.931954	0.280539	1.45105	-1.29809	0.51185				5	5	5	7.2	7.2	7.2	86.906	0	16.386	208150000	21	E9QN31;Q922K7	E9QN31;Q922K7	Probable 28S rRNA (cytosine-C(5))-methyltransferase	Nop2
0.299513	0.43469	-0.566479	1.48314	-1.47276	-0.178104				11	11	11	19.2	19.2	19.2	79.109	0	57.619	848520000	51	E9QN37;A1L314	E9QN37;A1L314	Macrophage-expressed gene 1 protein	Mpeg1
-1.5274	1.17342	0.96557	-0.096352	-0.586098	0.0708581				2	2	2	8.7	8.7	8.7	31.845	0	9.9412	63608000	8	E9QNR6;Q8VD62	E9QNR6;Q8VD62	UPF0696 protein C11orf68 homolog	AI837181;Bles03
-1.41599	0.297393	0.0126584	-0.541107	0.0306858	1.61636				5	5	5	10.7	10.7	10.7	85.461	0	28.232	106210000	11	G5E8Y6;E9QP49;Q99MS7-4;Q99MS7-5;Q99MS7-3;Q99MS7-2;Q99MS7	G5E8Y6;E9QP49;Q99MS7-4;Q99MS7-5;Q99MS7-3;Q99MS7-2;Q99MS7	EH domain-binding protein 1-like protein 1	Ehbp1l1
0.192143	-1.07995	-0.344465	-0.648423	0.0774531	1.80324				7	7	6	6.9	6.9	6.4	150.22	0	19.112	175940000	14	E9QPI5;Q6A026	E9QPI5;Q6A026	Sister chromatid cohesion protein PDS5 homolog A	Pds5a
0.426106	0.5463	0.261685	-2.03243	0.366892	0.431443				3	3	3	21.9	21.9	21.9	17.435	0	9.6818	196510000	13	F2Z438;F2Z420;Q91WC0;D6RCY6	F2Z438;F2Z420;Q91WC0	Histone-lysine N-methyltransferase setd3	Setd3
-0.691075	-1.14264	-0.0409605	0.76868	-0.450156	1.55615				8	8	8	33.9	33.9	33.9	31.165	0	36.429	256900000	22	F2Z455;Q9R059;D6RJ68	F2Z455;Q9R059	Four and a half LIM domains protein 3	Fhl3
0.555031	1.08135	-0.634026	0.730495	-0.129668	-1.60318				8	4	4	59.4	23.6	23.6	18.756	0	33.656	985010000	40	F6QKK2;Q8VEH3	F6QKK2;Q8VEH3	ADP-ribosylation factor-like protein 8A	Arl8a
0.162313	0.822357	-0.0504893	1.26594	-0.731298	-1.46882				6	6	6	10.6	10.6	10.6	88.257	0	25.547	185320000	16	F6RG68;Q3UQN2;J3QPQ1;Q3UQN2-2;Q3UQN2-3	F6RG68;Q3UQN2;J3QPQ1;Q3UQN2-2;Q3UQN2-3	FCH domain only protein 2	Fcho2
-0.325257	-1.79474	0.137542	0.209326	0.748036	1.02509				8	8	8	7.2	7.2	7.2	143.54	0	31.562	247380000	23	F6RJ39;Q9JIX8-4;Q9JIX8;Q52KR6;B8JJ92;B8JJ91;Q9JIX8-3;Q9JIX8-2;F6Q8C0;B8JJ89	F6RJ39;Q9JIX8-4;Q9JIX8;Q52KR6;B8JJ92;B8JJ91;Q9JIX8-3;Q9JIX8-2	Apoptotic chromatin condensation inducer in the nucleus	Acin1
-0.649878	-0.689856	-0.184348	1.17344	-0.971269	1.32191				7	7	7	8.7	8.7	8.7	114.15	0	16.23	215830000	15	F6RPJ9;Q9JHR7	F6RPJ9;Q9JHR7	Insulin-degrading enzyme	Ide
-1.14593	-0.476366	1.1033	0.41523	-0.9642	1.06797				3	3	3	11.5	11.5	11.5	39.696	0	24.408	76363000	11	F6TCF9;Q60739-2;Q60739	F6TCF9;Q60739-2;Q60739	BAG family molecular chaperone regulator 1	Bag1
0.497534	0.718555	0.185267	-0.637208	0.941523	-1.70567				10	8	8	23.3	20.4	20.4	59.111	0	35.565	381820000	24	F6UND7;P08103-2;P08103	F6UND7;P08103-2;P08103	Tyrosine-protein kinase HCK	Hck
0.0319132	0.969003	-1.10823	0.621747	-1.33261	0.818179				17	15	14	50.2	46.9	44.6	34.348	0	253.65	1844600000	75	F6VW30;P68254;F6YY69;P68254-2	F6VW30;P68254;F6YY69;P68254-2	14-3-3 protein theta	Ywhaq
-0.657736	-0.892026	-0.364148	1.48122	-0.605679	1.03837				2	2	2	4.5	4.5	4.5	71.037	0	4.7021	24338000	2	F6VYQ6;Q8K366;P56960	F6VYQ6;Q8K366;P56960	Exosome component 10	Exosc10
0.332684	0.684463	0.378143	-2.01451	0.427627	0.191597				7	6	6	12.2	10.6	10.6	89.811	0	17.539	151220000	10	F6WMJ3;Q8K4I3;A2AFJ8;H3BKQ0;H3BJ53	F6WMJ3;Q8K4I3;A2AFJ8	Rho guanine nucleotide exchange factor 6	Arhgef6
-0.395748	0.114091	0.853695	-0.413473	1.32037	-1.47893				16	16	16	59.2	59.2	59.2	38.63	0	323.31	20411000000	358	F6WR04;O70370	F6WR04;O70370	Cathepsin S	Ctss
0.216681	1.62644	0.256701	-0.0791662	-1.32182	-0.698836				3	3	3	12	12	12	29.315	0	7.3706	59766000	11	F7CJY7;F6X4N5;Q8BVI5;B7ZCB9;B7ZCB8	F7CJY7;F6X4N5;Q8BVI5;B7ZCB9;B7ZCB8	Syntaxin-16	Stx16
-0.609329	1.47683	-0.249714	0.839925	-1.28446	-0.173259				5	5	5	6.5	6.5	6.5	84.902	0	10.477	118190000	9	F6XC25;Q8BRN9	F6XC25;Q8BRN9	Coiled-coil and C2 domain-containing protein 1B	Cc2d1b
-0.64165	0.33271	-0.449022	1.15184	-1.3952	1.00132				12	12	12	55.3	55.3	55.3	17.718	0	67.573	3379700000	84	Q561N5;F6YVP7;P62270;S4R1N6;A0A140T8T3	Q561N5;F6YVP7;P62270;S4R1N6;A0A140T8T3	40S ribosomal protein S18	Rps18;Gm10260
0.233282	-1.69499	-0.305499	1.37284	0.10552	0.28885				17	17	17	9.7	9.7	9.7	266.92	0	80.683	461210000	41	Q7M739;F6ZDS4;F6RX08	Q7M739;F6ZDS4	Nucleoprotein TPR	Tpr
0.438488	-0.0425791	-1.58002	-0.532068	1.38426	0.331919				2	2	2	11.8	11.8	11.8	14.309	0	9.5252	89852000	9	F6ZFT1;F8WJ64;Q569N0;Q9CR21	F6ZFT1;F8WJ64;Q569N0;Q9CR21	Acyl carrier protein;Acyl carrier protein, mitochondrial	Ndufab1
0.647254	0.910463	-0.13682	-0.271227	0.649698	-1.79937				12	12	10	44	44	43.1	24.611	0	116.72	2579000000	100	F6ZV59;G5E8G0;G3X9W0;Q60668-4;Q60668-3;Q60668-2;Q60668;E9Q5B6;F6SHF3;A0A0G2JFL4;Q9D3U4	F6ZV59;G5E8G0;G3X9W0;Q60668-4;Q60668-3;Q60668-2;Q60668;E9Q5B6;F6SHF3	Heterogeneous nuclear ribonucleoprotein D0	Hnrnpd
0.525336	-0.365656	-0.378853	1.47471	-1.48911	0.233572				6	6	6	20	20	20	54.205	0	55.671	159370000	16	F7BX26;Q60676	F7BX26;Q60676	Serine/threonine-protein phosphatase;Serine/threonine-protein phosphatase 5	Ppp5c
-0.315234	-1.00387	0.0420828	1.90783	-0.477154	-0.153656				2	2	2	14.1	14.1	14.1	21.092	0.00035298	3.71	54711000	3	G3UXX9;F7C846;P47802;G3XA66;D3Z3F4;D3YVW0	G3UXX9;F7C846;P47802;G3XA66;D3Z3F4;D3YVW0	Metaxin-1	Mtx1
-0.667568	-0.41609	0.743625	1.67661	-0.419268	-0.917305				12	12	12	15.7	15.7	15.7	97.888	0	87.133	463570000	45	F7CBP1;G3XA17;Q62448-2;Q62448	F7CBP1;G3XA17;Q62448-2;Q62448	Eukaryotic translation initiation factor 4 gamma 2	Eif4g2
0.695208	0.768306	-0.929743	-0.605724	1.19625	-1.1243				5	5	5	5	5	5	174.29	0	12.252	59128000	3	F8VPN4;A0A0G2JGI9;F6XXE6;F7CSZ6;E0CYU6	F8VPN4;A0A0G2JGI9		Agl
-0.274834	-1.68361	-0.137223	0.907467	1.11453	0.073667				2	2	2	1.9	1.9	1.9	84.253	0.0022786	2.5919	37512000	6	F8VQ95;Q6Y685-2;Q6Y685;A0A140LIJ2;A0A140LJ29;A0A140LIQ6;E9QL08;E9Q9Z4;E9Q8T1;Q9JJG0-4;Q9JJG0-3;Q9JJG0-2;Q9JJG0	F8VQ95;Q6Y685-2;Q6Y685;A0A140LIJ2;A0A140LJ29;A0A140LIQ6;E9QL08;E9Q9Z4;E9Q8T1;Q9JJG0-4;Q9JJG0-3;Q9JJG0-2;Q9JJG0	Transforming acidic coiled-coil-containing protein 1;Transforming acidic coiled-coil-containing protein 2	Tacc1;Tacc2
1.2029	0.477222	0.136382	0.600819	-1.09912	-1.3182				6	6	6	24.8	24.8	24.8	36.549	0	18.822	372600000	32	F8WGG3;Q9JK81;F7A3N3	F8WGG3;Q9JK81;F7A3N3	UPF0160 protein MYG1, mitochondrial	Myg1
-0.243137	-0.409415	-0.342193	1.24171	-1.36522	1.11825				14	14	14	30.5	30.5	30.5	66.357	0	146.73	535140000	42	Q548T0;F8WGM5;Q64324;A0A140LJH9;A0A140LHM1	Q548T0;F8WGM5;Q64324	Syntaxin-binding protein 2	Stxbp2
0.828253	0.114891	0.369648	0.673171	-0.0605199	-1.92544				13	13	13	44	44	44	43.088	0	101.76	842760000	58	S4R293;F8WH69;Q09014	S4R293;F8WH69;Q09014	Neutrophil cytosol factor 1	Ncf1
-0.47722	-0.711943	-0.947502	1.63482	-0.282502	0.784352				45	45	45	47.9	47.9	47.9	139.41	0	283.76	3486700000	161	F8WHL2;Q8CIE6;F6XJN3;D6RH55	F8WHL2;Q8CIE6	Coatomer subunit alpha;Coatomer subunit alpha;Xenin;Proxenin	Copa
0.0870947	-0.825455	0.750115	-1.31923	1.41309	-0.105614				3	3	3	31.6	31.6	31.6	9.0054	0	11.385	654550000	29	F8WHP8;P56135	F8WHP8;P56135	ATP synthase subunit f, mitochondrial	Atp5j2
0.399308	0.678904	0.185059	0.694429	0.00777687	-1.96548				3	3	3	8.1	8.1	8.1	49.368	0.00036088	4.0746	61092000	7	Q3UN00;F8WI93;Q8CHP4;Q9Z1M0	Q3UN00;F8WI93;Q8CHP4;Q9Z1M0	P2X purinoceptor;P2X purinoceptor 7	P2rx7
0.50284	0.584576	0.406952	-2.00514	0.46606	0.0447159				4	4	4	39.1	39.1	39.1	15.65	0	12.661	165680000	8	F8WIB1;Q14AC7;P61211;E9Q006	F8WIB1;Q14AC7;P61211	ADP-ribosylation factor-like protein 1	Arl1
-0.0592637	-1.03943	0.667438	1.48452	0.0700763	-1.12334				5	5	5	4.1	4.1	4.1	120.62	0	7.6936	96968000	18	Q3TWZ6;F8WIJ0;Q9JIS8;A2AGJ9;Q6P6P5;Q3V0N8;Q924N4-2;Q924N4	Q3TWZ6;F8WIJ0;Q9JIS8;A2AGJ9;Q6P6P5;Q3V0N8;Q924N4-2;Q924N4	Solute carrier family 12 member 4;Solute carrier family 12 member 6	Slc12a4;Slc12a6
-1.01961	1.18468	0.361115	-1.38236	0.15506	0.701109				18	18	17	52.1	52.1	50.3	42.598	0	310.78	9202300000	230	Q4FJQ6;F8WIV2;Q60854;K7E6F1;E9Q108;E9Q0P9;E9Q3Y1;E9Q6X2;E9PYY0;E9PZQ9;E9Q4R2;Q6P6K7;W4VSP4	Q4FJQ6;F8WIV2;Q60854;K7E6F1	Serpin B6	Serpinb6a;Serpinb6
0.895557	-0.253073	-1.72765	0.743692	0.689289	-0.34782				4	4	4	15.3	15.3	15.3	42.893	0	28.551	265160000	19	F8WJB9;P70429-2;P70429;E9PVP4	F8WJB9;P70429-2;P70429;E9PVP4	Ena/VASP-like protein	Evl
-0.245856	0.164622	0.389712	-1.80661	0.316323	1.18181				2	2	2	2.6	2.6	2.6	142.62	0	7.1095	27822000	5	F8WJD4;Q80X82	F8WJD4;Q80X82	Symplekin	Sympk
-0.209797	-1.50178	0.2387	0.777585	-0.600325	1.29562				25	25	25	44.2	44.2	44.2	75.892	0	131.93	3069100000	117	F8WJE0;Q60710;F6TVP2;E9Q0K6;E9PYG9;E0CXZ5	F8WJE0;Q60710;F6TVP2;E9Q0K6;E9PYG9	Deoxynucleoside triphosphate triphosphohydrolase SAMHD1	Samhd1
-1.20159	-1.02924	-0.330709	1.1324	0.509701	0.919439				7	7	7	43.1	43.1	43.1	21.935	0	30.329	365060000	26	F8WJG3;P62996	F8WJG3;P62996	Transformer-2 protein homolog beta	Tra2b
-0.0356563	-1.01853	-0.427898	1.15398	-0.929732	1.25784				12	12	12	29.8	29.8	29.8	40.538	0	97.586	2133800000	89	F8WJK8;Q99L47;E9Q1V0;E9Q1X9	F8WJK8;Q99L47	Hsc70-interacting protein	St13
-0.262261	-0.329439	-0.530022	1.49703	-1.24365	0.868342				29	28	24	37.3	36	32.2	101.87	0	177.84	1749200000	107	G3UVV4;P17710-3;P17710-4;P17710;P17710-2;D3YYR4;D3Z365;B4YB29;D3Z105	G3UVV4;P17710-3;P17710-4;P17710;P17710-2	Hexokinase-1	Hk1
0.436426	-1.32658	-0.609907	1.44231	-0.516938	0.574689				3	3	3	37.5	37.5	37.5	12.259	0	65.677	456560000	21	Q4FZH7;G3UW85;P84089	Q4FZH7;G3UW85;P84089	Enhancer of rudimentary homolog	Erh
-1.08498	-0.602715	1.3112	-0.855988	0.968443	0.264043				3	3	3	20.9	20.9	20.9	27.815	0	20.418	167010000	9	Q14C24;G3UW94;Q9D883;F7D8X7;E9Q809;F8WH71;E9Q5Y2;E9PUZ3;E9Q1I7;E9Q5J3;Q8BGJ9-4;Q8BGJ9-2;Q8BGJ9;Q8BGJ9-3	Q14C24;G3UW94;Q9D883	Splicing factor U2AF 35 kDa subunit	U2af1
-1.04637	-1.13545	0.30963	1.45444	0.607202	-0.189459				13	13	13	55.8	55.8	55.8	30.446	0	286.61	5950000000	137	G3UX26;Q60930;D3YZT5;D3YUN8	G3UX26;Q60930;D3YZT5	Voltage-dependent anion-selective channel protein 2	Vdac2
0.737329	0.489691	0.49212	-1.92071	-0.263159	0.464732				12	9	9	32.1	28.5	28.5	59.465	0	150.19	661880000	35	G8JL74;G3UXA6;Q8BHD7-2;Q8BHD7;G3UZ01;G3UY95;F7C521;G3UXZ8	G8JL74;G3UXA6;Q8BHD7-2;Q8BHD7;G3UZ01	Polypyrimidine tract-binding protein 3	Ptbp3
0.679011	0.454521	0.127901	1.05064	-0.636765	-1.67531				5	2	2	20.4	6.9	6.9	34.824	0	5.7394	26315000	3	G3UXL2;Q9D7G0;Q8C5R8	G3UXL2;Q9D7G0;Q8C5R8	Ribose-phosphate pyrophosphokinase 1	Prps1l3;Prps1;Prps1l1
-0.509421	1.79737	-0.57905	-0.95253	0.466525	-0.222897				9	9	9	54.8	54.8	54.8	23.357	0	74.857	716830000	59	G3UXX3;Q91XH5;Q64105;G3UZ79	G3UXX3;Q91XH5;Q64105	Sepiapterin reductase	Spr
-0.57671	-1.7386	0.519651	0.857912	0.153496	0.784255				15	15	14	61.3	61.3	56.7	27.411	0	137.66	2610900000	93	G3UXZ5;Q5HZK3;P97371;G3UXY0;G3X9K9;G3UWN9;G3UXR1	G3UXZ5;Q5HZK3;P97371;G3UXY0;G3X9K9;G3UWN9	Proteasome activator complex subunit 1	Psme1
0.884705	-0.300617	-0.437474	0.514853	0.982983	-1.64445				14	14	14	45	45	45	50.564	0	197.01	1875400000	91	G3UY38;G5E924;Q8R081;G3UY56;G3UYY3	G3UY38;G5E924;Q8R081	Heterogeneous nuclear ribonucleoprotein L	Hnrnpl
-0.0740104	0.162215	-0.240156	1.75315	-1.32742	-0.273779				2	2	2	19.8	19.8	19.8	11.409	0	21.258	210100000	13	G3UYF9;Q792E4;Q03958	G3UYF9;Q792E4;Q03958	Prefoldin subunit 6	Pfdn6
-1.82355	-0.457774	0.862123	0.443483	0.331093	0.644627				3	3	3	12	12	12	51.684	0	7.8008	54928000	4	G3UYR8;Q9DBF1-2;Q9DBF1;G3UY72;E9Q1H3	G3UYR8;Q9DBF1-2;Q9DBF1;G3UY72	Alpha-aminoadipic semialdehyde dehydrogenase	Aldh7a1
0.570389	1.32367	-0.231957	-1.13555	0.585441	-1.11199				7	7	7	75	75	75	6.3442	0	72.39	1867700000	57	G3UYV7;Q059I1;P62858;J3QNN8	G3UYV7;Q059I1;P62858	40S ribosomal protein S28	Rps28
-0.926289	-0.663168	-0.289279	1.32375	-0.647762	1.20275				3	3	3	28.5	28.5	28.5	14.336	0	7.4416	123050000	4	G3UZA4;G3UZJ5;G3UZX4;P67871;G3UXG7;G3UWU5;G3UXU2	G3UZA4;G3UZJ5;G3UZX4;P67871;G3UXG7	Casein kinase II subunit beta	Csnk2b
0.00754254	0.631551	-0.0119156	1.22628	-1.75725	-0.0962004				4	4	4	5.7	5.7	5.7	113	0	10.446	70950000	9	G3UZD6;Q9ES00;G3UZM6	G3UZD6;Q9ES00	Ubiquitin conjugation factor E4 B	Ube4b
0.164545	-0.995125	-1.1015	1.17433	1.12158	-0.363826				5	5	5	22.8	22.8	22.8	21.447	0	35.234	867860000	22	G3X8R0;Q60870	G3X8R0;Q60870	Receptor expression-enhancing protein 5	Reep5
1.12186	-0.77691	0.363019	1.13367	-1.03274	-0.808889				11	11	11	24.7	24.7	24.7	53.844	0	186.08	5379700000	140	Q544R6;G3X8T3;P16675;A2A5J9;A2A5J8;A2A5J6	Q544R6;G3X8T3;P16675	Carboxypeptidase;Lysosomal protective protein;Lysosomal protective protein 32 kDa chain;Lysosomal protective protein 20 kDa chain	Ctsa
0.19287	-1.27074	1.30941	0.950177	-0.718148	-0.463564				31	31	31	25.2	25.2	25.2	183.57	0	208.75	1700900000	116	G3X8X6;Q62230;H9KUZ3;Q62230-3;H9KUZ2;Q62230-2	G3X8X6;Q62230;H9KUZ3;Q62230-3	Sialoadhesin	Siglec1
-0.0968979	0.105739	-0.56525	1.84137	-1.11349	-0.171478				8	8	8	12	12	12	94.825	0	23.35	292410000	16	G3X8X7;Q920Q4;Q920Q4-2;A2BI90	G3X8X7;Q920Q4;Q920Q4-2	Vacuolar protein sorting-associated protein 16 homolog	Vps16
-0.530063	-0.698703	-0.486578	1.41836	-0.835948	1.13294				19	19	19	27.9	27.9	27.9	101.09	0	87.313	511000000	45	G3X8Y3;A0A0A6YW80;Q80UM3;A0A0A6YX86;A0A0A6YXF4;E9PZ53;Q9DBB4	G3X8Y3;A0A0A6YW80;Q80UM3	N-alpha-acetyltransferase 15, NatA auxiliary subunit	Naa15
0.336331	-0.839986	1.31224	0.89427	-0.527578	-1.17528				10	10	10	15.2	15.2	15.2	89.466	0	49.23	343830000	25	G3X8Y8;Q9QUN7	G3X8Y8;Q9QUN7	Toll-like receptor;Toll-like receptor 2	Tlr2
-0.741491	0.210988	0.478094	0.958434	0.740316	-1.64634				2	2	2	4.3	4.3	4.3	75.401	0	12.265	36948000	5	G3X920;Q9DBR3;Q9DBR3-3;Q9DBR3-2	G3X920;Q9DBR3;Q9DBR3-3;Q9DBR3-2	Armadillo repeat-containing protein 8	Armc8
0.40455	-0.632024	-0.135788	-1.14929	1.74463	-0.232077				3	3	3	5.1	5.1	5.1	110.76	0	9.9378	124300000	8	G3X928;Q6NZC7	G3X928;Q6NZC7	SEC23-interacting protein	Sec23ip
-0.655438	-0.843438	0.000724825	0.962561	-0.913107	1.4487				7	7	7	7.4	7.4	7.4	119.84	0	24.518	245640000	18	G3X956;Q920B9	G3X956;Q920B9	FACT complex subunit SPT16	Supt16;Supt16h
-0.944192	-1.13041	0.158992	0.663034	-0.262905	1.51548				12	12	12	14.4	14.4	14.4	118.58	0	44.036	372080000	39	G3X972	G3X972		Sec24c
0.0811469	-0.682846	1.01603	0.00471931	-1.51471	1.09566				24	24	24	11.6	11.6	11.6	276.47	0	97.572	1027500000	70	G3X973;Q8R4Y4-2;Q8R4Y4;F7BK35	G3X973;Q8R4Y4-2;Q8R4Y4	Stabilin-1	Stab1
0.210326	-0.605092	-0.934688	1.88587	-0.229759	-0.326653				4	4	4	2.2	2.2	2.2	242.07	0	6.8509	55292000	7	G3X9B1	G3X9B1		Heatr1
-1.19924	-0.826314	0.405628	1.52998	-0.384919	0.474861				28	28	2	42.2	42.2	3.5	97.986	0	206.91	1810800000	111	Q3TCR7;G3X9G4;G3UXX2;E9QLL2;Q8BZ98-2;Q8BZ98;A0A0J9YUE9;A0A0J9YUN4;P39053-5;P39053-3;P39053-6;P39053-4;P39053;G3UY64;F6W8Z8;F2Z460;E0CXZ8	Q3TCR7;G3X9G4		Dnm2
0.279475	0.66321	-1.36847	0.815351	0.771823	-1.16139				3	3	3	1.3	1.3	1.3	344.78	0.0022989	2.7426	47354000	2	G3X9H5;P42859-2;P42859	G3X9H5;P42859-2;P42859	Huntingtin	Htt
0.352097	0.664218	0.8241	-0.92411	-1.57214	0.655831				3	3	3	7	7	7	82.421	0	6.7774	49169000	4	G3X9H7;Q8R1S4-2;Q8R1S4	G3X9H7;Q8R1S4-2;Q8R1S4	Metastasis suppressor protein 1	Mtss1
-0.142319	1.49411	-0.949101	0.926404	-0.4353	-0.893796				11	11	11	77.5	77.5	77.5	18.621	0	124.94	2257800000	98	G3X9L6;Q9DCX2;B1ASE2	G3X9L6;Q9DCX2;B1ASE2	ATP synthase subunit d, mitochondrial	Gm10250;Atp5h
-0.0014904	0.381321	-0.415092	1.77772	-0.915418	-0.827043				12	11	11	56.7	51.9	51.9	26.159	0	110.38	1375800000	75	G3X9V0;Q5SVP3;P97372;E0CZ90	G3X9V0;Q5SVP3;P97372;E0CZ90	Proteasome activator complex subunit 2	Psme2;PSME2b
-0.860101	0.123959	0.664047	1.61589	-0.74807	-0.795728				3	3	3	3.3	3.3	3.3	139.92	0	8.8546	49518000	4	G3XA09;O88879-2;O88879	G3XA09;O88879-2;O88879	Apoptotic protease-activating factor 1	Apaf1
-0.145666	0.678734	-1.00744	1.4141	-1.19854	0.25881				30	30	30	43.6	43.6	43.6	86.805	0	323.31	8287900000	231	G3XA10;Q8VEK3	G3XA10;Q8VEK3	Heterogeneous nuclear ribonucleoprotein U	Hnrnpu
-0.520845	-0.993135	-0.633386	1.38624	-0.371071	1.13219				20	20	20	23.7	23.7	23.7	134.75	0	111.37	1343100000	88	G5E829;Q6Q477-2;F7AAP4;E9Q828;Q6Q477;Q8C048;A2ALL9;Q3UHH0;Q3UHJ3;Q0VF55;F8WHB1;Q9R0K7;S4R1C4	G5E829	Calcium-transporting ATPase	Atp2b1
-0.432215	-0.408649	-0.833739	1.96854	-0.274856	-0.0190832				6	6	6	65.3	65.3	65.3	11.142	0	138.92	1568100000	52	G5E850;Q544Z9;P56395;E0CY88	G5E850;Q544Z9;P56395	Cytochrome b5	Cyb5a
-1.01359	-1.00267	0.741552	-0.235121	1.53668	-0.026846				14	14	14	14.6	14.6	14.6	145.83	0	49.166	454710000	39	G5E866;Q99NB9	G5E866;Q99NB9	Splicing factor 3B subunit 1	Sf3b1
-0.212954	-0.428676	0.472021	-0.321159	1.71585	-1.22508				6	6	6	4.1	4.1	4.1	224.13	0	8.8139	124940000	8	G5E870;A0A087WNZ7;A0A087WRV6;A0A0B4J1N9;A0A087WSG4	G5E870;A0A087WNZ7;A0A087WRV6;A0A0B4J1N9	E3 ubiquitin-protein ligase TRIP12	Trip12
-0.596338	0.465375	1.8366	-0.331258	-0.670933	-0.703444				7	4	3	23.7	14.6	11.7	35.848	0	9.7756	85749000	4	G5E895;D3Z494;S4R2G9	G5E895;D3Z494;S4R2G9		Akr1b10
-0.256898	0.983804	0.222927	0.273849	0.631691	-1.85537				3	3	3	7.6	7.6	7.6	57.685	0	8.3816	44839000	8	G5E897	G5E897		Kdelc2
-0.227889	-1.10607	1.04915	-1.05785	1.22066	0.121996				4	4	4	13.9	13.9	13.9	45.043	0	17.943	104260000	5	G5E899;P22777	G5E899;P22777	Plasminogen activator inhibitor 1	Serpine1
0.565274	0.606348	0.605407	-0.830053	0.711611	-1.65859				4	4	2	7.3	7.3	5.8	84.332	0	40.599	138050000	13	G5E8A0;Q8CI95	G5E8A0;Q8CI95	Oxysterol-binding protein;Oxysterol-binding protein-related protein 11	Osbpl11
1.01734	0.200574	0.00702226	-1.89997	0.128957	0.546084				4	4	4	6.7	6.7	6.7	106.41	0	45.463	143590000	9	G5E8I8;Q8CGZ0	G5E8I8;Q8CGZ0	Calcium homeostasis endoplasmic reticulum protein	Cherp
-0.798559	-0.380077	1.18056	-1.16396	1.21116	-0.0491168				5	5	5	4.8	4.8	4.8	135.97	0	11.552	84425000	9	G5E8J3;Q8K1X1	G5E8J3;Q8K1X1	WD repeat-containing protein 11	Wdr11
-1.0705	0.971939	-0.908995	-0.733292	0.747725	0.99312				22	22	21	59	59	55.4	36.498	0	294.4	21112000000	324	Q564E2;G5E8N5;P06151;D3Z736;D3YZQ9;D3YVR7;D3YZE4;Q548Z6;P00342;A0A0N4SVV8	Q564E2;G5E8N5;P06151;D3Z736;D3YZQ9	L-lactate dehydrogenase;L-lactate dehydrogenase A chain	Ldha
0.361359	-1.12692	-0.436875	1.22767	-0.987578	0.962351				20	3	0	59.3	10.1	0	28.556	0	12.059	140080000	12	G5E8R1;G5E8R0;E9Q455	G5E8R1;G5E8R0;E9Q455		Tpm1
-1.14694	1.26112	0.763064	-0.0645857	0.360956	-1.17361				7	7	7	11	11	11	97.862	0	26.712	108150000	10	G5E8R4;Q922D4-2;Q922D4;Q922D4-3;Q922D4-4	G5E8R4;Q922D4-2;Q922D4;Q922D4-3;Q922D4-4	Serine/threonine-protein phosphatase 6 regulatory subunit 3	Ppp6r3
0.111279	-0.687132	0.117002	1.43495	-1.47959	0.503498				13	13	13	31.3	31.3	31.3	39.736	0	53.892	3005900000	69	G5E902;Q8VEM8	G5E902;Q8VEM8	Phosphate carrier protein, mitochondrial	Slc25a3
0.619223	0.728943	0.213538	-0.133667	0.511154	-1.93919				5	5	5	14.3	14.3	14.3	59.308	0	54.787	401120000	26	H3BJ30;H3BJW3;Q6NVF9;H3BKW0;H3BLM9	H3BJ30;H3BJW3;Q6NVF9;H3BKW0	Cleavage and polyadenylation specificity factor subunit 6	Cpsf6
-0.0567228	-0.689231	-1.01957	0.96015	1.46005	-0.654668				19	19	19	24.1	24.1	24.1	108.59	0	93.855	587690000	45	H3BJU7;H3BJX8;H3BJ45;H3BJ40;H3BKH9;Q60875-5;Q60875-4;Q60875;Q60875-2;Q60875-3;H3BJM4;H3BJ48;H3BLJ1;H3BIX8;H3BLF9;H3BJ59;H3BL15	H3BJU7;H3BJX8;H3BJ45;H3BJ40;H3BKH9;Q60875-5;Q60875-4;Q60875	Rho guanine nucleotide exchange factor 2	Arhgef2
0.631995	0.484345	0.406471	0.105416	0.38257	-2.0108				3	3	3	22.1	22.1	22.1	21.95	0	21.449	294200000	19	H3BJA3;Q4FJZ6;O09172;A0A0G2JDI4;F6VNW5	H3BJA3;Q4FJZ6;O09172;A0A0G2JDI4;F6VNW5	Glutamate--cysteine ligase regulatory subunit	Gclm
-0.429481	0.818187	0.0350198	1.21368	-1.63458	-0.00282625				15	15	15	79.2	79.2	79.2	28.553	0	276.17	5515300000	91	H3BLJ9;H3BJL6;H3BKH6;Q9R0P3;H3BJP2;H3BK43;H3BJC6;H3BL99	H3BLJ9;H3BJL6;H3BKH6;Q9R0P3;H3BJP2;H3BK43	S-formylglutathione hydrolase	Esd
-0.455425	-0.276776	1.72287	0.474467	-0.258599	-1.20653				14	14	14	24.7	24.7	24.7	86.677	0	105.3	422360000	42	Q5JC28;H3BK65;P42567;F6W2Q5;A0A0R4J0A0;P42567-2;H3BJB8	Q5JC28;H3BK65;P42567;F6W2Q5	Epidermal growth factor receptor substrate 15	Eps15
0.923269	-0.918764	-0.778879	1.50766	-0.0883546	-0.644934				12	12	12	25.3	25.3	25.3	81.373	0	38.976	306590000	28	H3BKN0;Q1HFZ0;Q1HFZ0-2	H3BKN0;Q1HFZ0;Q1HFZ0-2	tRNA (cytosine(34)-C(5))-methyltransferase	Nsun2
0.23617	0.395217	0.3688	-1.94522	0.931648	0.0133801				1	1	1	6.3	6.3	6.3	34.764	0	12.267	171760000	10	H3BKY1;H9H9R4;Q9JHJ3	H3BKY1;H9H9R4;Q9JHJ3	Lysosomal protein NCU-G1	0610031J06Rik
1.24736	1.24292	-0.239918	-0.44768	-0.810702	-0.99198				3	3	3	6.8	6.8	6.8	69.986	0	15.054	92575000	8	H3BLL3;Q921G6;H3BIX9;H3BK42	H3BLL3;Q921G6;H3BIX9	Leucine-rich repeat and calponin homology domain-containing protein 4	Lrch4
-0.00359309	-1.61621	0.577921	-0.698742	0.711085	1.02954				7	7	7	9.5	9.5	9.5	113.23	0	19.33	152260000	18	H7BX01;P58281;P58281-2;E0CXD1;F6U775	H7BX01;P58281;P58281-2;E0CXD1	Dynamin-like 120 kDa protein, mitochondrial;Dynamin-like 120 kDa protein, form S1	Opa1
0.219771	0.0748535	-0.227543	1.55841	-0.0562553	-1.56924				6	6	6	11.1	11.1	11.1	68.644	0	16.115	150410000	13	H7BX88;P47934;B7ZDD7	H7BX88;P47934;B7ZDD7	Carnitine O-acetyltransferase	Crat
-0.0525606	-1.54909	-0.145733	1.19013	-0.430117	0.987375				14	14	13	50.6	50.6	47.8	28.329	0	92.3	1781700000	153	H7BX95;Q6PDM2;Q6PDM2-3;Q6PDM2-2;F7AI47;F6QXN3	H7BX95;Q6PDM2;Q6PDM2-3;Q6PDM2-2	Serine/arginine-rich splicing factor 1	Srsf1
-0.330563	1.36329	-0.751148	-0.832837	1.17629	-0.625033				12	12	12	53.7	53.7	53.7	23.072	0	137.13	3418000000	136	I7HLV2;Q6ZWV3;P86048;B7FAU6	I7HLV2;Q6ZWV3;P86048	60S ribosomal protein L10;60S ribosomal protein L10-like	Rpl10;Rpl10l
-0.92525	-0.46989	-0.301397	1.38963	-0.809383	1.11629				34	34	28	37.2	37.2	31.1	114.86	0	297.88	3234600000	158	J3KMM5;O55143;O55143-2;Q8R429	J3KMM5;O55143;O55143-2	Calcium-transporting ATPase;Sarcoplasmic/endoplasmic reticulum calcium ATPase 2	Atp2a2
0.528361	-1.40335	0.764475	0.0673539	1.06118	-1.01802				3	3	3	4.9	4.9	4.9	89.827	0	11.201	59274000	5	J3QJV7;O35551-2;O35551-3;O35551-5;O35551;O35551-6;O35551-4	J3QJV7;O35551-2;O35551-3;O35551-5;O35551;O35551-6	Rab GTPase-binding effector protein 1	Rabep1
0.270864	0.370875	0.439162	0.195887	0.729589	-2.00638				4	4	4	15.9	15.9	15.9	35.169	0	14.808	106000000	9	J3QMM7;K3W4M4;Q9CZ42-3;Q9CZ42;J3QN06;Q9CZ42-2;J3QPU6	J3QMM7;K3W4M4;Q9CZ42-3;Q9CZ42;J3QN06;Q9CZ42-2	ATP-dependent (S)-NAD(P)H-hydrate dehydratase	Carkd
0.0810362	0.254908	-1.99961	0.62467	0.523384	0.515615				4	4	4	44.6	44.6	44.6	19.102	0	16.632	180850000	7	J3QMV5;Q9Z2L7-2;Q9Z2L7;J3QPM4	J3QMV5;Q9Z2L7-2;Q9Z2L7	Cytokine receptor-like factor 3	Crlf3
0.567118	0.731138	0.694586	-1.34161	0.582513	-1.23375				10	10	10	28.5	28.5	28.5	52.779	0	36.233	504980000	35	J3QN31;P28650;P28650-2	J3QN31;P28650;P28650-2	Adenylosuccinate synthetase isozyme 1	Adssl1
-1.26125	-0.876066	0.531938	-0.355676	0.5872	1.37386				3	3	3	10.4	10.4	10.4	46.584	0	13.387	91982000	7	Q3UJ34;J3QNG0;P16460	Q3UJ34;J3QNG0;P16460	Argininosuccinate synthase	Ass1;Gm5424
-1.17248	-0.237851	1.76057	-0.232981	-0.51027	0.393003				5	4	4	19.6	17.9	17.9	47.106	0	29.716	188250000	7	J3QNU6;Q8BWG8-2;Q8BWG8;E0CY53;F7DF62	J3QNU6;Q8BWG8-2;Q8BWG8	Beta-arrestin-1	Arrb1
-1.16852	-0.298273	1.83053	-0.374526	-0.159556	0.170344				7	1	1	3.4	0.6	0.6	228.56	0.00036036	4.0377	957100000	9	K3W4R2;Q6URW6-2;Q6URW6;Q6URW6-3;A0A140LI60	K3W4R2;Q6URW6-2;Q6URW6;Q6URW6-3	Myosin-14	Myh14
0.0480775	-0.95632	-0.83527	1.61303	-0.557286	0.687765				5	5	5	22.5	22.5	22.5	41.926	0	45.212	288730000	17	K3W4S6;Q9R062;V9GX26	K3W4S6;Q9R062;V9GX26	Glycogenin-1	Gyg;Gyg1
-0.0731102	-1.01264	1.54839	-0.474024	0.826344	-0.814957				18	18	17	28.9	28.9	27.9	96.426	0	172.27	1996000000	89	K3W4T3;Q9Z1G4-3;Q9Z1G4-2;Q9Z1G4;A2A599	K3W4T3;Q9Z1G4-3;Q9Z1G4-2;Q9Z1G4	V-type proton ATPase 116 kDa subunit a isoform 1	Atp6v0a1
1.23794	0.903002	-0.127599	-0.244814	-0.172926	-1.59561				7	7	7	6.5	6.5	6.5	211.81	0	33.001	145890000	12	K4DI77;Q5ND34-2;Q5ND34;Q5ND34-3;F6XD87	K4DI77;Q5ND34-2;Q5ND34;Q5ND34-3	WD repeat-containing protein 81	Wdr81
0.408296	1.21476	-1.18572	0.970978	-0.797063	-0.611243				11	10	6	47.4	41.7	24.5	21.45	0	60.409	4263500000	95	K7Q7T7;Q3TLP8;P63001;Q14A12;P60764;A2AC13	K7Q7T7;Q3TLP8;P63001;Q14A12;P60764	Ras-related C3 botulinum toxin substrate 1;Ras-related C3 botulinum toxin substrate 3	Rac1;Rac3
0.939945	-0.782665	1.39663	-0.513884	-1.13176	0.0917334				23	23	23	13.3	13.3	13.3	280.78	0	117.53	681350000	48	L7N451;Q80SU7;H3BL64	L7N451;Q80SU7	Interferon-induced very large GTPase 1	Gvin1
0.841574	0.903748	0.309599	0.448331	-1.10162	-1.40163				2	2	2	19.2	19.2	19.2	23.183	0	6.7787	75261000	5	L7N466;Q9D110	L7N466;Q9D110	5-formyltetrahydrofolate cyclo-ligase	Mthfsl;Mthfs
0.0168516	0.680156	-0.038735	-1.09475	1.4914	-1.05492				4	4	4	40.6	40.6	40.6	14.376	0	19.755	162170000	16	M0QWY0;M0QWP2;Q3TPU5;O70378	M0QWY0;M0QWP2;Q3TPU5;O70378	ER membrane protein complex subunit 8	Emc8
-1.39663	0.336528	-0.0514524	1.26901	-0.888286	0.730829				3	3	3	29	29	29	11.351	0	8.5966	148430000	10	M0QWS4;Q9CR09	M0QWS4;Q9CR09	Ubiquitin-fold modifier-conjugating enzyme 1	Ufc1
-0.722517	-0.807479	1.70794	-0.562111	-0.317391	0.70156				27	27	27	53.1	53.1	53.1	79.871	0	323.31	2562000000	137	O08529	O08529	Calpain-2 catalytic subunit	Capn2
0.491106	-0.652218	1.50106	-0.747514	0.524136	-1.11657				14	14	12	39.6	39.6	37.7	52.763	0	175.78	1425300000	94	Q6P1B9;O08539-2;O08539;A0A0G2JEG8;Q7TQF7	Q6P1B9;O08539-2;O08539	Myc box-dependent-interacting protein 1	Bin1
0.26732	1.24491	-1.64443	0.658366	-0.0364803	-0.489689				11	11	11	43.7	43.7	43.7	24.74	0	83.885	745440000	33	O08547;E9Q6R3;A0A0G2JF08;D6RES2	O08547;E9Q6R3	Vesicle-trafficking protein SEC22b	Sec22b
-0.240625	0.32552	-0.22726	1.82705	-0.725537	-0.95915				23	23	18	61.7	61.7	50.5	62.277	0	323.31	8857000000	292	O08553	O08553	Dihydropyrimidinase-related protein 2	Dpysl2
1.0297	0.973863	0.501577	-0.199313	-1.00869	-1.29713				3	3	3	7.3	7.3	7.3	72.3	0	8.1331	69798000	6	O08582	O08582	GTP-binding protein 1	Gtpbp1
-0.0030436	0.348623	-0.565973	1.67726	-0.143759	-1.31311				5	5	5	25.5	25.5	25.5	26.94	0	105.32	816270000	27	O08583;O08583-2;Q9JJW6-2;G3X9I4;Q9JJW6	O08583;O08583-2;Q9JJW6-2	THO complex subunit 4;Aly/REF export factor 2	Alyref;Alyref2
-0.117083	-0.450625	1.2263	0.555889	0.449389	-1.66387				9	9	9	27.3	27.3	27.3	50.526	0	53.423	9803300000	37	Q3TMN1;Q58E65;Q3UI33;O08663;M0QW69;M0QWM9;M0QWX0;M0QW48	Q3TMN1;Q58E65;Q3UI33;O08663;M0QW69;M0QWM9	Methionine aminopeptidase 2;Methionine aminopeptidase	Metap2
0.750023	1.23532	-1.20382	0.649697	-0.805	-0.626218				2	2	2	41.7	41.7	41.7	16.402	0	17.409	66908000	5	Q91WX5;O08734	Q91WX5;O08734	Bcl-2 homologous antagonist/killer	Bak1
-1.20506	1.47933	0.756185	-0.769592	-0.414426	0.153568				2	2	2	7.6	7.6	7.6	31.595	0.00035791	3.9193	21798000	5	Q3TPJ9;O08738	Q3TPJ9;O08738	Caspase-6;Caspase-6 subunit p18;Caspase-6 subunit p11	Casp6
-0.181829	-0.0118182	1.01903	0.280252	0.719704	-1.82534				11	11	11	16.6	16.6	16.6	88.651	0	20.453	132520000	11	O08739	O08739	AMP deaminase 3	Ampd3
0.457459	-0.798452	-1.24286	1.46888	0.528806	-0.413839				11	11	11	32.2	32.2	32.2	54.272	0	103.45	1312200000	88	O08749	O08749	Dihydrolipoyl dehydrogenase, mitochondrial	Dld
-0.0310767	0.138403	-1.45391	1.34186	-0.727508	0.732231				4	4	4	5.8	5.8	5.8	87.699	0	8.8445	120070000	15	O08759-3;O08759-2;O08759;A0A0J9YUK0	O08759-3;O08759-2;O08759	Ubiquitin-protein ligase E3A	Ube3a
0.163721	-1.53381	-0.285785	1.20399	-0.476637	0.928527				13	13	13	29	29	29	59.559	0	73.506	1066400000	55	O08795-2;O08795	O08795-2;O08795	Glucosidase 2 subunit beta	Prkcsh
-0.387284	-0.0376688	1.81031	0.234149	-0.489469	-1.13003				5	5	5	18.7	18.7	18.7	42.15	0	24.82	181500000	11	O08800	O08800	Serpin B8	Serpinb8
0.689646	-1.58299	0.619242	1.09309	-0.180519	-0.63846				10	9	9	45.3	45.3	45.3	31.052	0	87.068	10417000000	113	O08807;B1AZS9	O08807;B1AZS9	Peroxiredoxin-4	Prdx4
-1.33877	0.74442	-0.381079	1.4628	-0.59706	0.109686				6	6	6	27.5	27.5	27.5	32.251	0	37.058	325530000	18	Q3TMX0;O08992;H3BLG5;A2AKJ9;A2AKJ6	Q3TMX0;O08992;H3BLG5;A2AKJ9;A2AKJ6	Syntenin-1	Sdcbp
0.638887	1.46359	-1.21088	-0.855711	0.33605	-0.371934				4	4	4	58.8	58.8	58.8	7.3384	0	24.137	644600000	26	O08997	O08997	Copper transport protein ATOX1	Atox1
0.24681	0.230595	0.734987	-1.90391	0.836543	-0.145026				2	2	2	10.2	10.2	10.2	38.241	0	27.562	195940000	7	O09005	O09005	Sphingolipid delta(4)-desaturase DES1	Degs1
0.247131	1.25888	0.777054	-1.40012	-0.888798	0.00584762				4	4	4	9.6	9.6	9.6	53.575	0	46.451	473150000	16	Q5U7A4;O09047	Q5U7A4;O09047	C3a anaphylatoxin chemotactic receptor	C3ar1
0.152994	0.658876	1.21015	0.38004	-1.35698	-1.04508				8	8	8	40	40	40	26.372	0	96.329	1601400000	60	Q6RI64;O09061	Q6RI64;O09061	Proteasome subunit beta type;Proteasome subunit beta type-1	Psmb1
0.592632	0.808133	-0.830299	0.549596	-1.65021	0.53015				6	6	3	20.5	20.5	13.9	55.074	0	25.554	322720000	16	Q58E49;O09106;D3YYI8	Q58E49;O09106;D3YYI8	Histone deacetylase;Histone deacetylase 1	Hdac1;Gm10093
-0.112089	-1.36607	0.637479	0.454192	-0.909917	1.29641				3	3	3	15	15	15	35.836	0	9.4808	55053000	10	O09110-2;O09110;A0A0R4J1Q6	O09110-2;O09110	Dual specificity mitogen-activated protein kinase kinase 3	Map2k3
0.536068	0.454455	0.399798	0.750554	-0.206939	-1.93394				3	3	3	32.5	32.5	32.5	17.444	0	8.4267	73277000	7	O09111	O09111	NADH dehydrogenase [ubiquinone] 1 beta subcomplex subunit 11, mitochondrial	Ndufb11
-0.495953	-0.676667	-0.358471	0.925059	-0.94764	1.55367				12	12	12	57.1	57.1	57.1	27.497	0	46.826	743530000	64	O09131;D3Z1Q9;Q8K2Q2	O09131	Glutathione S-transferase omega-1	Gsto1
0.735564	0.871671	0.532075	-0.225132	-0.0815007	-1.83268				20	20	20	22.7	22.7	22.7	114.65	0	249.55	4190200000	159	O09159	O09159	Lysosomal alpha-mannosidase	Man2b1
-0.265041	-0.589815	-1.40684	1.35272	0.0303839	0.878586				6	6	6	36.9	36.9	36.9	18.579	0	54.243	1425600000	37	Q9CQM8;O09167;A0A140T8K5	Q9CQM8;O09167;A0A140T8K5	60S ribosomal protein L21	Rpl21
0.458429	0.671617	0.339664	-1.85573	0.786796	-0.400778				4	4	4	20.2	20.2	20.2	32.97	0	53.912	145360000	24	O35075	O35075	Down syndrome critical region protein 3 homolog	Dscr3
0.655578	0.627846	-0.0580983	1.11914	-1.46541	-0.879063				2	2	2	5.2	5.2	5.2	54.043	0	13.285	177390000	16	O35114	O35114	Lysosome membrane protein 2	Scarb2
-0.457984	1.61452	0.100952	0.0812709	0.12769	-1.46645				2	2	2	24.6	24.6	24.6	13.194	0	9.9636	41798000	4	O35127	O35127	Protein C10	Grcc10
-0.989722	-0.0591349	-0.553789	0.997099	-0.822553	1.4281				15	15	15	55.2	55.2	55.2	33.296	0	158.55	2118700000	122	Q3V235;O35129;F6QPR1;F6Q8V7	Q3V235;O35129;F6QPR1	Prohibitin-2	Phb2
-0.171592	1.8957	-0.231096	-1.06964	0.000133889	-0.423498				6	6	3	66.9	66.9	30.5	13.077	0	53.207	583030000	29	Q3UNI8;O35215;G3UZN1	Q3UNI8;O35215;G3UZN1	D-dopachrome decarboxylase	Ddt
0.863349	0.135108	-1.95604	0.361606	0.523751	0.0722227				8	8	8	36.1	36.1	36.1	37.964	0	69.3	307440000	23	O35226-4;O35226;O35226-5;O35226-3;O35226-2	O35226-4;O35226;O35226-5;O35226-3;O35226-2	26S proteasome non-ATPase regulatory subunit 4	Psmd4
0.244725	-0.633259	-0.448038	1.79892	-1.0465	0.0841501				13	13	13	19	19	19	91.006	0	48.487	772120000	40	Q3UKJ6;O35286;A0A0G2JG10;Q497W9;A0A0G2JGQ5;Q05BH3;G3X8X0;A2A4N9;A2A4P0	Q3UKJ6;O35286;A0A0G2JG10;Q497W9	Putative pre-mRNA-splicing factor ATP-dependent RNA helicase DHX15	Dhx15
-1.71593	0.393476	1.14068	-0.389145	-0.0921631	0.663077				5	5	5	35.5	35.5	35.5	33.901	0	66.251	156530000	13	O35295	O35295	Transcriptional activator protein Pur-beta	Purb
0.0448487	0.627821	1.49175	-0.376904	-0.328573	-1.45894				4	4	4	11.7	11.7	11.7	65.154	0	58.223	301680000	30	O35298	O35298	Acyloxyacyl hydrolase;Acyloxyacyl hydrolase small subunit;Acyloxyacyl hydrolase large subunit	Aoah
-0.589074	-0.52227	-0.744387	-0.555261	1.75838	0.652613				8	8	7	25.9	25.9	22.6	30.978	0	34.138	435940000	23	Q9D8S5;O35326	Q9D8S5;O35326	Serine/arginine-rich splicing factor 5	Srsf5
-0.254931	0.228409	0.517575	1.49196	-0.531703	-1.45131				7	7	4	16.1	16.1	10.4	57.772	0	26.843	340600000	25	Q543M7;O35344	Q543M7;O35344	Importin subunit alpha;Importin subunit alpha-4	Kpna3
0.940145	-0.711068	0.49286	1.21784	-1.0093	-0.930474				4	4	2	14.6	14.6	9.9	59.602	0	24.997	141380000	14	Q4FJZ2;Q8BH30;O35345	Q4FJZ2;Q8BH30;O35345	Importin subunit alpha;Importin subunit alpha-7	Kpna6
-0.957882	-0.890307	-0.0314613	0.80699	-0.479125	1.55178				16	16	16	25.2	25.2	25.2	82.105	0	65.661	466850000	42	Q3TI07;O35350	Q3TI07;O35350	Calpain-1 catalytic subunit	Capn1
-0.148817	-1.26722	-0.278909	1.80398	0.0757882	-0.184822				4	4	4	6	6	6	101.42	0	15.205	91498000	9	O35375-5;O35375-6;O35375-2;O35375-3;O35375-4;O35375	O35375-5;O35375-6;O35375-2;O35375-3;O35375-4;O35375	Neuropilin-2	Nrp2
0.915547	-1.82815	-0.0936891	0.894715	0.0103223	0.101253				12	12	10	33.2	33.2	30	28.537	0	110.6	1756500000	88	O35381;D3YYE1;D3Z7M9;F6UFG6;Q64G17	O35381;D3YYE1;D3Z7M9;F6UFG6	Acidic leucine-rich nuclear phosphoprotein 32 family member A	Anp32a
-0.636987	-1.10663	0.106405	1.58165	-0.626109	0.681675				5	5	5	11.5	11.5	11.5	54.388	0	16.446	779050000	26	O35405	O35405	Phospholipase D3	Pld3
1.39385	0.35602	0.81451	-1.01113	-0.915049	-0.638206				6	6	6	21.7	21.7	21.7	36.118	0	32.117	126420000	13	O35459;F7B227	O35459;F7B227	Delta(3,5)-Delta(2,4)-dienoyl-CoA isomerase, mitochondrial	Ech1
1.03841	0.893361	-0.494732	0.366525	-0.154095	-1.64947				3	3	3	11.7	11.7	11.7	43.528	0	43.344	143460000	15	O35465;O35465-2;F6WP10	O35465;O35465-2	Peptidyl-prolyl cis-trans isomerase FKBP8	Fkbp8
0.150573	-0.0352027	-0.852182	1.1635	-1.39764	0.970951				6	6	6	33.2	33.2	33.2	34.577	0	50.548	532160000	29	O35593	O35593	26S proteasome non-ATPase regulatory subunit 14	Psmd14
-0.139171	-1.82787	0.836068	0.934012	-0.0575945	0.254561				6	6	6	4.9	4.9	4.9	142.88	0	28.331	797550000	55	O35604	O35604	Niemann-Pick C1 protein	Npc1
-0.232963	0.133858	-0.555451	1.94213	-0.739914	-0.547663				22	22	22	56	56	56	36.384	0	249.03	3482600000	165	O35639;Q3TET3;A0A0G2JDV9;A0A0G2JGL7	O35639;Q3TET3	Annexin A3;Annexin	Anxa3
-0.952576	-0.627802	0.124434	0.482496	-0.73319	1.70664				33	18	18	39.4	26.6	26.6	101.19	0	112.42	1139400000	75	Q5SVG5;Q5SVG4;O35643;Q5SWR0	Q5SVG5;Q5SVG4;O35643	AP-1 complex subunit beta-1	Ap1b1
0.170763	-0.118731	0.940284	0.770451	0.0997736	-1.86254				2	2	2	4.6	4.6	4.6	44.591	0.0010249	3.2656	74591000	7	Q3UL64;O35657	Q3UL64;O35657	Sialidase-1	Neu1
-0.57546	0.508456	-1.13985	1.16126	0.961277	-0.915685				4	4	4	13.4	13.4	13.4	35.284	0	33.791	189110000	16	Q0VE46;O35682;A0A0N4SW94	Q0VE46;O35682;A0A0N4SW94	Myeloid-associated differentiation marker	Myadm
0.350058	-1.04464	-0.439938	1.09276	-1.07403	1.11579				7	7	7	25.9	25.9	25.9	38.358	0	51.767	239240000	13	O35685	O35685	Nuclear migration protein nudC	Nudc
0.047273	0.9013	1.38191	-1.30805	-0.656249	-0.366188				2	2	2	7.4	7.4	7.4	52.534	0	17.544	89489000	6	O35704	O35704	Serine palmitoyltransferase 1	Sptlc1
-0.722827	0.0940333	-1.44654	1.391	0.0203211	0.664014				9	3	3	30.5	10	10	49.199	0	18.933	514630000	19	Q811L7;Q8C2Q7;O35737	Q811L7;Q8C2Q7;O35737	Heterogeneous nuclear ribonucleoprotein H;Heterogeneous nuclear ribonucleoprotein H, N-terminally processed	Hnrnph1
0.388761	0.800314	0.777923	-1.57431	0.527412	-0.920098				14	14	14	49.5	49.5	49.5	44.458	0	52.929	885960000	58	O35744;Q91Z98;F6RU51	O35744	Chitinase-like protein 3	Chil3
-0.776133	-0.803304	0.48692	1.38773	-1.02677	0.731553				9	9	9	22	22	22	56.784	0	85.04	526480000	32	O35841	O35841	Apoptosis inhibitor 5	Api5
0.85591	0.647502	0.755884	-1.23895	0.27125	-1.2916				9	9	9	31.8	31.8	31.8	44.127	0	148.09	800360000	38	Q3ULU3;O35855;O88374	Q3ULU3;O35855;O88374	Branched-chain-amino-acid aminotransferase;Branched-chain-amino-acid aminotransferase, mitochondrial	Bcat2
-0.62974	0.2075	0.889697	-1.61639	1.0725	0.0764302				5	5	5	12.8	12.8	12.8	51.091	0	15.552	149400000	15	O35857	O35857	Mitochondrial import inner membrane translocase subunit TIM44	Timm44
-0.794949	0.286886	1.15654	-1.06582	1.13741	-0.720065				5	5	5	17.7	17.7	17.7	37.548	0	14.714	60289000	13	O35864;A0A087WQA8;A0A087WQ60;A0A087WRH6	O35864;A0A087WQA8	COP9 signalosome complex subunit 5	Cops5
-0.347062	-1.55595	-0.259389	1.14879	-0.0213272	1.03494				10	10	3	42.5	42.5	12.4	37.063	0	84.739	754420000	33	Q3TUF3;O35887;G3V004;G3UWR0;G3UXA8;G3UY49;G3UWV3;G3UXA3	Q3TUF3;O35887;G3V004;G3UWR0;G3UXA8	Calumenin	Calu
0.894851	0.51518	-0.168117	0.658539	-1.86292	-0.037529				4	4	4	8.5	8.5	8.5	68.123	0	28.458	158290000	11	Q8C405;O35892-2;O35892;Q3U5P2;E9QA05;D6RIJ4;E9Q4Y0;Q99388;F6WL90	Q8C405;O35892-2;O35892;Q3U5P2;E9QA05;D6RIJ4;E9Q4Y0;Q99388	Nuclear autoantigen Sp-100;Component of Sp100-rs	Sp100;Csprs
0.685459	1.25054	0.519677	-1.20754	-0.144914	-1.10322				1	1	1	20	20	20	10.834	0	16.337	101260000	9	Q3U9X2;O35901;O35900	Q3U9X2;O35901;O35900	U6 snRNA-associated Sm-like protein LSm2	Lsm2
0.967376	-0.22855	-0.745493	1.18825	0.229633	-1.41121				2	2	2	11.1	11.1	11.1	22.924	0	6.4647	49879000	3	Q3TV21;O35943	Q3TV21;O35943	Frataxin, mitochondrial;Frataxin intermediate form;Frataxin mature form	Fxn
0.246371	-0.417595	-0.761156	-1.0153	0.180755	1.76693				4	4	4	20.1	20.1	20.1	29.063	0	33.336	280900000	25	O35955	O35955	Proteasome subunit beta type-10	Psmb10
0.941738	0.987947	-0.745811	-1.28995	-0.621965	0.728041				3	3	3	21.6	21.6	21.6	26.336	0	15.433	73566000	6	O35969;O35969-2	O35969;O35969-2	Guanidinoacetate N-methyltransferase	Gamt
0.0772221	-0.412759	-1.1483	1.79765	-0.491791	0.177977				11	11	11	28.8	28.8	28.8	49.027	0	58.813	1695200000	77	O54734	O54734	Dolichyl-diphosphooligosaccharide--protein glycosyltransferase 48 kDa subunit	Ddost
0.265123	1.24646	0.515893	-1.38721	0.38008	-1.02034				19	19	19	21.1	21.1	21.1	135.08	0	174.48	1316100000	74	O54774	O54774	AP-3 complex subunit delta-1	Ap3d1
1.00459	0.879896	0.782514	-0.562615	-0.860458	-1.24392				14	14	14	19.2	19.2	19.2	115.61	0	152.62	840620000	54	O54782;F6TMZ3;F6Z025	O54782;F6TMZ3	Epididymis-specific alpha-mannosidase	Man2b2
0.259135	-1.22528	0.273076	1.40999	-1.10408	0.387168				6	6	6	13	13	13	66.471	0	22.023	162230000	21	O54824-2;O54824	O54824-2;O54824	Pro-interleukin-16;Interleukin-16	Il16
-1.15935	0.999152	0.154358	1.09494	0.104221	-1.19332				2	2	2	3.9	3.9	3.9	49.783	0.0010044	3.0063	41656000	6	O54825	O54825	Bystin	Bysl
0.026215	-0.686982	0.546158	-1.14535	1.66039	-0.400438				5	5	5	14.3	14.3	14.3	41.215	0	13.632	118880000	13	Q545V8;O54833	Q545V8;O54833	Casein kinase II subunit alpha	Csnk2a2
1.09001	0.0228558	0.363465	-0.59125	0.769484	-1.65456				2	2	2	6.8	6.8	6.8	46.638	0	16.116	66513000	9	O54941	O54941	SWI/SNF-related matrix-associated actin-dependent regulator of chromatin subfamily E member 1	Smarce1
-1.28581	-0.711761	0.118099	1.35425	-0.39092	0.916146				1	1	1	3.3	3.3	3.3	37.52	0.0010356	3.4226	31675000	5	Q3TWR3;O54950	Q3TWR3;O54950	5-AMP-activated protein kinase subunit gamma-1	Prkag1
-0.384341	-1.51767	0.356103	1.25734	0.776579	-0.488016				6	6	6	57.3	57.3	57.3	10.102	0	50.242	611830000	55	O54962	O54962	Barrier-to-autointegration factor;Barrier-to-autointegration factor, N-terminally processed	Banf1
0.442676	1.07892	0.318182	-1.06625	0.638579	-1.41211				3	3	3	20.1	20.1	20.1	27.465	0	6.4046	149040000	8	Q8C4F9;Q3UTG4;Q8CB78;O54965-2;O54965;A0A0G2JEM4	Q8C4F9;Q3UTG4;Q8CB78;O54965-2;O54965;A0A0G2JEM4	E3 ubiquitin-protein ligase RNF13	Rnf13
-0.0308748	-0.994797	0.0199506	1.8631	-0.136849	-0.720529				9	9	9	31.3	31.3	31.3	38.822	0	42.999	698890000	39	O54984	O54984	ATPase Asna1	Asna1
0.562304	-0.469448	-0.756205	1.24258	-1.33361	0.754378				9	9	8	7.4	7.4	6.7	137.71	0	16.596	294970000	15	O54988-2;O54988	O54988-2;O54988	STE20-like serine/threonine-protein kinase	Slk
0.190829	-0.345775	-0.796512	1.90739	-0.717288	-0.238645				5	5	5	30.6	30.6	30.6	20.302	0	21.045	280650000	26	Q3U9K9;O55013	Q3U9K9;O55013	Trafficking protein particle complex subunit 3	Trappc3
-1.74865	0.178273	-0.00327636	0.680566	-0.277492	1.17058				4	4	3	31.8	31.8	27.2	21.694	0	33.445	215960000	18	Q3TXU8;O55022	Q3TXU8;O55022	Membrane-associated progesterone receptor component 1	Pgrmc1
-0.165771	0.956926	-0.923889	1.37614	-1.1396	-0.103809				6	6	6	24.2	24.2	24.2	30.429	0	35.271	386030000	23	Q924B0;O55023;Q80ZJ2;D3Z703;A0A0A6YW07	Q924B0;O55023;Q80ZJ2	Inositol monophosphatase 1	Impa1
-0.5885	-0.608336	1.39949	-0.382305	1.12971	-0.950061				21	21	21	31.7	31.7	31.7	102.45	0	197.57	1792900000	109	O55029	O55029	Coatomer subunit beta	Copb2
1.22295	0.619285	-0.245246	-0.467081	-1.61477	0.484865				4	3	3	5	4	4	111.9	0	8.0085	73266000	6	O55098	O55098	Serine/threonine-protein kinase 10	Stk10
0.935027	0.630624	-1.9158	0.16126	0.177807	0.0110844				6	6	5	10.1	10.1	9.2	85.965	0	12.536	156460000	16	O55106;F8WH41;F6Z700	O55106;F8WH41	Striatin	Strn
-0.197066	0.431549	-0.819976	1.43957	0.485503	-1.33958				1	1	1	3.9	3.9	3.9	32.898	0.002324	2.8871	55068000	7	Q7TMG8;O55126	Q7TMG8;O55126	Protein NipSnap homolog 2	Gbas
0.5654	0.0197785	-0.860373	1.22904	-1.47046	0.516622				5	5	5	37.1	37.1	37.1	26.511	0	98.252	786350000	20	Q545K4;O55135;A6PWZ2;D6RG53;D6RJJ3;B1AZQ4	Q545K4;O55135	Eukaryotic translation initiation factor 6	Eif6
-0.935241	-0.324828	-0.277989	0.73131	-0.838057	1.6448				9	9	9	36.4	36.4	36.4	12.554	0	19.912	1389000000	38	Q6ZWX1;O55142	Q6ZWX1;O55142	60S ribosomal protein L35a	Rpl35a
0.182134	0.667904	1.30276	-0.950111	0.172474	-1.37516				4	4	4	7.2	7.2	7.2	98.309	0	14.973	36261000	4	O55201-2;O55201;A0A140LJ34	O55201-2;O55201	Transcription elongation factor SPT5	Supt5h
-0.761953	-0.151131	-1.13723	1.07357	-0.370033	1.34677				13	13	13	33.2	33.2	33.2	51.373	0	46.828	642280000	47	O55222;F6Q5Z1;D3YZA5	O55222	Integrin-linked protein kinase	Ilk
-0.379791	0.306008	-0.842981	1.14424	-1.27914	1.05167				3	3	3	13.3	13.3	13.3	28.532	0	25.307	89972000	9	O55234	O55234	Proteasome subunit beta type-5	Psmb5
0.63181	0.647506	0.295997	0.949441	-1.21084	-1.31391				13	13	13	28.6	28.6	28.6	59.485	0	72.625	838030000	56	O70145;A0A087WPH0	O70145	Neutrophil cytosol factor 2	Ncf2
0.07017	0.32937	0.0860595	0.391674	1.03462	-1.91189				4	4	4	13.1	13.1	13.1	46.151	0	20.363	206890000	8	Q544E3;O70172;F6RJE8	Q544E3;O70172;F6RJE8	Phosphatidylinositol 5-phosphate 4-kinase type-2 alpha	Pip4k2a
-1.47436	1.43976	0.272953	0.486528	-0.0629165	-0.661961				17	17	17	39.1	39.1	39.1	63.988	0	202.08	1120800000	71	O70194	O70194	Eukaryotic translation initiation factor 3 subunit D	Eif3d
0.352098	0.636208	1.30018	-0.0707874	-0.710926	-1.50677				6	6	6	40.1	40.1	40.1	16.91	0	58.631	793820000	40	Q4FJL9;O70200;G3UYJ2	Q4FJL9;O70200;G3UYJ2	Allograft inflammatory factor 1	Aif1
-0.409058	-1.29039	0.558615	-0.703236	1.49678	0.347297				7	7	7	44	44	44	24.693	0	203.34	2719500000	114	O70251;A0A087WS46;G3UX43;M0QWK5;M0QWH8;G3UZ47	O70251;A0A087WS46	Elongation factor 1-beta	Eef1b
1.50365	0.832163	-0.575512	-0.131991	-0.382745	-1.24556				12	12	12	54.6	54.6	54.6	35.738	0	92.277	1023400000	42	Q544R7;O70252;D3YX62;D3YXN4;D3Z4A2	Q544R7;O70252;D3YX62	Heme oxygenase 2	Hmox2
-0.0778095	1.75648	-1.22888	0.144539	-0.614257	0.01993				10	10	7	23.8	23.8	18.5	56.888	0	84.171	680850000	42	Q3UJC3;O70310	Q3UJC3;O70310	Glycylpeptide N-tetradecanoyltransferase;Glycylpeptide N-tetradecanoyltransferase 1	Nmt1
0.335216	0.121256	-0.979313	1.58389	-1.17947	0.118421				12	12	12	18.5	18.5	18.5	109.94	0	95.721	603980000	42	O70318;Q9WV92-7;Q9WV92-6;Q9WV92-4;Q9WV92-5;Q9WV92-3;Q9WV92;Q9WV92-2;Q9WV92-8	O70318	Band 4.1-like protein 2	Epb41l2
-0.31259	-0.901201	-0.43655	1.61776	-0.784292	0.816869				11	11	11	40	40	40	28.405	0	51.721	970340000	46	Q58EV4;O70435;E0CX62;E0CZ34;F8WH02;E0CYL6;F7BWF9	Q58EV4;O70435;E0CX62	Proteasome subunit alpha type;Proteasome subunit alpha type-3	Psma3
0.0622246	0.207566	-1.09177	1.6276	-1.03029	0.22467				7	7	7	36	36	36	29.736	0	68.937	617140000	40	Q8BH40;O70439	Q8BH40;O70439	Syntaxin-7	Stx7
-1.33704	-0.789714	-0.505223	0.77904	0.856294	0.99664				10	10	10	31.6	31.6	31.6	54.831	0	66.36	362570000	29	Q3TS38;O70475;D3YXP9	Q3TS38;O70475	UDP-glucose 6-dehydrogenase	Ugdh
-0.622173	-0.205551	1.18429	0.105371	1.004	-1.46594				10	10	10	38.5	38.5	38.5	34.741	0	93.59	1483500000	54	O70503;O70503-2	O70503;O70503-2	Estradiol 17-beta-dehydrogenase 12	Hsd17b12
0.775906	-0.0219771	-0.882191	-0.0667368	1.43835	-1.24335				2	2	2	16.9	16.9	16.9	16.534	0	21.881	213180000	12	O70591;F8WJ30	O70591;F8WJ30	Prefoldin subunit 2	Pfdn2
0.0955926	-0.901363	1.08973	1.31029	-0.837338	-0.756908				19	19	19	28.1	28.1	28.1	82.595	0	263.25	3180100000	168	O88325	O88325		Naglu
0.587202	1.10525	0.41993	-0.98954	0.34624	-1.46908				29	29	29	60.9	60.9	60.9	66.406	0	323.31	12279000000	326	Q3TJY2;O88342;A0A0J9YU05	Q3TJY2;O88342	WD repeat-containing protein 1	Wdr1
0.13289	0.994596	-0.0913837	0.355792	0.506029	-1.89792				5	5	5	25.9	25.9	25.9	26.727	0	36.42	157340000	13	Q91XH6;O88384;F6UHS3;E0CYE5	Q91XH6;O88384;F6UHS3	Vesicle transport through interaction with t-SNAREs homolog 1B	Vti1b
0.518394	-0.327358	1.05981	0.77475	-0.361209	-1.66439				7	7	7	30.4	30.4	30.4	34.49	0	69.133	1124600000	38	Q3U6J9;O88531;B1B0P8;B1B0P9	Q3U6J9;O88531;B1B0P8;B1B0P9	Palmitoyl-protein thioesterase 1	Ppt1
0.270118	0.288577	0.358044	-1.97626	0.882377	0.177142				4	4	4	15.1	15.1	15.1	47.832	0	48.448	136980000	12	Q3UQL2;O88543;D3Z036;F6YCA7	Q3UQL2;O88543	COP9 signalosome complex subunit 3	Cops3
0.0458307	-0.629895	0.272029	0.306499	1.49159	-1.48605				15	15	15	52.2	52.2	52.2	46.284	0	99.144	627300000	39	Q14AI7;O88544;F6QTS1;D3YV99;D3Z1R9	Q14AI7;O88544;F6QTS1;D3YV99	COP9 signalosome complex subunit 4	Cops4
0.393438	0.0902714	-1.39299	0.051357	-0.694861	1.55279				18	18	18	58.1	58.1	58.1	37.402	0	219.48	6163200000	172	O88569;O88569-2;O88569-3;A0A0N4SUM2	O88569;O88569-2;O88569-3	Heterogeneous nuclear ribonucleoproteins A2/B1	Hnrnpa2b1
-0.199621	0.0147299	0.8806	-1.44668	1.3267	-0.575726				7	7	7	41.9	41.9	41.9	24.707	0	49.615	281620000	17	O88587-2;O88587;D3Z227	O88587-2;O88587	Catechol O-methyltransferase	Comt
0.572764	1.06959	-0.288854	-1.30678	0.90823	-0.954952				4	4	4	50	50	50	13.553	0	37.033	332130000	20	Q542I7;O88653;A0A0G2JGQ3	Q542I7;O88653;A0A0G2JGQ3	Ragulator complex protein LAMTOR3	Lamtor3
0.435908	0.482013	0.56455	-1.87981	0.767135	-0.369796				3	3	3	18.6	18.6	18.6	24.452	0	27.529	414490000	36	O88668;J3QP41;K4DI63	O88668;J3QP41	Protein CREG1	Creg1
0.475058	0.697114	0.378901	-1.8536	0.727113	-0.42459				3	3	3	15.4	15.4	15.4	29.8	0	25.909	164630000	12	O88696	O88696	ATP-dependent Clp protease proteolytic subunit, mitochondrial	Clpp
1.18688	0.769602	-0.570811	-1.48493	0.530907	-0.431642				9	9	9	29.7	29.7	29.7	57.145	0	60.202	447150000	27	Q3UDC3;O88746	Q3UDC3;O88746	Target of Myb protein 1	Tom1
0.460016	0.888696	0.631956	-1.37752	0.570145	-1.1733				29	29	28	74.6	74.6	72.5	46.674	0	323.31	7371000000	285	O88844;A0A087WPT4;A0A087WRS9;D3YVY3;A0A087WRM4	O88844	Isocitrate dehydrogenase [NADP] cytoplasmic	Idh1
-0.812485	-1.01769	0.733035	1.26162	-0.844348	0.679863				11	11	10	48.4	48.4	44.3	32.549	0	104.88	1200800000	41	O88958;D3Z0R5	O88958	Glucosamine-6-phosphate isomerase 1	Gnpda1
0.670372	0.835025	-0.629253	-1.72735	0.661556	0.189654				4	4	4	8.8	8.8	8.8	80.027	0	10.445	36815000	6	O88967	O88967	ATP-dependent zinc metalloprotease YME1L1	Yme1l1
-0.314567	1.10732	-0.832628	-1.02234	-0.297231	1.35945				7	7	7	38.1	38.1	38.1	26.925	0	32.91	220350000	29	O88983;Q9D0J1;Q8BS59	O88983	Syntaxin-8	Stx8
0.38938	-1.40024	1.53885	-0.320114	-0.548677	0.340796				5	5	5	3.6	3.6	3.6	152.4	0	30.809	87872000	14	O89001	O89001	Carboxypeptidase D	Cpd
0.664852	-1.6028	0.223041	1.28873	-0.0483956	-0.525426				3	3	3	6.2	6.2	6.2	61.341	0	21.102	769920000	18	O89023	O89023	Tripeptidyl-peptidase 1	Tpp1
0.515567	0.109523	-0.362908	1.04103	-1.80434	0.501127				23	23	22	48.2	48.2	46.6	50.989	0	258.57	10683000000	174	Q3U1N0;O89053;G3UYK8;A0A0U1RPY8;D3YW57;G3UX53;D3YXM2	Q3U1N0;O89053;G3UYK8	Coronin;Coronin-1A	Coro1a
0.358187	0.81162	0.391071	-1.13132	0.944508	-1.37407				12	12	12	55.2	55.2	55.2	34.567	0	85.637	1085800000	61	O89079;D3Z315;F6YFR7;F6XIG5;E9Q6I5	O89079;D3Z315;F6YFR7	Coatomer subunit epsilon	Cope
0.657465	1.65471	-0.533341	-0.181466	-1.14257	-0.45479				6	6	6	57.5	57.5	57.5	16.604	0	90.106	1431200000	58	Q545K5;Q8BG13;O89086;S4R2M6	Q545K5;Q8BG13;O89086;S4R2M6	Putative RNA-binding protein 3	Rbm3
-0.580751	0.683939	-0.354304	-0.296652	-1.1102	1.65797				4	4	4	27.8	27.8	27.8	21.606	0	20.339	174180000	13	Q544T5;P00375	Q544T5;P00375	Dihydrofolate reductase	Dhfr
0.318938	0.215768	0.660047	-1.53694	1.16992	-0.827734				5	5	5	23.3	23.3	23.3	25.976	0	33.73	1579200000	54	Q7JCZ1;P00405	Q7JCZ1;P00405	Cytochrome c oxidase subunit 2	mt-Co2;Mtco2
0.603406	-0.211281	1.09651	-1.66753	-0.454743	0.63364				8	8	8	50.5	50.5	50.5	24.57	0	72.707	1973100000	104	P00493	P00493	Hypoxanthine-guanine phosphoribosyltransferase	Hprt1
1.23272	0.424963	-1.12647	0.777021	-1.18862	-0.119612				3	3	3	22.7	22.7	22.7	13.779	0	6.211	464640000	6	P01887	P01887	Beta-2-microglobulin	B2m
1.04005	-0.518073	0.206363	1.26925	-0.975186	-1.02241				14	14	10	44.5	44.5	32.6	40.836	0	110.45	3516000000	108	Q792Z7;P01899;P01897;Q8HWB2;P01896;P01898;P01900;E9PX63;O19441;A7VMS6;E9Q0G4;G3UXE9;P01895-2;P01895;G3UX20;G3UZP7;V9GXI4;G3UZL7;V9GXR0;Q4KN81;Q05A75;P14427	Q792Z7;P01899;P01897	H-2 class I histocompatibility antigen, D-B alpha chain;H-2 class I histocompatibility antigen, L-D alpha chain	H2-D1;H2-L
0.0899361	-1.13217	0.995613	0.990303	0.332178	-1.27585				13	11	8	48.3	41.9	33.3	40.285	0	97.102	900490000	59	Q3TH01;Q7JJ15;P01901;G3UXW2;P04223-2;P04223;P14426;P14428;P03991;A0A0B4J1G3	Q3TH01;Q7JJ15;P01901;G3UXW2;P04223-2;P04223	H-2 class I histocompatibility antigen, K-B alpha chain;H-2 class I histocompatibility antigen, K-K alpha chain	H2-K1
0.497703	0.354587	0.388633	-2.03736	0.336913	0.459526				2	2	2	26.9	26.9	26.9	7.7662	0	5.6378	476670000	8	Q7JCZ0;P03930	Q7JCZ0;P03930	ATP synthase protein 8	mt-Atp8;Mtatp8
-1.71	-0.448552	-0.13334	0.849391	0.503277	0.93923				8	8	8	52.3	52.3	52.3	14.65	0	44.924	1090400000	34	Q542H7;P04117;A0A0A6YW05;A0A0A6YXB9;A0A0A6YXI2;P24526;O08716	Q542H7;P04117	Fatty acid-binding protein, adipocyte	Fabp4
1.08289	1.08585	-1.41746	-0.764359	-0.158913	0.171992				11	8	8	36.1	26.4	26.4	39.394	0	23.589	189590000	13	P05063	P05063	Fructose-bisphosphate aldolase C	Aldoc
0.854617	1.49437	-1.07095	0.0218743	-0.501308	-0.798605				31	31	28	85.4	85.4	75.8	39.355	0	323.31	29569000000	516	Q5FWB7;P05064;A6ZI44;D3YWI1;A0A0U1RPN8;Q9CPQ9;A6ZI46;D3Z510;D3YV98;A0A0U1RPT5;A6ZI47;Q3UER1;Q91Y97	Q5FWB7;P05064;A6ZI44;D3YWI1;A0A0U1RPN8;Q9CPQ9;A6ZI46	Fructose-bisphosphate aldolase A	Aldoa;Aldoart1
-0.0868665	-0.629955	-0.244281	1.48762	-1.30832	0.781799				10	10	4	30.6	30.6	14	39.802	0	36.949	363530000	27	P05132-2;P05132	P05132-2;P05132	cAMP-dependent protein kinase catalytic subunit alpha	Prkaca
-0.0943584	0.977686	0.0655461	1.13623	-0.510546	-1.57456				17	17	17	43.1	43.1	43.1	46.247	0	107.52	2279700000	105	P05201;F7ALS6	P05201	Aspartate aminotransferase, cytoplasmic	Got1
-0.077775	-1.01823	0.395137	1.6927	-0.967046	-0.0247915				19	19	19	45.3	45.3	45.3	47.411	0	109.36	4018200000	138	P05202	P05202	Aspartate aminotransferase, mitochondrial	Got2
-0.0679003	0.326682	-0.212145	-0.617231	1.75157	-1.18097				26	26	0	66.5	66.5	0	50.151	0	323.31	35778000000	769	P05213	P05213	Tubulin alpha-1B chain	Tuba1b
-0.529873	0.374519	0.0514748	1.21152	0.563122	-1.67076				26	26	26	49.6	49.6	49.6	62.766	0	323.31	5117000000	247	P06745;A0A0U1RP97;A0A0U1RQ72;A0A0U1RQ18;CON__Q3ZBD7	P06745	Glucose-6-phosphate isomerase	Gpi
0.424593	1.44913	-0.216349	0.382639	-0.547935	-1.49208				6	6	6	23.1	23.1	23.1	37.547	0	87.001	771940000	37	Q543M3;P06797	Q543M3;P06797	Cathepsin L1;Cathepsin L1 heavy chain;Cathepsin L1 light chain	Ctsl
-0.19634	-1.38043	0.478123	1.62936	-0.391081	-0.139627				27	27	27	27.3	27.3	27.3	128.57	0	175	1997400000	144	S4R1M0;S4R2V1;S4R1S4;P06800-3;P06800-2;P06800;A0A0A6YXM4	S4R1M0;S4R2V1;S4R1S4;P06800-3;P06800-2;P06800	Receptor-type tyrosine-protein phosphatase C	Ptprc
-0.0118891	1.07036	0.0497958	-1.0035	1.13909	-1.24385				36	36	36	72.3	72.3	72.3	38.676	0	323.31	27923000000	620	Q542G9;P07356;B0V2N7;B0V2N5;B0V2N8;REV__F6WNG1;REV__Q8BND4	Q542G9;P07356;B0V2N7;B0V2N5;B0V2N8	Annexin;Annexin A2	Anxa2
0.519135	0.586345	-0.563842	-1.15702	-0.819409	1.4348				2	2	2	3.7	3.7	3.7	90.209	0	4.6889	101670000	3	P07742	P07742	Ribonucleoside-diphosphate reductase large subunit	Rrm1
-0.899046	-1.20287	0.0656019	1.55628	-0.0788008	0.55883				45	28	28	54.3	39.8	39.8	84.787	0	323.31	5624900000	216	Q80Y52;P07901;B7ZC50;A2A6A2;B7ZC49	Q80Y52;P07901	Heat shock protein HSP 90-alpha	Hsp90aa1
-0.488386	-0.157554	0.69017	-1.66355	0.508123	1.11119				9	9	9	64.4	64.4	64.4	19.724	0	45.555	2032300000	66	P08030	P08030	Adenine phosphoribosyltransferase	Aprt
-0.357774	-0.907223	0.455232	1.21527	-1.27107	0.86557				5	5	5	22.5	22.5	22.5	25.958	0	31.055	347370000	28	Q542P5;P08074;F6YNX9	Q542P5;P08074	Carbonyl reductase [NADPH] 2	Cbr2
0.397076	-0.44871	-1.46781	1.57551	0.00877531	-0.0648463				48	46	46	49.6	47.9	47.9	92.475	0	323.31	19647000000	562	Q3UAD6;P08113;F7C312	Q3UAD6;P08113;F7C312	Endoplasmin	Hsp90b1
0.451902	0.817391	-0.027667	-0.559774	0.997185	-1.67904				4	4	4	52.6	52.6	52.6	11.186	0	138.45	1810300000	126	Q3TC45;P08207	Q3TC45;P08207	Protein S100-A10	S100a10
0.854575	0.321074	0.517597	0.163086	-1.96478	0.108445				5	5	5	18.3	18.3	18.3	35.866	0	31.562	309640000	15	Q3TXU4;P08226;G3UWN5;G3UZM8	Q3TXU4;P08226;G3UWN5	Apolipoprotein E	Apoe
-0.0486001	-0.585603	-0.641855	1.50547	-1.10212	0.872713				6	6	6	42.9	42.9	42.9	15.942	0	76.134	1740500000	49	P08228	P08228	Superoxide dismutase [Cu-Zn]	Sod1
-0.148346	-0.601538	-0.756993	1.60595	-0.903678	0.804603				18	18	18	61.5	61.5	61.5	35.611	0	220.13	10594000000	306	P08249;A0A0G2JF23;A0A0G2JGY4	P08249	Malate dehydrogenase, mitochondrial	Mdh2
-0.843917	-1.43819	0.703659	1.08116	-0.215963	0.713252				4	4	2	19.2	19.2	12.3	30.036	0	51.011	316910000	13	P08508;E9PUV2;A0A0B4J1M6	P08508;E9PUV2;A0A0B4J1M6	Low affinity immunoglobulin gamma Fc region receptor III	Fcgr3
-0.525449	-0.437088	0.979278	1.2219	-1.42979	0.19115				20	20	16	60.3	60.3	49	40.489	0	323.31	7232600000	212	P08752;A0A0A6YWA9;B2RSH2;P18872-2;A2AE32;B2RVZ3;A2AE33;P20612;P18872;Q3V3I2;P50149;A2A610;A2AE31;D3Z2M7;F6QPU5;Q66L47;Q8CGK7	P08752;A0A0A6YWA9	Guanine nucleotide-binding protein G(i) subunit alpha-2	Gnai2
-0.967979	-1.47406	0.858451	0.796389	0.0702241	0.716976				15	15	15	21.3	21.3	21.3	88.231	0	107.27	1809900000	81	P09055;P09055-2	P09055;P09055-2	Integrin beta-1	Itgb1
-0.144652	-1.73706	-0.189871	1.12539	0.14788	0.798314				44	44	44	77	77	77	57.058	0	323.31	16910000000	490	P09103;E9Q8G8	P09103	Protein disulfide-isomerase	P4hb
0.15053	-2.01787	0.446077	0.467083	0.605889	0.348288				28	28	28	34.8	34.8	34.8	76.722	0	323.31	7266100000	223	P09405	P09405	Nucleolin	Ncl
0.781549	1.21978	-0.737228	-0.429973	0.538199	-1.37233				29	29	29	73.4	73.4	73.4	44.55	0	323.31	25763000000	550	P09411;S4R2M7;P09041	P09411;S4R2M7	Phosphoglycerate kinase 1;Phosphoglycerate kinase	Pgk1
-0.413268	0.585295	-1.35698	1.21161	0.753778	-0.780428				12	12	12	61	61	61	21.066	0	155.09	3787000000	115	P09528	P09528	Ferritin heavy chain;Ferritin heavy chain, N-terminally processed	Fth1
1.47176	-0.16668	0.626927	-0.103694	-1.51872	-0.309597				9	9	9	11.3	11.3	11.3	109.18	0	51.023	393860000	26	Q0P635;P09581	Q0P635;P09581	Macrophage colony-stimulating factor 1 receptor	Csf1r
-1.38404	0.16356	-0.70499	1.53098	-0.0663492	0.460839				7	7	7	30.2	30.2	30.2	24.603	0	28.145	1021200000	47	Q4FJX9;P09671	Q4FJX9;P09671	Superoxide dismutase;Superoxide dismutase [Mn], mitochondrial	Sod2
0.584589	1.20024	0.130587	-1.31637	0.503088	-1.10213				37	37	37	78.9	78.9	78.9	38.734	0	323.31	31437000000	543	Q4FJV4;P10107	Q4FJV4;P10107	Annexin;Annexin A1	Anxa1
0.267209	1.21637	-1.07592	-0.827643	1.08127	-0.661287				30	30	30	69	69	69	50.113	0	323.31	45810000000	790	Q58E64;P10126;D3YZ68;D3Z3I8;P62631	Q58E64;P10126;D3YZ68;D3Z3I8	Elongation factor 1-alpha;Elongation factor 1-alpha 1	Eef1a1
0.685847	1.14325	0.52154	-0.347863	-0.359511	-1.64327				17	17	17	48.1	48.1	48.1	37.279	0	323.31	26533000000	484	P10605	P10605	Cathepsin B;Cathepsin B light chain;Cathepsin B heavy chain	Ctsb
-1.02358	-1.19783	-0.077299	0.207578	0.670047	1.42108				5	5	5	51.4	51.4	51.4	11.675	0	43.423	2540100000	53	P10639	P10639	Thioredoxin	Txn
0.396469	-0.341224	-0.671657	0.0139624	-1.12944	1.73189				14	14	11	51.4	51.4	35.8	25.97	0	88.146	3141900000	127	P10649;A2AE89;F6WHQ7;P19639	P10649;A2AE89	Glutathione S-transferase Mu 1	Gstm1
0.322215	-0.543421	0.12489	-0.231629	-1.33233	1.66028				8	8	8	30.2	30.2	30.2	33.88	0	41.283	425050000	32	P10711;E9PYD5;P10711-2	P10711;E9PYD5;P10711-2	Transcription elongation factor A protein 1	Tcea1
0.957567	0.848447	0.198843	0.218372	-0.477341	-1.74589				11	11	11	33.6	33.6	33.6	39.203	0	148.49	3234200000	129	Q4FJP7;P10810	Q4FJP7;P10810	Monocyte differentiation antigen CD14	Cd14
0.140633	0.628387	0.547626	-1.75301	0.965581	-0.52922				3	3	3	22	22	22	23.764	0	13.761	81374000	10	Q3U1N3;P10833;P62071	Q3U1N3;P10833	Ras-related protein R-Ras	Rras
1.0274	0.0511053	0.130709	1.10734	-1.2459	-1.07065				14	14	14	30.4	30.4	30.4	58.336	0	125.35	2948700000	76	P10852;P10852-2;A0A0U1RP98;A0A0U1RPK4;A0A0U1RPL8;A0A0U1RPG5;A0A0U1RP32;A0A0U1RPQ7	P10852;P10852-2;A0A0U1RP98	4F2 cell-surface antigen heavy chain	Slc3a2
-1.80251	0.501677	0.351864	0.84719	0.622103	-0.520328				4	4	4	18.6	18.6	18.6	20.861	0	8.9414	595120000	18	P10922	P10922	Histone H1.0;Histone H1.0, N-terminally processed	H1f0
-1.28175	-0.69375	0.205806	0.816807	-0.448837	1.40173				5	5	5	37	37	37	14.427	0	25.91	277750000	10	P11031	P11031	Activated RNA polymerase II transcriptional coactivator p15	Sub1
-1.36584	-0.954454	0.0880799	0.454468	0.425725	1.35202				12	12	12	12.1	12.1	12.1	138.03	0	63.349	602420000	35	P11087;P11087-2;CON__Q862S4;P28481-2;P28481-7;P28481-6;P28481-5;P28481-4;P28481-1;P28481	P11087;P11087-2	Collagen alpha-1(I) chain	Col1a1
0.816987	0.754607	-0.671566	-0.0746353	0.805066	-1.63046				3	3	3	9.7	9.7	9.7	53.109	0	25.518	51385000	10	P11152	P11152	Lipoprotein lipase	Lpl
-0.525785	-0.882937	-1.24218	1.01681	0.6907	0.943395				2	2	2	6.9	6.9	6.9	45.095	0	7.0321	39295000	4	P11157;D3Z0D8	P11157;D3Z0D8	Ribonucleoside-diphosphate reductase subunit M2	Rrm2
-0.873321	-0.931214	-0.919587	0.806351	1.09189	0.825878				5	5	5	9.6	9.6	9.6	74.452	0	70.392	446730000	30	P11370;P10404;B2RQY6	P11370;P10404	Retrovirus-related Env polyprotein from Fv-4 locus;MLV-related proviral Env polyprotein;Surface protein;Transmembrane protein	Fv4
-0.331935	-0.514674	-0.413868	1.41358	-1.18193	1.02882				5	5	5	13.1	13.1	13.1	43.865	0	96.968	5163600000	57	Q3TA96;P11438	Q3TA96;P11438	Lysosome-associated membrane glycoprotein 1	Lamp1
-0.319448	-0.486205	-0.559826	1.79912	-0.930019	0.49638				54	54	35	59.4	59.4	47.4	83.28	0	323.31	30144000000	612	Q71LX8;P11499;E9Q3D6;E9PX27;D3Z1R1;E9Q0C3	Q71LX8;P11499	Heat shock protein HSP 90-beta	Hsp90ab1
-0.17786	-1.44055	-0.178149	1.19709	-0.490435	1.0899				15	15	15	18.3	18.3	18.3	115.04	0	84.083	632920000	46	P11688	P11688	Integrin alpha-5;Integrin alpha-5 heavy chain;Integrin alpha-5 light chain	Itga5
0.182147	-0.58984	0.982086	1.2673	-1.34064	-0.501057				28	28	28	44.3	44.3	44.3	84.893	0	323.31	6752800000	180	Q542I8;P11835;M0QWA7;D3YYP8;D3Z1S4;M0QWJ6	Q542I8;P11835;M0QWA7	Integrin beta;Integrin beta-2	Itgb2
0.443812	0.298622	1.20717	-0.808435	0.417322	-1.55849				7	7	7	24.3	24.3	24.3	42.481	0	36.113	662420000	29	Q8K469;P11928;Q05BJ7	Q8K469;P11928;Q05BJ7	2-5-oligoadenylate synthase 1A	Oas1g;Oas1a
-1.05114	0.049738	0.0998419	0.987534	-1.24793	1.16195				25	25	25	61	61	61	60.448	0	236.34	3444600000	166	P11983;P11983-2;F2Z483	P11983;P11983-2	T-complex protein 1 subunit alpha	Tcp1
1.41734	-0.733382	1.139	-0.757741	-0.44752	-0.617693				21	21	21	33.2	33.2	33.2	74.194	0	265.95	10110000000	286	P12265;Q99KJ6;D3YY48	P12265	Beta-glucuronidase	Gusb
0.766605	0.275595	0.426324	-1.37447	1.01623	-1.11028				13	11	10	26.8	23.2	22.1	85.359	0	87.415	887320000	45	P12382	P12382	ATP-dependent 6-phosphofructokinase, liver type	Pfkl
0.277227	-1.17391	-0.153377	1.36825	-1.05319	0.735				7	7	7	48.6	48.6	48.6	16.101	0	55.732	2177300000	57	P12787	P12787	Cytochrome c oxidase subunit 5A, mitochondrial	Cox5a
-0.220688	-0.0336116	0.938254	1.09062	-0.0792613	-1.69532				4	4	4	21.5	21.5	21.5	21.867	0	19.305	353820000	27	P12815;P12815-2	P12815;P12815-2	Programmed cell death protein 6	Pdcd6
-0.436088	0.792658	-0.353834	0.692376	-1.63894	0.943828				18	18	4	48.5	48.5	13.2	29.976	0	143.78	4807200000	143	Q58ET1;P12970;A0A140T8L1;F6VBB8;V9GX35	Q58ET1;P12970;A0A140T8L1	60S ribosomal protein L7a	Rpl7a
0.551697	0.361742	-0.408132	0.802669	-1.85784	0.549864				29	29	29	48.6	48.6	48.6	80.762	0	323.31	13614000000	329	P13020-2;P13020;A0A0J9YUQ8;CON__Q3SX14;A6PWS5;A0A0J9YV37;A0A0J9YUJ8	P13020-2;P13020;A0A0J9YUQ8	Gelsolin	Gsn
-0.463021	-1.39951	1.28599	-0.258408	-0.198108	1.03305				10	10	10	24.1	24.1	24.1	52.292	0	17.762	242740000	10	Q544K9;P13439;D6RJ62	Q544K9;P13439	Uridine 5-monophosphate synthase;Orotate phosphoribosyltransferase;Orotidine 5-phosphate decarboxylase	Umps
-0.400452	-0.782804	-0.228463	1.95697	-0.58591	0.0406619				7	7	7	13.9	13.9	13.9	58.752	0	20.944	290510000	25	P13597-2;P13597	P13597-2;P13597	Intercellular adhesion molecule 1	Icam1
-0.253234	0.219921	-1.41811	1.20208	-0.712101	0.961443				6	6	6	36	36	36	10.051	0	18.54	4017400000	38	Q545I9;P14069	Q545I9;P14069	Protein S100;Protein S100-A6	S100a6
-0.689278	-0.566401	-0.138976	1.04087	-1.05574	1.40952				3	3	3	12.6	12.6	12.6	26.717	0	12.238	318050000	15	P14106	P14106	Complement C1q subcomponent subunit B	C1qb
1.02355	1.33896	-1.09527	0.0709204	-0.841605	-0.496562				7	7	7	32.4	32.4	32.4	16.605	0	40.762	2133700000	51	P14115	P14115	60S ribosomal protein L27a	Rpl27a
-0.714929	-0.0156069	-0.378285	1.49008	-1.20367	0.822414				19	19	19	51.1	51.1	51.1	31.419	0	100.96	4239300000	104	Q5M9N8;P14148;F6XI62	Q5M9N8;P14148;F6XI62	60S ribosomal protein L7	Rpl7
0.49334	1.18675	0.198351	-0.559691	0.371663	-1.69042				9	9	9	35.3	35.3	35.3	36.511	0	134.12	3010200000	137	P14152;B1ATQ3	P14152	Malate dehydrogenase, cytoplasmic	Mdh1
-1.38979	-0.742649	0.822615	0.992057	-0.475787	0.79355				11	11	11	53.6	53.6	53.6	32.838	0	185.88	4832700000	119	P14206	P14206	40S ribosomal protein SA	Rpsa
0.929773	0.274901	1.15841	-1.41721	-0.835016	-0.11086				5	5	5	31.2	31.2	31.2	28.093	0	43.49	266770000	25	P14434;P14438;G3UWR9;P14437;P14436;P14435;P23150;P04228;P01910;P04227	P14434;P14438;G3UWR9	H-2 class II histocompatibility antigen, A-B alpha chain;H-2 class II histocompatibility antigen, A-U alpha chain	H2-Aa
0.651604	0.738695	0.422883	0.58562	-0.63778	-1.76102				4	4	4	21.1	21.1	21.1	30.128	0	42.143	341890000	17	Q3TD53;P14483;P06346;P06344;P06343;P06342;P01921;P06345	Q3TD53;P14483;P06346;P06344;P06343;P06342;P01921	H-2 class II histocompatibility antigen, A beta chain;H-2 class II histocompatibility antigen, A-F beta chain;H-2 class II histocompatibility antigen, A-U beta chain;H-2 class II histocompatibility antigen, A-K beta chain;H-2 class II histocompatibility antigen, A-Q beta chain;H-2 class II histocompatibility antigen, A-D beta chain	H2-Ab1
-0.402792	1.78705	0.260405	-0.0309245	-1.17659	-0.43715				17	17	17	37.5	37.5	37.5	60.718	0	114.23	1262000000	78	P14685;F7B7L8	P14685	26S proteasome non-ATPase regulatory subunit 3	Psmd3
0.262098	-1.0266	-0.489319	1.48369	-0.954637	0.724764				38	37	36	50.9	50.9	49.1	66.785	0	323.31	3428600000	161	P14733	P14733	Lamin-B1	Lmnb1
-1.0857	-0.972919	1.12804	-0.229641	-0.0818624	1.24208				47	47	47	70	70	70	75.884	0	323.31	8548200000	360	P14824;F8WIT2	P14824;F8WIT2	Annexin A6;Annexin	Anxa6
-0.250878	0.13673	0.222838	-0.709928	1.74699	-1.14575				14	14	14	49.5	49.5	49.5	34.216	0	131.14	4500600000	143	Q5M8R8;P14869;E9Q070;D3YVM5;S4R1N1	Q5M8R8;P14869;E9Q070;D3YVM5;S4R1N1	60S acidic ribosomal protein P0	Rplp0;Gm8730
0.596928	1.37588	-1.03017	0.637252	-0.922748	-0.657135				9	9	9	37.7	37.7	37.7	32.928	0	97.821	2317400000	65	Q3U5U6;P14901;H3BKP1	Q3U5U6;P14901;H3BKP1	Heme oxygenase 1	Hmox1
0.0810247	0.328758	-0.176493	1.71089	-0.835783	-1.10839				19	19	0	35.8	35.8	0	70.218	0	153.72	1065200000	62	P15092-2;P15092;G3UXS8;G3UY50;E9PUG6;A0A0R4J0H6;E9QAN9	P15092-2;P15092	Interferon-activable protein 204	Ifi204
-0.675375	0.946286	0.450543	-1.71531	0.564958	0.428898				12	4	4	81.6	25	25	17.208	0	52.635	642630000	37	Q5NC81;P15532;Q5NC80	Q5NC81;P15532;Q5NC80	Nucleoside diphosphate kinase;Nucleoside diphosphate kinase A	Nme1
0.478001	-1.26657	-0.745997	1.56179	-0.306234	0.279014				10	10	10	68.9	68.9	68.9	14.866	0	176.92	18993000000	206	P16045	P16045	Galectin-1	Lgals1
-0.0224801	0.918215	-0.504426	1.27352	-0.163738	-1.50109				9	9	9	38.6	38.6	38.6	27.414	0	178.97	25775000000	358	Q8C253;P16110	Q8C253;P16110	Galectin;Galectin-3	Lgals3
0.183313	-1.74361	0.642551	1.13905	-0.420019	0.198713				6	6	6	13.7	13.7	13.7	45.655	0	52.545	6541600000	123	P17047-3;P17047;P17047-2	P17047-3;P17047;P17047-2	Lysosome-associated membrane glycoprotein 2	Lamp2
-0.476127	1.7581	-1.2253	-0.361324	0.197466	0.107189				36	36	36	80	80	80	47.14	0	323.31	50344000000	807	Q5FW97;P17182;Q6PHC1;B0QZL1;B1ARR7;B1ARR6;D3Z6E4;A0A0N4SUX5;Q545V3;P17183;P21550;A0A0N4SUI6;D3YVD3;D3Z2S4;J3QPZ9;A0A0N4SUW8;Q5SX61;Q5SX60;Q5SX59	Q5FW97;P17182;Q6PHC1	Alpha-enolase	EG433182;Eno1
-0.77422	-1.56971	0.347799	0.850962	0.105805	1.03937				23	15	15	29.8	19.5	19.5	105.48	0	72.448	789770000	59	P17426-2;P17426;A0A140LIG7;A0A0J9YUA7;A0A140LHG0	P17426-2;P17426	AP-2 complex subunit alpha-1	Ap2a1
-0.862769	-1.56497	0.812168	0.199338	0.479787	0.93645				30	30	22	40.1	40.1	29.5	104.02	0	223.35	2760300000	144	P17427	P17427	AP-2 complex subunit alpha-2	Ap2a2
-0.130966	-1.7713	0.993057	-0.183058	0.207651	0.884617				13	13	13	30.9	30.9	30.9	57.621	0	88.824	1223000000	67	P17439;A0A0G2JDK2	P17439;A0A0G2JDK2	Glucosylceramidase	Gba
-0.391445	0.160517	-0.182123	1.6648	-1.411	0.159256				6	6	6	18	18	18	52.609	0	19.48	206960000	21	Q63836;P17563;A0A0R4J135;D6RHN2;G3UWK0;G3UYY2;G3UZT2	Q63836;P17563;A0A0R4J135;D6RHN2;G3UWK0;G3UYY2	Selenium-binding protein 2;Selenium-binding protein 1	Selenbp2;Selenbp1
-0.499476	1.65298	-0.388688	-0.359613	0.707255	-1.11246				13	13	13	74.4	74.4	74.4	17.971	0	270.83	51863000000	667	Q5SVY2;P17742;F8VPN3;V9GXC1;V9GX31	Q5SVY2;P17742	Peptidyl-prolyl cis-trans isomerase;Peptidyl-prolyl cis-trans isomerase A;Peptidyl-prolyl cis-trans isomerase A, N-terminally processed	Ppia
0.222658	1.77087	0.222658	-0.720703	-0.999928	-0.49556				17	17	17	71.2	71.2	71.2	32.191	0	266.02	13850000000	268	P17751;H7BXC3	P17751;H7BXC3	Triosephosphate isomerase	Tpi1
-1.41151	-0.734027	-0.263428	1.06611	0.246426	1.09642				11	7	5	22.5	13.9	10.3	70.078	0	22.214	94561000	12	Q3TU85;Q61696;P17879	Q3TU85;Q61696;P17879	Heat shock 70 kDa protein 1A;Heat shock 70 kDa protein 1B	Hspa1b;Hspa1a
-0.746571	-0.0393794	-0.362731	-0.0425938	-0.745654	1.93693				12	12	12	58.6	58.6	58.6	28.785	0	160.87	2426900000	110	Q542J9;P17918;A0A140T8V5	Q542J9;P17918;A0A140T8V5	Proliferating cell nuclear antigen	Pcna
0.617103	-1.50033	0.635942	0.869171	0.401427	-1.02331				2	2	2	7.7	7.7	7.7	37.863	0.00037106	4.5126	67324000	4	P18155;A0A0N4SVS2;A0A0N4SVW2	P18155;A0A0N4SVS2;A0A0N4SVW2	Bifunctional methylenetetrahydrofolate dehydrogenase/cyclohydrolase, mitochondrial;NAD-dependent methylenetetrahydrofolate dehydrogenase;Methenyltetrahydrofolate cyclohydrolase	Mthfd2
0.207107	0.605302	1.34625	-1.60593	-0.123811	-0.428921				3	3	3	16.2	16.2	16.2	27.383	0	11.76	144070000	7	P18181;F8WHM0	P18181	CD48 antigen	Cd48
0.486405	0.605202	-0.0618241	-0.862149	1.26451	-1.43214				18	18	18	43.2	43.2	43.2	44.953	0	323.31	30408000000	576	Q3UCD9;P18242;F6Y6L6;F8WIR1	Q3UCD9;P18242;F6Y6L6;F8WIR1	Cathepsin D	Ctsd
-0.998347	0.0330985	-0.525603	1.50269	-0.862599	0.850758				14	14	11	24.6	24.6	19.9	83.693	0	47.04	561640000	39	P18654;B1AXN9	P18654;B1AXN9	Ribosomal protein S6 kinase alpha-3	Rps6ka3
-1.11349	1.73029	-0.80557	0.327514	-0.0551339	-0.0836061				18	18	15	74.1	74.1	60.8	18.559	0	323.31	28244000000	531	P18760;F8WGL3	P18760;F8WGL3	Cofilin-1	Cfl1
-1.06795	-1.05959	0.382676	1.49284	-0.280166	0.532192				55	55	55	30.1	30.1	30.1	272.43	0	310.46	3617600000	208	P19096;A0A0U1RNJ1	P19096;A0A0U1RNJ1	Fatty acid synthase;[Acyl-carrier-protein] S-acetyltransferase;[Acyl-carrier-protein] S-malonyltransferase;3-oxoacyl-[acyl-carrier-protein] synthase;3-oxoacyl-[acyl-carrier-protein] reductase;3-hydroxyacyl-[acyl-carrier-protein] dehydratase;Enoyl-[acyl-carrier-protein] reductase;Oleoyl-[acyl-carrier-protein] hydrolase	Fasn
-1.57675	0.0571572	0.189825	-0.608885	1.30446	0.634194				5	5	5	26.7	26.7	26.7	23.609	0	57.977	579680000	25	P19157;P46425;Q8VC73;F6RWR5	P19157	Glutathione S-transferase P 1	Gstp1
-0.693168	0.178801	-0.657752	1.09526	-1.1558	1.23266				8	8	8	34	34	34	23.464	0	30.11	2748700000	55	Q5M9M0;P19253;A0A140T8K2	Q5M9M0;P19253;A0A140T8K2	60S ribosomal protein L13a	Rpl13a
-1.60383	0.19908	-0.832094	0.610136	0.800057	0.826652				19	19	19	53.2	53.2	53.2	46.533	0	200.92	2415200000	120	P19324;A0A140LHR4;A0A140LHK0	P19324	Serpin H1	Serpinh1
0.345329	-0.407218	-0.334703	1.81038	-1.11063	-0.303163				6	6	6	29.5	29.5	29.5	13.847	0	13.733	391970000	41	Q9D881;P19536;F7C106;A0A0A6YVR0	Q9D881;P19536	Cytochrome c oxidase subunit 5B, mitochondrial	Cox5b
0.309233	-1.16505	-0.480896	1.7909	-0.175584	-0.278599				45	45	43	58.5	58.5	58.5	72.421	0	323.31	39045000000	956	P20029	P20029	78 kDa glucose-regulated protein	Hspa5
0.429538	-0.376096	0.0725649	1.58597	-1.44252	-0.269455				23	23	23	36.4	36.4	36.4	61.115	0	205.33	7385900000	188	Q3TXR9;P20060	Q3TXR9;P20060	Beta-hexosaminidase;Beta-hexosaminidase subunit beta	Hexb
0.90304	-0.895724	0.224407	0.285826	0.989467	-1.50702				8	8	8	39.7	39.7	39.7	28.127	0	50.116	864240000	57	P20108	P20108	Thioredoxin-dependent peroxide reductase, mitochondrial	Prdx3
1.11147	-0.426785	-1.43546	0.831685	0.602571	-0.68348				65	65	58	88.8	88.8	82.4	53.687	0	323.31	158870000000	1896	Q5FWJ3;P20152;A0A0A6YWC8;A2AKJ2;Q3V1K9;P31001;D3YZ35;A0A0R4J036;P46660;P08553;CON__H-INV:HIT000292931;CON__Q8N1N4-2;CON__Q7RTT2;P03995-2;P03995;P08551;P19246	Q5FWJ3;P20152;A0A0A6YWC8	Vimentin	Vim
0.350712	1.51741	-1.26492	0.553062	-0.584955	-0.571312				4	4	4	32.6	32.6	32.6	9.6523	0	28.207	541540000	22	P20491	P20491	High affinity immunoglobulin epsilon receptor subunit gamma	Fcer1g
0.997313	-0.126534	-1.16485	1.39223	-0.33556	-0.762606				30	30	6	67.3	67.3	21	29.02	0	323.31	14414000000	309	P21107-2;D3Z2H9;E9Q5J9	P21107-2;D3Z2H9;E9Q5J9	Tropomyosin alpha-3 chain	Tpm3;Tpm3-rs7
-0.82337	-0.392924	0.932689	1.48204	-0.161499	-1.03694				8	8	7	29	29	25.9	42.158	0	39.972	520960000	32	Q3UHH5;P21279;P30677	Q3UHH5;P21279	Guanine nucleotide-binding protein G(q) subunit alpha	Gnaq
-1.74182	-0.264315	1.22414	0.371679	-0.0909249	0.501241				7	7	7	13.9	13.9	13.9	75.958	0	46.125	215000000	32	Q3TBA3;P21958;F6QHF1	Q3TBA3;P21958	Antigen peptide transporter 1	Tap1
0.538629	0.380744	0.721488	0.829611	-0.845045	-1.62543				22	22	22	47.2	47.2	47.2	77.06	0	285.37	2829100000	139	P21981;G3UXE8;Q9D7I9	P21981	Protein-glutamine gamma-glutamyltransferase 2	Tgm2
-0.405859	-1.40325	-0.216868	1.39546	-0.264856	0.895373				13	13	13	21.8	21.8	21.8	91.721	0	85.69	351820000	44	Q8CBB7;P22892	Q8CBB7;P22892	AP-1 complex subunit gamma-1	Ap1g1
0.457998	-0.650165	-0.353686	1.68483	-1.18396	0.0449845				35	35	35	25.7	25.7	25.7	161.93	0	192.34	2893900000	155	P23116	P23116	Eukaryotic translation initiation factor 3 subunit A	Eif3a
0.323461	1.21765	-0.202946	-1.14802	0.913754	-1.1039				16	16	16	60.2	60.2	60.2	32.263	0	255.04	3813700000	180	Q543K9;P23492;Q9D8C9	Q543K9;P23492;Q9D8C9	Purine nucleoside phosphorylase	Pnp;Pnp2
-0.446369	-0.657027	-0.347981	1.71814	-0.927234	0.660473				7	7	7	31.5	31.5	31.5	35.877	0	70.915	698870000	33	Q5HZI6;P23591	Q5HZI6;P23591	GDP-L-fucose synthase	Tsta3
0.224975	-0.197012	1.35906	-1.21983	0.800022	-0.967219				13	13	13	25.8	25.8	25.8	73.12	0	128.16	1939300000	99	Q3TAW7;P23780;A0A087WPH5;Q8VC60	Q3TAW7;P23780	Beta-galactosidase	Glb1
0.858796	0.946121	-0.382609	0.650908	-1.60588	-0.467336				20	20	20	46.5	46.5	46.5	59.795	0	170.03	2102300000	94	P24270;A2AL20	P24270	Catalase	Cat
-0.225117	-0.223173	-0.328788	1.87992	0.0183059	-1.12115				14	14	14	57.4	57.4	57.4	23.713	0	96.804	4293400000	155	Q9DCY1;P24369	Q9DCY1;P24369	Peptidyl-prolyl cis-trans isomerase;Peptidyl-prolyl cis-trans isomerase B	Ppib
-1.29984	0.00995541	0.137406	1.10306	-0.993489	1.04291				13	13	13	29.5	29.5	29.5	69.05	0	76.606	792240000	43	P24527	P24527	Leukotriene A-4 hydrolase	Lta4h
-1.74083	-0.0186913	0.0599149	0.452239	-0.0774259	1.32479				12	12	12	30.9	30.9	30.9	55.814	0	78.224	758910000	35	Q3UAT9;P24547;A0A0A6YY72;A0A0A6YXS4	Q3UAT9;P24547;A0A0A6YY72;A0A0A6YXS4	Inosine-5-monophosphate dehydrogenase;Inosine-5-monophosphate dehydrogenase 2	Impdh2
0.364225	-0.838398	-0.0480402	1.71273	-0.0853404	-1.10517				6	6	6	15.4	15.4	15.4	48.508	0	41.18	559470000	35	P24638;B7ZCF4;B7ZCF5	P24638;B7ZCF4;B7ZCF5	Lysosomal acid phosphatase	Acp2
1.18133	0.424644	-0.176986	-0.288595	0.582898	-1.7233				5	5	5	24.8	24.8	24.8	31.172	0	94.837	1057200000	37	Q3UKQ5;P24668	Q3UKQ5;P24668	Cation-dependent mannose-6-phosphate receptor	M6pr
-1.26013	0.43584	-0.807759	-0.384109	1.44947	0.566694				5	5	5	37	37	37	18.28	0	38.121	153630000	9	Q3TBV5;P25085-2;P25085;A0A0A6YVU4	Q3TBV5;P25085-2;P25085	Interleukin-1 receptor antagonist protein	Il1rn
1.02634	0.295806	1.02143	-1.57712	-0.251342	-0.515111				11	11	11	18	18	18	91.545	0	66.563	305160000	23	Q3UI57;P25206	Q3UI57;P25206	DNA replication licensing factor MCM3	Mcm3
-0.186663	0.303655	-0.974868	1.29083	-1.25634	0.823388				13	13	13	44.7	44.7	44.7	31.231	0	85.21	4448100000	129	Q58EU3;P25444;D3YVC1;D3YWJ3;A0A140T8L5;E9Q1N8;J3QMG5;F6YTZ4;D3Z536	Q58EU3;P25444;D3YVC1;D3YWJ3;A0A140T8L5;E9Q1N8;J3QMG5;F6YTZ4	40S ribosomal protein S2	Rps2;Gm18025;Gm5786;Gm6576
-1.05872	-1.04739	1.62938	0.152171	0.00198567	0.322576				3	3	3	4	4	4	84.816	0	8.9166	64919000	7	P25799-2;P25799-3;P25799;P25799-4;V9GX90;F6Z9G5;P25799-7;P25799-6;P25799-5	P25799-2;P25799-3;P25799;P25799-4	Nuclear factor NF-kappa-B p105 subunit;Nuclear factor NF-kappa-B p50 subunit	Nfkb1
0.0374103	0.504963	1.02324	0.747299	-0.675119	-1.63779				18	18	16	41.3	41.3	38.3	56.285	0	86.307	1176000000	78	P25911-2;P25911;Q80XU2;Q3TJI7;Q04736;P05480;D3YZ57;P39688-2;P39688	P25911-2;P25911	Tyrosine-protein kinase Lyn	Lyn
1.53621	-0.424051	0.68864	-0.796888	0.148841	-1.15275				111	111	111	59.4	59.4	59.4	269.82	0	323.31	24217000000	997	P26039;A2AIM2;E9PUM4;Q71LX4;F6SX70;F6S1V7	P26039	Talin-1	Tln1
-0.370423	-1.20112	-0.905787	1.25589	0.238939	0.982499				22	10	10	33.1	19.1	19.1	69.406	0	54.064	383290000	26	Q4KML7;P26040	Q4KML7;P26040	Ezrin	Ezr
0.861459	0.650195	-0.548376	1.12908	-1.23406	-0.858296				53	53	39	74.5	74.5	57.9	67.766	0	323.31	28567000000	665	P26041	P26041	Moesin	Msn
0.218722	-0.82082	0.466597	-1.41067	0.111503	1.43467				24	10	10	39.5	21.6	21.6	68.542	0	62.371	494770000	42	P26043;Q7TSG6	P26043;Q7TSG6	Radixin	Rdx
-0.51073	1.26198	0.348422	0.954105	-1.08094	-0.972838				7	7	7	21.8	21.8	21.8	44.887	0	27.973	556790000	20	P26151	P26151	High affinity immunoglobulin gamma Fc receptor I	Fcgr1
0.30616	0.405016	0.249091	-2.00859	0.304795	0.743531				8	8	7	14.1	14.1	13.1	100.11	0	51.872	160670000	11	Q545R0;P26231	Q545R0;P26231	Catenin alpha-1	Ctnna1
0.289328	0.882372	0.23054	-0.537197	0.875498	-1.74054				4	4	4	17.8	17.8	17.8	53.12	0	40.457	150100000	14	Q80XR5;P26369;Q3KQM4;A0A140LJK3	Q80XR5;P26369;Q3KQM4	Splicing factor U2AF 65 kDa subunit	U2af2
0.829639	0.153608	0.241194	0.759061	-0.0734326	-1.91007				28	28	28	50.7	50.7	50.7	61.336	0	323.31	10372000000	304	P26443;F7CFA5	P26443	Glutamate dehydrogenase 1, mitochondrial	Glud1
0.145386	-1.09771	0.349161	0.193424	1.53352	-1.12378				4	3	3	9.5	7.6	7.6	83.516	0	10.311	79177000	7	P26450;Q80UI5;Q3UXE9;Q64143	P26450;Q80UI5	Phosphatidylinositol 3-kinase regulatory subunit alpha	Pik3r1
-1.20641	-0.429382	0.111953	-0.623895	0.502881	1.64485				18	18	18	42.5	42.5	42.5	61.166	0	147.26	1613200000	122	Q8C483;P26638;A2AFS0;A2AFS1	Q8C483;P26638;A2AFS0;A2AFS1	Serine--tRNA ligase, cytoplasmic	Sars
-0.786654	-0.922941	-0.649382	1.42223	-0.100035	1.03678				3	3	3	23.3	23.3	23.3	29.661	0	36.32	375670000	14	P26645	P26645	Myristoylated alanine-rich C-kinase substrate	Marcks
-1.75378	0.56492	-0.134478	0.981971	-0.360584	0.701953				3	3	3	40.7	40.7	40.7	11.922	0	25.927	962940000	26	P26883;F6X9I3	P26883	Peptidyl-prolyl cis-trans isomerase FKBP1A	Fkbp1a
0.446599	0.390875	0.737306	-1.82513	0.73415	-0.483797				2	2	2	7	7	7	42.016	0	5.1069	43946000	8	P26952-2;P26952;P26952-3	P26952-2;P26952;P26952-3	Interleukin-3 receptor subunit alpha	Il3ra
-0.19114	0.0457652	0.97022	1.22806	-0.576607	-1.47629				10	10	10	9.7	9.7	9.7	131.63	0	26.809	399260000	22	P27046;F6QMB7;Q3TSU5;Q8BRK9-2;Q8BRK9	P27046	Alpha-mannosidase 2	Man2a1
-0.793611	0.779828	-0.769106	1.17995	-1.12033	0.723263				6	6	6	24.2	24.2	24.2	24.614	0	10.203	377690000	32	Q3UN87;P27048;P63163;A0A0G2JGN4	Q3UN87;P27048;P63163;A0A0G2JGN4	Small nuclear ribonucleoprotein-associated protein;Small nuclear ribonucleoprotein-associated protein B;Small nuclear ribonucleoprotein-associated protein N	Snrpn;Snrpb
-0.702136	-1.47045	0.113517	1.45884	0.408635	0.191591				9	9	9	24.1	24.1	24.1	44.054	0	33.578	393720000	22	P27601;Q9D034	P27601	Guanine nucleotide-binding protein subunit alpha-13	Gna13
-0.464555	-0.78919	-0.323514	1.53461	-0.900839	0.943491				12	12	12	19.9	19.9	19.9	87.22	0	53.722	281580000	29	P27612;F7D1R5	P27612	Phospholipase A-2-activating protein	Plaa
-0.228695	0.917898	-0.793436	1.26105	-1.35823	0.201412				20	20	20	47.6	47.6	47.6	46.109	0	213.43	4842300000	177	P27659;A0A087WQK0;A0A087WNS0;Q9CQ09;E9PWZ3	P27659	60S ribosomal protein L3	Rpl3
-0.535654	-1.26222	-0.504834	1.61179	0.46478	0.226138				37	37	37	64	64	64	56.678	0	323.31	23580000000	627	P27773;F6Q404	P27773	Protein disulfide-isomerase A3	Pdia3
-0.0201472	-1.20565	0.428234	0.873284	-1.17741	1.10169				17	17	16	23.7	23.7	22.5	98.136	0	75.511	809570000	47	Q3U9E2;P27870;E9PXI0;Q8VDU4	Q3U9E2;P27870;E9PXI0;Q8VDU4	Proto-oncogene vav	Vav1
-0.658096	-1.35633	0.164322	1.6264	0.234472	-0.0107692				10	10	10	50	50	50	30.26	0	69.199	839210000	34	P28063;G3UZW8	P28063;G3UZW8	Proteasome subunit beta type-8;Proteasome subunit beta type	Psmb8
-1.08916	-1.03473	0.650147	-0.417753	0.523276	1.36822				16	16	16	25	25	25	98.124	0	57.728	561530000	41	P28271;Q811J3	P28271	Cytoplasmic aconitate hydratase	Aco1
-0.94893	-0.720623	-0.499394	1.01108	-0.326117	1.48398				9	9	9	46.1	46.1	46.1	35.49	0	92.808	594810000	38	Q544Z7;P28352;F6QA74;D3Z124	Q544Z7;P28352;F6QA74;D3Z124	DNA-(apurinic or apyrimidinic site) lyase;DNA-(apurinic or apyrimidinic site) lyase, mitochondrial	Apex1
-0.707969	-0.619398	0.241979	1.80574	-0.878071	0.15772				14	14	13	58.6	58.6	55.9	39.547	0	166.17	1267700000	90	Q6P5I3;P28474;A0A0G2JGS3	Q6P5I3;P28474	Alcohol dehydrogenase class-3	Adh5
-1.19497	0.412332	-0.399014	-0.761553	0.349185	1.59402				5	5	5	11.8	11.8	11.8	53.706	0	7.9416	52241000	7	P28658	P28658	Ataxin-10	Atxn10
0.321499	0.42099	-1.26533	0.779994	-1.24143	0.984278				2	2	2	11	11	11	20.165	0	14.407	93590000	8	P28667	P28667	MARCKS-related protein	Marcksl1
0.147538	-2.00513	0.261502	0.616868	0.368505	0.610719				10	10	10	22.9	22.9	22.9	65.018	0	57.468	902720000	33	Q3U9N4;P28798;H3BJE0;H3BJ90	Q3U9N4;P28798;H3BJE0	Granulins;Acrogranin;Granulin-1;Granulin-2;Granulin-3;Granulin-4;Granulin-5;Granulin-6;Granulin-7	Grn
-0.668865	0.696858	0.17076	1.39339	-0.152312	-1.43983				14	14	14	26.3	26.3	26.3	77.546	0	65.111	936450000	55	P28867;P28867-2;Q1MX43;Q1MX42;Q1MX41;Q1MX40;REV__E9Q9T6;REV__Q6ZPL9	P28867;P28867-2;Q1MX43;Q1MX42;Q1MX41;Q1MX40	Protein kinase C delta type;Protein kinase C delta type regulatory subunit;Protein kinase C delta type catalytic subunit	Prkcd
0.0701795	0.337619	-0.886269	1.79008	-0.780404	-0.53121				25	25	18	41.4	41.4	26.6	70.67	0	276.86	5286900000	187	P29341;Q9D4E6;Q62029;F6ZAX1;Q8C7D3;A2A5N3	P29341;Q9D4E6	Polyadenylate-binding protein 1	Pabpc1;Pabpc6
0.377334	0.0724477	0.0384498	0.715676	-1.9462	0.742294				31	31	31	58.5	58.5	58.5	67.558	0	308.03	5001300000	255	P29351;P29351-2;P29351-3;G3UYY5;G3UZU6;G3UXM2	P29351;P29351-2;P29351-3	Tyrosine-protein phosphatase non-receptor type 6	Ptpn6
-0.336732	-1.74111	1.13645	-0.0588515	0.673224	0.327012				17	17	17	34.7	34.7	34.7	60.612	0	201.99	4913600000	181	P29416	P29416	Beta-hexosaminidase subunit alpha	Hexa
-1.08946	-0.795631	0.0172621	1.07016	-0.527544	1.32522				13	13	13	36.3	36.3	36.3	45.64	0	55.612	658450000	43	P29452	P29452	Caspase-1;Caspase-1 subunit p20;Caspase-1 subunit p10	Casp1
-1.44157	1.64251	0.17536	0.180198	-0.223597	-0.332907				2	2	2	23.5	23.5	23.5	8.9723	0	31.278	368560000	12	Q3UI46;P29595	Q3UI46;P29595	NEDD8	Nedd8
-0.444446	-1.51303	0.303645	0.233865	-0.114089	1.53405				5	4	4	21.2	19.1	19.1	37.325	0	41.956	156010000	8	Q3UEK9;P29699	Q3UEK9;P29699	Alpha-2-HS-glycoprotein	Ahsg
-0.810407	0.723959	0.416644	-1.39766	1.28285	-0.215389				13	13	13	49.2	49.2	49.2	48.354	0	86.646	923760000	52	Q3TG75;P29758	Q3TG75;P29758	Ornithine aminotransferase, mitochondrial	Oat
0.347927	-1.16822	0.103558	1.7239	-0.393025	-0.614142				6	6	6	22.6	22.6	22.6	38.772	0	66.148	382020000	23	P30204-2;P30204	P30204-2;P30204	Macrophage scavenger receptor types I and II	Msr1
0.0725509	-0.337739	-1.26818	1.27864	-0.768471	1.02319				3	3	2	18.6	18.6	13	18.136	0	11.508	845910000	14	P30355;A0A0J9YUC8	P30355;A0A0J9YUC8	Arachidonate 5-lipoxygenase-activating protein	Alox5ap
-1.87719	0.109301	0.434176	0.103461	1.11922	0.11104				4	4	4	25.5	25.5	25.5	22.794	0	32.205	144040000	15	Q3UC73;P30412	Q3UC73;P30412	Peptidyl-prolyl cis-trans isomerase;Peptidyl-prolyl cis-trans isomerase C	Ppic
-0.0376802	-1.08719	-0.63218	0.407185	-0.406745	1.75661				4	4	4	9.2	9.2	9.2	51.572	0	10.409	146170000	10	P30416;F7CAT1;F6S2D5	P30416	Peptidyl-prolyl cis-trans isomerase FKBP4;Peptidyl-prolyl cis-trans isomerase FKBP4, N-terminally processed	Fkbp4
0.639618	0.381639	-0.77464	1.40956	-1.32147	-0.334713				9	7	7	33.3	23.3	23.3	24.162	0	67.387	1170300000	32	P30681	P30681	High mobility group protein B2	Hmgb2
-0.396662	-1.51654	-0.36768	0.590403	0.283925	1.40655				2	2	2	14.2	14.2	14.2	25.243	0	28.943	33197000	5	P31041	P31041	T-cell-specific surface glycoprotein CD28	Cd28
-1.78658	1.20505	0.359788	0.38536	0.0980019	-0.26162				8	8	8	39.2	39.2	39.2	35.166	0	67.62	638720000	25	Q3UZG4;P31230;A0A0G2JEU9;A0A0G2JDV0;A0A0G2JDW6;A0A0G2JDH0	Q3UZG4;P31230	Aminoacyl tRNA synthase complex-interacting multifunctional protein 1;Endothelial monocyte-activating polypeptide 2	Aimp1
-1.15328	1.68436	-0.326518	0.101775	0.425174	-0.731515				6	6	6	63.2	63.2	63.2	10	0	103.72	2257100000	118	Q548W7;Q4VWZ5;P31786;D3Z563;M0QWU8	Q548W7;Q4VWZ5;P31786;D3Z563	Acyl-CoA-binding protein	Dbi
-0.395294	0.593186	-0.705183	1.50376	-1.28462	0.288153				9	9	5	28.2	28.2	17.3	43.474	0	105.29	687060000	39	Q3TMJ8;P31938;M0QWN2	Q3TMJ8;P31938	Dual specificity mitogen-activated protein kinase kinase 1	Map2k1
-0.157959	1.33061	-0.864469	0.87616	-1.2951	0.110757				9	9	9	55.9	55.9	55.9	15.236	0	105.87	1170500000	63	P32020-2;P32020	P32020-2;P32020	Non-specific lipid-transfer protein	Scp2
0.0639488	0.426851	0.954454	-1.50051	0.935832	-0.880577				10	10	10	24.3	24.3	24.3	47.756	0	67.326	636800000	45	Q564E6;P32067;A2AR07;F6SXM5;D6RI87	Q564E6;P32067	Lupus La protein homolog	Ssb
-0.33801	1.27887	-0.905279	-0.625343	-0.670973	1.26073				5	5	5	19.3	19.3	19.3	40.512	0	18.441	202610000	13	Q5NBZ3;P32233	Q5NBZ3;P32233	Developmentally-regulated GTP-binding protein 1	Drg1
0.662064	-1.12447	0.592749	0.73831	-1.44019	0.571533				7	3	2	62.2	22.3	14.4	21.482	0	6.2008	104380000	4	P32883-2;P32883	P32883-2;P32883	GTPase KRas;GTPase KRas, N-terminally processed	Kras
-0.0518329	0.93638	-0.449437	0.0145837	1.15667	-1.60637				13	13	13	36.6	36.6	36.6	53.64	0	105.01	642860000	58	P32921-2;P32921	P32921-2;P32921	Tryptophan--tRNA ligase, cytoplasmic;T1-TrpRS;T2-TrpRS	Wars
0.742894	-0.900539	-0.841024	1.6252	-0.0984874	-0.528046				8	8	8	44.3	44.3	44.3	23.596	0	120.7	1586500000	59	P34022;H7BX22	P34022;H7BX22	Ran-specific GTPase-activating protein	Ranbp1
-1.53045	-1.00748	0.480415	0.698392	0.663157	0.695969				3	3	3	23.5	23.5	23.5	12.504	0	22.669	2911100000	60	Q545F0;P34884	Q545F0;P34884	Macrophage migration inhibitory factor	Mif
0.010818	0.876232	0.588827	-1.92913	0.401455	0.0517975				8	8	5	53.7	53.7	38.9	23.412	0	68.666	2525400000	84	Q3TJ39;P35278;Q8C266;A2A5F5;A2A5F6	Q3TJ39;P35278;Q8C266	Ras-related protein Rab-5C	Rab5c
-0.543708	1.36145	-0.732429	0.216557	-1.20496	0.903082				8	8	1	49.5	49.5	10.6	23.59	0	91.229	1399600000	39	P35279;Q0PD53;P61294	P35279	Ras-related protein Rab-6A	Rab6a
0.505884	1.30177	-0.311216	-0.927766	0.698048	-1.26672				6	6	6	32.4	32.4	32.4	24.106	0	74.367	464690000	28	Q0PD35;P35282	Q0PD35;P35282	Ras-related protein Rab-21	Rab21
-0.686054	0.398116	0.41434	0.302078	-1.6313	1.20282				8	8	8	50.5	50.5	50.5	23.035	0	56.814	644370000	30	Q0PD38;P35293	Q0PD38;P35293	Ras-related protein Rab-18	Rab18
-0.384595	-0.802608	-0.117636	1.6738	-0.998236	0.629277				14	14	14	44.6	44.6	44.6	43.231	0	65.57	1254900000	65	Q3UFJ3;P35486	Q3UFJ3;P35486	Pyruvate dehydrogenase E1 component subunit alpha;Pyruvate dehydrogenase E1 component subunit alpha, somatic form, mitochondrial	Pdha1
0.765452	0.540929	-0.548214	1.08961	-1.60453	-0.243254				10	10	8	36.4	36.4	28.7	34.306	0	52.722	688170000	42	P35550;A0A140LIR6	P35550	rRNA 2-O-methyltransferase fibrillarin	Fbl
-0.333153	-1.7445	0.678724	0.826116	0.805323	-0.232514				17	17	17	27.4	27.4	27.4	67.277	0	170.75	4870800000	172	Q5SUC3;P35564	Q5SUC3;P35564	Calnexin	Canx
-0.441388	-0.662232	1.27605	1.27067	-0.924606	-0.518491				8	8	8	28.4	28.4	28.4	48.542	0	23.939	234580000	19	Q3UG16;P35585;D3YZ71;A0A0R4IZX6;A0A0R4J1L4;Q9WVP1;Q9WVP1-2	Q3UG16;P35585	AP-1 complex subunit mu-1	Ap1m1
1.06598	0.488351	-0.629885	-0.0128091	0.73008	-1.64172				21	21	20	70.9	70.9	70.9	22.176	0	323.31	45749000000	583	P35700;B1AXW5;B1AXW6;B1AXW4	P35700;B1AXW5;B1AXW6;B1AXW4	Peroxiredoxin-1	Prdx1
-0.838071	-0.760025	-0.145734	1.45728	-0.732521	1.01907				10	10	10	27.1	27.1	27.1	49.593	0	38.441	373460000	35	Q3TZW9;P35821	Q3TZW9;P35821	Tyrosine-protein phosphatase non-receptor type;Tyrosine-protein phosphatase non-receptor type 1	Ptpn1
0.214999	1.84755	-0.360326	-0.119833	-0.522708	-1.05968				8	8	8	58.8	58.8	58.8	17.804	0	160.12	3636400000	98	Q5BLK0;P35979;F8VQK7	Q5BLK0;P35979	60S ribosomal protein L12	Rpl12
-0.408896	0.69963	-1.04126	1.33649	-1.09958	0.513615				8	8	8	31.9	31.9	31.9	21.644	0	53.324	3971100000	87	Q58EW0;P35980	Q58EW0;P35980	60S ribosomal protein L18	Rpl18
0.708632	0.39782	0.156268	0.825697	-1.89645	-0.191964				6	6	6	11.2	11.2	11.2	76.437	0	14.745	214600000	18	P35991;A2BDW0	P35991;A2BDW0	Tyrosine-protein kinase BTK	Btk
0.415296	0.133374	-1.6853	1.01027	-0.622711	0.749068				11	11	11	21.7	21.7	21.7	77.444	0	83.357	419100000	30	Q792S7;P36371	Q792S7;P36371	Antigen peptide transporter 2	Tap2
0.658723	-0.511217	-0.598142	-0.655649	1.75837	-0.652088				6	6	6	8.6	8.6	8.6	60.39	0	11.887	199510000	12	P36423;F6SG79	P36423	Thromboxane-A synthase	Tbxas1
0.218974	-0.226926	-0.476718	1.86902	-1.02522	-0.359127				30	30	30	51.8	51.8	51.8	77.043	0	323.31	4837400000	245	P37040;Q05DV1;E9Q997;E9PVT9;F6R7H8	P37040;Q05DV1	NADPH--cytochrome P450 reductase	Por
-1.63208	-0.264567	-0.0844507	1.00801	-0.133804	1.10689				13	13	13	62.7	62.7	62.7	22.576	0	75.943	1496400000	74	P37804	P37804	Transgelin	Tagln
0.145793	-0.258678	1.02501	-1.84939	0.43956	0.497712				10	10	10	35.7	35.7	35.7	34.238	0	73.971	891640000	49	P38060;V9GXD2;V9GWZ9;D3YVU9;Q8JZS7	P38060	Hydroxymethylglutaryl-CoA lyase, mitochondrial	Hmgcl
0.260165	-0.943647	-0.521762	1.82372	-0.664491	0.0460179				30	30	30	50.2	50.2	50.2	73.46	0	323.31	6632500000	233	P38647	P38647	Stress-70 protein, mitochondrial	Hspa9
0.102611	1.13149	-1.0114	0.803307	-1.38324	0.35723				23	23	23	56.5	56.5	56.5	51.564	0	323.31	20346000000	234	P40124;B1ARS0;D3YTR7;Q9CYT6	P40124	Adenylyl cyclase-associated protein 1	Cap1
0.620986	1.36645	-0.639539	0.56452	-0.647327	-1.26509				33	33	33	59.1	59.1	59.1	67.63	0	323.31	21317000000	466	P40142	P40142	Transketolase	Tkt
0.0717772	-0.351033	-0.113275	1.71277	-1.38596	0.0657172				3	3	3	12.8	12.8	12.8	29.628	0	7.5138	70096000	2	Q3UII2;P40237;A2AIJ1;A2AIJ2	Q3UII2;P40237;A2AIJ1	CD82 antigen	Cd82
-0.193892	0.552853	0.920038	-1.89745	0.212491	0.405964				3	3	3	16.4	16.4	16.4	25.258	0	33.917	185290000	13	P40240	P40240	CD9 antigen	Cd9
0.214126	0.393895	-0.779666	1.72069	-0.898205	-0.650836				11	11	11	37	37	37	38.113	0	76.237	1734500000	65	P40336;P40336-2	P40336;P40336-2	Vacuolar protein sorting-associated protein 26A	Vps26a
0.530835	0.722455	-1.03116	0.172057	-1.42708	1.03288				6	6	6	32.8	32.8	32.8	15.733	0	26.136	487380000	22	Q5M9J8;P41105	Q5M9J8;P41105	60S ribosomal protein L28	Rpl28
-0.688104	-1.43809	0.350415	1.12976	-0.329144	0.975155				15	15	15	41.3	41.3	41.3	50.716	0	34.604	567340000	44	P41241	P41241	Tyrosine-protein kinase CSK	Csk
-0.487743	-1.16478	-0.906464	1.19864	1.01312	0.347213				4	4	4	9.3	9.3	9.3	59.74	0	7.4605	189430000	10	P41251;A0A087WNR0	P41251;A0A087WNR0	Natural resistance-associated macrophage protein 1	Slc11a1
-0.0913212	-1.51215	0.229033	0.904368	-0.693468	1.16354				3	3	3	8.8	8.8	8.8	25.766	0	11.517	674590000	10	Q549D0;P41731	Q549D0;P41731	CD63 antigen	Cd63
0.530569	0.791065	-0.530323	1.27297	-1.20592	-0.858364				4	4	4	18.7	18.7	18.7	32.25	0	30.958	186040000	13	P42125	P42125	Enoyl-CoA delta isomerase 1, mitochondrial	Eci1
-0.981309	-0.677825	-0.872112	1.51476	0.562517	0.45397				13	13	13	24.4	24.4	24.4	83.125	0	48.184	344960000	24	P42227-2;P42227-3;P42227;B7ZC18	P42227-2;P42227-3;P42227;B7ZC18	Signal transducer and activator of transcription 3;Signal transducer and activator of transcription	Stat3
0.0118805	0.27779	1.15185	-0.776932	0.844883	-1.50947				3	3	3	18.1	18.1	18.1	34.883	0	35.67	223530000	13	P42669	P42669	Transcriptional activator protein Pur-alpha	Pura
0.543625	0.27274	-0.832076	1.60071	-1.03681	-0.548188				29	29	29	54.6	54.6	54.6	59.555	0	255.47	4843100000	172	Q3UL22;P42932;H3BL49;H3BJB6;H3BLL1;H3BKG2;H3BKR8	Q3UL22;P42932;H3BL49;H3BJB6	T-complex protein 1 subunit theta	Cct8
-0.305803	0.874463	0.538402	-1.82881	0.00949562	0.712249				3	3	3	2.8	2.8	2.8	104.15	0	5.1735	30200000	4	Q3TZI5;P43247	Q3TZI5;P43247	DNA mismatch repair protein Msh2	Msh2
-0.256874	0.0935056	-0.688381	1.57972	-1.28347	0.555501				13	3	3	36.5	13.2	13.2	21.977	0	35.512	2710500000	53	P43274	P43274	Histone H1.4	Hist1h1e
0.269285	1.76013	-0.473952	-0.172709	-0.135074	-1.24768				10	6	6	27.7	22.5	22.5	21.785	0	74.454	813670000	31	P43275	P43275	Histone H1.1	Hist1h1a
0.0322695	0.400597	-1.01017	1.36938	-1.29858	0.506496				11	9	9	35.4	24.7	24.7	22.576	0	74.445	4856200000	103	P43276	P43276	Histone H1.5	Hist1h1b
-0.0291212	0.596682	-0.846378	1.41118	-1.37061	0.238245				14	14	1	36.7	36.7	7.2	22.099	0	110.92	15859000000	127	Q149Z9;P43277;I7HFT9;Q07133	Q149Z9;P43277	Histone H1.3	Hist1h1d
1.02995	0.691353	0.652373	-1.64794	-0.531066	-0.194676				2	2	2	8.8	8.8	8.8	30.367	0	14.716	57826000	7	Q545E8;P43346	Q545E8;P43346	Deoxycytidine kinase	Dck
-0.405987	0.199789	-1.04921	1.60891	-0.899019	0.545516				17	17	17	57.6	57.6	57.6	35.732	0	148.69	3058700000	119	Q3UDY1;P45376;D3YVJ7	Q3UDY1;P45376;D3YVJ7	Aldose reductase	Akr1b3;Akr1b1
0.789931	1.34812	0.180017	-0.749201	-0.178542	-1.39032				10	10	6	42.7	42.7	31	36.12	0	45.284	781380000	44	P45377	P45377	Aldose reductase-related protein 2	Akr1b8
-0.0526616	0.43083	-1.6916	-0.103158	1.39244	0.0241467				5	2	2	31.9	18.7	18.7	18.709	0	21.085	63675000	7	Q3UHW9;P45591	Q3UHW9;P45591	Cofilin-2	Cfl2
-0.10409	1.19456	0.517745	0.228584	-0.0366568	-1.80015				6	6	6	45	45	45	15.344	0	45.297	1220300000	34	Q3TND1;P45878	Q3TND1;P45878	Peptidyl-prolyl cis-trans isomerase;Peptidyl-prolyl cis-trans isomerase FKBP2	Fkbp2
-0.192163	-0.824629	-0.460368	1.68708	-0.880478	0.670562				11	11	11	29	29	29	46.481	0	43.822	691080000	40	P45952;D3Z2A5;D6RFD7	P45952	Medium-chain specific acyl-CoA dehydrogenase, mitochondrial	Acadm
-0.562912	-1.10865	-0.0303619	0.644536	-0.584556	1.64194				16	16	16	32.8	32.8	32.8	63.53	0	70.032	687530000	60	P46061	P46061	Ran GTPase-activating protein 1	Rangap1
-0.414247	-1.15497	0.610381	1.29097	-1.00277	0.670636				25	25	25	38.8	38.8	38.8	82.613	0	135.9	2253400000	102	P46460;G3UX86;G3UX98	P46460	Vesicle-fusing ATPase	Nsf
0.352659	1.54561	-0.230669	0.358898	-0.658748	-1.36775				10	10	9	33.8	33.8	31.1	49.419	0	111.25	725660000	41	Q3TN07;P46467;Q8BPY9	Q3TN07;P46467	Vacuolar protein sorting-associated protein 4B	Vps4b
1.16391	1.0893	-0.578786	-0.427474	0.139271	-1.38622				26	26	26	66.5	66.5	66.5	48.647	0	175.22	2108200000	120	P46471;Q8BVQ9	P46471;Q8BVQ9	26S protease regulatory subunit 7	Psmc2
-1.97976	0.810046	0.391938	0.0702726	0.265548	0.441952				12	12	12	57.8	57.8	57.8	24.489	0	114.56	2596400000	91	Q78ZJ8;P46638;G3UY29;E9Q3P9;F8WGS1;Q0PD45;P62492;G3UZD3;G3UZL4;E9Q6B3;D3YYB3;Q0PD30;Q9WTL2	Q78ZJ8;P46638;G3UY29;E9Q3P9;F8WGS1;Q0PD45;P62492;G3UZD3;G3UZL4	Ras-related protein Rab-11B;Ras-related protein Rab-11A	Rab11b;Rab11a
-0.159693	0.885587	-1.20838	0.723065	-1.16391	0.923332				6	6	6	25.4	25.4	25.4	33.34	0	13.023	202680000	10	P46737;P46737-2;A3KGA8;E9Q0P6	P46737;P46737-2	Lys-63-specific deubiquitinase BRCC36	Brcc3
-0.384242	-1.60511	0.88167	0.182553	-0.257644	1.18277				9	9	8	12.8	12.8	11.8	80.597	0	23.806	586380000	30	Q3U573;P46978;D3YZN5	Q3U573;P46978	Dolichyl-diphosphooligosaccharide--protein glycosyltransferase subunit STT3A	Stt3a
-0.860895	-1.18811	0.172101	1.06633	-0.416925	1.22749				5	5	5	7.4	7.4	7.4	84.267	0	8.2089	133670000	15	Q9DBX5;Q3UMQ1;P47713;A0A087WPN8	Q9DBX5;Q3UMQ1;P47713	Cytosolic phospholipase A2;Phospholipase A2;Lysophospholipase	Pla2g4a
0.978038	-0.841785	1.27492	-0.417706	0.224887	-1.21835				29	29	27	54.3	54.3	52.8	56.537	0	323.31	12308000000	419	Q544B1;P47738;A0A0G2JEU1;A0A0G2JFQ0;A0A0G2JF60;D3YYF3;Q62148;G3UWP3;Q3UIA4;P24549;Q9JHW9	Q544B1;P47738;A0A0G2JEU1	Aldehyde dehydrogenase, mitochondrial	Aldh2
0.76198	0.813522	0.635488	-1.13361	0.323945	-1.40133				11	11	10	57	57	53.5	32.967	0	323.31	5500500000	170	Q5DQJ3;P47754;D6RCW7;A0A0N4SVM0	Q5DQJ3;P47754;D6RCW7	F-actin-capping protein subunit alpha-2	Capza2
-0.155498	-0.532176	0.494495	0.996546	-1.65314	0.849772				6	6	6	18.4	18.4	18.4	51.073	0	28.745	376380000	16	P47791-2;P47791	P47791-2;P47791	Glutathione reductase, mitochondrial	Gsr
0.177102	1.23421	0.349233	-1.63528	0.503678	-0.628949				4	4	4	16.6	16.6	16.6	44.113	0	15.415	83134000	5	Q543X6;P47809;M0QW52;B1ATL6	Q543X6;P47809;M0QW52	Dual specificity mitogen-activated protein kinase kinase 4	Map2k4
1.21495	-0.812067	0.218391	1.01225	-1.29526	-0.338251				13	13	13	56.9	56.9	56.9	41.287	0	67.748	652760000	53	P47811;P47811-4;P47811-3;B2KF35;P47811-2;B2KF34	P47811;P47811-4;P47811-3;B2KF35;P47811-2	Mitogen-activated protein kinase 14	Mapk14
-1.54108	0.806704	-0.624575	-0.344137	0.93966	0.763426				5	5	5	9.3	9.3	9.3	76.722	0	16.467	92367000	11	P47856-2;P47856;D3YYE0;D3YYD9	P47856-2;P47856	Glutamine--fructose-6-phosphate aminotransferase [isomerizing] 1	Gfpt1
-0.203259	1.11346	-1.11021	1.1227	-1.09388	0.171192				14	14	14	40.9	40.9	40.9	33.509	0	96.318	3947400000	106	Q3UCH0;P47911;E9PUX4;A0A0J9YU32	Q3UCH0;P47911;E9PUX4	60S ribosomal protein L6	Rpl6;Gm5428
0.368956	-0.395729	0.430857	-0.961999	1.59055	-1.03264				2	2	2	51.8	51.8	51.8	11.475	0	32.924	867010000	45	Q58E35;P47955;E9Q3T0	Q58E35;P47955;E9Q3T0	60S acidic ribosomal protein P1	Rplp1;Gm10073
0.0862182	-0.386441	-0.745213	1.60403	-1.16218	0.603593				13	13	13	46.5	46.5	46.5	34.4	0	94.662	4306300000	107	Q58EU6;P47962;D3YYV8	Q58EU6;P47962;D3YYV8	60S ribosomal protein L5	Rpl5
-0.289282	0.370942	-0.822366	1.14043	-1.36647	0.96675				8	8	2	37.4	37.4	10.9	24.305	0	107.6	4216000000	54	P47963	P47963	60S ribosomal protein L13	Rpl13
0.577806	1.25242	-0.413546	0.543752	-0.38472	-1.57572				6	6	6	65.5	65.5	65.5	12.746	0	35.05	268130000	24	Q4V9T8;P48024;Q9CXU9;J3QN87;J3QPZ8	Q4V9T8;P48024;Q9CXU9;J3QN87;J3QPZ8	Eukaryotic translation initiation factor 1;Eukaryotic translation initiation factor 1b	Eif1;Eif1b
-0.035124	0.460073	0.773741	-1.66827	1.03948	-0.569906				32	32	32	86.5	86.5	86.5	35.752	0	323.31	39979000000	675	P48036;A0A0G2JGQ0	P48036	Annexin A5	Anxa5
-0.45121	-0.267146	-0.510231	1.06807	-1.20641	1.36693				3	3	3	41.7	41.7	41.7	12.758	0	28.168	259080000	14	Q5I0U7;P48428	Q5I0U7;P48428	Tubulin-specific chaperone A	Tbca
0.565812	-0.355936	-0.875487	1.39135	-1.25379	0.528045				41	41	40	55.6	55.6	55.6	74.237	0	323.31	15004000000	325	P48678;P48678-2;P48678-3;D3YUF7	P48678;P48678-2;P48678-3	Prelamin-A/C;Lamin-A/C	Lmna
0.597884	0.371839	0.458965	0.141354	0.448089	-2.01813				7	4	4	12.1	7.3	7.3	92.251	0	35.298	87521000	8	P48722-2;P48722;E0CY23;A0A0N4SVU2;A0A0N4SW76	P48722-2;P48722;E0CY23	Heat shock 70 kDa protein 4L	Hspa4l
0.2207	0.799365	0.294447	1.12147	-1.23946	-1.19652				2	2	2	27.7	27.7	27.7	9.2908	0	19.642	597270000	18	P48771	P48771	Cytochrome c oxidase subunit 7A2, mitochondrial	Cox7a2
-0.81438	-1.06587	0.984157	0.416095	-0.745851	1.22585				18	10	10	51	27.2	27.2	32.904	0	34.332	1180100000	53	P48962	P48962	ADP/ATP translocase 1	Slc25a4
-0.66949	0.754516	-0.347917	1.28858	-1.42799	0.402301				6	6	6	17.1	17.1	17.1	44.049	0	19.711	181980000	19	Q3U2P8;P49138;A0A087WSN7;Q3UMW7-2;Q3UMW7-3;Q3UMW7	Q3U2P8;P49138	MAP kinase-activated protein kinase 2	Mapkapk2
-1.87523	0.101144	0.348061	0.559795	1.00913	-0.142899				12	12	12	36.2	36.2	36.2	38.833	0	140.12	1640500000	85	Q5EBP8;P49312;P49312-2	Q5EBP8;P49312;P49312-2	Heterogeneous nuclear ribonucleoprotein A1;Heterogeneous nuclear ribonucleoprotein A1, N-terminally processed	Hnrnpa1
0.343027	0.0673952	0.430362	-1.14725	1.44347	-1.13701				4	4	4	14.4	14.4	14.4	43.346	0	11.927	61852000	6	P49442;E0CYQ4;E0CX64;H3BK26	P49442	Inositol polyphosphate 1-phosphatase	Inpp1
-1.15734	1.39245	-0.585658	1.04095	-0.176777	-0.513629				5	5	4	15.7	15.7	12.6	42.432	0	12.426	75640000	7	P49443	P49443	Protein phosphatase 1A	Ppm1a
-0.164051	-0.924974	1.68483	-0.11771	0.519475	-0.99757				4	4	4	7.3	7.3	7.3	71.466	0	4.9071	37918000	5	P49446-3;P49446-2;P49446	P49446-3;P49446-2;P49446	Receptor-type tyrosine-protein phosphatase epsilon	Ptpre
-0.146368	-0.258623	1.22116	-1.68733	0.746965	0.124191				7	7	7	27.2	27.2	27.2	41.666	0	33.515	357970000	18	P49586;D3Z3T5;Q811Q9-2;Q811Q9	P49586;D3Z3T5;Q811Q9-2;Q811Q9	Choline-phosphate cytidylyltransferase A;Choline-phosphate cytidylyltransferase B	Pcyt1a;Pcyt1b
0.939706	1.30553	-0.463377	-0.00328124	-0.334253	-1.44433				5	4	4	18.2	15.4	15.4	33.288	0	9.1198	102080000	10	Q543F6;P49615;A0A0G2JDL3	Q543F6;P49615;A0A0G2JDL3	Cyclin-dependent-like kinase 5	Cdk5
0.681295	0.538326	-1.02519	1.09061	-1.41061	0.125575				14	14	14	36.4	36.4	36.4	54.24	0	91.05	763560000	61	P49710;E9Q4E5	P49710	Hematopoietic lineage cell-specific protein	Hcls1
-0.659041	0.258986	0.703077	-1.44488	-0.224264	1.36612				5	5	5	8.6	8.6	8.6	96.735	0	34.041	198240000	18	Q542F4;P49717	Q542F4;P49717	DNA replication licensing factor MCM4	Mcm4
0.435453	-0.243154	0.563128	0.37622	0.785526	-1.91717				7	7	7	14.2	14.2	14.2	82.406	0	17.177	225930000	23	Q52KC3;P49718	Q52KC3;P49718	DNA replication licensing factor MCM5	Mcm5
-0.145452	0.332186	0.540049	-1.9539	0.669255	0.557863				12	12	12	56.8	56.8	56.8	25.926	0	129.82	1151400000	44	P49722	P49722	Proteasome subunit alpha type-2	Psma2
-0.0619562	0.11499	0.53227	-0.838535	1.53453	-1.2813				4	4	4	19.8	19.8	19.8	37.17	0	59.912	1999200000	57	P49935;A0A087WR20	P49935;A0A087WR20	Pro-cathepsin H;Cathepsin H mini chain;Cathepsin H;Cathepsin H heavy chain;Cathepsin H light chain	Ctsh
0.303933	0.676879	0.347884	0.152984	0.525522	-2.0072				2	2	2	25.6	25.6	25.6	10.194	0	14.363	135440000	7	Q5EAT0;P49962;D3YZX8	Q5EAT0;P49962;D3YZX8	Signal recognition particle 9 kDa protein	Srp9
0.42074	0.46098	-0.72065	1.46572	-1.36999	-0.256801				4	4	4	25.5	25.5	25.5	26.588	0	15.524	106260000	11	P50171;P50171-2;G3UX44	P50171;P50171-2;G3UX44	Estradiol 17-beta-dehydrogenase 8	Hsd17b8;H2-Ke6
-0.390027	-0.916637	-0.850683	0.753138	-0.228185	1.63239				16	16	16	47.9	47.9	47.9	47.688	0	217.37	1664300000	78	Q3TF14;P50247;A2ALT5	Q3TF14;P50247	Adenosylhomocysteinase	Ahcy
0.147887	0.586527	1.29896	-1.14924	0.343822	-1.22795				2	2	2	10	10	10	33.701	0	9.9164	45533000	6	Q78ZC4;P50295	Q78ZC4;P50295	Arylamine N-acetyltransferase 2	Nat2
0.55923	-0.173919	0.349594	1.40633	-0.706889	-1.43434				12	5	5	33.6	18.1	18.1	50.521	0	41.081	187690000	13	P50396;D6RI86;B7FAU8	P50396	Rab GDP dissociation inhibitor alpha	Gdi1
1.25242	0.56847	0.771699	-1.04085	-0.440122	-1.11162				10	10	10	16.3	16.3	16.3	66.59	0	24.414	467900000	34	P50427	P50427	Steryl-sulfatase	Sts
0.361515	-1.25643	0.222481	1.64544	-0.312828	-0.660177				4	4	4	18.2	18.2	18.2	53.748	0	43.913	246500000	14	P50428	P50428	Arylsulfatase A	Arsa
0.128711	0.915058	0.979333	-1.18537	0.427008	-1.26474				30	30	30	59.6	59.6	59.6	68.325	0	323.31	10104000000	373	P50516;P50516-2;D3Z1B9;D3YWH3;D3YZ23	P50516;P50516-2	V-type proton ATPase catalytic subunit A	Atp6v1a
0.709442	0.856416	0.0235039	0.853709	-1.0641	-1.37897				14	14	14	58.8	58.8	58.8	26.157	0	98.74	2693900000	138	P50518;A0A0N4SW07;A0A0N4SW34;A0A0N4SWA3;Q9D593	P50518;A0A0N4SW07	V-type proton ATPase subunit E 1	Atp6v1e1
-1.52418	-0.511892	0.353581	-0.161352	1.45292	0.390917				4	4	4	37.8	37.8	37.8	11.083	0	46.131	1147300000	51	P50543	P50543	Protein S100-A11	S100a11
-0.593298	0.0757697	0.795895	1.09311	0.282108	-1.65358				11	11	11	25.2	25.2	25.2	70.875	0	63.11	504980000	44	P50544;B1AR28	P50544;B1AR28	Very long-chain specific acyl-CoA dehydrogenase, mitochondrial	Acadvl
-0.248464	-0.42262	-0.655168	2.00921	-0.515073	-0.167886				19	19	19	45.7	45.7	45.7	43.698	0	142.88	2119400000	112	P50580;P50580-2;D3YVH7	P50580;P50580-2;D3YVH7	Proliferation-associated protein 2G4	Pa2g4
0.489124	-0.0535818	-1.42362	-0.69551	0.197489	1.48609				5	5	5	9.9	9.9	9.9	81.44	0	21.37	119780000	8	Q8CE80;P51125-7;P51125-3;P51125-2;P51125-6;P51125;P51125-5;P51125-4	Q8CE80;P51125-7;P51125-3;P51125-2;P51125-6;P51125	Calpastatin	Cast
-0.977653	1.25068	0.54138	0.0604006	0.511435	-1.38625				17	17	17	83.1	83.1	83.1	23.489	0	317.52	9786500000	225	Q4FJQ0;P51150;A0A0N4SVG9;A0A0N4SVR6	Q4FJQ0;P51150	Ras-related protein Rab-7a	Rab7;Rab7a
-0.380154	0.856175	0.222552	-1.68349	1.10635	-0.121431				10	10	5	68.2	68.2	30.2	21.881	0	139.61	1632800000	66	Q5EBQ6;P51410;A0A0G2JES3;A0A140T8T4;D3YZT0;A0A0G2JFQ3;S4R1R7	Q5EBQ6;P51410;A0A0G2JES3;A0A140T8T4	60S ribosomal protein L9	Rpl9
0.88656	0.520218	0.290243	-1.25329	0.824547	-1.26828				9	9	9	28.5	28.5	28.5	47.844	0	95.137	1378300000	46	Q8BGZ6;P51569;A2BDV6	Q8BGZ6;P51569	Alpha-galactosidase A	Gla
0.586907	0.342291	-1.22102	1.45213	-0.944614	-0.215692				13	13	13	23.5	23.5	23.5	79.481	0	54.773	863320000	40	P51660	P51660	Peroxisomal multifunctional enzyme type 2;(3R)-hydroxyacyl-CoA dehydrogenase;Enoyl-CoA hydratase 2	Hsd17b4
-0.602717	-1.43622	-0.223635	0.16837	0.658002	1.4362				2	2	2	30.1	30.1	30.1	12.483	0	45.542	120480000	16	P51807	P51807	Dynein light chain Tctex-type 1	Dynlt1
0.300955	0.851543	-0.667469	-1.70235	0.832098	0.385224				3	3	3	12.6	12.6	12.6	44.792	0	6.621	48709000	5	Q3UEE2;Q541E2;P51855;A2AQN7;H3BKH4	Q3UEE2;Q541E2;P51855	Glutathione synthetase	Gss
1.42746	-0.0691529	-1.52048	0.699848	-0.193453	-0.344227				7	7	7	43.5	43.5	43.5	26.268	0	93.401	591710000	36	P51859;E0CXA0;E0CYW7	P51859;E0CXA0;E0CYW7	Hepatoma-derived growth factor	Hdgf
0.142374	1.14829	-0.482764	0.067163	0.795499	-1.67056				16	16	16	54.1	54.1	54.1	40.301	0	206.28	2746400000	116	P51863	P51863	V-type proton ATPase subunit d 1	Atp6v0d1
-0.687931	-1.54606	0.407343	1.3589	0.319088	0.148665				18	18	10	47.3	47.3	23.5	32.931	0	106.86	10978000000	171	Q545A2;P51881;B2RTC8;Q3V132	Q545A2;P51881	ADP/ATP translocase 2;ADP/ATP translocase 2, N-terminally processed	Slc25a5
-0.971316	-0.557698	0.0402893	1.90274	-0.344406	-0.0696125				2	2	2	5.7	5.7	5.7	60.159	0	9.6018	22827000	4	Q3TSS7;Q3TQK8;P52019	Q3TSS7;Q3TQK8;P52019	Squalene monooxygenase	Sqle
-0.533917	0.554312	-0.397696	-1.54318	1.06978	0.850698				5	5	5	16.1	16.1	16.1	57.927	0	20.453	129280000	10	Q52L97;P52293;F2Z431;A2A602;A2A600;A2A601;A6PW68	Q52L97;P52293	Importin subunit alpha;Importin subunit alpha-1	Kpna2
1.04608	-0.433706	0.219449	-0.0714983	0.918928	-1.67926				4	4	4	16.8	16.8	16.8	39.106	0	23.492	105950000	12	P52432;G3UXX5;D3Z7Q8;D3Z3D6;G3UX92	P52432;G3UXX5;D3Z7Q8;D3Z3D6	DNA-directed RNA polymerases I and III subunit RPAC1	Polr1c
0.313001	1.16413	0.238517	-1.2048	0.72129	-1.23214				41	41	5	71.6	71.6	9.4	57.844	0	323.31	74279000000	1382	P52480	P52480	Pyruvate kinase PKM	Pkm
0.0505531	0.569844	0.956272	-1.54917	0.810251	-0.837747				40	4	4	72.1	10	10	57.984	0	16.141	947920000	27	P52480-2;E9Q509;G3X925;P53657	P52480-2	Pyruvate kinase PKM	Pkm
0.482126	-1.8856	0.287649	1.04889	0.149483	-0.0825463				3	3	3	5	5	5	93.496	0.00036443	4.2215	76920000	8	P52633;D3YU28	P52633	Signal transducer and transcription activator 6	Stat6
1.00305	-0.0656069	0.469397	-0.477658	0.782283	-1.71147				7	7	7	14.1	14.1	14.1	73.98	0	23.617	157370000	19	P52825;A2A8E7;A2A8E8	P52825	Carnitine O-palmitoyltransferase 2, mitochondrial	Cpt2
0.202155	0.478697	0.0136084	-1.95983	0.842773	0.422598				4	4	4	10.8	10.8	10.8	53.246	0	11.91	83475000	7	P53395	P53395	Lipoamide acyltransferase component of branched-chain alpha-keto acid dehydrogenase complex, mitochondrial	Dbt
0.678815	1.01368	0.00301445	-1.10485	-1.32405	0.733385				14	14	12	49.1	49.1	42.8	31.893	0	64.163	1881600000	76	Q5ND42;P53810;J3QQ30;J3QPW1;F8WGG5	Q5ND42;P53810;J3QQ30;J3QPW1	Phosphatidylinositol transfer protein alpha isoform	Pitpna
0.391731	1.78823	-0.218204	-0.233201	-0.70176	-1.0268				6	4	4	31.6	25.4	25.4	31.616	0	20.799	190980000	12	Q8JZZ5;P53811	Q8JZZ5;P53811	Phosphatidylinositol transfer protein beta isoform	Pitpnb
0.0467556	0.793493	-0.0898777	0.584774	0.582796	-1.91794				10	10	10	58.5	58.5	58.5	23.547	0	134.9	1612600000	64	Q0PD65;P53994;Q3TEG7;Q0PD64;P59279;G3UXQ7;G3V022;S4R232	Q0PD65;P53994;Q3TEG7;Q0PD64;P59279	Ras-related protein Rab-2A;Ras-related protein Rab-2B	Rab2a;Rab2b
1.32569	-1.59053	0.650882	0.132244	0.00287649	-0.521165				20	19	19	48.2	48.2	48.2	50.906	0	209.28	2165500000	122	P54071;D6RIL6;A0A0U1RP68;A0A0U1RPR1	P54071;D6RIL6	Isocitrate dehydrogenase [NADP], mitochondrial	Idh2
0.365311	-0.548286	-0.432682	1.84644	-0.289827	-0.940952				8	8	8	33.5	33.5	33.5	31.375	0	78.809	839910000	44	P54116	P54116	Erythrocyte band 7 integral membrane protein	Stom
-0.216971	-1.16745	0.313044	-0.176321	-0.534283	1.78198				7	7	5	20.4	20.4	18.3	43.512	0	23.634	230690000	20	P54728	P54728	UV excision repair protein RAD23 homolog B	Rad23b
1.46962	-0.0132514	-0.153993	0.218792	0.137052	-1.65822				2	2	2	3.9	3.9	3.9	73.862	0.0022958	2.6985	26230000	3	P54731	P54731	FAS-associated factor 1	Faf1
-0.433586	1.43101	0.159266	-1.13269	0.841109	-0.86511				13	13	13	45.5	45.5	45.5	47.408	0	225.03	1353700000	81	P54775;A0A140LIZ5	P54775;A0A140LIZ5	26S protease regulatory subunit 6B	Psmc4
-0.36471	-1.43674	1.48608	-0.229574	-0.170891	0.715836				7	7	7	15.2	15.2	15.2	77.256	0	66.081	445680000	20	P54818	P54818	Galactocerebrosidase	Galc
-0.303711	1.87543	-0.144759	-0.643006	0.177587	-0.961543				10	10	10	25.6	25.6	25.6	54.866	0	57.88	461930000	43	P54822;E9Q242;E9Q3T7;A0A140LHU1;E9Q0A0;A0A0G2JFI8	P54822;E9Q242;E9Q3T7	Adenylosuccinate lyase	Adsl
0.130557	1.52934	-0.270233	0.666787	-1.1055	-0.950956				10	10	10	27.1	27.1	27.1	54.191	0	78.115	526940000	43	P54823	P54823	Probable ATP-dependent RNA helicase DDX6	Ddx6
0.409463	1.57482	-1.03372	0.384422	-0.31763	-1.01736				8	8	8	33.7	33.7	33.7	40.068	0	54.114	493100000	33	Q3U5N4;P54923	Q3U5N4;P54923	[Protein ADP-ribosylarginine] hydrolase	Adprh
0.372365	0.872565	0.42523	-1.7483	0.69464	-0.6165				6	2	2	30	10.6	10.6	23.668	0	13.13	613070000	26	Q0PD50;P55258	Q0PD50;P55258	Ras-related protein Rab-8A	Rab8a
-0.990181	-0.582315	0.3379	0.935616	-1.00077	1.29975				3	3	3	9.3	9.3	9.3	38.451	0	20.428	135750000	12	P55264-2;P55264	P55264-2;P55264	Adenosine kinase	Adk
0.833992	-1.96616	0.231818	0.174284	0.576324	0.149738				11	11	11	33.1	33.1	33.1	42.215	0	51.079	606050000	47	Q52KI7;P55302;F6WMD1	Q52KI7;P55302	Alpha-2-macroglobulin receptor-associated protein	Lrpap1
0.912035	0.562227	0.770051	-1.53669	0.215106	-0.922729				4	4	4	12.4	12.4	12.4	57.205	0	60.172	260740000	17	Q544U5;Q8CDV7;P55772;F7B9M9;D6RHQ2;D6RFA9	Q544U5;Q8CDV7;P55772;F7B9M9;D6RHQ2	Ectonucleoside triphosphate diphosphohydrolase 1	Entpd1
0.666498	-0.859707	-1.01036	-0.798589	0.723776	1.27838				3	3	3	44.2	44.2	44.2	5.8378	0	5.4945	187290000	4	Q545F5;P56382	Q545F5;P56382	ATP synthase subunit epsilon, mitochondrial	Atp5e
-0.518452	-0.912274	0.693332	-0.926395	1.59869	0.0651001				4	4	4	53.5	53.5	53.5	10.071	0	20.79	551590000	30	P56391;A0A140LIU3	P56391;A0A140LIU3	Cytochrome c oxidase subunit 6B1	Cox6b1
-0.339692	0.038424	0.584293	-1.60732	1.39746	-0.0731617				21	21	21	41.4	41.4	41.4	93.354	0	144.45	1584600000	115	Q3U4W8;P56399;D3Z4K7;D3YYA5	Q3U4W8;P56399	Ubiquitin carboxyl-terminal hydrolase;Ubiquitin carboxyl-terminal hydrolase 5	Usp5
0.798425	-0.0607937	0.250988	-1.14003	1.29732	-1.14591				26	26	26	65.8	65.8	65.8	56.3	0	323.31	27359000000	638	P56480	P56480	ATP synthase subunit beta, mitochondrial	Atp5b
0.417119	1.07574	-0.121593	0.113599	0.38422	-1.86909				4	2	2	13.6	9.3	9.3	45.971	0	23.906	160290000	11	Q91YZ2;P56546;P56546-2;E9Q0T4;E9PWQ9	Q91YZ2;P56546;P56546-2;E9Q0T4;E9PWQ9	C-terminal-binding protein 2	Ctbp2
-0.262599	0.0933464	0.310817	-1.36867	1.66226	-0.435152				3	3	3	26.6	26.6	26.6	10.505	0	42.246	110710000	5	Q91V77;P56565	Q91V77;P56565	Protein S100;Protein S100-A1	S100a1
-0.457792	0.879888	-1.46922	1.25872	-0.459949	0.248349				9	9	7	23.2	23.2	23.2	52.601	0	132.85	1638300000	53	Q8CFQ9;Q564D0;P56959;G3UXT7;G3UZD2;Q91VQ2	Q8CFQ9;Q564D0;P56959;G3UXT7	RNA-binding protein FUS	Fus
-1.46446	-0.832455	1.30091	0.0273012	0.489727	0.478974				7	7	7	9.5	9.5	9.5	78.491	0	23.351	418520000	27	P57716;D6RCJ2	P57716	Nicastrin	Ncstn
0.544823	0.836205	0.696746	-0.0588461	-1.86882	-0.15011				10	10	10	47.8	47.8	47.8	28.369	0	65.046	842260000	53	Q3U861;P57746	Q3U861;P57746	V-type proton ATPase subunit D	Atp6v1d
-0.521556	-1.41564	0.154894	1.18113	-0.449141	1.05031				13	13	13	58.4	58.4	58.4	28.823	0	91.572	3211600000	123	P57759;F8WJI4;F8WIM7;D6RG87	P57759	Endoplasmic reticulum resident protein 29	Erp29
0.165238	-1.71836	1.1886	0.718479	-0.295969	-0.057996				49	49	32	63.9	63.9	46.7	104.98	0	323.31	11440000000	442	Q3ULT2;P57780;E9Q2W9;D3Z0L8;D3Z761	Q3ULT2;P57780;E9Q2W9	Alpha-actinin-4	Actn4
-0.329575	-1.43435	-0.10421	1.61695	0.423151	-0.171962				7	7	7	34.1	34.1	34.1	28.357	0	72.118	322040000	21	P57784;G5E883;A0A0U1RNZ6	P57784;G5E883	U2 small nuclear ribonucleoprotein A	Snrpa1
-1.52667	-0.626467	0.309712	-0.215851	1.11324	0.946039				6	6	6	12.7	12.7	12.7	75.329	0	40.722	255360000	17	Q542E4;P58021;E9PZ69	Q542E4;P58021;E9PZ69	Transmembrane 9 superfamily member 2	Tm9sf2
-1.0841	-0.944546	0.512944	-0.34137	1.57218	0.284895				6	6	6	38.8	38.8	38.8	26.289	0	38.263	139290000	7	P58044;G3XA48;H3BLF8;H3BLP1;H3BKD7	P58044;G3XA48;H3BLF8	Isopentenyl-diphosphate Delta-isomerase 1	Idi1
-0.975738	0.30896	-0.890399	0.996864	-0.72208	1.28239				52	52	51	63.2	63.2	62	95.313	0	323.31	24361000000	589	P58252	P58252	Elongation factor 2	Eef2
-1.3667	-1.02131	0.412567	0.429782	0.253406	1.29225				4	4	4	18.3	18.3	18.3	36.71	0	27.487	212890000	14	Q543N6;P58389;B7ZDE0;A2AWF0;F6Z6I0;A2AWE9	Q543N6;P58389	Serine/threonine-protein phosphatase 2A activator	Ppp2r4
0.950337	0.803087	0.950622	-0.992431	-1.07773	-0.63389				12	12	12	13.8	13.8	13.8	121.84	0	64.865	360910000	31	Q548J0;P58681	Q548J0;P58681	Toll-like receptor 7	Tlr7
0.390558	0.122824	0.554738	0.574268	0.371731	-2.01412				3	3	3	6.2	6.2	6.2	59.43	0.00036298	4.1825	83206000	8	P58742	P58742	Aladin	Aaas
-0.986056	-1.2947	-0.270207	0.842705	0.62043	1.08782				24	15	0	53.2	32.7	0	32.708	0	100.05	918910000	46	P58771-2;E9Q452;Q8BSH3;E9Q454;F8WID5;P58771;B7ZNL3;S4R2U0	P58771-2;E9Q452;Q8BSH3;E9Q454;F8WID5;P58771;B7ZNL3;S4R2U0	Tropomyosin alpha-1 chain	Tpm1
1.44878	-0.485854	0.936257	-0.0819116	-0.653231	-1.16404				2	2	2	7.1	7.1	7.1	41.989	0	5.1335	52087000	3	P59235	P59235	Nucleoporin Nup43	Nup43
-0.133065	-0.993326	-0.11817	0.1757	-0.765479	1.83434				8	8	8	21.7	21.7	21.7	48.968	0	33.292	460890000	34	Q3TQR3;P59325	Q3TQR3;P59325	Eukaryotic translation initiation factor 5	Eif5
0.0639449	0.240574	0.838791	-1.25627	1.20754	-1.09458				2	2	2	20.8	20.8	20.8	14.585	0	7.3568	102790000	10	P59708	P59708	Splicing factor 3B subunit 6	Sf3b6
-0.230386	1.49215	0.182988	0.616508	-0.728606	-1.33266				8	8	8	38.1	38.1	38.1	19.667	0	53.404	5019900000	92	P59999;Q3TX55;E9PWA7	P59999;Q3TX55;E9PWA7	Actin-related protein 2/3 complex subunit 4	Arpc4
0.630294	-0.178591	1.09241	-1.37191	0.774272	-0.946476				13	13	13	37.9	37.9	37.9	50.213	0	131.93	721020000	48	Q3U1C2;P60122;D3YW60;Q05CB6	Q3U1C2;P60122	RuvB-like 1	Ruvbl1
-0.677101	-1.46762	0.431825	1.40328	-0.148543	0.458156				14	14	14	35.7	35.7	35.7	52.22	0	126.3	1343000000	74	Q3UIG0;P60229	Q3UIG0;P60229	Eukaryotic translation initiation factor 3 subunit E	Eif3e
0.272269	-0.178418	-1.01726	1.47973	-1.14847	0.592142				12	12	9	59	59	48	37.497	0	144.73	3684900000	95	P60335;A0A087WR61;A0A087WSI1;A0A087WRH3;A0A0R4J044;P57724	P60335	Poly(rC)-binding protein 1	Pcbp1
0.985913	0.601972	-1.11417	0.0964835	0.776116	-1.34632				3	3	3	37	37	37	18.566	0	20.536	130680000	7	Q3U431;P60605;G3UZX2	Q3U431;P60605;G3UZX2	Ubiquitin-conjugating enzyme E2 G2	Ube2g2
0.589962	0.804503	0.621956	0.554422	-1.33969	-1.23115				6	6	6	17.7	17.7	17.7	64.378	0	13.917	166870000	16	P60670-2;P60670	P60670-2;P60670	Nuclear protein localization protein 4 homolog	Nploc4
0.0968545	1.73009	-0.819746	0.293623	-0.207036	-1.09378				8	7	7	44	38.2	38.2	21.258	0	166.77	5083500000	108	P60766;P60766-1;G3UZM2;D3Z3L1;F2Z463;D3YX61;Q9ER71-2;Q9ER71	P60766;P60766-1	Cell division control protein 42 homolog	Cdc42
-0.277411	-0.308991	-1.16622	1.85504	0.0514257	-0.15385				29	29	25	67	67	60.8	46.153	0	323.31	11398000000	335	Q5F2A7;P60843;Q8BTU6;P10630;P10630-2;E9Q561;D6RJ60;D6RJ11	Q5F2A7;P60843	Eukaryotic initiation factor 4A-I	Eif4a1
-0.0149735	1.42484	-1.11538	0.919613	-0.874276	-0.339832				6	6	6	36.1	36.1	36.1	13.373	0	45.239	1809500000	77	Q5BLK2;P60867	Q5BLK2;P60867	40S ribosomal protein S20	Rps20
-0.198704	1.1742	-1.04995	1.30993	-0.628754	-0.606728				6	5	5	28	22.5	22.5	22.541	0	16.886	380150000	45	Q4FJL0;P61027	Q4FJL0;P61027	Ras-related protein Rab-10	Rab10
-1.41256	1.47825	-0.0555906	0.615213	-0.660785	0.0354756				7	5	3	35.3	26.6	15.9	23.603	0	40.219	1047900000	46	Q0PD49;P61028;Q3TYH2;REV__G3UYR1;REV__G3UYX5;Q9DD03;Q8K386	Q0PD49;P61028	Ras-related protein Rab-8B	Rab8b
1.05567	0.907231	-0.462657	0.648071	-1.31992	-0.828401				7	7	7	37.2	37.2	37.2	20.9	0	35.177	583750000	37	P61082;F7CDT0;F6WMC0;F6YXS3;G5E919	P61082;F7CDT0;F6WMC0;F6YXS3	NEDD8-conjugating enzyme Ubc12	Ube2m
-0.623186	-0.478174	0.0435987	1.98673	-0.50002	-0.428943				19	19	19	48.2	48.2	48.2	44.76	0	225.72	6621600000	196	Q5SW83;P61161	Q5SW83;P61161	Actin-related protein 2	Actr2
-0.665173	-0.220762	0.526157	1.14636	0.748736	-1.53532				8	8	4	35.9	35.9	19.1	42.613	0	54.376	679700000	39	P61164	P61164	Alpha-centractin	Actr1a
-1.06176	0.76391	0.926127	0.968611	-0.468168	-1.12872				8	8	8	26.9	26.9	26.9	51.596	0	26.522	275600000	23	P61202;P61202-2;A2AQE4	P61202;P61202-2;A2AQE4	COP9 signalosome complex subunit 2	Cops2
-1.73235	0.840076	0.698832	-0.651076	0.532681	0.311832				12	12	7	64.1	64.1	35.4	20.601	0	160.95	5382400000	123	Q3U344;P84078;P61205;Q8BSL7;D3YV25;E9Q2C2;A2A6T9	Q3U344;P84078;P61205;Q8BSL7	ADP-ribosylation factor 1;ADP-ribosylation factor 3;ADP-ribosylation factor 2	Arf3;Arf1;Arf2
-0.432405	-0.220991	-0.581176	1.09215	-1.19833	1.34075				12	12	12	21.4	21.4	21.4	67.314	0	60.6	490250000	39	Q3UHY8;P61222	Q3UHY8;P61222	ATP-binding cassette sub-family E member 1	Abce1
0.0473074	1.23748	0.304625	0.629758	-0.60231	-1.61686				12	12	6	55.7	55.7	29.5	20.504	0	196.43	1802300000	69	Q6ZWR0;P61226;Q80ZJ1-2	Q6ZWR0;P61226	Ras-related protein Rap-2b	Rap2b
0.190063	0.681347	-1.35806	1.47114	-0.549103	-0.435378				10	10	10	54.4	54.4	54.4	15.798	0	64.724	2608100000	67	Q5BLJ9;P61358;A2A4Q0	Q5BLJ9;P61358;A2A4Q0	60S ribosomal protein L27	Rpl27
-0.29633	-0.889469	-0.822971	1.26655	-0.513242	1.25547				3	3	3	41.3	41.3	41.3	10.275	0	31.307	320680000	26	Q4VAF2;P61514	Q4VAF2;P61514	60S ribosomal protein L37a	Rpl37a
-0.232251	-1.40767	-0.0861928	1.08319	-0.566546	1.20947				5	5	5	7.6	7.6	7.6	52.264	0	8.9128	186660000	15	P61620;Q9CYJ6;Q9JLR1;A2ATT9;A0A0A6YVQ7	P61620;Q9CYJ6;Q9JLR1;A2ATT9	Protein transport protein Sec61 subunit alpha isoform 1;Protein transport protein Sec61 subunit alpha isoform 2	Sec61a1;Sec61a2
-0.969112	-0.912625	-0.506667	0.917412	0.0117303	1.45926				9	4	4	54.4	17.8	17.8	20.396	0	25.458	684910000	23	Q14BR4;P61750;E9Q798;F6UFB9	Q14BR4;P61750;E9Q798	ADP-ribosylation factor 4	Arf4
0.747391	0.542051	0.734984	-1.41492	0.537754	-1.14726				4	4	4	19.4	19.4	19.4	22.435	0	7.2364	176590000	8	P61759;Q3TIR6	P61759;Q3TIR6	Prefoldin subunit 3	Vbp1
-1.08437	-0.333104	-0.149897	1.69676	-0.698477	0.56908				2	2	2	19.5	19.5	19.5	12.497	0	15.947	465410000	26	P61804	P61804	Dolichyl-diphosphooligosaccharide--protein glycosyltransferase subunit DAD1	Dad1
0.739434	1.13023	-1.31406	-1.04147	0.593925	-0.108059				4	4	4	27.1	27.1	27.1	20.198	0	47.355	432000000	21	Q542M2;P61924	Q542M2;P61924	Coatomer subunit zeta-1	Copz1
0.235518	-1.40993	1.09528	0.1931	0.868546	-0.98251				2	2	2	58.8	58.8	58.8	9.1175	0	13.55	222030000	13	P61961;H7BWZ1;D3YW97	P61961;H7BWZ1;D3YW97	Ubiquitin-fold modifier 1	Ufm1
0.191352	0.528108	-1.31558	1.56665	-0.366127	-0.604405				2	2	2	15.8	15.8	15.8	18.733	0	28.062	111440000	12	P61967;D3Z268;D3Z0D6;D3YXN0	P61967;D3Z268;D3Z0D6;D3YXN0	AP-1 complex subunit sigma-1A	Ap1s1
-0.473208	-0.714611	-1.00402	-0.230724	1.57852	0.844037				4	4	4	45.7	45.7	45.7	14.478	0	21.841	391120000	18	P61971	P61971	Nuclear transport factor 2	Nutf2
0.0109929	-0.261619	-1.32781	0.943815	-0.701562	1.33618				25	25	1	61.1	61.1	7.8	50.976	0	295.33	5942900000	316	P61979;P61979-2;H3BLL4;H3BK96	P61979;P61979-2;H3BLL4;H3BK96	Heterogeneous nuclear ribonucleoprotein K	Hnrnpk
-1.38124	-1.06992	0.794758	0.734851	0.0417435	0.879807				4	4	4	45.3	45.3	45.3	10.458	0	18.126	343100000	15	P62075	P62075	Mitochondrial import inner membrane translocase subunit Tim13	Timm13
-0.672531	0.215395	-0.980686	-0.540393	0.185717	1.7925				12	12	12	62.9	62.9	62.9	22.127	0	166.55	3122400000	114	Q4FZE6;P62082;F6SVV1	Q4FZE6;P62082;F6SVV1	40S ribosomal protein S7	Rps7;Gm9493
-1.18988	-0.349527	0.63384	0.472965	-0.954814	1.38741				16	16	7	62.4	62.4	35.5	37.54	0	168.01	2189800000	89	P62137;P63087;P63087-2;A0A0G2JGC1;A0A0G2JFF1;A0A0J9YUU8;A0A0J9YUG2	P62137;P63087;P63087-2;A0A0G2JGC1	Serine/threonine-protein phosphatase PP1-alpha catalytic subunit;Serine/threonine-protein phosphatase PP1-gamma catalytic subunit	Ppp1ca;Ppp1cc
-0.155	1.14689	-0.689992	1.34826	-0.773874	-0.876277				17	17	17	48.9	48.9	48.9	49.184	0	193.32	1576300000	85	Q542I9;P62192	Q542I9;P62192	26S protease regulatory subunit 4	Psmc1
-0.149877	0.844249	0.121044	-1.56124	1.24885	-0.503031				16	16	16	54.4	54.4	54.4	45.626	0	143.7	1396200000	78	P62196;Q8K1K2	P62196;Q8K1K2	26S protease regulatory subunit 8	Psmc5
0.646957	-1.91496	0.0196428	0.687352	0.657438	-0.096426				8	8	5	39.1	39.1	31.5	21.56	0	296	13743000000	171	Q3UKW2;P62204;G3UX57;P20801	Q3UKW2;P62204	Calmodulin	Calm1
-0.432728	0.529935	-0.882255	1.69438	-0.939015	0.0296861				15	15	15	59.6	59.6	59.6	24.205	0	144.95	5705100000	155	Q497E9;P62242	Q497E9;P62242	40S ribosomal protein S8	Rps8
-0.0266587	0.900115	-0.983826	1.39419	-1.118	-0.165819				10	10	10	67.7	67.7	67.7	14.839	0	38.097	2471600000	59	Q5M9M4;P62245;F8WJ41;D3YVB4;D3Z712	Q5M9M4;P62245;F8WJ41;D3YVB4;D3Z712	40S ribosomal protein S15a	Rps15a
-1.42261	1.00951	-1.00254	0.70452	0.673977	0.0371412				21	21	19	69.4	69.4	62.4	29.174	0	248.8	9794500000	239	Q5SS40;P62259;D6REF3;F6WA09	Q5SS40;P62259	14-3-3 protein epsilon	Ywhae
0.721283	1.25222	-0.787285	0.496738	-0.280688	-1.40227				10	10	10	41.7	41.7	41.7	16.273	0	108.24	2702400000	85	P62264;D3YVF4;D3Z7I1	P62264;D3YVF4;D3Z7I1	40S ribosomal protein S14	Rps14
0.898487	0.064778	-0.202382	0.307486	0.785345	-1.85371				6	6	6	41.3	41.3	41.3	15.807	0	51.35	747720000	27	P62267	P62267	40S ribosomal protein S23	Rps23
-0.595445	0.702024	-1.24482	0.0646635	-0.468833	1.54241				4	4	4	48.2	48.2	48.2	6.6767	0	20.812	970790000	12	P62274;D3YYL7	P62274	40S ribosomal protein S29	Rps29
-0.137154	0.365713	-1.05868	1.09386	-1.24886	0.98512				12	12	12	57	57	57	18.431	0	62.166	3122300000	71	Q3UC02;P62281	Q3UC02;P62281	40S ribosomal protein S11	Rps11
0.285896	1.59651	-1.45755	0.192514	-0.401812	-0.215559				11	11	11	53.6	53.6	53.6	16.142	0	65.811	3596800000	162	Q921R2;Q5BLJ7;P62301;A0A0U1RQ71	Q921R2;Q5BLJ7;P62301	40S ribosomal protein S13	Rps13
-0.0742863	1.36723	-0.087387	-1.72297	0.345393	0.172015				3	3	3	29.3	29.3	29.3	10.803	0	29.121	268800000	21	P62305;E9Q0W8;E9Q4F4	P62305	Small nuclear ribonucleoprotein E	Snrpe
-0.210713	-0.361022	-0.853965	1.53076	-0.987212	0.882147				2	2	2	24.4	24.4	24.4	9.7251	0	17.724	213460000	12	Q497K3;P62307	Q497K3;P62307	Small nuclear ribonucleoprotein F	Snrpf
-0.505029	1.28941	-0.0626854	-0.0782449	0.875204	-1.51866				3	3	3	26.3	26.3	26.3	8.496	0	13.431	334480000	14	P62309	P62309	Small nuclear ribonucleoprotein G	Snrpg
1.15183	0.334798	-0.960258	0.393121	0.555592	-1.47508				3	3	3	21.6	21.6	21.6	11.845	0.00035524	3.8213	146430000	6	P62311	P62311	U6 snRNA-associated Sm-like protein LSm3	Lsm3
-0.089638	0.146953	-0.198446	1.02014	-1.76313	0.884123				4	4	4	45	45	45	9.1275	0	8.0043	69693000	11	Q542U7;P62313	Q542U7;P62313	U6 snRNA-associated Sm-like protein LSm6	Lsm6
-0.142764	1.34429	-0.54969	-1.31194	-0.352327	1.01243				3	3	3	37	37	37	13.281	0	22.865	908930000	15	P62315	P62315	Small nuclear ribonucleoprotein Sm D1	Snrpd1
-0.338305	1.75191	-0.505548	-1.22858	0.161371	0.159143				7	7	7	47.5	47.5	47.5	13.527	0	55.522	709770000	41	Q14AF6;P62317;D3Z5N9	Q14AF6;P62317	Small nuclear ribonucleoprotein Sm D2	Snrpd2
0.117472	1.04248	0.70481	-0.676392	0.4639	-1.65227				4	4	4	47.6	47.6	47.6	13.916	0	97.17	761610000	60	P62320	P62320	Small nuclear ribonucleoprotein Sm D3	Snrpd3
-1.84735	-0.240195	0.881183	0.311782	0.804906	0.0896729				5	5	5	38.9	38.9	38.9	20.082	0	71.219	541980000	31	Q3U0D7;P62331	Q3U0D7;P62331	ADP-ribosylation factor 6	Arf6
0.164963	0.439477	-0.24055	-0.879387	1.63898	-1.12348				17	17	17	55.8	55.8	55.8	44.172	0	164.84	1530900000	94	Q14AQ1;P62334	Q14AQ1;P62334	26S protease regulatory subunit 10B	Psmc6
-0.0391776	0.964902	-1.86477	0.720135	0.263572	-0.0446609				19	19	19	59.7	59.7	59.7	29.597	0	127.61	4473100000	163	Q545X8;P62702;V9GWY0	Q545X8;P62702;V9GWY0	40S ribosomal protein S4;40S ribosomal protein S4, X isoform	Rps4x;Gm15013
-0.488434	0.051005	-0.62335	0.810523	-1.23171	1.48196				8	8	8	40.3	40.3	40.3	20.732	0	48.93	1609800000	42	P62717;F6YJW4	P62717	60S ribosomal protein L18a	Rpl18a
-0.160395	1.089	0.0134022	1.17797	-0.783024	-1.33695				4	4	4	25.4	25.4	25.4	17.018	0	11.051	345440000	21	Q3UJ76;P62743;A0A0U1RPS0;A0A0U1RQ06	Q3UJ76;P62743;A0A0U1RPS0	AP-2 complex subunit sigma	Ap2s1
-0.276973	-0.285451	1.38243	0.542294	0.243152	-1.60545				10	10	10	58	58	58	22.338	0	82.339	680220000	37	P62748;P84075;A2A7R5;E9PV73;D3Z1M0;D3Z2Z8;D3YVA2;Q91X97	P62748	Hippocalcin-like protein 1	Hpcal1
0.797465	1.31098	-0.952636	0.178062	-0.0279736	-1.3059				11	11	11	33.7	33.7	33.7	28.68	0	140.15	5757700000	86	Q5BLK1;P62754	Q5BLK1;P62754	40S ribosomal protein S6	Rps6
-0.875239	-0.354361	-0.106984	1.73607	-0.907984	0.508498				3	3	3	30.5	30.5	30.5	12.861	0	116.14	1198100000	35	P62774	P62774	Myotrophin	Mtpn
0.450576	1.39551	0.686466	-0.555236	-0.74874	-1.22858				27	27	27	66.3	66.3	66.3	56.55	0	323.31	8052700000	281	P62814;Q91YH6;A0A0U1RNU9	P62814	V-type proton ATPase subunit B, brain isoform	Atp6v1b2
-0.0565998	1.13025	0.247845	-1.46423	0.938471	-0.795733				13	13	7	67.8	67.8	37.6	22.372	0	296.69	6012100000	205	Q5SW88;Q0PD67;P62821;Q5SW87;Q5SW86	Q5SW88;Q0PD67;P62821;Q5SW87	Ras-related protein Rab-1A	Rab1;Rab1A
-0.407315	-0.261352	-0.90093	1.6141	-0.843169	0.798667				11	11	11	46.8	46.8	46.8	24.423	0	136.96	3878700000	61	P62827;Q14AA6;A6H622;Q61820	P62827;Q14AA6	GTP-binding nuclear protein Ran	Ran;1700009N14Rik
0.139921	0.757723	0.397098	-1.48586	1.10118	-0.910067				7	7	7	51.4	51.4	51.4	14.865	0	63.11	3767400000	111	P62830;A2A6F8	P62830	60S ribosomal protein L23	Rpl23
-1.13031	-0.412586	0.13716	1.79234	-0.544112	0.157505				12	4	3	67.4	33.2	26.1	20.987	0	94.9	553260000	23	P62835;A0A0G2JE52;A0A0G2JED9	P62835;A0A0G2JE52	Ras-related protein Rap-1A	Rap1a
0.254663	0.146205	0.87853	-0.616311	0.999297	-1.66238				4	4	4	30	30	30	15.069	0	21.297	806270000	53	P62849-2;P62849-3;P62849	P62849-2;P62849-3;P62849	40S ribosomal protein S24	Rps24
-0.221423	0.437874	-0.800314	1.57033	-1.25686	0.270388				6	6	6	33.6	33.6	33.6	13.742	0	28.955	3373100000	56	Q58EA6;P62852	Q58EA6;P62852	40S ribosomal protein S25	Rps25
-0.38815	0.955957	0.808765	-1.20565	0.866691	-1.03761				3	3	3	33.9	33.9	33.9	13.015	0	26.593	1401400000	47	Q497N1;P62855	Q497N1;P62855	40S ribosomal protein S26	Rps26
-0.410571	-1.55416	-0.459129	1.18213	0.485148	0.756588				3	3	3	9	9	9	14.416	0	6.5249	778210000	20	Q642K5;P62862	Q642K5;P62862	40S ribosomal protein S30	Fau
-0.928066	-0.278601	-0.625224	1.20284	-0.691828	1.32087				9	9	9	84.7	84.7	84.7	13.17	0	33.904	392770000	28	P62869	P62869	Transcription elongation factor B polypeptide 2	Tceb2
0.164134	0.122702	-0.262479	1.79527	-0.982559	-0.837071				11	6	6	47.9	29.7	29.7	37.377	0	118.16	1060300000	48	Q3TQ70;P62874;H3BKR2;H3BLF7;Q54AE3;Q61011	Q3TQ70;P62874;H3BKR2;H3BLF7	Guanine nucleotide-binding protein G(I)/G(S)/G(T) subunit beta-1	Gnb1
0.4894	1.6017	-0.493689	-0.179527	-0.0329551	-1.38492				6	6	6	58.3	58.3	58.3	12.784	0	90.912	2181300000	67	Q58DZ3;P62889	Q58DZ3;P62889	60S ribosomal protein L30	Rpl30
-0.727689	-0.416301	-0.360838	1.90409	0.280842	-0.680101				7	7	7	56.2	56.2	56.2	11.605	0	49.668	1155200000	54	Q56A15;P62897;CON__P62894;P00015	Q56A15;P62897	Cytochrome c, somatic	Cycs
-0.221802	-0.898811	-1.06474	0.27983	0.205957	1.69957				8	8	8	52.8	52.8	52.8	14.463	0	58.361	1619600000	55	Q5M9K9;P62900;A0A0A6YX26;A0A0A6YXL3	Q5M9K9;P62900;A0A0A6YX26;A0A0A6YXL3	60S ribosomal protein L31	Rpl31
-1.12555	0.704586	-0.535315	1.47548	-0.82454	0.305347				18	18	18	70	70	70	26.674	0	152.14	5874500000	196	Q5YLW3;P62908;D3YV43;A0A140LI77	Q5YLW3;P62908;D3YV43;A0A140LI77	40S ribosomal protein S3	Rps3
-0.419383	-0.393342	-1.13036	1.69322	-0.371796	0.621665				7	7	7	47.4	47.4	47.4	15.86	0	40.681	810530000	34	P62911;P17932	P62911	60S ribosomal protein L32	Rpl32
0.298568	1.21621	0.420664	0.195369	-1.75329	-0.377524				3	3	3	17.1	17.1	17.1	34.819	0	13.038	38536000	4	Q3ULN2;P62915	Q3ULN2;P62915	Transcription initiation factor IIB	Gtf2b
0.172214	0.925169	-1.51294	0.740131	-0.944889	0.620319				13	13	13	47.5	47.5	47.5	28.024	0	162.21	2885200000	91	P62918	P62918	60S ribosomal protein L8	Rpl8
0.731301	0.0175261	-1.55395	1.37306	-0.326174	-0.241767				8	8	4	33.9	33.9	26.7	35.73	0	182.42	1229300000	56	Q3UBT1;P62960;A0A0A0MQD2;B2RUF0;Q9Z2C8-2;Q9Z2C8;A2BGG7	Q3UBT1;P62960;A0A0A0MQD2;B2RUF0;Q9Z2C8-2;Q9Z2C8	Nuclease-sensitive element-binding protein 1;Y-box-binding protein 2	Ybx1;Ybx2
0.307008	0.704242	-0.928727	1.36107	-1.29309	-0.150502				9	9	9	55.8	55.8	55.8	17.951	0	127.27	10828000000	151	P62983;A0A0A6YW67;E9Q9J0;Q66JP1;E9Q4P0;E9Q5F6;E9QNP0;Q5SX22;P62984;P0CG49;P0CG50;J3QK04;D3YYZ2	P62983;A0A0A6YW67;E9Q9J0;Q66JP1;E9Q4P0;E9Q5F6;E9QNP0;Q5SX22;P62984;P0CG49;P0CG50	Ubiquitin-40S ribosomal protein S27a;Ubiquitin;40S ribosomal protein S27a;Ubiquitin-60S ribosomal protein L40;Ubiquitin;60S ribosomal protein L40;Polyubiquitin-B;Ubiquitin;Polyubiquitin-C;Ubiquitin;Ubiquitin-related 1;Ubiquitin-related 2	Rps27a;Uba52;Kxd1;Ubc;Ubb
-0.535487	0.120379	-1.28977	1.57435	-0.458265	0.588788				9	9	9	24.9	24.9	24.9	46.67	0	79.142	601770000	40	P63005;P63005-2;Q5SW16	P63005;P63005-2	Platelet-activating factor acetylhydrolase IB subunit alpha	Pafah1b1
0.173443	-1.0808	-0.528244	1.79403	0.167186	-0.525613				42	40	37	65.3	63.6	56.8	70.87	0	323.31	48403000000	808	P63017;Q504P4;D3Z5E2;P17156;D3YW43	P63017;Q504P4	Heat shock cognate 71 kDa protein	Hspa8
0.783195	1.41794	-1.23931	0.107926	-0.176874	-0.892875				5	5	5	48.5	48.5	48.5	11.48	0	102.56	677260000	27	P63024;Q8CHR4;B0QZN5;P63044;A0A0N4SUV3;D3YTU0;Q62442-2;Q62442	P63024;Q8CHR4;B0QZN5;P63044	Vesicle-associated membrane protein 3;Vesicle-associated membrane protein 2	Vamp3;Vamp2
0.0779071	-1.11374	0.47848	-1.17534	1.43293	0.299766				8	8	8	40.1	40.1	40.1	19.462	0	81.659	6479500000	150	P63028;D3YU75	P63028;D3YU75	Translationally-controlled tumor protein	Tpt1
0.370351	-0.354069	-1.52778	1.38034	-0.429118	0.560275				6	6	6	24.2	24.2	24.2	44.868	0	31.958	419330000	28	Q5NTY0;P63037;B1AXY1;B1AXX9;B1AXY0	Q5NTY0;P63037;B1AXY1	DnaJ homolog subfamily A member 1	Dnaja1
-1.30865	-0.367878	-0.0167127	-0.170772	1.76429	0.0997182				40	40	40	75.9	75.9	75.9	60.955	0	323.31	11669000000	333	P63038;P63038-2;D3Z2F2;D3Z7J9	P63038	60 kDa heat shock protein, mitochondrial	Hspd1
1.18164	0.531299	0.632726	-0.646872	-0.121486	-1.57731				10	8	8	40.5	37.2	37.2	41.275	0	69.713	1345000000	53	P63085;F6VEI7	P63085	Mitogen-activated protein kinase 1	Mapk1
0.105053	-0.895147	-0.741895	1.58969	-0.773326	0.715624				8	7	7	23.5	20.6	20.6	44.178	0	23.205	418970000	34	Z4YKV1;P63094-2;P63094;Q6R0H7-4;Q6R0H7;P63094-3	Z4YKV1;P63094-2;P63094;Q6R0H7-4;Q6R0H7;P63094-3	Guanine nucleotide-binding protein G(s) subunit alpha isoforms short;Guanine nucleotide-binding protein G(s) subunit alpha isoforms XLas	Gnas
-0.217887	1.72692	-0.180657	-1.27765	0.364479	-0.415206				20	18	18	69	64.9	64.9	27.771	0	323.31	9993400000	185	P63101;D3YXN6;D3YXF4	P63101	14-3-3 protein zeta/delta	Ywhaz
-0.10372	-1.42666	0.0497575	1.2466	-0.710638	0.944662				2	2	2	18.8	18.8	18.8	11.557	0	4.8586	91616000	12	P63166;A0A087WRQ4	P63166;A0A087WRQ4	Small ubiquitin-related modifier 1	Sumo1
-0.981125	-1.12054	0.0811821	1.1558	1.16223	-0.297546				4	4	3	50.6	50.6	38.2	10.366	0	138.26	733800000	34	P63168;Q80ZS7	P63168;Q80ZS7	Dynein light chain 1, cytoplasmic	Dynll1;BC048507
-0.234088	0.636489	0.452422	1.2109	-0.42644	-1.63929				4	4	4	52.1	52.1	52.1	7.8501	0	51.562	1243700000	40	P63213	P63213	Guanine nucleotide-binding protein G(I)/G(S)/G(O) subunit gamma-2	Gng2
0.403898	0.663839	-0.930144	0.364238	1.02823	-1.53006				15	15	15	72.1	72.1	72.1	16.832	0	273.91	3120000000	125	P63242;A0A0A0MQM0;Q8BGY2;J3QPS8	P63242;A0A0A0MQM0;Q8BGY2	Eukaryotic translation initiation factor 5A-1;Eukaryotic translation initiation factor 5A-2	Eif5a;Eif5a2
-1.64962	0.57959	-0.732267	0.429089	0.31267	1.06054				8	8	8	52.6	52.6	52.6	15.524	0	168.9	2553300000	93	Q5M9L7;P63276	Q5M9L7;P63276	40S ribosomal protein S17	Rps17
-0.281389	0.626139	-0.773546	1.70339	-0.966345	-0.308253				6	6	6	53.8	53.8	53.8	18.007	0	51.842	608660000	27	P63280;Q8CFZ0;G3UYP0;G3UZL6	P63280;Q8CFZ0;G3UYP0	SUMO-conjugating enzyme UBC9	Ube2i
0.582573	0.82155	-0.864186	1.1641	-1.3167	-0.387332				7	3	3	38.3	15	15	23.553	0	15.18	298410000	11	P63321	P63321	Ras-related protein Ral-A	Rala
-0.840387	1.51107	-0.194595	-1.28275	0.373763	0.432892				7	7	7	38.8	38.8	38.8	18.916	0	51.747	868230000	99	Q5M9K7;P63325;Q3UW83	Q5M9K7;P63325;Q3UW83	40S ribosomal protein S10	Rps10
-0.342179	-0.262506	0.10032	1.20885	-1.59612	0.891641				8	8	6	17.8	17.8	13.5	57.614	0	22.566	281040000	26	P63328-2;P63328	P63328-2;P63328	Serine/threonine-protein phosphatase 2B catalytic subunit alpha isoform	Ppp3ca
-0.185694	-0.720465	1.19839	-1.2135	1.20674	-0.285471				11	11	10	48.9	48.9	44.3	35.608	0	136.1	1035600000	54	P63330;P62715	P63330;P62715	Serine/threonine-protein phosphatase 2A catalytic subunit alpha isoform;Serine/threonine-protein phosphatase 2A catalytic subunit beta isoform	Ppp2ca;Ppp2cb
-0.359431	-0.371474	-1.46061	1.23513	-0.0770432	1.03342				11	11	11	49.3	49.3	49.3	29.82	0	75.669	2418500000	83	P67778;Q5SQG5	P67778;Q5SQG5	Prohibitin	Phb
0.859678	0.443669	-1.50915	1.10689	-0.729295	-0.171796				7	7	7	62.5	62.5	62.5	14.759	0	50.514	1432100000	41	Q4VAG4;P67984	Q4VAG4;P67984	60S ribosomal protein L22	Rpl22
-1.43687	0.453204	0.0599979	-0.638316	1.52229	0.039692				28	9	9	75.3	42.4	42.4	42.019	0	260.77	14005000000	294	Q497E4;P68033;P62737;Q3UJ36;P63268;P68134;D3YZY0;D3Z2K3;A0A0U1RQ96	Q497E4;P68033;P62737;Q3UJ36;P63268;P68134;D3YZY0	Actin, alpha cardiac muscle 1;Actin, aortic smooth muscle;Actin, gamma-enteric smooth muscle;Actin, alpha skeletal muscle	Actc1;Acta2;Actg2;Acta1
-0.677998	-1.14633	1.14371	-0.816327	1.00476	0.492177				7	7	7	64.9	64.9	64.9	17.861	0	117.69	973510000	53	Q561N4;P68037;D3YZS3	Q561N4;P68037;D3YZS3	Ubiquitin-conjugating enzyme E2 L3	Ube2l3
-0.865947	0.642733	-0.547035	0.514108	-1.14485	1.40099				17	17	17	68.8	68.8	68.8	35.076	0	224.25	6445900000	182	P68040	P68040	Guanine nucleotide-binding protein subunit beta-2-like 1;Guanine nucleotide-binding protein subunit beta-2-like 1, N-terminally processed	Gnb2l1
0.44521	1.11572	-0.291448	0.9138	-1.44775	-0.735536				9	3	3	22.6	8.3	8.3	46.013	0	8.4645	88518000	11	P68181-4;P68181-2;P68181-3;P68181;H6TMF5	P68181-4;P68181-2;P68181-3;P68181	cAMP-dependent protein kinase catalytic subunit beta	Prkacb
-0.203111	-0.416242	-0.990026	0.413258	1.8062	-0.610079				26	26	5	67.2	67.2	16.4	49.83	0	323.31	23138000000	652	P68372;Q9D6F9	P68372;Q9D6F9	Tubulin beta-4B chain;Tubulin beta-4A chain	Tubb4b;Tubb4a
0.5087	0.546234	0.4963	-1.7422	0.851471	-0.660501				25	4	3	66.1	14.3	11.4	49.909	0	180.82	1090300000	39	Q52L87;P68373;Q9JJZ2;Q3UX10	Q52L87;P68373	Tubulin alpha-1C chain	Tuba1c
-0.0538497	-0.726821	0.189094	1.82564	-1.02853	-0.205537				5	5	5	9.7	9.7	9.7	76.75	0	16.827	100330000	8	P68404;P68404-2;Q4VA93;P20444	P68404;P68404-2	Protein kinase C beta type	Prkcb
-0.132772	1.16942	-0.203473	-0.815519	-1.21469	1.19703				18	16	16	58.5	54.5	54.5	28.211	0	302.37	4560600000	142	P68510	P68510	14-3-3 protein eta	Ywhah
0.943852	1.29024	-0.217445	-0.808758	0.107944	-1.31583				4	4	4	22	22	22	28.78	0	29.987	204540000	14	P70122;F6TN03	P70122;F6TN03	Ribosome maturation protein SBDS	Sbds
-0.551012	0.207388	0.250992	-1.69066	1.1581	0.625188				23	23	23	33.2	33.2	33.2	97.183	0	258.43	2401500000	163	P70168	P70168	Importin subunit beta-1	Kpnb1
-0.486496	0.991916	-0.294866	-1.52182	0.147278	1.16399				7	7	7	36.5	36.5	36.5	29.891	0	44.142	712100000	27	P70195	P70195	Proteasome subunit beta type-7	Psmb7
-1.40763	-0.3181	-0.183315	1.6742	0.28061	-0.0457631				2	2	2	9.5	9.5	9.5	25.492	0	13.602	204840000	12	Q14BZ3;P70202	Q14BZ3;P70202	Latexin	Lxn
1.0807	0.505903	0.274483	-0.750274	0.521843	-1.63266				7	7	7	9.6	9.6	9.6	104.41	0	27.731	274810000	22	P70268;P70268-2;D6RH37	P70268;P70268-2;D6RH37	Serine/threonine-protein kinase N1	Pkn1
-0.614011	0.770504	-1.26836	0.94259	-0.7865	0.955779				3	3	3	13.6	13.6	13.6	24.967	0	9.2049	46453000	7	P70280	P70280	Vesicle-associated membrane protein 7	Vamp7
0.60698	0.276648	-0.624888	1.39602	-0.176783	-1.47798				11	11	11	38.4	38.4	38.4	52.227	0	100.28	1569500000	42	Q542P4;P70290;B7ZCL8;A2AN84;B7ZCL9;B7ZCM0;D6RFD5;B7ZCM1	Q542P4;P70290;B7ZCL8;A2AN84;B7ZCL9	55 kDa erythrocyte membrane protein	Mpp1
0.165968	-0.967634	0.237503	-1.20078	1.5826	0.182345				8	8	8	72.2	72.2	72.2	20.83	0	133.22	2314900000	93	Q5EBQ2;P70296;D3Z1V4;D6RHS6	Q5EBQ2;P70296;D3Z1V4	Phosphatidylethanolamine-binding protein 1;Hippocampal cholinergic neurostimulating peptide	Pebp1
-2.00784	0.255367	0.347865	0.756477	0.330441	0.317686				2	2	1	4.8	4.8	2.6	51.144	0.00037078	4.5054	105150000	7	Q3UGN9;Q3TQ49;P70297;A2ARJ0	Q3UGN9;Q3TQ49;P70297;A2ARJ0	Signal transducing adapter molecule 1	Stam
-0.313401	-1.06001	-0.147992	-0.623075	0.341268	1.80321				2	2	2	3.4	3.4	3.4	77.566	0.00069857	3.5459	22465000	6	P70302	P70302	Stromal interaction molecule 1	Stim1
0.540845	-0.381968	0.914297	-1.77048	0.765743	-0.0684365				7	7	7	18.1	18.1	18.1	65.514	0	44.316	282880000	21	P70303;P70303-3;P70303-2;A2AEQ5	P70303;P70303-3;P70303-2	CTP synthase 2	Ctps2
-0.234254	0.535136	-0.909397	1.77374	-0.524563	-0.640658				8	8	8	17.3	17.3	17.3	54.191	0	57.593	291540000	26	Q53WY0;P70315	Q53WY0;P70315	Wiskott-Aldrich syndrome protein homolog	Was
-0.462614	1.97746	-0.52265	-0.384963	-0.670985	0.0637536				11	10	6	40.5	38.3	23.8	49.279	0	155.81	2078500000	81	P70333	P70333	Heterogeneous nuclear ribonucleoprotein H2;Heterogeneous nuclear ribonucleoprotein H2, N-terminally processed	Hnrnph2
0.748663	0.262308	1.00526	0.481049	-1.17599	-1.32128				5	5	3	4.3	4.3	2.9	158.04	0	11.675	77104000	7	P70335-2;P70335	P70335-2;P70335	Rho-associated protein kinase 1	Rock1
-1.17612	1.33681	-1.052	0.610614	0.534516	-0.253817				7	7	7	59.5	59.5	59.5	13.777	0	49.195	1239600000	29	P70349;B0R1E3	P70349;B0R1E3	Histidine triad nucleotide-binding protein 1	Hint1
-0.109828	-0.192187	-1.43095	0.0236528	0.00556172	1.70375				9	9	9	30.4	30.4	30.4	36.169	0	49.158	1215900000	51	P70372	P70372	ELAV-like protein 1	Elavl1
0.345771	-1.31685	1.19665	0.822838	-1.01804	-0.0303715				19	19	19	8.9	8.9	8.9	290.21	0	60.233	504820000	47	Q4FE56;P70398;E9PWA9;F8VPU6	Q4FE56;P70398	Ubiquitin carboxyl-terminal hydrolase;Probable ubiquitin carboxyl-terminal hydrolase FAF-X	Usp9x
0.806203	0.687465	0.294017	-1.79841	0.532922	-0.522193				6	6	6	30	30	30	42.785	0	52.746	361960000	19	Q3TGZ3;P70404	Q3TGZ3;P70404	Isocitrate dehydrogenase [NAD] subunit gamma 1, mitochondrial	Idh3g
-0.291809	0.0374455	-0.855528	1.58327	-1.12064	0.647266				7	7	7	19.2	19.2	19.2	38.6	0	24.474	317590000	20	P70441	P70441	Na(+)/H(+) exchange regulatory cofactor NHE-RF1	Slc9a3r1
-0.163869	-0.464176	-1.08301	1.88304	-0.19586	0.02388				6	6	6	28.9	28.9	28.9	34.165	0	66.699	400210000	19	P70452;D6RJ29	P70452	Syntaxin-4	Stx4
0.615631	0.49916	-0.528194	1.42482	-0.864561	-1.14685				9	9	9	28	28	28	39.666	0	23.423	525360000	18	P70460	P70460	Vasodilator-stimulated phosphoprotein	Vasp
-0.370084	0.0967369	0.444695	0.901802	-1.81463	0.74148				4	4	4	11.7	11.7	11.7	50.389	0	8.4095	113500000	6	P70665-2;P70665;P70665-3	P70665-2;P70665;P70665-3	Sialate O-acetylesterase;Sialate O-acetylesterase small subunit;Sialate O-acetylesterase large subunit	Siae
-1.6269	-0.0222106	-0.400907	-0.0427133	1.06022	1.03251				7	7	7	34.9	34.9	34.9	23.384	0	74.377	1619400000	34	Q60817;P70670	Q60817;P70670	Nascent polypeptide-associated complex subunit alpha;Nascent polypeptide-associated complex subunit alpha, muscle-specific form	Naca
0.345576	-0.646396	0.18543	-1.07039	1.72858	-0.5428				5	5	5	21.3	21.3	21.3	40.691	0	16.48	108950000	8	P70697;A0A0A0MQG7	P70697	Uroporphyrinogen decarboxylase	Urod
-0.477783	-1.76264	0.133066	0.37428	0.917767	0.815311				8	8	8	19	19	19	66.682	0	28.128	235010000	13	P70698	P70698	CTP synthase 1	Ctps1
-0.23829	-0.0528591	0.726348	-1.57192	1.37329	-0.236572				7	7	7	9	9	9	106.25	0	55.183	244930000	18	P70699;F6VEG4;A2AFL5;F6R5R5;A2AFL3	P70699	Lysosomal alpha-glucosidase	Gaa
-1.1848	0.13578	-0.603378	0.553683	-0.523859	1.62258				26	26	26	52.4	52.4	52.4	59.652	0	237.82	4056800000	156	Q3TIJ7;P80313;A0A0N4SV00;A0A0N4SUI8;A0A0N4SV22	Q3TIJ7;P80313;A0A0N4SV00	T-complex protein 1 subunit eta	Cct7
-0.700664	0.291932	-1.21907	-0.297525	0.257053	1.66827				28	28	28	65.4	65.4	65.4	57.477	0	323.31	5387300000	265	Q542X7;P80314	Q542X7;P80314	T-complex protein 1 subunit beta	Cct2
-0.029206	1.11108	0.0814313	-1.80522	0.703809	-0.0618924				24	24	24	53.8	53.8	53.8	58.066	0	323.31	4515500000	214	Q564F4;P80315;G5E839;G3UYW5;G3UXF3;G3UXG2	Q564F4;P80315;G5E839	T-complex protein 1 subunit delta	Cct4
0.239877	-0.759879	-0.320797	1.70792	0.262572	-1.12969				27	27	27	64.5	64.5	64.5	59.623	0	267.87	4806900000	214	P80316;E0CZA1	P80316	T-complex protein 1 subunit epsilon	Cct5
-0.971302	0.97189	-0.863848	0.614163	-0.864781	1.11388				24	24	24	55.7	55.7	55.7	58.004	0	250.02	5936900000	156	P80317;Q497N0;Q61390;B1AT05	P80317	T-complex protein 1 subunit zeta	Cct6a
0.73365	0.654741	0.747295	-1.56407	0.371811	-0.943424				27	27	27	54.5	54.5	54.5	60.629	0	239.67	6327300000	272	Q3U4U6;P80318;E9Q133;Q3U0I3;F6Q609;F6ZVG8	Q3U4U6;P80318;E9Q133;Q3U0I3;F6Q609	T-complex protein 1 subunit gamma	Cct3
0.753472	-1.85737	0.0228808	0.531168	0.798678	-0.248832				8	8	8	24	24	24	50.353	0	42.139	317700000	37	Q3UKN6;P81117;S4R2R9	Q3UKN6;P81117	Nucleobindin-2;Nesfatin-1	Nucb2
0.531283	-0.568416	-0.294002	0.85393	-1.57333	1.05054				3	3	3	40	40	40	12.405	0	14.798	93289000	11	P83870	P83870	PHD finger-like domain-containing protein 5A	Phf5a
1.22093	0.617653	0.353319	-1.49667	0.162937	-0.858167				2	2	2	12.3	12.3	12.3	12.441	0	6.9282	282070000	6	Q5M9P1;P83882	Q5M9P1;P83882	60S ribosomal protein L36a	Rpl36a
-0.578258	-0.468814	1.06549	-1.40689	0.265691	1.12278				6	5	5	50.3	41.6	41.6	21.418	0	49.23	207520000	10	P83917;Q7TPM0;Q9CYJ8	P83917;Q7TPM0;Q9CYJ8	Chromobox protein homolog 1	Cbx1
0.37673	0.599305	0.396349	-2.02368	0.456889	0.194406				10	5	4	64.4	35.6	27.8	20.529	0	28.337	421820000	16	P84084	P84084	ADP-ribosylation factor 5	Arf5
-0.0193151	-0.0754554	-1.19489	1.52559	-0.896077	0.660148				11	11	11	32.3	32.3	32.3	49.389	0	80.593	752360000	69	Q3TWV4;Q5FWI9;P84091	Q3TWV4;Q5FWI9;P84091	AP-2 complex subunit mu	Ap2m1
0.187202	1.56854	0.256641	0.104917	-0.753449	-1.36385				12	12	11	59.2	59.2	53.4	21.308	0	202.48	2490200000	112	Q3UDZ1;P84096	Q3UDZ1;P84096	Rho-related GTP-binding protein RhoG	Rhog
0.452558	0.567038	0.428277	-1.49834	1.03616	-0.985695				4	3	3	37.9	37.9	37.9	14.203	0	22.582	887260000	43	P84104-2;P84104;A2A4X6	P84104-2;P84104;A2A4X6	Serine/arginine-rich splicing factor 3	Srsf3;Gm12355
0.172917	0.589948	-0.630185	-1.24251	1.57109	-0.461267				1	1	1	7.8	7.8	7.8	22.417	0	9.5781	56347000	11	P85094	P85094	Isochorismatase domain-containing protein 2A, mitochondrial	Isoc2a
0.173583	1.08711	-1.18743	-0.666613	-0.640784	1.23413				3	3	3	22.4	22.4	22.4	35.217	0	34.827	125280000	10	P97287;P97287-2	P97287;P97287-2	Induced myeloid leukemia cell differentiation protein Mcl-1 homolog	Mcl1
-1.33788	-0.0687466	1.66988	-0.577228	0.288109	0.0258651				10	10	10	15.8	15.8	15.8	102.08	0	29.043	308270000	15	P97310;A0A0N4SVY2	P97310	DNA replication licensing factor MCM2	Mcm2
0.602737	0.533253	0.974039	0.281938	-1.67731	-0.714654				7	7	7	9.7	9.7	9.7	89.783	0	15.089	107760000	13	Q3ULG5;Q542I2;P97311	Q3ULG5;Q542I2;P97311	DNA replication licensing factor MCM6	Mcm6
-0.518757	1.3142	-1.27466	0.987731	-0.624467	0.115954				5	5	5	42.5	42.5	42.5	20.583	0	96.457	505680000	28	Q4FJX4;P97315	Q4FJX4;P97315	Cysteine and glycine-rich protein 1	Csrp1
0.281651	0.0142894	-1.26056	1.01535	-1.09757	1.04684				20	20	20	59.5	59.5	59.5	29.885	0	220.56	7268800000	201	Q564F3;P97351	Q564F3;P97351	40S ribosomal protein S3a	Rps3a1;Rps3a
0.520293	0.686402	0.653533	-1.1367	0.70529	-1.42882				5	5	5	20.8	20.8	20.8	41.313	0	35.764	122600000	14	P97355;E9PZ58;A2AC81	P97355;E9PZ58	Spermine synthase	Sms
0.260103	-0.562193	0.538594	-1.73791	1.04967	0.451728				6	6	6	16.2	16.2	16.2	62.981	0	59.156	102580000	9	Q542D6;P97363	Q542D6;P97363	Serine palmitoyltransferase 2	Sptlc2
1.17058	0.130986	-0.11873	0.673743	-0.085346	-1.77123				17	17	17	58.1	58.1	58.1	38.707	0	104.31	1247200000	67	P97369;A8XU21	P97369;A8XU21	Neutrophil cytosol factor 4	Ncf4
-0.684604	-1.12725	0.0205884	-0.399983	0.504259	1.68699				7	7	7	38.8	38.8	38.8	31.775	0	68.861	584700000	61	Q544Q7;P97370	Q544Q7;P97370	Sodium/potassium-transporting ATPase subunit beta-3	Atp1b3
-0.723983	0.266128	-0.172719	-1.28303	1.6269	0.286704				3	2	2	8.5	5.8	5.8	50.784	0	10.785	70855000	9	P97379-2;P97379;A0A0J9YTQ8	P97379-2;P97379;A0A0J9YTQ8	Ras GTPase-activating protein-binding protein 2	G3bp2
0.752987	0.842958	0.602933	-1.01659	0.310673	-1.49296				16	16	16	35.6	35.6	35.6	54.079	0	89.369	1459100000	75	P97384;D3Z7U0	P97384;D3Z7U0	Annexin A11;Annexin	Anxa11
0.347048	0.143365	1.25354	-0.177141	0.223767	-1.79058				3	3	3	6	6	6	65.052	0	6.6322	47905000	7	P97390	P97390	Vacuolar protein sorting-associated protein 45	Vps45
-1.02223	0.0284075	1.31242	-0.418483	1.06277	-0.962891				2	2	1	19.9	19.9	7.7	17.62	0	17.752	41299000	9	W0UVF7;P97425	W0UVF7;P97425	Eosinophil cationic protein 2	Ear2
-0.885258	-0.481919	0.127816	0.908158	-1.077	1.40821				23	23	23	62.1	62.1	62.1	35.915	0	323.31	9209100000	304	P97429;A0A0N4SW89;D3Z0S1;A0A0N4SV57;F7ANV6;S4R1F2	P97429;A0A0N4SW89;D3Z0S1;A0A0N4SV57;F7ANV6	Annexin A4;Annexin	Anxa4
-0.502492	-1.74891	0.269462	1.01744	0.241519	0.722974				40	40	40	42.3	42.3	42.3	109.65	0	323.31	12552000000	392	P97449;A0A0U1RNS3	P97449	Aminopeptidase N	Anpep
-0.263394	-0.14733	0.122053	1.78143	-1.297	-0.195753				6	6	6	44.4	44.4	44.4	12.496	0	68.504	1101600000	37	P97450;E9QAD6	P97450;E9QAD6	ATP synthase-coupling factor 6, mitochondrial	Atp5j
-1.78186	0.481893	-0.482189	1.0424	0.366813	0.372951				3	3	3	5.9	5.9	5.9	82.545	0	5.5958	63065000	5	P97452	P97452	Ribosome biogenesis protein BOP1	Bop1
0.133828	0.471037	-0.295898	-1.82307	0.438586	1.07551				3	3	3	9.5	9.5	9.5	52.451	0	8.8168	55141000	6	P97465	P97465	Docking protein 1	Dok1
-0.786201	0.560419	-0.617788	-1.042	0.301417	1.58415				1	1	1	3.8	3.8	3.8	60.341	0	12.291	29812000	5	P97471	P97471	Mothers against decapentaplegic homolog 4	Smad4
0.461404	-0.388841	0.698799	-0.303628	1.17077	-1.6385				5	5	5	10.3	10.3	10.3	88.25	0	16.921	116890000	12	Q7TQD5;P97742	Q7TQD5;P97742	Carnitine O-palmitoyltransferase 1, liver isoform	Cpt1a
-1.44356	-0.253344	0.824783	0.2184	1.30418	-0.65046				14	14	14	49	49	49	50.052	0	137.55	1547300000	59	P97807-2;P97807;H3BKG7	P97807-2;P97807	Fumarate hydratase, mitochondrial	Fh
0.351149	0.954173	0.80841	-0.952779	0.349854	-1.51081				10	10	10	22.7	22.7	22.7	52.376	0	252.3	3919100000	142	Q3UBY5;P97821;D3Z220	Q3UBY5;P97821	Dipeptidyl peptidase 1;Dipeptidyl peptidase 1 exclusion domain chain;Dipeptidyl peptidase 1 heavy chain;Dipeptidyl peptidase 1 light chain	Ctsc
-0.502519	0.55324	0.731065	-0.433223	-1.52678	1.17822				5	5	5	33	33	33	24.687	0	30.279	277390000	18	P97823;D3Z111;J3QP56;P97823-2;D3YUG4;D3Z269	P97823;D3Z111;J3QP56;P97823-2;D3YUG4	Acyl-protein thioesterase 1	Lypla1
0.0957069	-1.68874	0.799625	-0.505069	1.09729	0.201188				7	7	6	19.4	19.4	16.8	51.828	0	87.518	702120000	55	P97855;A0A0J9YUY8	P97855	Ras GTPase-activating protein-binding protein 1	G3bp1
-0.582781	0.786963	1.67531	-0.59298	-0.809403	-0.47711				3	3	3	14.7	14.7	14.7	25.974	0	11.971	222340000	16	P98086	P98086	Complement C1q subcomponent subunit A	C1qa
-0.146646	1.02709	0.25742	-0.768289	1.07988	-1.44945				25	6	5	64	20.3	16.9	49.67	0	146.93	9929100000	206	P99024	P99024	Tubulin beta-5 chain	Tubb5
-0.368022	0.569668	0.498052	-1.79876	1.02517	0.0738949				9	9	9	50.4	50.4	50.4	29.116	0	109.34	1509700000	70	P99026	P99026	Proteasome subunit beta type-4	Psmb4
-0.103105	-1.46848	-0.709081	1.22721	0.89362	0.15983				7	7	7	73.9	73.9	73.9	11.651	0	132.18	4973600000	75	P99027	P99027	60S acidic ribosomal protein P2	Rplp2
0.803495	-0.238678	-0.502826	-1.10676	1.58866	-0.543891				2	2	2	30.3	30.3	30.3	10.435	0	23.113	182080000	13	P99028	P99028	Cytochrome b-c1 complex subunit 6, mitochondrial	Uqcrh
0.215804	1.52189	-0.219826	-0.0042717	0.0927541	-1.60635				13	13	13	76.5	76.5	76.5	17.015	0	171.13	7634500000	191	P99029-2;P99029;G3UZJ4;H3BJQ7	P99029-2;P99029;G3UZJ4;H3BJQ7	Peroxiredoxin-5, mitochondrial	Prdx5
-1.44659	-0.988194	0.224491	0.327989	0.967275	0.915025				25	25	25	26.6	26.6	26.6	146.56	0	175.14	1597900000	110	Q00519;G3X982;Q3TYQ9	Q00519	Xanthine dehydrogenase/oxidase;Xanthine dehydrogenase;Xanthine oxidase	Xdh
0.0671832	0.0360831	-0.573657	1.30495	-1.56051	0.725949				32	32	32	56.7	56.7	56.7	59.262	0	209.82	5453700000	185	Q790Y8;Q00612;A3KG36;G3UWD6;P97324;REV__P46662	Q790Y8;Q00612;A3KG36	Glucose-6-phosphate 1-dehydrogenase;Glucose-6-phosphate 1-dehydrogenase X	G6pdx
1.21236	-0.425293	-0.195851	-0.215752	1.07597	-1.45144				20	20	20	31.1	31.1	31.1	84.939	0	168.57	1257700000	77	Q00PI9	Q00PI9	Heterogeneous nuclear ribonucleoprotein U-like protein 2	Hnrnpul2
-1.45748	-0.458189	0.386188	-0.372527	0.417568	1.48443				7	7	7	8.5	8.5	8.5	129.56	0	33.759	131950000	12	Q3TX57;Q01149	Q3TX57;Q01149	Collagen alpha-2(I) chain	Col1a2
-0.627871	-0.53434	-0.785071	0.798153	-0.522392	1.67152				10	10	10	41.2	41.2	41.2	31.461	0	47.306	634850000	64	Q9D031;Q01730;A2AUR7;B1AYQ0;E0CXG5;A0A0A6YWZ2	Q9D031;Q01730;A2AUR7	Ras suppressor protein 1	Rsu1
0.0393604	-1.46612	0.147449	-0.806899	1.04351	1.04269				49	49	49	63	63	63	89.321	0	323.31	15334000000	476	Q01853	Q01853	Transitional endoplasmic reticulum ATPase	Vcp
-0.255942	0.445579	-0.0712472	1.7271	-1.07293	-0.772556				5	5	5	25.2	25.2	25.2	25.991	0	29.359	374590000	20	Q02105	Q02105	Complement C1q subcomponent subunit C	C1qc
0.0191166	-1.55598	1.05827	-0.777412	0.808949	0.447061				11	11	11	29.8	29.8	29.8	53.408	0	94.795	752850000	59	Q02819	Q02819	Nucleobindin-1	Nucb1
-1.36129	1.06918	-0.425707	1.12028	-0.694433	0.291967				29	29	29	56.8	56.8	56.8	59.752	0	323.31	20209000000	441	Q03265;D3Z6F5;D6RJ16	Q03265;D3Z6F5	ATP synthase subunit alpha, mitochondrial;ATP synthase subunit alpha	Atp5a1
0.418409	0.999097	-0.388323	0.947463	-0.346182	-1.63046				5	5	5	15.9	15.9	15.9	58.279	0	23.91	140070000	9	Q03963	Q03963	Interferon-induced, double-stranded RNA-activated protein kinase	Eif2ak2
-0.247863	0.190558	1.49749	0.411095	-0.302272	-1.549				19	19	19	73.5	73.5	73.5	42.713	0	323.31	10412000000	290	Q04447	Q04447	Creatine kinase B-type	Ckb
-0.0694882	-1.73664	0.677349	1.17919	-0.278883	0.228473				14	14	14	19.7	19.7	19.7	90.875	0	29.211	712010000	47	Q04750;Q8R4U6	Q04750	DNA topoisomerase 1	Top1
-0.324407	-1.73408	-0.0601531	0.241651	0.759356	1.11763				3	3	3	3	3	3	108.49	0.0003712	4.5261	54547000	6	Q04857	Q04857	Collagen alpha-1(VI) chain	Col6a1
0.0433358	-0.0587223	0.435853	-1.85246	0.298982	1.13301				4	3	3	12.9	11.1	11.1	51.847	0	23.069	102310000	8	Q0VDL6;Q04899	Q0VDL6;Q04899	Cyclin-dependent kinase 18	Cdk18
-0.20137	0.822991	-1.5943	1.00277	0.590905	-0.620991				10	5	5	46.9	24	24	21.441	0	26.104	1226500000	36	Q05144	Q05144	Ras-related C3 botulinum toxin substrate 2	Rac2
-0.103765	-1.8732	0.061529	0.776232	0.234081	0.905121				5	5	5	19.4	19.4	19.4	38.113	0	6.7434	80251000	5	Q05186	Q05186	Reticulocalbin-1	Rcn1
-0.54848	-0.598235	1.07914	-0.777858	-0.629495	1.47493				3	3	3	11.6	11.6	11.6	28.82	0.0003701	4.483	62619000	9	Q05685	Q05685	Folate receptor beta	Folr2
-0.168636	0.670612	-0.602911	0.0242075	1.47968	-1.40296				15	15	15	78.5	78.5	78.5	15.137	0	323.31	17768000000	324	Q497I3;Q05816	Q497I3;Q05816	Fatty acid-binding protein, epidermal	Fabp5
0.402646	-1.95464	0.319762	0.739154	-0.104943	0.598025				5	5	5	12.1	12.1	12.1	76.293	0	13.692	68341000	4	Q059U9;Q9DBR0	Q059U9;Q9DBR0	A-kinase anchor protein 8	Akap8
-0.697308	-0.566407	-0.623675	1.78588	-0.501262	0.602768				3	3	3	5.6	5.6	5.6	64.802	0	9.5302	57521000	8	Q05CL8;A2AMD0;Q05CL8-2	Q05CL8;A2AMD0;Q05CL8-2	La-related protein 7	Larp7;Gm12666
0.917732	-1.01073	0.64577	-1.31501	0.972486	-0.210252				8	8	7	7.7	7.7	7.2	137.61	0	32.242	431700000	26	Q05D44;REV__D3YVK9;REV__F6W8R9;REV__Q6ZWQ0-3;REV__Q6DFZ2	Q05D44	Eukaryotic translation initiation factor 5B	Eif5b
-0.346889	0.205457	0.580795	-1.27634	1.54117	-0.704188				7	7	7	19.4	19.4	19.4	39.842	0	14.496	305800000	26	Q06138;Q9DB16-2;Q9DB16	Q06138	Calcium-binding protein 39	Cab39
0.692555	1.4075	-0.897119	0.501565	-0.975285	-0.729213				3	3	3	36.6	36.6	36.6	8.2355	0	25.209	573190000	23	Q06185;Q8BTB6	Q06185	ATP synthase subunit e, mitochondrial	Atp5i
-0.674415	-0.711105	1.37061	0.610741	-1.19525	0.59941				15	15	15	33.7	33.7	33.7	49.925	0	93.909	2487800000	111	Q07076	Q07076	Annexin A7	Anxa7
-0.473904	-0.952903	0.222502	1.233	-1.08607	1.05737				5	5	5	2.5	2.5	2.5	273.81	0	26.386	110800000	12	Q07113	Q07113	Cation-independent mannose-6-phosphate receptor	Igf2r
0.317725	-0.45338	-0.753924	1.53874	0.55481	-1.20397				14	14	14	45.9	45.9	45.9	44.889	0	100.29	880220000	52	Q07417	Q07417	Short-chain specific acyl-CoA dehydrogenase, mitochondrial	Acads
1.11603	-0.060661	1.06293	-0.052117	-0.541303	-1.52488				13	13	13	27	27	27	64.49	0	230.81	2080700000	84	Q07797;E9Q5X5;F6VRP8	Q07797	Galectin-3-binding protein	Lgals3bp
-0.401081	1.04196	-1.38452	0.854671	-0.797115	0.686085				7	7	7	33.3	33.3	33.3	21.394	0	64.216	1139600000	34	Q07813	Q07813	Apoptosis regulator BAX	Bax
0.325383	0.463376	0.210297	1.29556	-0.744754	-1.54986				3	3	3	18.1	18.1	18.1	21.517	0	37.683	154940000	11	Q08024-2;Q08024;Q08024-4;Q08024-3	Q08024-2;Q08024;Q08024-4;Q08024-3	Core-binding factor subunit beta	Cbfb
-1.50023	0.219604	-0.875418	0.585228	1.20879	0.362032				6	6	5	26.2	26.2	22.6	33.155	0	30.835	181820000	18	Q543F3;Q08093;D3Z7R6	Q543F3;Q08093;D3Z7R6	Calponin-2	Cnn2
-0.839308	1.47808	0.135041	0.51887	-1.34914	0.0564557				13	6	5	38.6	18.4	16	46.977	0	53.054	509580000	29	Q08619;Q8CGE8	Q08619;Q8CGE8	Interferon-activable protein 205-B;Interferon-activable protein 205-A	Ifi205b;Ifi205a
0.324124	0.129421	1.47869	-0.689347	-1.47118	0.228296				8	8	8	19.1	19.1	19.1	52.697	0	49.471	1931800000	58	Q3UAI3;Q08857;A0A0G2JFB7	Q3UAI3;Q08857	Platelet glycoprotein 4	Cd36
-1.11933	1.47219	-0.856098	0.000162574	-0.348598	0.851669				2	2	2	3.9	3.9	3.9	59.211	0.00037397	4.6512	16390000	4	Q3UN35;Q09200	Q3UN35;Q09200	Beta-1,4 N-acetylgalactosaminyltransferase 1	B4galnt1
0.202068	0.830229	1.01079	-0.640015	0.261343	-1.66441				2	2	2	21.2	21.2	21.2	17.504	0	9.062	92915000	6	Q91Z34;Q0PD10;Q8CG50	Q91Z34;Q0PD10;Q8CG50	Ras-related protein Rab-43	Rab43
0.103169	1.9334	-0.638759	-0.416824	-0.183576	-0.797411				2	1	1	6	6	6	24.977	0	5.2742	86818000	7	Q0PD15;Q8BHD0	Q0PD15;Q8BHD0	Ras-related protein Rab-39A	Rab39;Rab39a
-0.484424	1.54865	-0.0139519	0.799444	-0.832701	-1.01702				6	6	6	30.9	30.9	30.9	25.068	0	66.53	312770000	36	Q0PD23;Q9CZE3;A0A140LHK2;Q5FW76;Q8QZZ8;E9QLQ7;Q91YQ1	Q0PD23;Q9CZE3	Ras-related protein Rab-32	Rab32
-0.989416	0.385045	-0.98723	1.29316	-0.619342	0.917782				5	5	5	26.4	26.4	26.4	22.909	0	14.187	240640000	14	Q0PD48;Q9R0M6;A2AFP5;A2AFP4	Q0PD48;Q9R0M6;A2AFP5	Ras-related protein Rab-9A	Rab9;Rab9a
0.595353	1.0072	0.26304	-1.70755	0.483868	-0.641907				13	7	7	69.7	39.3	39.3	22.187	0	104.54	1122100000	84	Q0PD66;Q9D1G1	Q0PD66;Q9D1G1	Ras-related protein Rab-1B	Rab1b
1.65407	0.270286	-0.41638	-0.268383	-1.38704	0.147445				6	6	5	24.2	24.2	21.8	37.028	0	34.633	460990000	27	Q0VBK8;Q64261;A0A0G2JGA8;A0A0G2JGH2;J3QPN4	Q0VBK8;Q64261	Cyclin-dependent kinase 6	Cdk6
-1.22192	1.69575	0.518665	-0.476783	-0.225813	-0.289896				8	5	5	47.5	33.8	33.8	22.382	0	83.904	331410000	21	Q0VGU0;Q9CQC9	Q0VGU0;Q9CQC9	GTP-binding protein SAR1b	Sar1b
-1.28482	-0.869018	0.0868082	0.703109	1.44419	-0.0802721				19	19	19	32.3	32.3	32.3	103.32	0	133.4	986810000	66	Q11011;E9Q039;F6QYF8;E9Q6F4;F6V7K3;F7ANF4	Q11011;E9Q039;F6QYF8;E9Q6F4	Puromycin-sensitive aminopeptidase	Npepps
0.235433	1.19958	-0.77285	-0.137989	0.910913	-1.43509				3	3	3	22.4	22.4	22.4	26.31	0	9.7014	151720000	17	Q14C26;Q9EP72	Q14C26;Q9EP72	ER membrane protein complex subunit 7	Emc7
-1.35421	0.0189207	0.666616	1.48878	-0.119674	-0.700423				4	4	4	6.6	6.6	6.6	77.795	0	4.8323	54322000	4	Q14C51	Q14C51	Pentatricopeptide repeat domain-containing protein 3, mitochondrial	Ptcd3
0.730222	-0.402053	0.628696	0.971157	-0.219669	-1.70835				9	9	9	11.2	11.2	11.2	141.55	0	43.527	240400000	18	Q1HL32;Q9CW03	Q1HL32;Q9CW03	Structural maintenance of chromosomes protein 3	Smc3
0.476445	-0.755891	-1.51657	0.97172	0.967882	-0.143588				10	10	10	32.3	32.3	32.3	30.831	0	103.45	2030500000	81	Q544Z3;Q80XR6;Q20BD0;Q99020	Q544Z3;Q80XR6;Q20BD0;Q99020	Heterogeneous nuclear ribonucleoprotein A/B	Hnrnpab
-0.12922	1.26173	-0.634918	-1.22039	-0.425263	1.14805				3	3	3	2.1	2.1	2.1	203.8	0	7.5829	36722000	3	Q2EMV9;Q2EMV9-2	Q2EMV9;Q2EMV9-2	Poly [ADP-ribose] polymerase 14	Parp14
-0.117747	-0.448881	0.635029	0.290919	-1.63434	1.27502				49	49	49	37.6	37.6	37.6	164.98	0	323.31	4153600000	199	Q2HZ94;Q61830	Q2HZ94;Q61830	Macrophage mannose receptor 1	Mrc1
0.541728	0.330037	-2.03172	0.477035	0.274572	0.408352				7	7	7	17.3	17.3	17.3	54.257	0	14.876	90759000	11	Q2TBE6	Q2TBE6	Phosphatidylinositol 4-kinase type 2-alpha	Pi4k2a
1.23815	-0.192728	0.597341	-1.25407	0.649695	-1.03838				7	7	7	42	42	42	21.151	0	55.888	578700000	43	Q32MD7;Q9CQE5;D3Z1B6;A0A0U1RPU5	Q32MD7;Q9CQE5	Regulator of G-protein signaling 10	Rgs10
-1.89947	0.736799	0.639209	0.656778	-0.0787838	-0.0545287				7	7	7	11.2	11.2	11.2	88.796	0	57.984	297620000	20	Q3B7Z2;Q3B7Z2-2;Q8K0C7;Q5QNQ4;Q5QNQ6	Q3B7Z2;Q3B7Z2-2	Oxysterol-binding protein 1	Osbp
1.09128	0.894874	-0.00157979	0.378263	-0.989403	-1.37343				3	3	3	16.2	16.2	16.2	25.091	0	26.801	422140000	32	Q3T9U1;Q3UDM0;Q921Y0;Q8BPB0;Q921Y0-2	Q3T9U1;Q3UDM0;Q921Y0;Q8BPB0;Q921Y0-2	MOB kinase activator 1A;MOB kinase activator 1B	Mob1b;Mob1a
0.18932	1.4715	-0.730467	0.753294	-1.21632	-0.467323				2	2	2	9.7	9.7	9.7	36.464	0	85.49	532170000	21	Q3TAL2;Q9ERN0	Q3TAL2;Q9ERN0	Secretory carrier-associated membrane protein 2	Scamp2
-1.28283	0.900591	0.76887	0.989888	-0.79969	-0.576824				2	2	2	6.1	6.1	6.1	31.157	0.00035348	3.7537	245710000	6	Q3TB82	Q3TB82	Pleckstrin homology domain-containing family F member 1	Plekhf1
0.483386	-1.00578	0.669848	-0.764634	-0.816343	1.43352				2	2	2	9.2	9.2	9.2	38.036	0	25.167	45845000	6	Q3TBT3-3;Q3TBT3;Q3TBT3-2	Q3TBT3-3;Q3TBT3;Q3TBT3-2	Stimulator of interferon genes protein	Tmem173
0.119514	1.28459	0.260408	0.198628	-0.0676707	-1.79547				5	5	5	20.8	20.8	20.8	43.691	0	29.332	222810000	10	Q3TC93	Q3TC93	HCLS1-binding protein 3	Hs1bp3
-0.959044	-1.36634	0.471639	0.278834	0.20738	1.36753				4	4	4	11.1	11.1	11.1	41.779	0	9.3666	76388000	9	Q3TCD4;Q9WUR2-2;Q9WUR2;E9PYC6;E9Q858;E9PUY9;E9PYA9;E9PVM6;E9Q7A8;E9PY42;Q78JN3	Q3TCD4;Q9WUR2-2;Q9WUR2;E9PYC6;E9Q858;E9PUY9;E9PYA9;E9PVM6;E9Q7A8	Enoyl-CoA delta isomerase 2, mitochondrial	Eci2
0.746455	0.385249	0.75896	-0.999601	0.632005	-1.52307				12	12	12	26.6	26.6	26.6	66.289	0	85.64	2011200000	70	Q3TCN2;Q3TCN2-2	Q3TCN2;Q3TCN2-2	Putative phospholipase B-like 2;Putative phospholipase B-like 2 28 kDa form;Putative phospholipase B-like 2 40 kDa form;Putative phospholipase B-like 2 15 kDa form	Plbd2
0.77702	-1.26337	0.0634277	0.753079	-1.20779	0.877631				6	6	6	18.9	18.9	18.9	49.835	0	43.106	425470000	25	Q3TCU5;Q9R233-2;Q9R233;G3UZZ2	Q3TCU5;Q9R233-2;Q9R233	Tapasin	Tapbp
0.750452	0.57173	0.531653	-1.09565	-1.46062	0.702438				3	3	3	21.7	21.7	21.7	32.338	0	14.305	152660000	12	Q3TSA8;Q3TD71;Q8K021;D3YTP4	Q3TSA8;Q3TD71;Q8K021	Secretory carrier-associated membrane protein 1	Scamp1
1.17116	-1.33619	0.321901	0.79027	-1.05076	0.10362				14	14	14	34.6	34.6	34.6	55.832	0	78.12	771580000	43	Q3TDA7;Q9WVE8	Q3TDA7;Q9WVE8	Protein kinase C and casein kinase substrate in neurons protein 2	Pacsin2
0.765479	0.448014	0.628971	-1.47976	0.702461	-1.06517				6	6	6	13.2	13.2	13.2	88.337	0	13.09	135420000	10	Q3TDD9;Q3TDD9-2	Q3TDD9	Protein phosphatase 1 regulatory subunit 21	Ppp1r21
-0.687923	0.768747	0.23068	-1.06755	1.48643	-0.730379				6	6	6	20.9	20.9	20.9	50.23	0	44.981	219970000	17	Q3TDN2-2;Q3TDN2;D3Z2H4;D3YUP4	Q3TDN2-2;Q3TDN2	FAS-associated factor 2	Faf2
0.4518	0.363393	-0.137014	0.506328	-1.95004	0.76553				13	13	13	22	22	22	60.85	0	34.064	788290000	35	Z4YKB8;Q3TEA8-2;Q3TEA8;Z4YKA3;Q3TEA8-3;A2AM65;A2AM63;A2AM62;A2AM69;A2AM70	Z4YKB8;Q3TEA8-2;Q3TEA8;Z4YKA3;Q3TEA8-3;A2AM65	Heterochromatin protein 1-binding protein 3	Hp1bp3
0.442672	0.878684	-0.265556	1.11814	-0.669706	-1.50423				22	22	22	42.3	42.3	42.3	75.634	0	251.74	3297300000	103	Q3TEE6;Q8K1B8	Q3TEE6;Q8K1B8	Fermitin family homolog 3	Fermt3
-1.41316	-0.0819235	-0.265043	1.49075	0.71235	-0.44298				2	2	2	7	7	7	54.649	0	5.127	32068000	2	Q3TFD2-2;Q3TFD2;Q3TFD2-3	Q3TFD2-2;Q3TFD2;Q3TFD2-3	Lysophosphatidylcholine acyltransferase 1	Lpcat1
0.472713	-0.643091	0.5868	-1.39669	1.38104	-0.40077				3	3	3	13.4	13.4	13.4	28.526	0	57.045	219910000	20	Q3TG45;Q9CPS5;Q9CX56	Q3TG45;Q9CPS5;Q9CX56	26S proteasome non-ATPase regulatory subunit 8	Psmd8
-0.996038	0.539022	-0.790496	1.71751	-0.108107	-0.361887				10	8	8	48.1	43.8	43.8	18.884	0	45.055	683680000	40	Q6ZWQ5;Q3TGS7;Q3V2H3;O70493	Q6ZWQ5;Q3TGS7;Q3V2H3;O70493	Sorting nexin-12	Snx12
0.414373	0.361901	0.789905	-0.32114	0.641438	-1.88648				3	3	3	19.9	19.9	19.9	26.595	0	19.676	111060000	11	Q3TH34;Q9D8N2;D3YUG1	Q3TH34;Q9D8N2	Protein FAM45A	Fam45a
0.145589	-0.0858898	0.667084	-1.33739	1.43477	-0.824167				8	2	1	62.2	22.1	11.6	19.779	0	57.71	137720000	16	Q3THE2;D3Z249	Q3THE2	Myosin regulatory light chain 12B	Myl12b
0.82984	-0.0211526	0.104522	1.27886	-0.734134	-1.45793				9	9	9	21	21	21	43.688	0	67.203	885600000	60	Q99J57;Q3THS6;A0A0U1RNT6;A0A0U1RNK6;A0A0U1RQB0;A0A0U1RQ95;Q91X83	Q99J57;Q3THS6;A0A0U1RNT6;A0A0U1RNK6	S-adenosylmethionine synthase;S-adenosylmethionine synthase isoform type-2	Mat2a
0.480523	-0.103499	0.257916	0.369551	0.92092	-1.92541				4	4	4	13.1	13.1	13.1	48.327	0	21.926	85972000	13	Q3TIV5;Q3TIV5-3;Q3TIV5-2	Q3TIV5;Q3TIV5-3;Q3TIV5-2	Zinc finger CCCH domain-containing protein 15	Zc3h15
-0.515649	-1.28371	-0.0970742	1.42745	-0.44712	0.916099				12	12	12	23.7	23.7	23.7	67.839	0	39.928	817300000	55	Q3TIV6;Q8R2P8;Q99MN1	Q3TIV6;Q8R2P8;Q99MN1	Lysine--tRNA ligase	Kars
0.603658	1.2051	-0.584936	0.755882	-1.38369	-0.596011				1	1	1	10.2	10.2	10.2	18.615	0	18.256	65429000	7	Q3TIV9	Q3TIV9		Ap1s2
1.00682	-0.773739	0.255591	1.05462	-1.48551	-0.0577883				6	6	6	15.8	15.8	15.8	65.146	0	20.067	126410000	7	Q3TIX9	Q3TIX9	U4/U6.U5 tri-snRNP-associated protein 2	Usp39
-1.58708	-0.074621	-0.255277	0.970772	-0.241176	1.18738				3	3	3	7.4	7.4	7.4	50.118	0	8.9503	105620000	14	Q3TJD7;B8JJB1;B8JJB2;B8JJB3;Q8BVJ7;Q3TJD7-3;Q3TJD7-2	Q3TJD7	PDZ and LIM domain protein 7	Pdlim7
-0.370908	-1.06966	-0.14137	1.24012	-0.854264	1.19608				27	27	27	38.7	38.7	38.7	100.2	0	231.63	2129000000	120	Q3TKV1;Q8VDM4;J3KMQ2	Q3TKV1;Q8VDM4;J3KMQ2	26S proteasome non-ATPase regulatory subunit 2	Psmd2;Gm5422
-0.411491	-0.749083	0.794611	-1.05134	1.58285	-0.165543				3	3	3	8.2	8.2	8.2	45.534	0	18.667	71899000	15	Q3TKX1;Q3TWN7;Q9R1Q9;B7FAU7;F6ZE56;F6X9J0;B7FAU3	Q3TKX1;Q3TWN7;Q9R1Q9;B7FAU7	V-type proton ATPase subunit S1	Atp6ap1
-0.29498	-0.0958575	0.228583	-1.6961	0.576999	1.28135				5	5	5	15.2	15.2	15.2	49.957	0	13.784	176760000	9	Q3TL72;Q8C878;Q8C878-2	Q3TL72;Q8C878;Q8C878-2	NEDD8-activating enzyme E1 catalytic subunit	Uba3
-0.572264	-0.333357	0.0294084	1.75712	-1.17702	0.296116				25	25	22	52.9	52.9	48.1	61.48	0	155.03	6893400000	162	Q3TM70;Q9EQP2	Q3TM70;Q9EQP2	EH domain-containing protein 4	Ehd4
-0.920509	-0.896205	-0.069799	0.645355	1.6593	-0.418142				20	20	20	51.9	51.9	51.9	48.689	0	323.31	9611700000	254	Q3TML0;Q922R8	Q3TML0;Q922R8	Protein disulfide-isomerase A6	Pdia6
-0.0197611	0.474567	-1.02944	1.58151	-1.09782	0.0909509				18	18	18	53	53	53	51.065	0	143.47	1828000000	77	Q3TML6;Q9Z0N1;Q9Z0N2;A2AAW9	Q3TML6;Q9Z0N1;Q9Z0N2;A2AAW9	Eukaryotic translation initiation factor 2 subunit 3, X-linked;Eukaryotic translation initiation factor 2 subunit 3, Y-linked	Eif2s3x;Eif2s3y
-0.826018	-0.165719	-0.253776	1.49565	-1.11441	0.864274				11	11	11	54.5	54.5	54.5	19.012	0	37.263	964790000	66	Q80ZP8;Q3TMX5;Q9CXI5;F6USD5;F6T4L3;F7C1S6	Q80ZP8;Q3TMX5;Q9CXI5	Mesencephalic astrocyte-derived neurotrophic factor	Manf
1.29965	0.728857	0.42777	-1.35614	-0.273998	-0.826134				5	5	5	19.7	19.7	19.7	33.659	0	18.461	209530000	18	Q3TMZ1;Q922Q4;Q3UTR5;Q922W5;A2ABZ2	Q3TMZ1;Q922Q4	Pyrroline-5-carboxylate reductase;Pyrroline-5-carboxylate reductase 2	Pycr2
0.68848	0.715185	1.12131	-0.786319	-1.42942	-0.309233				5	5	5	29.4	29.4	29.4	22.723	0	7.7099	168290000	13	Q3TN15;Q9ES74;A2ATN9;Q9ES70	Q3TN15;Q9ES74	Serine/threonine-protein kinase Nek7	Nek7
0.868955	-0.68516	0.288809	-0.950485	1.39533	-0.917445				15	15	15	48	48	48	44.116	0	144.77	1346400000	62	Q3TPZ5;Q99KJ8	Q3TPZ5;Q99KJ8	Dynactin subunit 2	Dctn2
-1.07753	-0.64957	-0.504611	1.06335	-0.23714	1.4055				27	26	7	47	47	16	73.101	0	163.65	2458900000	124	Q3TQX5;Q62167;B9EIA2;P16381;Q3V086;Q61496	Q3TQX5;Q62167;B9EIA2;P16381	ATP-dependent RNA helicase DDX3X;Putative ATP-dependent RNA helicase Pl10	Ddx3x;D1Pas1
-1.02787	-1.14411	0.458401	1.10716	-0.409062	1.01548				24	24	24	37.8	37.8	37.8	91.712	0	323.31	3422600000	140	Q3TRJ1;Q9EQH3	Q3TRJ1;Q9EQH3	Vacuolar protein sorting-associated protein 35	Vps35
0.865868	0.491093	0.0484243	-1.31915	1.02058	-1.10681				10	10	10	30.2	30.2	30.2	41.518	0	90.799	633500000	48	Q3TRJ7;Q62419;Q8BXU5;A2ALV3;Q62420;A2ALV1;F6ZL13	Q3TRJ7;Q62419	Endophilin-A2	Sh3gl1
0.0640917	0.313881	0.614129	-1.16609	1.34105	-1.16707				29	29	27	45.1	45.1	43.8	100.1	0	270.88	2885900000	134	Q3TRM8;E9Q3Z4;E9Q8S8;D6RFA3;D3Z2E4;P52792-2;P52792	Q3TRM8;E9Q3Z4;E9Q8S8	Hexokinase-3	Hk3
0.588305	0.580659	-0.75453	1.4303	-0.930208	-0.914529				12	12	12	60.5	60.5	60.5	29.546	0	167.01	2112400000	73	Q3TS44;Q9R1P4	Q3TS44;Q9R1P4	Proteasome subunit alpha type;Proteasome subunit alpha type-1	Psma1
1.56346	0.143705	-0.285125	-0.161313	0.27321	-1.53394				4	4	4	12.4	12.4	12.4	43.735	0	11.502	95305000	7	Q3TSR1;Q91XD6	Q3TSR1;Q91XD6	Vacuolar protein-sorting-associated protein 36	Vps36
-1.36379	-0.159666	-0.396175	1.19378	-0.433651	1.15951				6	6	4	17	17	9.4	51.691	0	62.87	391200000	19	Q3TT94;Q6P1F6;Q6ZWR4-3;Q6ZWR4;Q6ZWR4-2;G3UXS9;Q8BG02	Q3TT94;Q6P1F6	Serine/threonine-protein phosphatase 2A 55 kDa regulatory subunit B;Serine/threonine-protein phosphatase 2A 55 kDa regulatory subunit B alpha isoform	Ppp2r2a
-0.11195	0.945672	-0.605353	0.400944	0.983023	-1.61234				3	2	2	11.5	7.9	7.9	38.167	0	9.9727	55089000	11	Q3TU79;Q9QYJ3	Q3TU79;Q9QYJ3	DnaJ homolog subfamily B member 1	Dnajb1
0.484577	1.404	-0.846138	0.321174	0.0410847	-1.4047				4	4	4	30.8	30.8	30.8	18.936	0	32.047	806790000	69	Q3TVJ8;Q9D8L3;Q62186	Q3TVJ8;Q9D8L3;Q62186	Translocon-associated protein subunit delta	Ssr4
0.317501	0.366725	1.05446	-1.10053	0.738762	-1.37691				8	8	8	30.3	30.3	30.3	52.466	0	82.206	417840000	27	Q3TVK3;Q9Z2W0;Q8BPW9;A0A087WS31;A0A087WSE6	Q3TVK3;Q9Z2W0;Q8BPW9	Aspartyl aminopeptidase	Dnpep
0.582556	-1.18891	0.595632	0.635561	0.758373	-1.38322				4	4	4	11.6	11.6	11.6	41.576	0	8.5198	124810000	11	Q3TVP5;Q3TVP5-2	Q3TVP5;Q3TVP5-2	Inactive ubiquitin thioesterase FAM105A	Fam105a
0.373833	1.27179	0.281884	-1.15654	0.488744	-1.25971				4	4	4	8.2	8.2	8.2	67.926	0	4.8904	139100000	7	Q3TW27;Q922L6	Q3TW27;Q922L6	Negative elongation factor D	Nelfcd
-0.0978968	-0.441546	-0.957542	1.19224	-0.945511	1.25026				24	24	23	49.1	49.1	47.7	56.613	0	141.53	5856400000	192	Q3TW96;Q3TW96-2;A0A0R4J1F6;A0A0R4J085;Q3UHZ7;Q91YN5-2;Q91YN5-3;Q91YN5	Q3TW96;Q3TW96-2	UDP-N-acetylhexosamine pyrophosphorylase-like protein 1	Uap1l1
0.348056	0.154415	-0.39555	1.52869	-1.53336	-0.102251				8	8	8	24.5	24.5	24.5	56.614	0	25.237	339740000	24	Q3TWG5;Q8R1Q8	Q3TWG5;Q8R1Q8	Cytoplasmic dynein 1 light intermediate chain 1	Dync1li1
-0.0214764	-1.40808	-0.233737	0.241196	-0.261792	1.68389				7	6	5	19.8	17.1	17.1	39.025	0	23.118	258690000	17	Q3TWW8;A0A0A6YXX6	Q3TWW8	Serine/arginine-rich splicing factor 6	Srsf6
0.183967	-0.839953	-0.176224	1.84509	-0.111299	-0.901579				9	9	9	21.2	21.2	21.2	52.292	0	30.81	487830000	41	Q3TX25;Q80VQ0;J3QMK6;E9Q3E1;F6QPV9	Q3TX25;Q80VQ0	Aldehyde dehydrogenase;Aldehyde dehydrogenase family 3 member B1	Aldh3b1
-0.490781	-1.39151	0.0761984	0.851785	-0.427321	1.38163				23	23	23	30.6	30.6	30.6	105.73	0	199.68	1437300000	97	Q3TXS7;J3QN38;D6RGR5	Q3TXS7	26S proteasome non-ATPase regulatory subunit 1	Psmd1
-0.271881	-0.224758	-0.194128	1.71965	-1.33644	0.307558				14	14	14	41.9	41.9	41.9	51.112	0	47.006	532070000	41	Q3TXT7;Q9WTM5	Q3TXT7;Q9WTM5	RuvB-like 2	Ruvbl2
-0.221452	0.924767	0.518512	-0.102053	0.702957	-1.82273				6	6	4	44.1	44.1	32.8	21.462	0	31.597	518810000	35	Q3TXV4;Q921E2;D6RFT6	Q3TXV4;Q921E2	Ras-related protein Rab-31	Rab31
1.25794	0.258586	-1.7341	0.31109	-0.394956	0.301444				2	2	2	9.6	9.6	9.6	20.921	0	6.9312	81359000	6	Q3TYS2;E9Q3W5;X1WI15;A0A0A0MQK0	Q3TYS2;E9Q3W5;X1WI15;A0A0A0MQK0	Uncharacterized protein C17orf62 homolog	BC017643
0.105508	0.645637	0.767207	-1.52984	0.912093	-0.900604				7	7	7	21.5	21.5	21.5	46.452	0	33.086	1765700000	27	Q3TZ63;Q8R3D1;D6RI34;D6RJI8	Q3TZ63;Q8R3D1	TBC1 domain family member 13	Tbc1d13
0.330845	0.266891	0.333209	0.358312	0.724459	-2.01372				2	2	2	1.8	1.8	1.8	108.64	0.0010263	3.2793	939170000	7	Q3TZ89-2;Q3TZ89	Q3TZ89-2;Q3TZ89	Protein transport protein Sec31B	Sec31b
-0.498262	0.147166	0.635958	0.386463	1.06985	-1.74118				5	5	5	8.5	8.5	8.5	94.138	0	12.991	104670000	9	Q3TZZ7;Q3TZZ7-2	Q3TZZ7;Q3TZZ7-2	Extended synaptotagmin-2	Esyt2
0.986968	0.893223	0.0190116	0.515842	-1.0569	-1.35814				6	6	6	19.1	19.1	19.1	45.284	0	28.913	206590000	22	Q3U0C0;Q80YW0	Q3U0C0;Q80YW0	Cytohesin-4	Cyth4
-0.732709	-0.279153	-0.378166	0.898455	-1.04149	1.53306				9	9	9	24.1	24.1	24.1	47.115	0	35.276	391710000	30	Q3U0I9;Q8CFD4;A0A0G2JEQ9;A0A0G2JDT3;A0A0G2JDJ6	Q3U0I9;Q8CFD4;A0A0G2JEQ9	Sorting nexin-8	Snx8
-0.111829	-0.116664	-0.474176	1.58724	-1.40106	0.51649				4	4	4	28.4	28.4	28.4	23.025	0	16.575	134840000	13	Q3U0T9;Q6PHN9;S4R1W7	Q3U0T9;Q6PHN9	Ras-related protein Rab-35	Rab35
0.349767	-0.386244	-1.11569	1.51751	-0.929043	0.563707				21	21	19	31.1	31.1	29	76.775	0	144.21	1293400000	81	Q3U0V1;A0A0G2JE55;A0A0G2JGT1	Q3U0V1	Far upstream element-binding protein 2	Khsrp
-1.15213	-0.16949	-0.720081	0.88755	-0.337133	1.49129				19	19	19	21.9	21.9	21.9	126.85	0	81.808	564670000	47	Q3U1J4	Q3U1J4	DNA damage-binding protein 1	Ddb1
-0.815802	-0.615886	0.199215	0.921386	-1.07289	1.38398				16	16	16	19.2	19.2	19.2	85.652	0	67.105	439410000	40	Q8JZN2;Q3U1S6;Q91W50;A0A0G2JF72;A0A0G2JDJ7;A0A0G2JE62	Q8JZN2;Q3U1S6;Q91W50;A0A0G2JF72	Cold shock domain-containing protein E1	Csde1
0.200718	-0.249807	0.358923	-1.79336	0.266394	1.21713				3	3	3	45.5	45.5	45.5	13.492	0	28.07	372010000	14	Q3U1Z5-2;Q3U1Z5;G3UYL4	Q3U1Z5-2;Q3U1Z5	G-protein-signaling modulator 3	Gpsm3
-0.71229	-1.36919	0.326653	1.01833	-0.407334	1.14383				41	41	38	56.7	56.7	53.9	94.208	0	323.31	5890900000	272	Q3U2G2;Q61316	Q3U2G2;Q61316	Heat shock 70 kDa protein 4	Hspa4
0.591499	1.42816	-0.160776	0.349705	-0.996031	-1.21255				6	6	6	23.3	23.3	23.3	37.268	0	26.554	513580000	22	Q3U2G9;Q9D997;Q9QZ08;D3YXG2	Q3U2G9;Q9D997;Q9QZ08;D3YXG2	N-acetyl-D-glucosamine kinase	Nagk
-0.905366	-1.20509	0.420352	0.955976	-0.459977	1.19411				23	23	23	25	25	25	152.04	0	137.79	1035200000	70	Q3U2W2;Q7TPV4	Q3U2W2;Q7TPV4	Myb-binding protein 1A	Mybbp1a
0.826398	-0.184456	1.51822	-0.446728	-0.462655	-1.25078				9	9	9	22.7	22.7	22.7	47.953	0	44.649	486830000	44	Q3U335;Q99KH8;A2AD84;A2AD85;Q99JT2;D3Z359;Q9Z2W1	Q3U335;Q99KH8;A2AD84;A2AD85;Q99JT2	Serine/threonine-protein kinase 24;Serine/threonine-protein kinase 24 35 kDa subunit;Serine/threonine-protein kinase 24 12 kDa subunit;Serine/threonine-protein kinase MST4	Stk24;2610018G03Rik;Mst4
-1.10616	0.124708	-0.255264	1.45416	0.773733	-0.99118				8	8	8	23.9	23.9	23.9	49.315	0	94.862	417150000	33	Q8BUU7;Q3U3H5;Q68FH4;B7ZCT3	Q8BUU7;Q3U3H5;Q68FH4	N-acetylgalactosamine kinase	Galk2
0.264664	1.04874	-1.82633	0.662342	0.0748544	-0.224268				10	10	10	47.4	47.4	47.4	30.016	0	132.5	999760000	48	Q3U4H0;Q61166;A0A0J9YVB9;D3Z6G3;Q2UZW7;Q6PER3	Q3U4H0;Q61166	Microtubule-associated protein RP/EB family member 1	Mapre1
0.669047	0.276005	0.0969852	-0.0449772	-1.90702	0.909963				7	7	7	12.8	12.8	12.8	81.21	0	21.946	138250000	8	Q3U4T8;Q61881;D3Z6N3	Q3U4T8;Q61881	DNA replication licensing factor MCM7	Mcm7
-0.0302336	1.10807	-0.870218	-1.4076	0.995376	0.204611				30	30	30	32.3	32.3	32.3	141.74	0	146.96	1291400000	90	Q3U4Z7;Q8VDJ3;A0A087WP83;A0A087WQY9;A0A087WPC5;A0A087WS92;A0A087WNQ4	Q3U4Z7;Q8VDJ3;A0A087WP83	Vigilin	Hdlbp
0.716438	-0.396735	0.228446	1.08702	-1.7553	0.120136				9	9	9	24.8	24.8	24.8	50.036	0	30.155	422550000	30	Q3U5Q7	Q3U5Q7	UMP-CMP kinase 2, mitochondrial	Cmpk2
-0.0551061	-0.0339283	-0.769516	0.194146	1.77186	-1.10746				15	15	15	29.8	29.8	29.8	65.304	0	262.62	2453000000	145	Q3U6G0;Q61093;E9Q7S3;E9Q802;Q8CIZ9-3;Q8CIZ9-2;Q8CIZ9	Q3U6G0;Q61093	Cytochrome b-245 heavy chain	Cybb
0.799432	1.38484	-1.00136	0.406848	-0.869773	-0.719982				14	14	14	87.9	87.9	87.9	22.197	0	240.79	2889500000	107	Q3U6G1;Q923D2;E9PZC3;A0A0U1RPU7;E9PZC4	Q3U6G1;Q923D2;E9PZC3;A0A0U1RPU7;E9PZC4	Flavin reductase (NADPH)	Blvrb
0.705091	0.739574	1.09487	-0.96157	-0.246986	-1.33098				6	6	6	51.4	51.4	51.4	11.871	0	45.401	992870000	32	Q3U6L3;Q9QUH0	Q3U6L3;Q9QUH0	Glutaredoxin-1	Glrx
-0.661705	-0.99095	-0.111931	1.40603	-0.694344	1.0529				26	17	17	40.8	27.3	27.3	72.584	0	83.331	1105800000	58	Q3U741;Q501J6;Q501J6-2	Q3U741;Q501J6;Q501J6-2	Probable ATP-dependent RNA helicase DDX17	Ddx17
-0.947085	-1.03315	-0.351053	1.60157	0.566258	0.163455				39	39	39	42	42	42	121.55	0	323.31	4963800000	270	Q3U7R1;Q3U7R1-2	Q3U7R1;Q3U7R1-2	Extended synaptotagmin-1	Esyt1
0.686298	0.904523	-0.334795	-0.712365	0.941326	-1.48499				19	19	19	72.4	72.4	72.4	28.832	0	323.31	14264000000	349	Q3U7Z6;Q9DBJ1;Q5NCI4;O70250	Q3U7Z6;Q9DBJ1	Phosphoglycerate mutase 1	Pgam1
0.50851	0.600865	0.860317	-1.82177	0.320018	-0.467936				3	3	3	15.6	15.6	15.6	29.965	0	12.615	68405000	7	Q3U816;Q9Z2G9;Q9Z2G9-2	Q3U816;Q9Z2G9;Q9Z2G9-2	Oxidoreductase HTATIP2	Htatip2
-0.0910189	0.0430663	0.853137	0.656258	0.444744	-1.90619				3	3	3	4.9	4.9	4.9	93.286	0.001026	3.2705	29804000	2	Q3U9D6;Q8R313	Q3U9D6;Q8R313	Exocyst complex component 6	Exoc6
-0.525903	-1.06581	-0.209449	1.05358	-0.664022	1.41161				7	7	7	11.7	11.7	11.7	71.439	0	18.134	306250000	25	Q3U9G9;A0A0A6YY12;A0A0A6YXW3;A0A0A6YXT6;A0A0A6YW01	Q3U9G9	Lamin-B receptor	Lbr
-0.38292	-1.44519	0.0873011	1.31054	-0.473016	0.903284				5	5	5	8.8	8.8	8.8	102.13	0	19.384	264100000	18	Q3U9R0;Q61549	Q3U9R0;Q61549	EGF-like module-containing mucin-like hormone receptor-like 1	Emr1
0.181148	0.507372	0.122913	-1.95168	0.226976	0.913273				3	3	3	26.1	26.1	26.1	23.029	0	8.2655	37022000	5	Q3UBG2-2;Q3UBG2;H3BJG6;H3BKK5;H3BJT8;H3BJF2	Q3UBG2-2;Q3UBG2;H3BJG6;H3BKK5;H3BJT8;H3BJF2	PTB-containing, cubilin and LRP1-interacting protein	Pid1
0.218833	0.737973	-0.938875	1.40747	-0.198315	-1.22708				5	5	5	21.4	21.4	21.4	25.147	0	36.524	364500000	24	Q3UBU9;Q62446	Q3UBU9;Q62446	Peptidyl-prolyl cis-trans isomerase;Peptidyl-prolyl cis-trans isomerase FKBP3	Fkbp3
-1.28598	0.858367	0.627433	0.449092	0.625166	-1.27408				5	4	4	8.5	7.2	7.2	76.205	0	9.8447	80750000	9	Q3UC67;Q8JZR0	Q3UC67;Q8JZR0	Long-chain-fatty-acid--CoA ligase 5	Acsl5
0.0870819	0.533235	0.131256	-1.96573	0.395329	0.818825				5	5	5	9.2	9.2	9.2	92.188	0	7.563	109230000	7	Q3UCF2;Q6A068	Q3UCF2;Q6A068	Cell division cycle 5-like protein	Cdc5l
1.38647	1.00518	-0.698764	-1.15791	-0.0492982	-0.485675				2	2	2	28.9	28.9	28.9	9.5842	0.00036846	4.4193	52080000	5	Q3UCF3;Q810Q5;A2AK37	Q3UCF3;Q810Q5;A2AK37	Normal mucosa of esophagus-specific gene 1 protein	AA467197;Nmes1
0.73001	0.588704	0.385568	-0.913846	0.79313	-1.58357				7	7	7	22.8	22.8	22.8	44.123	0	44.285	279590000	22	Q3UCW0;Q61187;D3Z0S9	Q3UCW0;Q61187	Tumor susceptibility gene 101 protein	Tsg101
0.760225	-0.180232	0.502988	-0.383056	1.01841	-1.71834				7	7	7	15.3	15.3	15.3	74.042	0	17.924	218630000	18	Q3UDE2;F2Z423	Q3UDE2	Tubulin--tyrosine ligase-like protein 12	Ttll12
-0.625347	1.45138	-0.885654	1.03925	-0.771047	-0.20858				3	3	3	12.4	12.4	12.4	37.998	0	12.613	109810000	10	Q3UDR8;F6YIY0	Q3UDR8	Protein YIPF3;Protein YIPF3, N-terminally processed	Yipf3
-0.0292573	0.257029	-0.0026297	0.900308	-1.88356	0.758108				5	5	5	7.9	7.9	7.9	69.099	0	27.105	435280000	28	Q3UDW8-2;Q3UDW8	Q3UDW8-2;Q3UDW8	Heparan-alpha-glucosaminide N-acetyltransferase	Hgsnat
0.87866	-0.784026	0.465324	-0.614721	1.25566	-1.2009				4	4	4	16.9	16.9	16.9	38.368	0	10.048	76231000	8	Q3UE37	Q3UE37	Ubiquitin-conjugating enzyme E2 Z	Ube2z
-0.230737	-1.20767	-0.396026	0.201966	1.80573	-0.173264				17	17	17	39	39	39	74.559	0	116.55	1038400000	80	Q3UE92;Q6P1B1;S4R1I3;S4R228	Q3UE92;Q6P1B1;S4R1I3	Xaa-Pro aminopeptidase 1	Xpnpep1
-0.570756	-1.04855	-0.54855	1.25279	-0.344246	1.25931				12	12	12	39.3	39.3	39.3	54.028	0	74.096	500090000	47	Q3UEB3-3;Q3UEB3-2;Q3UEB3	Q3UEB3-3;Q3UEB3-2;Q3UEB3	Poly(U)-binding-splicing factor PUF60	Puf60
0.608072	-1.48945	-0.355106	0.259028	-0.444241	1.4217				6	6	6	6.3	6.3	6.3	119.14	0	20.575	243460000	19	Q3UF95;Q9Z1R2;G3UYQ2;Q3TDL4;G3UZT6;G3UXT8;G3UYZ0;G3V013	Q3UF95;Q9Z1R2;G3UYQ2;Q3TDL4;G3UZT6;G3UXT8	Large proline-rich protein BAG6	Bag6
0.7709	-1.64278	0.675326	0.354537	0.666914	-0.824898				4	4	4	10.5	10.5	10.5	51.827	0	15.853	92382000	6	Q3UFK8;D3Z5B2	Q3UFK8;D3Z5B2	FERM domain-containing protein 8	Frmd8
-1.3454	-0.816313	-0.291234	1.02693	0.284432	1.14159				9	9	9	23.4	23.4	23.4	57.463	0	58.056	543150000	35	Q3UFV9;Q91YW3	Q3UFV9;Q91YW3	DnaJ homolog subfamily C member 3	Dnajc3
-0.852679	1.71375	-0.831615	-0.580056	0.554902	-0.00430708				7	7	7	10.8	10.8	10.8	96.831	0	26.956	174430000	16	Q3UG25;Q9WTK5	Q3UG25;Q9WTK5	Nuclear factor NF-kappa-B p100 subunit;Nuclear factor NF-kappa-B p52 subunit	Nfkb2
-0.373288	-1.13893	0.250063	0.640345	-0.892755	1.51457				6	6	6	26.8	26.8	26.8	29.343	0	44.316	253750000	17	Q3UGC7;Q66JS6	Q3UGC7;Q66JS6	Eukaryotic translation initiation factor 3 subunit J-A;Eukaryotic translation initiation factor 3 subunit J-B	Eif3j1;Eif3j2
0.444956	0.908851	-0.570734	1.19677	-1.34917	-0.630677				9	9	9	18.8	18.8	18.8	79.921	0	34.765	326810000	28	Q3UGC8;Q91ZA3;H3BL62;D3YWM4;D3YZC0;H3BK61	Q3UGC8;Q91ZA3	Propionyl-CoA carboxylase alpha chain, mitochondrial	Pcca
-0.701262	-0.121739	0.555662	-1.39782	0.182822	1.48234				3	3	3	16.2	16.2	16.2	28.73	0	12.733	100840000	14	Q3UGR5	Q3UGR5	Haloacid dehalogenase-like hydrolase domain-containing protein 2	Hdhd2
-0.307111	0.638679	1.06296	-1.66969	0.658247	-0.383084				7	7	7	27.1	27.1	27.1	41.669	0	42.573	308780000	17	Q3UGT9;Q9ES46	Q3UGT9;Q9ES46	Beta-parvin	Parvb
0.445009	0.899445	0.418904	-1.29607	0.773458	-1.24075				4	4	3	7.6	7.6	6.2	85.287	0	6.5528	66471000	7	Q3UHC4;Q61771;O35066;A0A0R4J220;A2AM72;E9PWU7;O35231-2;O35231	Q3UHC4;Q61771;O35066	Kinesin-like protein KIF3B;Kinesin-like protein KIF3B, N-terminally processed;Kinesin-like protein KIF3C	Kif3b;Kif3c
-0.401918	-1.8647	0.52118	0.665365	0.361542	0.718535				4	4	4	8.4	8.4	8.4	59.533	0	17.149	148510000	9	Q3UHD6-2;Q3UHD6;A0A0G2JF85;A0A0G2JGD5;A0A0G2JG07	Q3UHD6-2;Q3UHD6;A0A0G2JF85;A0A0G2JGD5	Sorting nexin-27	Snx27
0.777503	0.316545	0.0149569	0.667358	0.177644	-1.95401				6	6	6	8.1	8.1	8.1	124.68	0	49.716	310610000	22	Q3UID0;Q6PDG5-2;Q6PDG5;Q3UNN4;P97496-2;P97496;Q3UZD0	Q3UID0;Q6PDG5-2;Q6PDG5	SWI/SNF complex subunit SMARCC2	Smarcc2
0.993494	-0.307365	1.4757	-0.532839	-1.06954	-0.559449				5	5	5	10	10	10	83.043	0	23.865	96087000	8	Q3UIR3;Q3UIR3-2	Q3UIR3;Q3UIR3-2	E3 ubiquitin-protein ligase DTX3L	Dtx3l
-0.126579	0.777908	0.37431	-1.95158	0.489334	0.436605				2	2	2	7.5	7.5	7.5	47.318	0	13.699	40084000	8	Q3UJ95;Q80XI4	Q3UJ95;Q80XI4	Phosphatidylinositol 5-phosphate 4-kinase type-2 beta	Pip4k2b
0.931296	0.0778768	-0.937097	1.4447	-0.832575	-0.684201				10	10	10	14.5	14.5	14.5	98.197	0	21.992	227240000	14	Q3UJB0	Q3UJB0		Sf3b2
-1.92201	-0.035686	0.496977	0.0125236	0.790612	0.657579				4	4	4	12	12	12	37.548	0	7.7862	89700000	9	Q3UKJ7-2;Q3UKJ7	Q3UKJ7-2;Q3UKJ7	WD40 repeat-containing protein SMU1;WD40 repeat-containing protein SMU1, N-terminally processed	Smu1
-0.378553	-0.181217	0.172408	-1.14751	-0.304815	1.83969				2	2	2	7.1	7.1	7.1	46.586	0	6.2573	53526000	4	Q3ULB1;Q921W7;P47226-2;P47226	Q3ULB1;Q921W7;P47226-2;P47226	Testin	Tes
-0.901341	0.310947	-0.80515	0.727016	1.49414	-0.825609				23	23	23	57.9	57.9	57.9	47.357	0	323.31	11745000000	463	Q3ULF7;Q99JY9;A0A087WRA1;A0A087WQ14;A0A087WP86;A0A087WS98;Q641P0;A0A087WQ83;Q641P0-2;A0A087WPR6	Q3ULF7;Q99JY9	Actin-related protein 3	Actr3
0.634037	-1.74095	0.765302	-0.678131	0.481642	0.538102				5	5	5	17.5	17.5	17.5	34.634	0	12.138	112670000	11	Q3ULJ0-2;Q3ULJ0	Q3ULJ0-2;Q3ULJ0	Glycerol-3-phosphate dehydrogenase 1-like protein	Gpd1l
0.468899	-0.587529	0.792263	-0.0810111	1.05	-1.64262				8	8	8	25.4	25.4	25.4	38.092	0	112.94	1125400000	70	Q3ULL5;Q99L45;E0CXJ3	Q3ULL5;Q99L45	Eukaryotic translation initiation factor 2 subunit 2	Eif2s2
-0.229113	-0.930344	-0.162195	1.31441	-1.07526	1.0825				4	4	4	10.6	10.6	10.6	59.452	0	6.932	115110000	5	Q8CFB8;Q3ULW8;E9PX17	Q8CFB8;Q3ULW8		Parp3
0.455859	-1.6127	0.851823	0.0177179	0.98751	-0.700207				10	10	10	39.1	39.1	39.1	41.291	0	62.586	666500000	33	Q3UM45;A0A087WRA7;F6TGJ2	Q3UM45	Protein phosphatase 1 regulatory subunit 7	Ppp1r7
0.607908	0.400951	0.711028	-1.79753	0.642973	-0.565331				8	8	8	8	8	8	136.37	0	20.951	191820000	24	Q3UMB9	Q3UMB9	WASH complex subunit 7	Kiaa1033
-0.77702	0.151635	-1.14574	1.46982	-0.503089	0.804393				17	6	5	38.5	16.6	14.5	50.09	0	48.671	638560000	28	Q3UMM1;Q922F4;CON__ENSEMBL:ENSBTAP00000025008;A2AQ07	Q3UMM1;Q922F4	Tubulin beta-6 chain	Tubb6
0.0414632	-0.651865	-0.794798	0.110006	1.89074	-0.595541				4	4	4	15.7	15.7	15.7	39.681	0	26.071	298360000	8	Q3UMR5;Q3UMR5-2	Q3UMR5;Q3UMR5-2	Calcium uniporter protein, mitochondrial	Mcu
-0.0256277	-0.962658	0.0383629	1.89692	-0.584071	-0.362926				11	11	11	52.7	52.7	52.7	39.95	0	64.613	641100000	41	Q3UND0-2;Q3UND0;A0A0N4SVW8	Q3UND0-2;Q3UND0	Src kinase-associated phosphoprotein 2	Skap2
-2.03134	0.537143	0.350209	0.390507	0.2624	0.491078				3	3	3	12.9	12.9	12.9	46.297	0	27.54	157940000	15	Q3UPH1	Q3UPH1	Protein PRRC1	Prrc1
0.530242	-0.840414	1.11906	-0.790327	1.02403	-1.04259				9	9	9	56.8	56.8	56.8	26.411	0	138.39	1597200000	58	Q3UPK6;Q9Z2U1;D3YX79;A0A0G2JF97	Q3UPK6;Q9Z2U1;D3YX79	Proteasome subunit alpha type;Proteasome subunit alpha type-5	Psma5;Gm8394
-1.24267	-0.0391504	-0.493266	1.53563	-0.522179	0.761635				20	20	20	23	23	23	129.56	0	107.57	1026000000	51	Q3UPL0-2;Q3UPL0;S4R2A9;S4R192;S4R256;S4R1T5;Q3UPL0-3	Q3UPL0-2;Q3UPL0;S4R2A9	Protein transport protein Sec31A	Sec31a
-0.261716	1.13058	-1.0351	1.18966	-1.07867	0.0552437				5	5	5	15	15	15	39.308	0	17.028	165960000	13	Q3UPV6;E0CXZ9;P62482	Q3UPV6;E0CXZ9;P62482	Voltage-gated potassium channel subunit beta-2	Kcnab2
-1.21605	-1.05229	0.545221	0.786456	1.19616	-0.259498				38	35	35	33.7	32.1	32.1	180.53	0	247.73	1984600000	120	Q3UQ44	Q3UQ44	Ras GTPase-activating-like protein IQGAP2	Iqgap2
-0.0392299	-0.317089	-0.0149305	-0.696526	1.91997	-0.852199				3	3	3	13.5	13.5	13.5	40.685	0	11.748	91598000	8	Q3US15;Q9R1J0	Q3US15;Q9R1J0	Sterol-4-alpha-carboxylate 3-dehydrogenase, decarboxylating	Nsdhl
-0.439337	-1.18475	0.242649	1.75727	-0.492761	0.116925				7	7	7	9.1	9.1	9.1	104.58	0	17.923	155040000	19	Q3UUQ7	Q3UUQ7	GPI inositol-deacylase	Pgap1
1.00179	-1.0266	0.531791	0.751075	0.17851	-1.43657				6	6	6	8.7	8.7	8.7	86.186	0	12.427	113560000	14	Q3UVL4;Q3UVL4-2;F6TKZ2;Q3UVL4-3	Q3UVL4;Q3UVL4-2	Vacuolar protein sorting-associated protein 51 homolog	Vps51
-0.46367	-0.0905718	1.2619	0.330212	-1.64517	0.6073				13	13	13	19.4	19.4	19.4	102.65	0	63.53	706100000	33	Q3UW53;E9PYV4;D3Z233;D3YYZ9	Q3UW53;E9PYV4	Protein Niban	Fam129a
-0.302032	0.442924	1.31771	-0.706959	0.671553	-1.42319				9	9	5	35.6	35.6	23.5	41.624	0	55.439	409020000	31	Q3UY68;Q91YS8;D3Z368	Q3UY68;Q91YS8	Calcium/calmodulin-dependent protein kinase type 1	Camk1
-1.32523	-0.372255	0.323469	1.30941	-0.768916	0.833522				4	4	4	6.2	6.2	6.2	91.926	0	8.1446	89658000	6	Q3UYV9	Q3UYV9	Nuclear cap-binding protein subunit 1	Ncbp1
0.328408	-1.28022	-0.686905	0.37053	-0.32504	1.59323				7	7	6	17.6	17.6	15.9	79.248	0	71.671	231610000	16	Q3UZ39;A0A087WSF5;G5E8E1;A0A087WNU6;E9Q9T1;A0A087WPK3;Q3UZ39-3;Q3UZ39-2	Q3UZ39	Leucine-rich repeat flightless-interacting protein 1	Lrrfip1
-0.0210733	0.251527	1.05566	0.387592	0.228748	-1.90245				3	3	3	13.7	13.7	13.7	46.575	0	10.019	90120000	6	Q3V100;Q924M7;F6Q3K8	Q3V100;Q924M7	Mannose-6-phosphate isomerase	Mpi
0.434094	-0.386081	1.35044	-1.37722	0.67562	-0.696864				26	26	26	34.2	34.2	34.2	120.79	0	168.84	1338100000	125	Q3V117;Q91V92;Q3TS02	Q3V117;Q91V92	ATP-citrate synthase	Acly
-0.482966	-1.22361	0.160239	1.78991	-0.193908	-0.0496601				19	19	18	27.3	27.3	26.3	105.73	0	61.269	758070000	53	Q3V3R1	Q3V3R1	Monofunctional C1-tetrahydrofolate synthase, mitochondrial	Mthfd1l
-0.459535	-0.992007	0.413962	1.81704	-0.271435	-0.508021				6	6	6	12.5	12.5	12.5	76.347	0	40.081	230690000	16	Q45VK5;Q9Z1X4-2;Q9Z1X4;Q9Z1X4-3	Q45VK5;Q9Z1X4-2;Q9Z1X4;Q9Z1X4-3	Interleukin enhancer-binding factor 3	Ilf3
-0.785022	-0.918209	0.0990265	0.975901	1.40527	-0.776963				18	18	18	52	52	52	43.096	0	248.62	9969300000	276	Q499X4;Q62465	Q499X4;Q62465	Synaptic vesicle membrane protein VAT-1 homolog	Vat1
-0.58788	-0.221783	-0.415593	2.01978	-0.533914	-0.260609				18	17	17	49.4	47.9	47.9	53.12	0	207.12	4537200000	103	Q499X7;Q9WUM4;E9PX03;E9PZJ0;E9PVJ1;B9EIZ7;Q920M5-3;Q920M5-2;Q920M5;Q920M5-4	Q499X7;Q9WUM4	Coronin;Coronin-1C	Coro1c
0.789771	1.42027	-0.0444437	-0.310569	-1.44718	-0.407841				6	6	6	28.4	28.4	28.4	36.213	0	17.413	296960000	22	Q4FJK0;Q9CQ62	Q4FJK0;Q9CQ62	2,4-dienoyl-CoA reductase, mitochondrial	Decr1
1.04588	1.08835	-0.899988	-1.27767	0.394716	-0.351282				3	3	3	9.4	9.4	9.4	50.966	0	5.597	52887000	4	Q4FJN2;Q64378;B8JJC2	Q4FJN2;Q64378;B8JJC2	Peptidyl-prolyl cis-trans isomerase FKBP5;Peptidyl-prolyl cis-trans isomerase	Fkbp5
-0.431	0.186912	-1.41691	1.07622	-0.556853	1.14164				8	8	8	30.3	30.3	30.3	40.581	0	127.38	1078900000	64	Q4FJN9;Q920E5;A0A0G2JEA5;A0A0G2JDJ5;A0A0G2JEB3;A0A0G2JE82	Q4FJN9;Q920E5;A0A0G2JEA5;A0A0G2JDJ5;A0A0G2JEB3	Farnesyl pyrophosphate synthase	Fdps
-0.209187	-1.17725	-0.727175	1.26694	-0.310816	1.1575				3	3	1	26.4	26.4	6.9	16.502	0	39.006	538640000	18	Q4FJR7;Q60872;Q3UTA4;Q3TQZ4;M0QWL1;J3QP87;J3QNT6;Q8BX20;F6YNI8	Q4FJR7;Q60872;Q3UTA4;Q3TQZ4;M0QWL1;J3QP87;J3QNT6	Eukaryotic translation initiation factor 1A	Eif1a;Gm8300;Gm2016;Gm21936;Gm2035;Gm5039
0.758431	0.586149	0.461025	-0.61102	0.582073	-1.77666				4	4	4	40.4	40.4	40.4	17.897	0	49.213	299910000	15	Q4FJR9;Q64339	Q4FJR9;Q64339	Ubiquitin-like protein ISG15	Isg15
0.339158	-1.31075	0.942263	0.623274	-1.22277	0.628823				3	3	3	8	8	8	43.039	0.00035386	3.7629	29921000	3	Q4FK14;Q91V04	Q4FK14;Q91V04	Translocating chain-associated membrane protein;Translocating chain-associated membrane protein 1	Tram1
0.533127	-1.14836	-0.878682	1.33477	-0.564902	0.724044				3	3	3	11	11	11	32.562	0	12.884	198280000	18	Q4FK22;Q9DC16;F6SLP4	Q4FK22;Q9DC16;F6SLP4	Endoplasmic reticulum-Golgi intermediate compartment protein 1	Ergic1
-0.559299	1.36858	1.1103	-0.168561	-0.775583	-0.975435				10	8	8	58.2	51.5	51.5	18.521	0	31.004	960420000	31	Q4FK36;Q9R0P5	Q4FK36;Q9R0P5	Destrin	Dstn
-1.08401	-0.754551	-0.563658	0.843796	0.0680324	1.49039				8	8	8	40.8	40.8	40.8	32.667	0	57.341	384160000	21	Q4FK49;Q9D819	Q4FK49;Q9D819	Inorganic pyrophosphatase	Ppa1
-1.21183	-0.0653347	-1.14488	1.07909	0.397416	0.945543				8	8	7	25.4	25.4	23.1	54.084	0	54.435	312600000	21	Q4FK57;Q8R180	Q4FK57;Q8R180	ERO1-like protein alpha	Ero1l
0.112502	-0.921744	0.618947	-0.582129	-0.862276	1.6347				3	3	3	17.3	17.3	17.3	17.6	0	22.416	264900000	11	Q4FK74;Q9D3D9	Q4FK74;Q9D3D9	ATP synthase subunit delta, mitochondrial	Atp5d
0.442652	-0.0570484	-0.364744	1.64406	-0.294479	-1.37044				17	17	17	41.4	41.4	41.4	50.06	0	193.39	4565900000	149	Q4FZK2;Q9D8N0	Q4FZK2;Q9D8N0	Elongation factor 1-gamma	Eef1g
0.215585	1.10435	-0.575842	0.885362	-0.0113288	-1.61813				11	11	11	79.4	79.4	79.4	10.963	0	38.437	3528300000	123	Q4KL76;Q64433	Q4KL76;Q64433	10 kDa heat shock protein, mitochondrial	Hspe1
-1.28057	-0.719667	-0.0950541	1.65399	0.213051	0.228248				11	11	11	11.2	11.2	11.2	161.08	0	27.9	373270000	28	Q4LDD4-2;Q4LDD4;Q4LDD4-3;E9PUB0;F6XBJ8;D3YWW7	Q4LDD4-2;Q4LDD4;Q4LDD4-3;E9PUB0;F6XBJ8	Arf-GAP with Rho-GAP domain, ANK repeat and PH domain-containing protein 1	Arap1
1.2357	-0.661211	0.643602	-0.853714	0.773425	-1.1378				2	2	2	17.5	17.5	17.5	20.852	0	21.76	75334000	7	Q4QQP1;Q9CZG3;A0A0G2JH18	Q4QQP1;Q9CZG3;A0A0G2JH18	COMM domain-containing protein 8	Commd8
0.223637	1.26758	0.440781	-0.307461	0.119091	-1.74363				6	6	6	43.2	43.2	43.2	23.629	0	41.404	303620000	19	Q4V9W8;Q91ZR1;P56371	Q4V9W8;Q91ZR1	Ras-related protein Rab-4B	Rab4b
0.773133	-0.606038	0.92482	-1.58475	0.769305	-0.276473				3	3	3	13.2	13.2	13.2	47.346	0	10.573	86864000	5	Q4V9X1;Q9JJA4;D3Z369	Q4V9X1;Q9JJA4	Ribosome biogenesis protein WDR12	Wdr12
-0.786681	0.394293	0.865893	-1.63469	0.835046	0.326143				6	6	6	33.2	33.2	33.2	28.152	0	30.979	259040000	16	Q4VA29;Q9CQE8	Q4VA29;Q9CQE8	UPF0568 protein C14orf166 homolog	2700060E02Rik
-0.223277	1.69144	0.587977	-0.378928	-1.14952	-0.527692				5	5	5	23.6	23.6	23.6	43.221	0	18.763	171720000	12	Q4VAA9;Q8BP48;A0A0G2JFL1	Q4VAA9;Q8BP48	Methionine aminopeptidase 1	Metap1
0.328763	-2.01403	0.673624	0.495592	0.218838	0.297211				3	3	3	12.8	12.8	12.8	24.918	0	5.1139	65617000	7	Q4VAE3	Q4VAE3	Transmembrane protein 65	Tmem65
-1.24713	0.34172	0.155166	-1.13739	1.28188	0.60575				11	11	3	67.9	67.9	24.9	21.782	0	96.032	5075200000	89	Q4VAE6;Q9QUI0;A0A0A6YXF6;H3BL56;A0A0G2JEP8;Q9CR99;A0A0A6YWJ1	Q4VAE6;Q9QUI0;A0A0A6YXF6;H3BL56;A0A0G2JEP8	Transforming protein RhoA	Rhoa;Rhoc
0.36954	0.917722	0.327453	-0.259898	0.532693	-1.88751				13	13	13	72.6	72.6	72.6	23.897	0	209.35	3303000000	116	Q50HX4;Q91V41;A2AL34	Q50HX4;Q91V41;A2AL34	Ras-related protein Rab-14	Rab14
0.620899	1.35391	-0.0206854	-0.842636	0.296681	-1.40817				7	7	7	52.9	52.9	52.9	8.2038	0	36.385	1041800000	60	Q52KP0;Q9JJI8	Q52KP0;Q9JJI8	60S ribosomal protein L38	Rpl38
-0.863968	-0.827885	-0.395985	1.83376	0.0364776	0.2176				14	14	6	67.4	67.4	33.7	20.825	0	308.73	5564800000	149	Q52L50;Q99JI6	Q52L50;Q99JI6	Ras-related protein Rap-1b	Rap1b
0.250751	-1.69026	0.930465	0.855978	0.285607	-0.63254				32	32	32	38	38	38	133.73	0	264.32	1251300000	103	Q53WR6;Q61543;F8WHM5;F6RSH1;E9PWD8	Q53WR6;Q61543;F8WHM5	Golgi apparatus protein 1	Glg1
-0.466264	1.95559	-0.284501	0.0702253	-0.464987	-0.810058				19	19	19	57.5	57.5	57.5	36.586	0	284.41	8724600000	278	Q540D7;Q9JII6;B1AXW3	Q540D7;Q9JII6;B1AXW3	Alcohol dehydrogenase [NADP(+)]	Akr1a1
1.28929	0.818677	-1.05373	0.258274	-0.0954024	-1.21711				3	3	3	15.2	15.2	15.2	20.451	0	26.306	90722000	5	Q540E6;Q921J2	Q540E6;Q921J2	GTP-binding protein Rheb	Rheb
-0.351017	-0.816057	0.46089	-1.30602	1.37233	0.639871				9	9	9	13.4	13.4	13.4	85.73	0	40.704	276120000	30	Q542D9;Q62351;Q8C872	Q542D9;Q62351;Q8C872	Transferrin receptor protein 1	Tfrc
0.615591	0.833048	0.55955	-0.998463	0.521607	-1.53133				14	14	14	56	56	56	27.013	0	288.25	8102700000	249	Q542F1;Q9Z1Q5	Q542F1;Q9Z1Q5	Chloride intracellular channel protein 1	Clic1
-1.27177	1.7972	-0.189131	-0.328872	-0.0696877	0.0622644				12	12	12	50.8	50.8	50.8	27.855	0	139.31	2093500000	80	Q542H2;Q9Z2U0;Q9CWH6	Q542H2;Q9Z2U0	Proteasome subunit alpha type;Proteasome subunit alpha type-7	Psma7
0.289048	0.419571	0.577153	-1.50879	1.13767	-0.914651				20	20	20	42	42	42	80.751	0	193.97	1452600000	116	Q543B9;Q9QUR6	Q543B9;Q9QUR6	Prolyl endopeptidase	Prep
0.627196	0.549909	-0.296325	0.858809	0.121614	-1.8612				11	11	11	45.4	45.4	45.4	33.995	0	63.048	654430000	37	Q543H0;Q64674	Q543H0;Q64674	Spermidine synthase	Srm
-1.33117	-0.895744	0.123455	0.777706	-0.0178453	1.3436				11	11	11	37.6	37.6	37.6	40.472	0	47.084	509090000	42	Q543K5;Q99K85;Q3U6K9;E9Q6P1	Q543K5;Q99K85;Q3U6K9	Phosphoserine aminotransferase	Psat1
-0.395267	-0.453554	-0.219047	-1.25933	0.778722	1.54847				2	2	2	15.2	15.2	15.2	27.435	0	11.472	36556000	7	Q5U452;Q543M9;Q99PW4;A2A5R0	Q5U452;Q543M9;Q99PW4;A2A5R0	TP53-regulating kinase	2810408M09Rik;Trp53rk;Tp53rk
0.272739	1.41515	-1.10048	0.59013	-1.1677	-0.00983556				11	11	11	39.2	39.2	39.2	29.994	0	80.662	1271200000	44	Q543N3;Q61792;A2A6G9;A2A6H0;A2A6G7;A2A6G8;A2A6G6;A2A6H1;A2A6G5;E9Q0N6;A2A6G0;A2A6G4;Q9DC07	Q543N3;Q61792;A2A6G9;A2A6H0;A2A6G7;A2A6G8;A2A6G6	LIM and SH3 domain protein 1	Lasp1
-0.0613286	-0.170878	1.47456	-1.14463	0.810713	-0.908437				13	13	13	60.9	60.9	60.9	28.729	0	197.29	1171200000	83	Q543N5;Q9QYB1	Q543N5;Q9QYB1	Chloride intracellular channel protein 4	Clic4
-0.65592	0.95323	0.825737	-0.65549	0.870828	-1.33838				2	2	2	18.1	18.1	18.1	20.486	0	11.366	84308000	3	Q543P7;Q9WUL7	Q543P7;Q9WUL7	ADP-ribosylation factor-like protein 3	Arl3
-0.675113	0.272372	1.47674	-1.23771	0.691742	-0.528034				4	4	4	13	13	13	50.469	0	16.477	110980000	8	Q544C3;Q61542	Q544C3;Q61542	StAR-related lipid transfer protein 3	Stard3
-1.76102	-0.639851	0.774136	0.615249	0.501533	0.509951				17	17	17	78.9	78.9	78.9	15.944	0	179.54	7227700000	157	Q544F6;Q9CQI6	Q544F6;Q9CQI6	Coactosin-like protein	Cotl1
0.369093	1.5052	-1.49122	-0.434253	0.329344	-0.278166				5	5	5	23.8	23.8	23.8	35.638	0	40.341	193470000	9	Q544H0;Q9Z1D1	Q544H0;Q9Z1D1	Eukaryotic translation initiation factor 3 subunit G	Eif3g
-0.219537	-1.02381	-0.311393	0.305387	-0.5863	1.83566				6	6	6	28.8	28.8	28.8	30.048	0	19.056	365090000	35	Q544R1;Q9Z2Y8;Q80ZV3	Q544R1;Q9Z2Y8;Q80ZV3	Proline synthase co-transcribed bacterial homolog protein	Prosc
-1.31477	0.507608	0.117674	-0.723	-0.153862	1.56635				10	10	10	35	35	35	44.547	0	85.075	1067600000	58	Q544R5;Q921F2;A0A087WRZ5;Q8R0B4;Q8BLD4;Q6VYI5;Q6VYI4;A0A087WR97;A0A087WQA5;A0A087WRP4;H3BJV1;A0A087WSH7;A0A087WQX8;A0A087WNY6;A0A087WS74;A0A087WSE4;A0A087WS17;A0A087WP57;A0A087WSC6	Q544R5;Q921F2;A0A087WRZ5;Q8R0B4;Q8BLD4;Q6VYI5;Q6VYI4;A0A087WR97;A0A087WQA5;A0A087WRP4;H3BJV1;A0A087WSH7	TAR DNA-binding protein 43	Tardbp
0.177813	-1.43002	1.15591	0.932316	-0.847323	0.0113006				3	3	3	14.3	14.3	14.3	24.255	0	21.835	291840000	13	Q545D8;Q61878	Q545D8;Q61878	Bone marrow proteoglycan;Eosinophil granule major basic protein	Prg2
0.32155	1.65529	-0.188698	-0.89422	0.231957	-1.12587				3	3	3	11.8	11.8	11.8	26.201	0	20.36	227150000	16	Q545E6;Q62348	Q545E6;Q62348	Translin	Tsn
-0.0186769	0.512705	1.01739	-1.54344	0.828103	-0.796076				9	9	9	43.9	43.9	43.9	22.965	0	66.933	919040000	54	Q545G0;Q9R1P1;D3YUM8	Q545G0;Q9R1P1	Proteasome subunit beta type;Proteasome subunit beta type-3	Psmb3
0.387775	-0.419338	-0.808465	1.86821	-0.487806	-0.540376				11	11	11	38.9	38.9	38.9	33.996	0	244.49	5087300000	88	Q545I6;Q9WUU7	Q545I6;Q9WUU7	Cathepsin Z	Ctsz
0.2866	-0.136386	-0.785666	1.54463	-1.31563	0.406451				8	8	8	36.4	36.4	36.4	27.656	0	33.305	357350000	20	Q545N8;Q9Z2M7;Q91W01;Q545Q8;O35621	Q545N8;Q9Z2M7	Phosphomannomutase;Phosphomannomutase 2	Pmm2
-0.321839	0.0992305	0.481769	-1.84253	0.84663	0.736737				4	4	4	18.2	18.2	18.2	30.381	0	66.497	1107200000	48	Q545Q2;Q64310;E0CXD9;F7CH13	Q545Q2;Q64310;E0CXD9;F7CH13	Surfeit locus protein 4	Surf4
0.715751	0.698414	-0.700198	0.466736	-1.72938	0.548677				3	3	3	17.8	17.8	17.8	43.008	0	11.937	79089000	3	Q545R3;Q62433;E9Q514;E9Q0J8;E9PZC7;E9Q7G8;E9Q147;E9Q7V2;E9Q5I8;E9Q3F9;E9PVF3	Q545R3;Q62433;E9Q514	Protein NDRG1	Ndrg1
-1.39777	-0.189742	-0.577512	1.07535	-0.135846	1.22551				6	6	6	17.6	17.6	17.6	51.012	0	16.942	150260000	12	Q548F2;Q9R111;D3YU09	Q548F2;Q9R111;D3YU09	Guanine deaminase	Gda
-0.40408	0.515386	0.186754	-1.56578	1.43417	-0.166457				8	8	8	47.2	47.2	47.2	21.458	0	138.88	837940000	59	Q54AA2;Q9EPB4;A0A0U1RQ20	Q54AA2;Q9EPB4;A0A0U1RQ20	Apoptosis-associated speck-like protein containing a CARD	Pycard
-0.258321	0.678887	1.25868	0.36252	-0.441116	-1.60065				22	22	22	46.5	46.5	46.5	47.153	0	258.76	6193700000	221	Q564E8;Q9D8E6	Q564E8;Q9D8E6	60S ribosomal protein L4	Rpl4
-0.745158	-0.365767	0.0805906	1.07256	-1.27674	1.23451				9	9	9	9.7	9.7	9.7	117.45	0	14.934	191700000	11	Q569Z5;F8WHR6;Q569Z5-2	Q569Z5;F8WHR6;Q569Z5-2	Probable ATP-dependent RNA helicase DDX46	Ddx46
1.04969	0.971722	-0.238434	0.512399	-1.15594	-1.13943				5	5	4	6.1	6.1	6.1	108.18	0	19.962	255090000	13	Q569Z6;Q8BZN7;F6YH92;F6YSQ2	Q569Z6;Q8BZN7	Thyroid hormone receptor-associated protein 3	Thrap3
0.644833	0.8229	0.81286	-1.53333	0.181335	-0.928594				10	10	10	18.3	18.3	18.3	57.673	0	50.566	654690000	38	Q571E4	Q571E4	N-acetylgalactosamine-6-sulfatase	Galns
0.106028	1.21989	0.260292	-1.82781	0.297985	-0.0563831				9	9	9	8.3	8.3	8.3	143.83	0	92.086	259200000	24	Q58A65-5;Q58A65-2;Q58A65;A0A0R4J196;F8WH31;E9PUD1;Q58A65-6;Q58A65-3;Q58A65-4;F6SH61;Z4YMB8;F6WNT4;E9Q6B6;E9Q6E0;J3QNR6;K3W4S4;Q9ESN9-2;Q9ESN9-3;Q9ESN9-5;Q9ESN9-4;Q9ESN9;Q9ESN9-6	Q58A65-5;Q58A65-2;Q58A65;A0A0R4J196;F8WH31;E9PUD1;Q58A65-6;Q58A65-3;Q58A65-4;F6SH61;Z4YMB8	C-Jun-amino-terminal kinase-interacting protein 4	Spag9
0.578292	-1.28373	1.11275	-0.566859	0.92988	-0.770329				4	4	4	10	10	10	65.617	0	32.726	100750000	7	Q58E38;Q9JIA7	Q58E38;Q9JIA7	Sphingosine kinase 2	Sphk2
1.31611	-1.64056	-0.0374304	0.668327	0.0485426	-0.354989				9	9	9	22.8	22.8	22.8	58.841	0	80.726	411950000	27	Q58E59;Q9D554	Q58E59;Q9D554	Splicing factor 3A subunit 3	Sf3a3
-1.0234	-0.515996	0.432854	1.80431	-0.353568	-0.344197				17	17	17	43.4	43.4	43.4	47.436	0	73.858	1327700000	77	Q5BKQ9;Q8BG32;G3UWW7;G3UXL5;G3UYH2;G3UYL8;G3UX15;G3UYI4;G3UYL3;G3UZ28;G3UX67;G3UWV7;G3UZ33	Q5BKQ9;Q8BG32	26S proteasome non-ATPase regulatory subunit 11	Psmd11
1.74298	0.518859	-1.094	-0.465956	-0.223426	-0.478462				11	11	11	18.3	18.3	18.3	94.629	0	47.426	648380000	57	Q5BL18;Q8K310;A0A087WSU2;A0A087WSP7;A0A087WQZ1;A0A087WQD6;A0A087WQ54;A0A087WNW7	Q5BL18;Q8K310;A0A087WSU2	Matrin-3	Matr3
-0.596696	0.031186	-1.04989	0.839288	-0.737807	1.51392				4	4	4	8.9	8.9	8.9	63.928	0	10.612	64454000	5	Q5EG47;Q8BRK8	Q5EG47	5-AMP-activated protein kinase catalytic subunit alpha-1	Prkaa1
1.82672	-0.781799	-0.723424	0.362406	-0.627751	-0.0561463				9	9	9	30.1	30.1	30.1	20.824	0	62.741	1689700000	69	Q5F1Z8;Q60648	Q5F1Z8;Q60648	Ganglioside GM2 activator	Gm2a
-1.32683	0.305069	-0.81362	1.54514	0.310798	-0.0205587				7	7	7	33.6	33.6	33.6	37.154	0	94.629	982180000	45	Q8CAG6;Q5F271;Q9JHK5;Q5F270	Q8CAG6;Q5F271;Q9JHK5	Pleckstrin	Plek
0.390654	0.798005	0.662506	-1.81597	-0.504052	0.468861				2	2	2	5.8	5.8	5.8	23.987	0	6.7475	58790000	4	Q5F284;Q5F283;Q9JIZ9	Q5F284;Q5F283;Q9JIZ9	Phospholipid scramblase 3	Plscr3
1.85572	-0.632798	-0.22728	0.330891	-0.902955	-0.423573				12	12	12	38.7	38.7	38.7	47.222	0	112.83	1124200000	30	Q5FW82;Q64345;E9PV48	Q5FW82;Q64345;E9PV48	Interferon-induced protein with tetratricopeptide repeats 3	Ifit3;I830012O16Rik
-1.08509	-0.659936	0.597519	0.583978	1.40654	-0.843003				2	2	2	6.7	6.7	6.7	53.254	0	11.68	44090000	5	Q5FWJ9;Q63850	Q5FWJ9;Q63850	Nuclear pore glycoprotein p62	Nup62
0.736054	1.17343	0.124731	-0.993592	0.35635	-1.39697				2	2	2	11.9	11.9	11.9	13.724	0	44.66	200020000	11	Q5HZY7;Q9CR51	Q5HZY7;Q9CR51	V-type proton ATPase subunit G 1	Atp6v1g1
0.0337907	1.16724	-0.99203	0.695443	-1.39021	0.485763				9	9	9	33.6	33.6	33.6	28.948	0	68.002	605960000	35	Q5I0W0;Q9CQQ7;A0A0G2JGX3	Q5I0W0;Q9CQQ7;A0A0G2JGX3	ATP synthase F(0) complex subunit B1, mitochondrial	Atp5f1
0.541572	1.17704	0.198633	-1.19237	-1.25613	0.531256				3	3	3	3.9	3.9	3.9	98.601	0	6.5436	31528000	6	Q5KU39	Q5KU39	Vacuolar protein sorting-associated protein 41 homolog	Vps41
0.496517	0.847528	0.644214	-1.08038	0.556212	-1.46409				3	3	3	31.9	31.9	31.9	17.32	0	32.102	185760000	20	Q5M9J2;Q9D0S9	Q5M9J2;Q9D0S9	Histidine triad nucleotide-binding protein 2, mitochondrial	Hint2
0.262344	0.524165	0.826426	-1.34495	0.897668	-1.16565				5	5	5	24.1	24.1	24.1	39.832	0	42.995	228240000	18	Q5M9L0;Q91WK2	Q5M9L0;Q91WK2	Eukaryotic translation initiation factor 3 subunit H	Eif3h
0.0805615	-1.12812	-0.449504	0.464548	1.69311	-0.660593				2	2	2	12.7	12.7	12.7	24.038	0	13.255	84576000	8	Q5M9P5;Q8K3J1	Q5M9P5;Q8K3J1	NADH dehydrogenase [ubiquinone] iron-sulfur protein 8, mitochondrial	Ndufs8
1.11719	0.425057	-0.291174	0.861026	-0.548799	-1.5633				2	2	2	3.1	3.1	3.1	100.19	0	4.8373	44054000	6	Q5PPR2;Q6P1Y9;Q8R3S6	Q5PPR2;Q6P1Y9;Q8R3S6	Exocyst complex component 1	Exoc1
0.31078	0.596502	0.59459	-1.21947	1.01359	-1.29599				11	10	10	56.6	53.1	53.1	32.953	0	288.87	1919000000	89	Q5RKN9;P47753;A0A0G2JE27	Q5RKN9;P47753	F-actin-capping protein subunit alpha-1	Capza1
0.563708	-1.99215	0.0505109	0.644739	0.25139	0.481802				4	4	4	7.3	7.3	7.3	68.23	0.00036114	4.0836	72515000	7	Q5SQ20;Q9EQ61	Q5SQ20;Q9EQ61	Pescadillo homolog	Pes1
-0.622064	-1.23136	0.137241	0.920579	1.37606	-0.580456				9	9	9	38.3	38.3	38.3	29.524	0	194.78	2354900000	100	Q5SQB0;Q5SQB7;Q61937;E9Q5T3;Q9DAY9;Q5SQB5	Q5SQB0;Q5SQB7;Q61937;E9Q5T3;Q9DAY9;Q5SQB5	Nucleophosmin	Npm1;Gm5611
-0.164204	-0.381392	-0.436918	-0.633977	-0.401761	2.01825				4	4	4	11.9	11.9	11.9	47.116	0	9.5409	60338000	7	Q5SS83;Q60634-3;Q60634-2;Q60634	Q5SS83;Q60634-3;Q60634-2;Q60634	Flotillin-2	Flot2
-1.80841	0.691158	0.461526	0.839156	-0.490423	0.306995				2	2	2	6.3	6.3	6.3	43.989	0.002906	2.5023	53934000	6	Q5SSK2;Q8R2V5	Q5SSK2;Q8R2V5	Arf-GAP with dual PH domain-containing protein 2	Adap2
-0.132294	0.845835	-1.02722	1.56027	-0.637851	-0.60874				8	8	8	9	9	9	155.59	0	52.063	327840000	31	Q5SSZ5;Q5SSZ5-2;Q9DBT6;A0A087WRU0;A0A087WQ94;A0A087WQM0;A0A087WQS0;E9Q0S6;Q8CGB6-2;Q8CGB6-4;Q8CGB6;Q8CGB6-3	Q5SSZ5;Q5SSZ5-2	Tensin-3	Tns3
1.56665	0.388466	-0.365204	-0.173044	-1.4919	0.075029				4	4	4	16	16	16	44.163	0	20.637	121350000	8	Q5SU72;Q5SU71;Q61510	Q5SU72;Q5SU71;Q61510	E3 ubiquitin/ISG15 ligase TRIM25	Trim25
1.32681	-0.504206	0.908415	0.285031	-1.1608	-0.855242				24	24	24	29.8	29.8	29.8	117.23	0	202.87	1605400000	104	Q5SUA5;Q5SYD0-2;Q5SYD0	Q5SUA5	Unconventional myosin-Ig	Myo1g
-0.31602	-0.684907	1.64146	0.285973	-1.24609	0.319588				6	6	6	11.6	11.6	11.6	67.73	0	24.614	188130000	12	Q5SUH7;Q5SUH6;Q99KN9-2;Q99KN9	Q5SUH7;Q5SUH6;Q99KN9-2;Q99KN9	Clathrin interactor 1	Clint1
-0.468875	-0.625137	-1.27477	1.48192	0.147637	0.739228				12	12	12	16.3	16.3	16.3	144.63	0	48.121	424410000	28	Q5SUR0;F6RUL9;G3UY86	Q5SUR0	Phosphoribosylformylglycinamidine synthase	Pfas
-0.228666	-1.64121	0.721653	-0.496446	1.08158	0.563096				8	8	8	53.4	53.4	53.4	18.672	0	44.289	517210000	41	Q5SUR3;Q9WTX5;E9PUV4;E9Q3Q7	Q5SUR3;Q9WTX5;E9PUV4	S-phase kinase-associated protein 1	Skp1a;Skp1
0.604785	0.431619	-1.07425	1.4937	-0.76693	-0.688921				4	4	4	7.8	7.8	7.8	64.988	0	33.425	453780000	25	Q5SUT0;Q5SUS9;Q61545	Q5SUT0;Q5SUS9;Q61545	RNA-binding protein EWS	Ewsr1
0.495175	0.1035	0.145803	0.42352	0.805489	-1.97349				3	3	3	2.6	2.6	2.6	139.92	0	7.4898	38441000	5	Q5SVR0-2;Q5SVR0;Q3UYK3-2;Q3UYK3	Q5SVR0-2;Q5SVR0	TBC1 domain family member 9B	Tbc1d9b
0.117873	0.393273	1.14539	-0.911931	0.725584	-1.47019				4	4	4	18.7	18.7	18.7	40.88	0	31.461	114540000	10	Q5SWZ0;Q8R574	Q5SWZ0;Q8R574	Phosphoribosyl pyrophosphate synthase-associated protein 2	Prpsap2
-0.140732	-0.384094	-0.243133	1.61557	-1.37361	0.525996				7	7	7	23.2	23.2	23.2	34.155	0	30.466	783760000	47	Q5SX53;Q9CR62;Q5SX46;Q5SX48	Q5SX53;Q9CR62;Q5SX46	Mitochondrial 2-oxoglutarate/malate carrier protein	Slc25a11
-1.23702	-0.62739	-0.5201	1.09403	0.0223128	1.26816				6	6	6	14.7	14.7	14.7	61.014	0	17.689	275730000	14	Q5SX75;Q60716-2;Q60716;B0QZH3	Q5SX75;Q60716-2;Q60716	Prolyl 4-hydroxylase subunit alpha-2	P4ha2
0.489632	0.135759	1.58756	-0.310489	-0.55411	-1.34835				92	92	92	54.3	54.3	54.3	191.98	0	323.31	29039000000	952	Q5SXR6;Q68FD5;F6Z1R4	Q5SXR6;Q68FD5	Clathrin heavy chain;Clathrin heavy chain 1	Cltc
0.789891	1.09296	-0.452677	0.304736	-0.0371602	-1.69775				9	9	9	35	35	35	24.831	0	132.56	4717100000	142	Q5XJF6;P53026;D6RE43	Q5XJF6;P53026	Ribosomal protein;60S ribosomal protein L10a	Rpl10a
-0.361442	0.236167	-1.54825	0.198564	-0.0654316	1.54039				20	20	20	36.2	36.2	36.2	57.229	0	70.824	1173800000	86	Q5XJY5	Q5XJY5	Coatomer subunit delta	Arcn1
0.765505	1.01441	0.0668899	0.54084	-1.53848	-0.849166				3	3	3	4.2	4.2	4.2	99.641	0	15.263	82985000	9	Q60591-2;Q60591;Q8C443;A2AQC8;B5B2R5;Q60591-4	Q60591-2;Q60591;Q8C443;A2AQC8;B5B2R5;Q60591-4	Nuclear factor of activated T-cells, cytoplasmic 2	Nfatc2
0.31679	-0.962384	1.62871	-1.02847	0.384622	-0.339265				22	22	22	31.3	31.3	31.3	116.45	0	112.01	1489100000	103	Q60597;Q60597-3;Z4YJV4;Q60597-2;Q60597-4;E9Q7L0;Q5SVY1;Q5SVY0	Q60597;Q60597-3;Z4YJV4;Q60597-2;Q60597-4	2-oxoglutarate dehydrogenase, mitochondrial	Ogdh
0.263146	-1.59957	-0.431324	1.44173	-0.00185654	0.327869				9	9	9	74.2	74.2	74.2	16.961	0	186.59	7485900000	112	Q60605-2;Q60605;Q8CI43	Q60605-2;Q60605	Myosin light polypeptide 6	Myl6
-0.12293	-1.32142	-0.0052715	1.18258	-0.816368	1.08341				8	8	8	47.9	47.9	47.9	25.238	0	52.481	833440000	40	Q60631;B1AT92;Q60631-2;B1AT95	Q60631;B1AT92;Q60631-2	Growth factor receptor-bound protein 2	Grb2
-1.04832	0.369219	-0.487712	1.23449	-1.03398	0.966305				4	4	4	19.7	19.7	19.7	25.378	0	18.422	525410000	18	Q60692	Q60692	Proteasome subunit beta type-6	Psmb6
-1.34994	1.34698	-0.120677	-0.845278	0.771555	0.197359				13	13	13	34.5	34.5	34.5	60.909	0	77.804	505530000	31	Q60715;Q60715-2;E9Q7B0	Q60715;Q60715-2;E9Q7B0	Prolyl 4-hydroxylase subunit alpha-1	P4ha1
0.362898	1.50766	0.254453	-0.483234	-0.131939	-1.50984				8	8	8	30.4	30.4	30.4	45.133	0	53.453	383810000	32	Q60737;A2ANR6	Q60737	Casein kinase II subunit alpha	Csnk2a1
0.0776979	0.730951	-0.797201	1.57934	-0.615784	-0.975005				6	6	6	12.2	12.2	12.2	48.37	0	39.28	289830000	19	Q60749;A0A087WSL3;A0A087WR32;Q9WU01-2;Q9R226;Q9WU01	Q60749	KH domain-containing, RNA-binding, signal transduction-associated protein 1	Khdrbs1
-1.23602	-0.864304	0.375773	0.985726	-0.448953	1.18778				5	5	5	18.1	18.1	18.1	44.887	0	39.14	336310000	16	Q60766-2;Q60766;Q5NCB5	Q60766-2;Q60766;Q5NCB5	Immunity-related GTPase family M protein 1	Irgm1
-0.377527	-0.283251	0.0977397	0.153397	-1.32166	1.7313				9	9	9	14.5	14.5	14.5	67.942	0	24.712	273880000	27	Q60770;Q60770-2;A0A0G2JEI5;A2AEC9;A0A0G2JEQ3	Q60770;Q60770-2	Syntaxin-binding protein 3	Stxbp3
-0.198733	-0.271975	-0.20725	1.61484	-1.41633	0.479447				4	4	4	6.7	6.7	6.7	74.854	0	8.5855	194460000	11	Q60855;F7D1J2	Q60855	Receptor-interacting serine/threonine-protein kinase 1	Ripk1
0.453673	-0.619782	-0.391008	1.68086	-1.19451	0.0707609				25	25	25	44.2	44.2	44.2	62.581	0	276.37	2298600000	111	Q60864	Q60864	Stress-induced-phosphoprotein 1	Stip1
-0.484583	-1.46627	0.0156541	0.759085	-0.232667	1.40878				9	9	9	14.9	14.9	14.9	78.168	0	51.618	1016900000	37	Q60865;F6YLI0	Q60865	Caprin-1	Caprin1
-0.20088	-1.33183	0.843531	1.23534	-0.905181	0.359019				7	7	7	13	13	13	75.877	0	45.74	209730000	30	Q60902-3;Q60902-4;Q60902-2;Q60902	Q60902-3;Q60902-4;Q60902-2;Q60902	Epidermal growth factor receptor substrate 15-like 1	Eps15l1
-1.57216	0.613653	0.802512	-0.442699	1.05185	-0.453156				16	16	16	71.4	71.4	71.4	30.755	0	323.31	5212500000	192	Q60932-2;Q60932;F2Z471	Q60932-2;Q60932;F2Z471	Voltage-dependent anion-selective channel protein 1	Vdac1
0.513291	-0.34242	1.25049	-1.70945	-0.0702608	0.358352				6	6	6	9.4	9.4	9.4	93.262	0	26.24	154970000	15	Q60953-2;Q60953;F7BTZ2;D3Z3A6;D3YXR5	Q60953-2;Q60953;F7BTZ2;D3Z3A6;D3YXR5	Protein PML	Pml
1.07406	-0.99825	-1.29482	0.761873	-0.265602	0.722731				8	2	2	19.5	9.2	9.2	47.655	0	14.869	136080000	8	Q60972	Q60972	Histone-binding protein RBBP4	Rbbp4
-0.359062	-0.258862	0.584811	-1.42577	1.5556	-0.096719				4	4	4	34.8	34.8	34.8	21.897	0	38.552	154680000	23	Q60I30;Q9D892	Q60I30;Q9D892	Inosine triphosphate pyrophosphatase	Itpa
-0.830542	-0.254353	0.432381	-1.38415	0.833019	1.20364				8	8	8	16.2	16.2	16.2	64.282	0	35.044	263110000	39	Q61024;D3Z028;D3YYR0;D3Z0C2	Q61024	Asparagine synthetase [glutamine-hydrolyzing]	Asns
0.497271	0.523135	-1.4071	0.889352	-1.14067	0.638009				9	9	5	34	34	17.7	46.049	0	104.4	1301000000	54	Q61029-3;Q61029;Q61029-2;Q61029-4;Q61033-2	Q61029-3;Q61029;Q61029-2;Q61029-4	Lamina-associated polypeptide 2, isoforms beta/delta/epsilon/gamma	Tmpo
-0.828366	-0.271293	0.0183172	1.95534	-0.56846	-0.305543				15	15	15	34	34	34	57.432	0	70.366	1059000000	58	Q61035;G5E823;Q99KK9	Q61035	Histidine--tRNA ligase, cytoplasmic	Hars
0.0930822	-0.699458	-0.847503	1.43684	-0.918622	0.935661				14	14	14	36.1	36.1	36.1	44.593	0	154.11	1266400000	84	Q61081	Q61081	Hsp90 co-chaperone Cdc37;Hsp90 co-chaperone Cdc37, N-terminally processed	Cdc37
-0.44575	-1.20602	0.112282	1.54885	-0.688511	0.679139				6	6	6	13	13	13	82.58	0	27.912	95213000	11	Q61102	Q61102	ATP-binding cassette sub-family B member 7, mitochondrial	Abcb7
-0.707519	-0.981167	0.676031	-0.275901	-0.398172	1.68673				2	2	2	2.2	2.2	2.2	116.97	0	7.1793	28283000	5	Q61136	Q61136	Serine/threonine-protein kinase PRP4 homolog	Prpf4b
-0.715585	0.687232	0.585307	-0.64861	1.32022	-1.22857				3	3	3	22	22	22	22.96	0	27.598	75893000	6	Q61160	Q61160	FAS-associated death domain protein	Fadd
-0.463061	-0.970418	-0.818431	1.61738	0.739631	-0.105106				11	11	11	60.6	60.6	60.6	21.778	0	113.24	4029400000	116	Q61171;D3Z4A4	Q61171;D3Z4A4	Peroxiredoxin-2	Prdx2
0.325768	-0.566079	0.399572	-1.09024	1.64697	-0.715995				2	2	2	12.2	12.2	12.2	25.581	0	25.31	104020000	6	Q61206	Q61206	Platelet-activating factor acetylhydrolase IB subunit beta	Pafah1b2
-0.943249	-0.477572	0.963042	0.977064	0.706088	-1.22537				53	53	48	80.7	80.7	75.4	70.148	0	323.31	45035000000	932	Q61233;D3YZ25;D3YVW8;D3Z7D9;D3Z311	Q61233	Plastin-2	Lcp1
0.524866	0.319278	-1.45532	-1.03714	1.01187	0.636452				3	3	3	10.6	10.6	10.6	38.97	0	14.33	44123000	6	Q61249	Q61249	Immunoglobulin-binding protein 1	Igbp1
0.479077	0.71935	0.344267	-1.50364	0.948151	-0.987201				5	5	5	13.9	13.9	13.9	63.798	0	54.441	570450000	37	Q61263;A0A087WNN8;A0A087WSJ5	Q61263;A0A087WNN8	Sterol O-acyltransferase 1	Soat1
0.961223	0.97315	-0.555512	0.334815	-0.0694398	-1.64424				6	6	6	28.2	28.2	28.2	27.956	0	131.33	628430000	29	Q61335	Q61335	B-cell receptor-associated protein 31	Bcap31
-1.82997	-0.0592149	0.583805	-0.127003	0.352243	1.08013				6	6	6	30.3	30.3	30.3	34.463	0	63.21	322670000	33	Q61425	Q61425	Hydroxyacyl-coenzyme A dehydrogenase, mitochondrial	Hadh
-0.370891	-0.337554	-0.280613	-1.34705	0.916546	1.41956				5	5	5	15	15	15	72.082	0	13.81	133520000	8	Q61550	Q61550	Double-strand-break repair protein rad21 homolog	Rad21
-1.7119	-0.24213	-0.0674022	0.0641531	0.770475	1.1868				10	10	10	28	28	28	54.507	0	63.846	275210000	21	Q61553;A0A0G2JDU7;F7BDR1	Q61553;A0A0G2JDU7	Fascin	Fscn1
-0.04469	-0.901845	1.23324	-1.12513	-0.304113	1.14254				16	16	16	6.6	6.6	6.6	312.3	0	38.388	241640000	24	Q61554;Q61555	Q61554	Fibrillin-1	Fbn1
-1.41566	-0.532579	-0.402711	0.107584	1.01636	1.227				7	7	7	16.5	16.5	16.5	64.697	0	17.349	184760000	10	Q61576;A2A4H9;F6W360	Q61576;A2A4H9	Peptidyl-prolyl cis-trans isomerase FKBP10	Fkbp10
0.295196	0.890062	0.206755	0.781217	-0.34293	-1.8303				34	34	27	80.4	80.4	64.9	50.537	0	323.31	11178000000	346	Q61598;Q61598-2	Q61598;Q61598-2	Rab GDP dissociation inhibitor beta	Gdi2
0.228614	1.13301	-0.0541663	-1.62534	0.854947	-0.537058				9	9	9	57	57	57	22.851	0	188.43	2467700000	128	Q61599;A0A0N4SVH4;D3YWL7	Q61599	Rho GDP-dissociation inhibitor 2	Arhgdib
1.34318	0.822133	0.108575	-0.794934	-0.113933	-1.36502				12	12	10	38.8	38.8	35.2	46.784	0	93.29	484360000	35	Q61635	Q61635		Ifi47
0.539262	1.39453	-1.37284	0.45473	-0.22747	-0.788208				7	7	7	20.5	20.5	20.5	53.893	0	46.74	253550000	17	Q8R3C7;Q8BZY3;Q61655;Q9QY15	Q8R3C7;Q8BZY3;Q61655	ATP-dependent RNA helicase DDX19A	Ddx19b;Ddx19a
-0.874631	-1.03292	0.217996	1.37491	-0.611016	0.925664				30	30	21	48.1	48.1	33.8	69.265	0	165.35	5829200000	208	Q8BTS0;Q61656;S4R1I6;B1ARB9;B1ARC0;S4R1E3	Q8BTS0;Q61656;S4R1I6	Probable ATP-dependent RNA helicase DDX5	Ddx5
-0.276857	0.725674	0.288779	-0.499776	1.30153	-1.53935				13	11	11	23.3	20.5	20.5	91.696	0	53.887	409580000	25	Q61699-2;Q61699;E9Q0U7;A0A0J9YTZ7;D3Z3I9;D3Z027	Q61699-2;Q61699;E9Q0U7	Heat shock protein 105 kDa	Hsph1
0.815656	1.45613	-0.563241	-0.395955	-1.31922	0.00662784				2	2	2	8.9	8.9	8.9	33.097	0	28.23	342860000	15	Q61735;Q61735-2	Q61735;Q61735-2	Leukocyte surface antigen CD47	Cd47
0.068108	-1.30088	0.101238	1.16855	-0.999991	0.962976				14	14	14	16.5	16.5	16.5	119.6	0	34.824	318840000	19	Q61739-2;Q61739;F6VSK8	Q61739-2;Q61739;F6VSK8	Integrin alpha-6;Integrin alpha-6 heavy chain;Integrin alpha-6 light chain	Itga6
-0.537728	0.498354	-1.01915	1.45936	-0.979447	0.578614				12	12	12	29.3	29.3	29.3	56.585	0	63.142	606370000	50	Q61753;F6ZSB7	Q61753	D-3-phosphoglycerate dehydrogenase	Phgdh
0.163009	-0.0937846	-0.450055	1.85679	-1.07352	-0.402439				25	25	20	33.9	33.9	27.5	109.55	0	178.9	1105800000	84	Q61768;E9QAK5	Q61768;E9QAK5	Kinesin-1 heavy chain	Kif5b
-1.12189	-0.935992	-0.632574	1.01381	0.712295	0.964342				12	12	12	14	14	14	113.84	0	43.703	310340000	23	Q61941;Q8C9V5;Q8BGK0;E9Q8F4	Q61941;Q8C9V5;Q8BGK0;E9Q8F4	NAD(P) transhydrogenase, mitochondrial	Nnt
0.603893	0.870247	-1.11969	-0.718195	1.1924	-0.828651				7	4	4	28.1	16.3	16.3	34.917	0	18.328	589130000	18	Q61990-2;Q61990-3;Q61990;E9Q7D8;P57722-2;P57722	Q61990-2;Q61990-3;Q61990;E9Q7D8;P57722-2;P57722	Poly(rC)-binding protein 2;Poly(rC)-binding protein 3	Pcbp2;Pcbp3
0.24751	0.153107	0.400488	-1.88178	1.10154	-0.0208701				6	6	6	46.9	46.9	46.9	15.054	0	28.158	312380000	14	Q62048;D3Z375;Q62048-2	Q62048;D3Z375;Q62048-2	Astrocytic phosphoprotein PEA-15	Pea15;Pea15a
-1.80468	0.412042	0.779622	0.645704	-0.539834	0.507143				3	3	3	10.7	10.7	10.7	39.617	0	13.007	53680000	5	Q62086	Q62086	Serum paraoxonase/arylesterase 2	Pon2
0.174523	0.570393	0.782333	-0.831069	0.896728	-1.59291				6	6	6	26.3	26.3	26.3	39.351	0	46.586	395400000	30	Q62087;H3BL07	Q62087	Serum paraoxonase/lactonase 3	Pon3
-0.372875	-1.74953	0.254735	0.901664	0.00569717	0.960307				3	3	3	14.5	14.5	14.5	25.476	0	61.892	1123400000	32	Q62093	Q62093	Serine/arginine-rich splicing factor 2	Srsf2
-0.188513	-0.0744853	-0.871554	1.75443	-0.991542	0.371667				5	5	5	18.8	18.8	18.8	31.835	0	57.543	299450000	19	Q62189;F8VQ88;D3Z0S6;Q9CQI7;D6RI83;A2CES4	Q62189;F8VQ88;D3Z0S6	U1 small nuclear ribonucleoprotein A	Snrpa;Gm5145
0.384648	-0.703019	1.68524	-1.07657	0.25275	-0.543045				15	15	15	27.5	27.5	27.5	74.302	0	238.17	4038200000	138	Q62192	Q62192	CD180 antigen	Cd180
-0.926219	-1.16007	-0.419557	1.17957	0.245151	1.08113				37	37	33	21.2	21.2	19.5	274.22	0	208.68	919570000	101	Q62261;A0A0A0MQG2;Q62261-2;E9Q397;Q3UGX2;P15508	Q62261;A0A0A0MQG2;Q62261-2	Spectrin beta chain, non-erythrocytic 1	Sptbn1
-0.32767	-1.25161	-0.523371	1.72666	0.197002	0.178989				14	14	14	19.8	19.8	19.8	88.846	0	75.422	977270000	72	Q62318;Q62318-2	Q62318;Q62318-2	Transcription intermediary factor 1-beta	Trim28
0.109871	-1.07951	-0.177914	1.87006	-0.489323	-0.233187				5	5	5	34.3	34.3	34.3	19.79	0	20.938	291530000	18	Q62376-2;Q62376	Q62376-2;Q62376	U1 small nuclear ribonucleoprotein 70 kDa	Snrnp70
0.385773	0.682913	0.470034	-1.51301	0.955221	-0.980933				10	10	10	34	34	34	48.341	0	174.27	644430000	54	Q62418-3;Q62418-2;Q62418	Q62418-3;Q62418-2;Q62418	Drebrin-like protein	Dbnl
1.07739	0.275913	0.139679	-1.28712	0.913372	-1.11923				10	10	10	47.4	47.4	47.4	23.782	0	140.94	1942600000	72	Q62422	Q62422	Osteoclast-stimulating factor 1	Ostf1
-0.0769022	1.23376	-1.3489	1.08334	-0.243684	-0.647607				8	8	8	69.4	69.4	69.4	11.045	0	75.912	5975500000	120	Q62426	Q62426	Cystatin-B	Cstb
-0.262686	-0.94641	-0.733159	1.28625	-0.574265	1.23028				2	2	2	5.6	5.6	5.6	57.026	0	9.3513	50777000	5	Q7TQE2;Q62523	Q7TQE2;Q62523	Zyxin	Zyx
-0.50039	-0.45201	1.19684	1.02495	-1.42737	0.157972				6	6	6	41.5	41.5	41.5	22.037	0	44.483	437370000	25	Q63829	Q63829	COMM domain-containing protein 3	Commd3
-0.713044	1.84148	0.141631	-0.73072	0.178121	-0.717472				13	13	11	38.4	38.4	31.3	43.066	0	73.285	1514300000	58	Q63844;D3Z3G6;A0A0U1RPX4;A0A0U1RPZ0;D3Z6D8	Q63844;D3Z3G6;A0A0U1RPX4	Mitogen-activated protein kinase 3;Mitogen-activated protein kinase	Mapk3
-1.44013	0.290591	0.670481	-0.319818	1.39207	-0.593204				4	4	4	20.4	20.4	20.4	33.814	0	53.084	296340000	18	Q64010;Q8JZR2;Q5ND50;Q64010-2;F7D232;Q3TQV3	Q64010;Q8JZR2;Q5ND50;Q64010-2;F7D232	Adapter molecule crk	Crk
0.0203555	-1.62206	0.963647	-0.531828	1.07112	0.0987623				6	6	6	70.4	70.4	70.4	17.699	0	163.58	550740000	35	Q64152-2;Q64152	Q64152-2;Q64152	Transcription factor BTF3	Btf3
0.970662	0.354115	0.511063	-0.638054	0.529551	-1.72734				2	2	2	17.9	17.9	17.9	33.048	0	31.561	154310000	9	Q64281-2;Q64281;Q549E3;Q61450	Q64281-2;Q64281;Q549E3;Q61450	Leukocyte immunoglobulin-like receptor subfamily B member 4;Mast cell surface glycoprotein Gp49A	Lilrb4;Gp49a
1.54291	-0.00876109	-0.044456	-1.39239	-0.629118	0.531817				4	4	4	10.8	10.8	10.8	53.737	0	21.61	99101000	6	Q64282;Q3U687;E9PXF7;D3Z6F0	Q64282;Q3U687;E9PXF7;D3Z6F0	Interferon-induced protein with tetratricopeptide repeats 1	Ifit1;2010002M12Rik;Gm14446
0.730689	1.20008	-1.0368	0.727922	-0.580932	-1.04096				8	8	8	39.4	39.4	39.4	48.162	0	88.247	627900000	36	Q64337;Q64337-2;D3YZJ1;F6VD69	Q64337;Q64337-2;D3YZJ1	Sequestosome-1	Sqstm1
-0.804	-0.148469	-0.288062	1.63538	-1.06234	0.66749				5	5	5	17.9	17.9	17.9	38.249	0	20.821	320510000	26	Q64442	Q64442	Sorbitol dehydrogenase	Sord
-0.904429	-0.845975	0.794041	-0.647388	0.0499735	1.55378				14	14	7	9.3	9.3	4.9	181.91	0	40.694	371140000	44	Q64511;F6V2E8;F6U5K2;F6XX57	Q64511	DNA topoisomerase 2-beta	Top2b
-0.833678	-1.12067	0.940713	1.25842	-0.647066	0.402272				25	25	25	24.8	24.8	24.8	138.46	0	115.25	1365000000	70	Q64514-2;Q64514;A0A087WRC0;Q05DJ9;A0A087WQR6;A0A087WP19	Q64514-2;Q64514;A0A087WRC0;Q05DJ9	Tripeptidyl-peptidase 2	Tpp2
-1.10125	-0.754149	-0.386222	0.310375	0.221252	1.70999				37	37	37	48	48	48	116.72	0	279.68	2505300000	158	Q64727	Q64727	Vinculin	Vcl
-0.258128	-0.62435	-0.325723	0.232184	1.88573	-0.909713				19	19	19	29.3	29.3	29.3	107.5	0	135.96	636230000	65	Q64737;Q64737-2;D6RCG1	Q64737;Q64737-2;D6RCG1	Trifunctional purine biosynthetic protein adenosine-3;Phosphoribosylamine--glycine ligase;Phosphoribosylformylglycinamidine cyclo-ligase;Phosphoribosylglycinamide formyltransferase	Gart
-0.347314	-1.48122	1.06593	1.20439	-0.198164	-0.243618				56	56	56	34.7	34.7	34.7	233.32	0	323.31	2727800000	211	Q69ZN7;E9Q390;Q69ZN7-4;Q69ZN7-2;Q69ZN7-3;E9QL12;E9PXU9;A0A0N4SUJ2;E9Q423;A0A0N4SWH3;A0A0N4SWG7;A0A0N4SUN3;A0A0N4SVX9;A0A0N4SV63;Q9ESD7-3;Q9ESD7;Q9ESD7-2	Q69ZN7;E9Q390;Q69ZN7-4;Q69ZN7-2	Myoferlin	Myof
1.55278	-0.201839	-0.297473	0.472191	-1.49525	-0.0304109				10	10	10	16.4	16.4	16.4	68.995	0	41.005	363960000	23	Q6A028	Q6A028	Switch-associated protein 70	Swap70
0.484956	0.677725	0.4681	-1.91704	0.573473	-0.28722				3	3	3	6.1	6.1	6.1	72.537	0	6.3287	73774000	6	Q6A0A2-2;Q6A0A2-3;Q6A0A2	Q6A0A2-2;Q6A0A2-3;Q6A0A2	La-related protein 4B	Larp4b
0.445794	-0.588053	0.173843	1.19611	-1.67237	0.444678				11	11	11	13.1	13.1	13.1	121.64	0	47.679	472450000	45	Q6A0A9	Q6A0A9	Constitutive coactivator of PPAR-gamma-like protein 1	FAM120A
-0.769791	0.744737	-1.22385	-0.546902	1.36877	0.427029				6	6	6	24.2	24.2	24.2	34.934	0	60.605	205190000	13	Q6A0D1;Q9CRD2	Q6A0D1;Q9CRD2	ER membrane protein complex subunit 2	Emc2
0.31113	0.076376	-1.55612	1.55013	-0.181149	-0.200365				2	2	2	4.5	4.5	4.5	61.536	0	5.9054	46391000	8	Q6A0D4	Q6A0D4	Raftlin	Rftn1
0.558628	-0.746368	-0.22416	1.21567	-1.46953	0.665761				12	12	12	31.7	31.7	31.7	60.342	0	90.155	728400000	49	Q6DFW4;A0A0A0MQ76;A0A087WSU5;A0A087WP00;A0A087WQ46;A0A087WNW0;A0A087WSL8	Q6DFW4;A0A0A0MQ76	Nucleolar protein 58	Nop58
0.499752	0.85566	-1.18117	1.0034	0.0904077	-1.26805				2	2	2	5.3	5.3	5.3	57.506	0	13.707	79670000	10	Q6DVA0	Q6DVA0	LEM domain-containing protein 2	Lemd2
0.0664099	-1.56538	0.170946	0.563395	-0.593961	1.35859				11	11	11	12.7	12.7	12.7	133.42	0	34.03	372930000	41	Q6GQT9	Q6GQT9	Nodal modulator 1	Nomo1
0.442397	-1.1404	-0.24857	1.75167	-0.245158	-0.559935				17	17	17	78.1	78.1	78.1	24.826	0	188.26	2189600000	107	Q6GT24;D3Z0Y2;O08709;Q8BG37;A0A0A6YXQ7	Q6GT24;D3Z0Y2;O08709	Peroxiredoxin-6	Prdx6
-1.94321	-0.121239	0.776774	0.549582	0.24373	0.494368				6	6	6	14.7	14.7	14.7	54.721	0	27.823	123730000	13	Q6GTM0;Q64112;D3YZ80	Q6GTM0;Q64112	Interferon-induced protein with tetratricopeptide repeats 2	Ifit2
1.58497	-0.361748	-1.17287	-0.0201488	0.685083	-0.71529				23	22	21	66.5	62.1	62.1	28.467	0	323.31	2448800000	118	Q6IRU2	Q6IRU2	Tropomyosin alpha-4 chain	Tpm4
-1.20376	0.480768	0.818176	0.812521	-1.34218	0.434476				2	2	2	3.4	3.4	3.4	86.454	0	4.7164	39859000	6	Q8K0E2;Q6KAR6	Q8K0E2;Q6KAR6	Exocyst complex component 3	Exoc3
0.97559	0.145758	-0.398035	1.00564	-0.0390769	-1.68988				2	2	2	6.3	6.3	6.3	55.939	0	19.644	108500000	14	Q6NSR8;F6T2H5	Q6NSR8;F6T2H5	Probable aminopeptidase NPEPL1	Npepl1
-0.444682	-0.0610154	-0.847617	1.23265	-1.06957	1.19024				20	18	18	38.6	34.5	34.5	58.878	0	99.904	1480800000	70	Q6NZD2;Q9WV80;D3YWH1	Q6NZD2;Q9WV80	Sorting nexin-1	Snx1
-0.389809	-0.584743	-0.712397	1.2463	-0.863249	1.3039				8	8	8	42.6	42.6	42.6	20.296	0	52.684	777660000	33	Q6P069-2;Q6P069	Q6P069-2;Q6P069	Sorcin	Sri
0.575965	0.251244	0.880931	-1.86449	0.49082	-0.334469				4	4	4	6.3	6.3	6.3	104.17	0	6.3458	44653000	8	Q6P2B1;Q6P2B1-2;A0A0U1RQ41;F6TDZ2;Q6P2B1-3;Q8K368	Q6P2B1;Q6P2B1-2	Transportin-3	Tnpo3
-0.684053	1.25339	-0.0495386	0.153311	0.827188	-1.5003				3	3	3	26.7	26.7	26.7	19.212	0	12.943	150620000	9	Q6P3A9	Q6P3A9	ADP-ribosylation factor-like protein 11	Arl11
-0.689643	-0.531466	0.587907	-0.814534	1.76906	-0.321328				24	24	24	14.1	14.1	14.1	244.54	0	108.67	921580000	84	Q6P4T2	Q6P4T2	U5 small nuclear ribonucleoprotein 200 kDa helicase	Snrnp200
-1.01381	1.03057	0.299752	-1.46594	0.501598	0.647826				11	11	11	18.9	18.9	18.9	94.944	0	57.764	308610000	16	Q6P542	Q6P542	ATP-binding cassette sub-family F member 1	Abcf1
0.161821	-0.748524	-0.645802	1.0037	-1.10274	1.33154				12	11	11	11.9	11.4	11.4	138.97	0	52.045	264830000	20	Q6P549;A0A087WPT7	Q6P549;A0A087WPT7	Phosphatidylinositol 3,4,5-trisphosphate 5-phosphatase 2	Inppl1
0.185904	0.61019	0.939932	-1.80119	0.513847	-0.448685				4	2	2	6.4	4	4	74.252	0	9.5386	58976000	8	Q6P5B5;Q9WVR4	Q6P5B5;Q9WVR4	Fragile X mental retardation syndrome-related protein 2	Fxr2
0.296807	-1.96479	0.42207	0.731761	-0.0636556	0.577804				4	4	4	1.7	1.7	1.7	225.65	0.00037133	4.5439	144610000	8	Q6P5D8	Q6P5D8	Structural maintenance of chromosomes flexible hinge domain-containing protein 1	Smchd1
0.339669	-0.164429	0.430862	0.986252	0.306424	-1.89878				38	38	38	33.4	33.4	33.4	176.43	0	257.41	2217700000	157	Q6P5E4;G3UYG7;G3UY73;G3UZU8;G3UY35;G3UXP5;E9Q4X2	Q6P5E4	UDP-glucose:glycoprotein glucosyltransferase 1	Uggt1
-1.342	-0.413393	0.710761	1.02526	-0.848102	0.867475				14	14	14	16.2	16.2	16.2	123.09	0	63.29	749340000	63	Q6P5F9;A2AKT6	Q6P5F9	Exportin-1	Xpo1
0.424691	0.615156	0.703372	-1.32438	0.816445	-1.23529				11	11	1	35.2	35.2	4.5	55.986	0	134.93	975420000	55	Q6P6I8;A0A0R4J1Z7;P97797-2;E0CX65	Q6P6I8;A0A0R4J1Z7;P97797-2	Tyrosine-protein phosphatase non-receptor type substrate 1	Sirpa
-0.671798	0.00336624	-1.07973	0.764941	-0.584115	1.56733				4	4	4	7.9	7.9	7.9	67.335	0	7.8215	75747000	5	Q6P8N8;Q9JHS4;F7BB92	Q6P8N8;Q9JHS4	ATP-dependent Clp protease ATP-binding subunit clpX-like, mitochondrial	Clpx
0.720012	1.56658	-0.0676649	-1.23347	-0.581741	-0.403716				10	10	10	28.6	28.6	28.6	46.648	0	68.762	600410000	49	Q6P8X1	Q6P8X1	Sorting nexin-6;Sorting nexin-6, N-terminally processed	Snx6
0.626483	0.3563	0.706065	-0.320503	0.52891	-1.89725				7	7	7	12.3	12.3	12.3	106.25	0	32.553	226770000	12	Q6P9J9	Q6P9J9	Anoctamin-6	Ano6
-0.415145	0.34995	1.23881	0.609952	-1.66894	-0.11463				3	3	3	3.7	3.7	3.7	129.6	0	16.79	39804000	5	Q6P9Q4	Q6P9Q4	FH1/FH2 domain-containing protein 1	Fhod1
-0.0483348	-0.43684	-0.293998	1.4278	-1.43594	0.787317				11	11	11	13	13	13	132.96	0	69.706	587740000	47	Q6P9Q6;Q6P9Q6-2;Q80YW9;Q80YW7;Q80YW6	Q6P9Q6;Q6P9Q6-2;Q80YW9;Q80YW7;Q80YW6	FK506-binding protein 15;Peptidyl-prolyl cis-trans isomerase	Fkbp15
-1.21435	-0.474514	1.35264	-0.857859	0.492872	0.701209				5	5	5	11.2	11.2	11.2	58.213	0	10.617	161360000	18	Q6P9R2;F7AVI9	Q6P9R2	Serine/threonine-protein kinase OSR1	Oxsr1
0.960383	-0.28568	0.78722	-0.234946	-1.74671	0.519737				11	11	11	10.3	10.3	10.3	159.98	0	36.168	311490000	25	Q6PAR5-5;Q6PAR5-2;Q6PAR5-6;Q6PAR5;Q6PAR5-4;F7ADT6;F7ADQ2;Q6PAR5-3;E9Q0D1;F7ADS7;F6X819;F6UFP6	Q6PAR5-5;Q6PAR5-2;Q6PAR5-6;Q6PAR5;Q6PAR5-4;F7ADT6;F7ADQ2	GTPase-activating protein and VPS9 domain-containing protein 1	Gapvd1
0.021703	-0.664293	-0.454857	0.106336	-0.891689	1.8828				7	7	7	5.6	5.6	5.6	184.96	0	21.629	175660000	9	Q6PB44-2;Q6PB44	Q6PB44-2;Q6PB44	Tyrosine-protein phosphatase non-receptor type 23	Ptpn23
-0.624852	-1.30182	0.568609	0.808416	-0.670411	1.22005				30	30	30	26.9	26.9	26.9	156.61	0	135.19	1265200000	114	Q6PB66;F6V2A3	Q6PB66	Leucine-rich PPR motif-containing protein, mitochondrial	Lrpprc
0.415014	0.656633	0.842772	-0.0073849	0.012891	-1.91993				6	6	6	14.6	14.6	14.6	60.985	0	20.132	159940000	13	Q6PB93-2;Q6PB93	Q6PB93-2;Q6PB93	Polypeptide N-acetylgalactosaminyltransferase 2;Polypeptide N-acetylgalactosaminyltransferase 2 soluble form	Galnt2
0.509671	1.56205	-0.114208	-1.23208	0.140307	-0.86574				9	9	8	34.9	34.9	27.7	27.127	0	103.35	1131200000	57	Q6PDC2;Q99KF1	Q6PDC2;Q99KF1	Transmembrane emp24 domain-containing protein 9	Tmed9
0.458365	-1.07554	1.70904	-0.121425	-0.821876	-0.148565				13	13	13	9.6	9.6	9.6	203.91	0	39.45	328530000	35	Q6PDI5-2;Q6PDI5;A2ALV7;A2ALV6;A2ALV8;A2ALW1;A2ALV9	Q6PDI5-2;Q6PDI5;A2ALV7	Proteasome-associated protein ECM29 homolog	Ecm29;AI314180
0.232098	-0.240206	0.68314	0.720047	0.512865	-1.90795				2	2	2	5.9	5.9	5.9	39.275	0	5.255	46211000	2	Q6PE01	Q6PE01	U5 small nuclear ribonucleoprotein 40 kDa protein	Snrnp40
0.16884	0.52813	0.572259	-2.02056	0.366419	0.384914				4	4	4	33.8	33.8	33.8	26.032	0	11.108	140340000	7	Q6PEB6;G8JL35;E0CXA9;E0CYJ0	Q6PEB6;G8JL35;E0CXA9;E0CYJ0	MOB-like protein phocein	Mob4
-0.38066	0.202977	-1.07285	0.82977	-0.990833	1.4116				8	8	8	34.3	34.3	34.3	46.374	0	76.604	326130000	18	Q6PFB2;Q8VE37;A2CER2	Q6PFB2;Q8VE37	Regulator of chromosome condensation	Rcc1
-0.149864	-0.206439	-0.496556	0.092789	1.86174	-1.10167				7	7	7	5	5	5	197.24	0	12.312	216510000	10	Q6PFD9;A0A140T8J8	Q6PFD9	Nuclear pore complex protein Nup98-Nup96;Nuclear pore complex protein Nup98;Nuclear pore complex protein Nup96	Nup98
0.418777	-0.703054	-0.159731	1.42115	-1.4393	0.462162				13	13	13	19.5	19.5	19.5	90.059	0	44.046	261570000	19	Q6PFQ7;Q6PFQ7-2;F6WTE9;F6W8M5	Q6PFQ7;Q6PFQ7-2	Ras GTPase-activating protein 4	Rasa4
-0.879401	0.833415	0.927104	0.837486	-0.362128	-1.35648				5	5	5	35.7	35.7	35.7	19.327	0	11.871	85206000	4	Q6PGB6-2;Q6PGB6;Q6PGB6-4;Q6PGB6-3;Q6PGB6-5	Q6PGB6-2;Q6PGB6;Q6PGB6-4;Q6PGB6-3;Q6PGB6-5	N-alpha-acetyltransferase 50	Naa50
0.6999	-0.804827	0.379585	-1.2283	-0.4599	1.41354				8	8	8	18.6	18.6	18.6	81.034	0	10.158	113070000	10	Q6PGF7	Q6PGF7	Exocyst complex component 8	Exoc8
0.795907	0.34566	0.647485	-0.0209451	0.179966	-1.94807				8	8	8	12.9	12.9	12.9	93.129	0	51.689	213970000	21	Q6PGG2-2;Q6PGG2	Q6PGG2-2;Q6PGG2	GEM-interacting protein	Gmip
0.903389	-0.0532326	0.123338	-0.0530644	0.907161	-1.82759				8	8	8	10.7	10.7	10.7	136.08	0	58.81	248390000	14	Q6PGL7-2;Q6PGL7;A0A0N4SV74;A0A0N4SUJ0	Q6PGL7-2;Q6PGL7;A0A0N4SV74;A0A0N4SUJ0	WASH complex subunit FAM21	Fam21
-0.494235	0.554292	1.31682	0.153928	-1.63693	0.106124				12	12	12	15.8	15.8	15.8	105.97	0	74.811	392640000	45	Q6Q899;A2AP29;Q6Q899-3;Q6Q899-2;Q6Q899-4	Q6Q899;A2AP29;Q6Q899-3	Probable ATP-dependent RNA helicase DDX58	Ddx58
0.16707	-1.73231	1.3901	0.0375182	-0.0493878	0.187005				11	11	11	12	12	12	114.44	0	35.19	624620000	40	Q6R5N8	Q6R5N8	Toll-like receptor 13	Tlr13
-1.25256	1.0205	0.288873	-0.504586	1.21166	-0.763879				8	1	1	37.1	7	7	37.117	0	25.21	149140000	7	Q6XLQ8	Q6XLQ8		Calu
0.357154	-0.270006	-1.46633	1.41675	-0.585136	0.547573				3	3	3	3.3	3.3	3.3	83.963	0.00069759	3.5346	52059000	3	Q6Y5D8-3;Q6Y5D8;Q6Y5D8-4;Q6Y5D8-2	Q6Y5D8-3;Q6Y5D8;Q6Y5D8-4;Q6Y5D8-2	Rho GTPase-activating protein 10	Arhgap10
-0.163576	-1.47452	1.3765	-0.67226	0.557234	0.376622				28	28	28	29.2	29.2	29.2	136.33	0	124.69	1722900000	135	Q6ZQ38;D3YWC5;Q6ZQ73	Q6ZQ38	Cullin-associated NEDD8-dissociated protein 1	Cand1
0.199656	-0.781027	1.90824	-0.165725	-0.640387	-0.520759				11	11	7	27.9	27.9	18.3	59.757	0	146.4	1781600000	69	Q6ZQM8;D3YZE6;D3Z7G0;D3YZ96;B2RT14;E9PXN7;K9J7B2;Q62452;Q64435;P70691;Q63886;G3UZC9;D6RH94	Q6ZQM8	UDP-glucuronosyltransferase 1-7C	Ugt1a7c
-0.568685	-1.02517	0.555567	0.526195	-0.949974	1.46207				17	17	17	46.4	46.4	46.4	22.591	0	51.66	4923800000	137	Q6ZWN5;F7CJS8;D3YWH9;Q9CXW7;D3Z673;D3YUV6	Q6ZWN5;F7CJS8;D3YWH9;Q9CXW7	40S ribosomal protein S9	Rps9
-0.826598	-1.39577	0.323642	1.28307	-0.154783	0.770437				4	4	4	21.7	21.7	21.7	20.313	0	11.589	306350000	14	Q6ZWQ7	Q6ZWQ7		Spcs3
0.18884	-0.39002	0.629817	-1.66987	1.27512	-0.0338796				8	8	2	62.2	62.2	22.1	19.895	0	188.55	3303400000	142	Q6ZWQ9;D3YV37	Q6ZWQ9;D3YV37		Myl12a
1.10492	0.795049	-1.24723	0.544718	-0.0612415	-1.13622				5	5	5	30.1	30.1	30.1	14.552	0	51.955	1576800000	27	Q6ZWV7;G3UWD7	Q6ZWV7	60S ribosomal protein L35	Rpl35
-0.454715	-0.732366	-0.539211	1.17401	-0.827336	1.37961				17	17	17	65.4	65.4	65.4	36.108	0	107.41	1418100000	79	Q6ZWX6	Q6ZWX6	Eukaryotic translation initiation factor 2 subunit 1	Eif2s1
-0.258257	0.326457	-1.039	1.45635	-1.11121	0.625657				4	4	2	40.5	40.5	15.5	9.4771	0	20.717	1549600000	32	Q6ZWY3;D6RH49;D3YYB0;A0A0G2JEX7	Q6ZWY3;D6RH49;D3YYB0	40S ribosomal protein S27-like;40S ribosomal protein S27	Rps27l
-0.429911	-1.04678	1.12139	1.2416	0.070449	-0.956755				7	7	7	41	41	41	12.254	0	24.386	1576900000	36	Q6ZWZ4;A0A140T8K6;P47964;D3YX71	Q6ZWZ4;A0A140T8K6;P47964	60S ribosomal protein L36	Rpl36
0.333514	-0.355919	1.29214	-0.260101	-1.62623	0.616596				9	9	9	58.3	58.3	58.3	14.515	0	151.08	4129700000	97	Q6ZWZ6;P63323	Q6ZWZ6;P63323	40S ribosomal protein S12	Rps12
0.659396	1.34175	-0.503441	-1.00547	0.584346	-1.07658				12	12	12	47.8	47.8	47.8	21.397	0	121.32	2061400000	88	Q6ZWZ7;Q9CPR4;B2RY53	Q6ZWZ7;Q9CPR4	60S ribosomal protein L17	Rpl17
0.265835	0.40093	-0.513002	1.64073	-1.21607	-0.578422				4	4	4	11.3	11.3	11.3	50.208	0	27.241	104450000	14	Q76LS9-2;Q76LS9;Q76LS9-3	Q76LS9-2;Q76LS9;Q76LS9-3	Protein FAM63A	Fam63a
0.161949	-0.0257455	0.402721	-1.13928	1.59106	-0.990707				26	26	22	49.6	49.6	41.4	65.322	0	242.95	3618300000	182	Q76MZ3;G3UWL2;G3UXQ1;H3BJ83;H3BK50	Q76MZ3	Serine/threonine-protein phosphatase 2A 65 kDa regulatory subunit A alpha isoform	Ppp2r1a
0.663274	0.993545	-0.179893	-1.86123	0.227773	0.156534				2	2	2	44.8	44.8	44.8	6.3814	0	46.668	173170000	12	Q78IK2	Q78IK2	Up-regulated during skeletal muscle growth protein 5	Usmg5
0.366248	-1.93688	0.198156	0.574034	-0.0627295	0.861177				4	4	4	19.2	19.2	19.2	29.26	0	10.246	77133000	8	Q78IK4;B1AV14	Q78IK4;B1AV14	MICOS complex subunit Mic27	Apool
-0.0794557	-0.579173	0.769225	1.24365	-1.57236	0.218112				20	20	20	39.3	39.3	39.3	44.669	0	150.75	3915500000	179	Q78P93;Q9WV54;D3Z015;D3Z505	Q78P93;Q9WV54	Acid ceramidase;Acid ceramidase subunit alpha;Acid ceramidase subunit beta	Asah1
-0.499104	-0.237968	-0.566633	0.913148	-1.1206	1.51116				33	33	33	46.3	46.3	46.3	102.09	0	319.46	3226800000	213	Q78PY7;Q3TJ56;E9Q3E9	Q78PY7;Q3TJ56	Staphylococcal nuclease domain-containing protein 1	Snd1
-0.999143	1.25357	-0.786293	0.599293	0.817932	-0.885358				11	11	9	66.7	66.7	62.3	18.762	0	78.282	2317900000	104	Q78ZM0;O70492;D3Z789;D3Z6Z0	Q78ZM0;O70492;D3Z789;D3Z6Z0	Sorting nexin-3	Snx3
-0.231995	0.82457	-0.320069	1.22977	-1.6238	0.121527				24	24	24	25.6	25.6	25.6	140.21	0	142.48	1154000000	70	Q790I0;Q9Z1Q9;G3UY93;G3UZ22;G3UYW2;G3UZX1	Q790I0;Q9Z1Q9;G3UY93	Valine--tRNA ligase	Vars
0.963088	0.174316	0.311111	0.167106	-1.95067	0.335047				6	6	6	21.8	21.8	21.8	33.499	0	45.228	484610000	26	Q791V5;A2AFW6;Q9D050	Q791V5;A2AFW6;Q9D050	Mitochondrial carrier homolog 2	Mtch2
-0.95338	0.565216	0.256265	-1.4655	1.17445	0.42295				8	8	8	18.4	18.4	18.4	64.647	0	49.63	726940000	44	Q7M6Y3-2;Q7M6Y3-3;Q7M6Y3-5;Q7M6Y3-4;Q7M6Y3-6;Q7M6Y3;A0A140LHQ8;A0A140LHG9;A0A087WSI9;Q3TWS4;E9Q9A3;E9QQ05;E9QLK9;Q61548-3;Q61548-2;Q61548	Q7M6Y3-2;Q7M6Y3-3;Q7M6Y3-5;Q7M6Y3-4;Q7M6Y3-6;Q7M6Y3;A0A140LHQ8	Phosphatidylinositol-binding clathrin assembly protein	Picalm
0.0120746	-0.934916	0.376676	1.23715	-1.39778	0.706803				25	25	15	23.3	23.3	14.3	145.24	0	146.15	1942600000	111	Q7TMB8;Q7TMB8-2;A0A0R4J119;A0A0U1RQ05;F6QD74;G3UZI5	Q7TMB8;Q7TMB8-2;A0A0R4J119;A0A0U1RQ05	Cytoplasmic FMR1-interacting protein 1	Cyfip1
0.585668	0.419362	0.154328	-1.08241	1.24269	-1.31964				23	7	2	63.8	24.9	3.6	49.906	0	116.55	1305300000	82	Q7TMM9	Q7TMM9	Tubulin beta-2A chain	Tubb2a
1.35362	-0.422172	0.835319	0.257162	-1.30983	-0.714098				7	7	7	12.6	12.6	12.6	83.42	0	20.282	167600000	13	Q7TMQ7;S4R1X1;D3Z101	Q7TMQ7;S4R1X1	WD repeat-containing protein 91	Wdr91
-0.763	-1.08106	1.36645	1.00893	-0.599468	0.068154				8	8	8	21.2	21.2	21.2	55.026	0	41.808	328290000	25	Q7TMR0;A0A140LHY2;Q7TMR0-2	Q7TMR0;A0A140LHY2	Lysosomal Pro-X carboxypeptidase	Prcp
-0.372807	0.0114178	1.63706	0.407681	-0.294928	-1.38843				4	4	4	20.4	20.4	20.4	27.633	0	9.7217	110020000	15	Q7TN29-2;Q7TN29	Q7TN29-2;Q7TN29	Stromal membrane-associated protein 2	Smap2
0.379155	-1.22965	-0.403193	1.55801	-0.747114	0.442792				5	5	5	15.3	15.3	15.3	43.158	0	33.897	461120000	30	Q7TNV0;E9Q8Y1;D3YVJ6	Q7TNV0;E9Q8Y1;D3YVJ6	Protein DEK	Dek
-0.313909	0.289994	0.779791	-1.8516	0.848326	0.247399				47	1	1	59.4	2.5	2.5	103.07	0	33.833	120330000	6	Q7TPR4	Q7TPR4	Alpha-actinin-1	Actn1
0.55274	0.731224	-1.20778	0.567573	0.720164	-1.36392				7	7	7	15.9	15.9	15.9	72.602	0	27.973	114180000	8	Q7TQK5;E9QAD4	Q7TQK5;E9QAD4	Coiled-coil domain-containing protein 93	Ccdc93
1.24809	-1.82453	0.0988803	0.259815	0.0302151	0.187526				3	3	3	4.3	4.3	4.3	104.55	0	5.1719	64054000	3	Q7TSG2	Q7TSG2	RNA polymerase II subunit A C-terminal domain phosphatase	Ctdp1
-0.806848	-0.0805805	0.199776	1.14631	-1.43003	0.971373				9	9	9	17.3	17.3	17.3	68.747	0	34.264	431010000	38	Q7TSV4;A0A0G2JG04	Q7TSV4	Phosphoglucomutase-2	Pgm2
0.373592	0.39202	0.49811	-0.890323	1.15424	-1.52764				3	3	3	2.6	2.6	2.6	149.58	0	6.5715	63329000	7	Q7TT37	Q7TT37	Elongator complex protein 1	Ikbkap
-1.31634	-1.22684	0.499986	0.858995	0.40094	0.78326				4	4	4	2.2	2.2	2.2	194.75	0.00036576	4.2744	50682000	3	Q7TT50;F6YZJ7;F6S5Z6;F6Q5A5;H7BX44;D3YYN8;E9PVY0;Q3UU96-2;Q3UU96	Q7TT50;F6YZJ7;F6S5Z6;F6Q5A5;H7BX44;D3YYN8;E9PVY0;Q3UU96-2;Q3UU96	Serine/threonine-protein kinase MRCK beta;Serine/threonine-protein kinase MRCK alpha	Cdc42bpb;Cdc42bpa
-0.749293	-0.519365	-0.214724	1.50172	-0.975446	0.957109				11	11	5	25.8	25.8	13.2	58.951	0	44.189	656330000	47	Q80SW1;D3Z2Q0;F7ATQ6	Q80SW1	Putative adenosylhomocysteinase 2	Ahcyl1
0.937441	0.804737	-1.3534	-0.971097	0.805618	-0.223301				3	3	3	12.3	12.3	12.3	40.493	0.00036271	4.1565	226410000	4	Q80SY3	Q80SY3	V-type proton ATPase subunit d 2	Atp6v0d2
0.712989	0.0279685	0.450517	0.864176	-0.182767	-1.87288				3	3	3	4.1	4.1	4.1	110.2	0	21.281	40574000	5	Q80UJ7	Q80UJ7	Rab3 GTPase-activating protein catalytic subunit	Rab3gap1
0.210193	-1.29687	1.67334	0.293754	-0.444856	-0.435554				5	5	5	6.2	6.2	6.2	91.83	0	17.665	170020000	13	Q80UM7	Q80UM7	Mannosyl-oligosaccharide glucosidase	Mogs
0.114995	-1.81426	-0.28161	0.776599	0.222858	0.981415				4	4	4	10.2	10.2	10.2	75.418	0	41.054	154990000	14	Q80VA0;Q80VA0-2	Q80VA0;Q80VA0-2	N-acetylgalactosaminyltransferase 7	Galnt7
0.429498	0.414165	-1.26884	0.0720107	1.39447	-1.0413				5	5	5	15.9	15.9	15.9	45.349	0	19.155	121380000	13	Q80VD1	Q80VD1	Protein FAM98B	Fam98b
-0.497256	-0.9702	0.0645573	-0.707589	0.320561	1.78993				12	12	12	18.5	18.5	18.5	88.047	0	49.737	264630000	29	Q80WQ2	Q80WQ2	Protein VAC14 homolog	Vac14
-1.3076	-0.643657	-0.343693	1.15115	-0.0519796	1.19578				56	50	49	31.4	30	29.3	277.82	0	323.31	2315700000	139	Q80X90	Q80X90	Filamin-B	Flnb
-0.655279	-0.885926	0.338203	1.53926	-0.957275	0.621016				5	5	5	15.7	15.7	15.7	36.566	0	21.447	255120000	17	Q80X95;Q6NTA4;G3UYP1	Q80X95;Q6NTA4	Ras-related GTP-binding protein A;Ras-related GTP-binding protein B	Rraga;Rragb
0.574506	-0.172004	-0.776994	1.39553	-1.39592	0.374888				3	3	3	5.2	5.2	5.2	91.836	0	7.7905	53771000	9	Q80XQ2	Q80XQ2	TBC1 domain family member 5	Tbc1d5
1.27844	-0.330113	0.318041	-0.457713	0.74001	-1.54866				2	2	2	21.7	21.7	21.7	16.292	0	24.162	214920000	15	Q80Y14	Q80Y14	Glutaredoxin-related protein 5, mitochondrial	Glrx5
-1.55894	-0.25109	-0.312318	0.152144	0.51335	1.45686				8	8	4	7.8	7.8	4.1	129.69	0	15.236	225730000	18	Q80YQ1;P35441	Q80YQ1;P35441	Thrombospondin-1	Thbs1
-1.74263	-0.0738957	0.224977	-0.0396003	0.279258	1.35189				9	4	4	47.5	21.3	21.3	20.642	0	12.919	131040000	11	Q80ZJ1;F6W8Q2	Q80ZJ1	Ras-related protein Rap-2a	Rap2a
-0.280277	-0.674425	1.66994	-0.380039	-1.02704	0.691847				2	2	2	3	3	3	135.55	0	33.497	102940000	9	Q80ZX0;F6VJC5	Q80ZX0;F6VJC5		Sec24b
0.895774	0.778771	0.0461268	0.703921	-1.48992	-0.934679				24	23	21	57.7	56.4	52.2	60.602	0	259.87	3926500000	206	Q80ZZ0;Q9WVK4;Q8BH64	Q80ZZ0;Q9WVK4	EH domain-containing protein 1	Ehd1
-0.00457139	-0.159059	-0.480229	1.32775	-1.51397	0.830076				7	7	7	12.2	12.2	12.2	89.141	0	18.796	190270000	18	Q810A7-2;Q810A7	Q810A7-2;Q810A7	ATP-dependent RNA helicase DDX42	Ddx42
0.478419	-0.223539	1.35485	0.623333	-1.07345	-1.15961				15	15	15	20.3	20.3	20.3	128.65	0	105.09	801720000	54	Q810B6;Q810B6-2	Q810B6	Ankyrin repeat and FYVE domain-containing protein 1	Ankfy1
0.690836	1.09683	0.175489	-0.751183	0.391565	-1.60353				2	2	2	10.5	10.5	10.5	23.277	0	8.3313	132700000	12	Q8BFQ8	Q8BFQ8	Parkinson disease 7 domain-containing protein 1	Pddc1
-0.354986	-1.75981	0.417395	1.17866	0.0605581	0.458186				15	15	15	25.7	25.7	25.7	61.174	0	94.304	3219100000	121	Q8BFR4	Q8BFR4	N-acetylglucosamine-6-sulfatase	Gns
-0.11154	-0.744086	-0.956909	1.73012	0.551837	-0.469427				18	18	18	52.2	52.2	52.2	49.508	0	167.24	1836000000	129	Q8BFR5;D3YVN7;Q8BFR5-2;A0A0U1RNQ6;A0A0U1RPC4	Q8BFR5;D3YVN7;Q8BFR5-2	Elongation factor Tu, mitochondrial;Elongation factor Tu	Tufm;Gm9755
-0.103712	-0.631931	0.718394	-1.11328	1.61297	-0.48244				2	2	2	8.2	8.2	8.2	52.535	0	22.969	65895000	8	Q8BFW7-4;Q8BFW7	Q8BFW7-4;Q8BFW7	Lipoma-preferred partner homolog	Lpp
-0.542499	-0.0689301	0.412132	-1.61579	1.27702	0.53807				2	2	2	9.5	9.5	9.5	29.227	0.00037411	4.6527	43862000	4	Q8BFY6	Q8BFY6	Peflin	Pef1
-0.59421	-1.66245	0.325055	0.0541468	0.860742	1.01672				12	12	10	19.6	19.6	17.3	101.31	0	85.644	642250000	27	Q8BFY9-2;Q8BFY9;Q3TKD0;J3QMX2	Q8BFY9-2;Q8BFY9;Q3TKD0	Transportin-1	Tnpo1
-0.443026	-1.03043	0.642093	-0.0705681	-0.756916	1.65884				13	2	2	33.2	8	8	42.004	0	9.0966	271180000	9	Q8BFZ3	Q8BFZ3	Beta-actin-like protein 2	Actbl2
0.864721	0.188981	-0.789654	1.31024	-1.35153	-0.222759				9	9	6	30	30	24.4	37.872	0	37.596	731990000	33	Q8BFZ9;E9PUH5	Q8BFZ9	Erlin-2	Erlin2
0.357369	-0.831253	1.41647	0.263476	0.227088	-1.43315				12	12	12	28.5	28.5	28.5	55.161	0	108.21	3368200000	139	Q8BG07-2;Q8BG07	Q8BG07-2;Q8BG07	Phospholipase D4	Pld4
0.434437	-0.198193	0.610142	-1.92092	0.279913	0.794622				5	5	5	9.8	9.8	9.8	72.241	0	9.3425	109740000	6	Q8BG51;Q8BG51-2;Q8BG51-3;Q8BG51-4;F7ASU3	Q8BG51;Q8BG51-2;Q8BG51-3;Q8BG51-4	Mitochondrial Rho GTPase 1	Rhot1
0.32715	1.08831	-1.48039	0.774838	-0.931435	0.221528				2	2	2	3.9	3.9	3.9	68.839	0	10.262	92953000	4	Q8BGD9	Q8BGD9	Eukaryotic translation initiation factor 4B	Eif4b
-0.922906	-1.00044	0.0746135	1.11164	-0.535449	1.27254				8	8	8	17.7	17.7	17.7	51.863	0	21.547	249470000	25	Q8BGH2	Q8BGH2	Sorting and assembly machinery component 50 homolog	Samm50
-0.479055	-0.595429	0.184714	-1.34285	0.908573	1.32405				15	15	12	48.4	48.4	44.6	56.891	0	294.04	2635100000	149	Q8BGJ5;Q922I7;Q8CB58;P17225;E9QMW9;F7AXP1;F7DCW4;E9Q0W3;B2RU80	Q8BGJ5;Q922I7;Q8CB58;P17225;E9QMW9	Polypyrimidine tract-binding protein 1	Ptbp1
-0.44548	-0.0830334	-0.0557339	-0.964518	-0.379289	1.92805				32	32	32	48.3	48.3	48.3	106.91	0	323.31	2491300000	152	Q8BGQ7	Q8BGQ7	Alanine--tRNA ligase, cytoplasmic	Aars
0.721181	1.00262	-0.634286	-0.604865	0.895446	-1.38009				3	3	3	54.7	54.7	54.7	10.214	0	11.442	192750000	10	Q8BGS2;Q8BGS2-2	Q8BGS2;Q8BGS2-2	BolA-like protein 2	Bola2
-0.644702	-0.0847941	-1.20352	1.24717	-0.475027	1.16087				2	2	2	10.1	10.1	10.1	36.561	0	17.553	30101000	8	Q8BGU5-2;Q8BGU5	Q8BGU5-2;Q8BGU5	Cyclin-Y	Ccny
0.518224	-1.37203	0.254601	1.51328	-0.65244	-0.261644				7	7	7	10.9	10.9	10.9	74.692	0	15.287	296680000	16	Q8BH24	Q8BH24	Transmembrane 9 superfamily member 4	Tm9sf4
0.780316	-0.452849	-0.285663	1.63955	-0.802913	-0.878436				8	8	8	18.3	18.3	18.3	54.073	0	46.301	663170000	27	Q8BH43;B1AUN0	Q8BH43	Wiskott-Aldrich syndrome protein family member 2	Wasf2
0.100404	-0.533686	-0.290404	1.66841	-1.3063	0.361579				12	12	11	26	26	24.8	74.569	0	52.198	700110000	54	Q8BH59;V9GXX9	Q8BH59	Calcium-binding mitochondrial carrier protein Aralar1	Slc25a12
0.34792	0.485799	-0.104728	0.730976	-1.96122	0.501257				18	18	18	23.9	23.9	23.9	83.206	0	110.08	1810000000	74	Q8BH61;Q3UV95;P49222	Q8BH61	Coagulation factor XIII A chain	F13a1
0.208477	0.603861	0.517348	-1.76325	0.965513	-0.531947				4	4	4	18.9	18.9	18.9	42.906	0	42.136	186320000	14	Q8BH69	Q8BH69	Selenide, water dikinase 1	Sephs1
-0.140601	0.440783	-1.21462	1.72364	-0.482992	-0.326215				7	6	6	29.2	29.2	29.2	26.918	0	44.132	545380000	22	Q8BH80;Q9QY76	Q8BH80;Q9QY76	Vesicle-associated membrane protein-associated protein B	Vapb
-0.794789	0.195042	-1.02653	1.51437	-0.642948	0.754857				10	10	10	39	39	39	31.474	0	65.851	715960000	34	Q8BH95;F6T930	Q8BH95;F6T930	Enoyl-CoA hydratase, mitochondrial	Echs1
-0.500956	-0.33052	-0.122518	-0.469094	2.01388	-0.590791				3	3	3	14.6	14.6	14.6	38.001	0	15.006	74536000	3	Q8BH97	Q8BH97	Reticulocalbin-3	Rcn3
0.413941	-1.03382	0.147124	1.62447	-1.04282	-0.108899				24	24	24	29.4	29.4	29.4	106.91	0	137.41	2539000000	137	Q8BHN3;Q8BHN3-2;Q8BHN3-3	Q8BHN3;Q8BHN3-2;Q8BHN3-3	Neutral alpha-glucosidase AB	Ganab
0.862129	1.04064	0.405353	-0.9314	0.0843941	-1.46112				6	4	4	26	19.2	19.2	37.342	0	19.192	59686000	6	Q8BHZ0	Q8BHZ0	Protein FAM49A	Fam49a
-0.898095	-0.87302	0.34433	-0.401863	0.0543166	1.77433				10	10	10	14.2	14.2	14.2	112.8	0	53.731	284130000	26	Q8BIJ6;E9PWN2;E9PWN3	Q8BIJ6;E9PWN2	Isoleucine--tRNA ligase, mitochondrial	Iars2
-0.376377	-0.149913	-0.494457	1.55288	-1.27561	0.743485				11	11	10	19.1	19.1	18	80.376	0	29.841	340040000	29	Q8BIJ7	Q8BIJ7	RUN and FYVE domain-containing protein 1	Rufy1
0.27436	0.761019	-0.371193	-1.79636	0.97838	0.153795				4	4	4	10.8	10.8	10.8	50.239	0	8.7766	40245000	5	Q8BIW1	Q8BIW1	Protein prune homolog	Prune
-0.323151	-0.98283	0.084131	0.988706	-1.09128	1.32443				12	12	12	19.4	19.4	19.4	93.28	0	30.259	377910000	29	Q8BJ71;Q8BJ71-2	Q8BJ71;Q8BJ71-2	Nuclear pore complex protein Nup93	Nup93
-0.386156	1.37414	0.301422	-1.6429	0.411455	-0.057959				11	11	11	21.7	21.7	21.7	78.178	0	60.068	365580000	21	Q8BJS4-3;Q8BJS4-2;Q8BJS4;E0CY39	Q8BJS4-3;Q8BJS4-2;Q8BJS4	SUN domain-containing protein 2	Sun2
-0.524744	-0.45291	-0.299652	1.18508	-1.18292	1.27515				6	6	6	22.9	22.9	22.9	34.194	0	25.479	276790000	21	Q8BJU0-2;Q8BJU0	Q8BJU0-2;Q8BJU0	Small glutamine-rich tetratricopeptide repeat-containing protein alpha	Sgta
0.051642	0.661929	-0.958164	0.932838	-1.46975	0.781506				10	10	10	22.4	22.4	22.4	64.403	0	30.588	399730000	21	Q8BJW6;Q8BJW6-2;D3YZZ6;D6RFN2;D6RGA6	Q8BJW6;Q8BJW6-2;D3YZZ6	Eukaryotic translation initiation factor 2A;Eukaryotic translation initiation factor 2A, N-terminally processed	Eif2a
1.10017	0.337593	0.308857	-0.0492978	0.18512	-1.88244				10	10	10	30.2	30.2	30.2	55.971	0	84.596	614870000	47	Q8BJY1;F7BA91	Q8BJY1	26S proteasome non-ATPase regulatory subunit 5	Psmd5
-1.28022	-0.472456	0.15127	1.75287	-0.20003	0.0485606				11	11	11	35.5	35.5	35.5	38.117	0	106.82	999360000	60	Q8BK64	Q8BK64	Activator of 90 kDa heat shock protein ATPase homolog 1	Ahsa1
-0.017818	-0.380826	-0.706308	1.48297	-1.21007	0.832048				15	15	15	29.6	29.6	29.6	55.983	0	57.411	1631500000	61	Q8BK67;A2AWQ2	Q8BK67	Protein RCC2	Rcc2
-0.92364	-1.42714	0.936395	-0.099425	0.953937	0.559871				29	29	3	40.1	40.1	1.9	123.59	0	323.31	3097600000	200	Q8BKC5;A3KMD2;Q8BIV3	Q8BKC5	Importin-5	Ipo5
-0.895689	-0.371495	0.115773	1.74032	-0.944148	0.355237				9	9	9	22.7	22.7	22.7	52.149	0	20.276	1456100000	21	Q8BKE6	Q8BKE6	Cytochrome P450 20A1	Cyp20a1
-0.204165	-1.89496	0.376667	0.397467	0.97053	0.354463				3	3	3	6.8	6.8	6.8	53.998	0	8.8017	81745000	11	Q8BKZ9;A2AWH8	Q8BKZ9	Pyruvate dehydrogenase protein X component, mitochondrial	Pdhx
-0.184933	-1.32533	0.0652625	1.39566	-0.76778	0.817125				41	41	41	35.6	35.6	35.6	160.91	0	315.37	2280900000	148	Q8BL66	Q8BL66	Early endosome antigen 1	Eea1
0.126162	-1.23169	0.359134	1.08938	0.851364	-1.19435				6	6	6	12.8	12.8	12.8	77.785	0	15.634	121200000	14	Q8BL80;Q8BL80-2;D3Z1Y5;Q8BL80-3	Q8BL80;Q8BL80-2;D3Z1Y5	Rho GTPase-activating protein 22	Arhgap22
0.480129	-0.753027	0.460698	0.555786	0.932973	-1.67656				6	6	5	36.9	36.9	36.9	17.89	0	64.617	726280000	40	Q8BL97-3;Q8BL97-4;Q8BL97-2;Q8BL97	Q8BL97-3;Q8BL97-4;Q8BL97-2;Q8BL97	Serine/arginine-rich splicing factor 7	Srsf7
-0.818847	-0.0378803	-0.264464	-0.857694	1.87389	0.104999				17	17	17	42.9	42.9	42.9	45.739	0	172.51	2354100000	106	Q8BLF1;Q8BYQ0;D6RGP7	Q8BLF1	Neutral cholesterol ester hydrolase 1	Nceh1
-1.25765	-0.11532	0.386488	1.00683	1.04853	-1.06888				4	4	4	7	7	7	83.14	0	8.6936	98006000	6	Q8BLN5	Q8BLN5	Lanosterol synthase	Lss
-0.298071	-0.576754	-0.540981	1.04348	-1.06438	1.4367				5	5	5	9	9	9	76.429	0	7.6646	133610000	11	Q8BM55;D3Z6S1;Q8BM55-3;Q8BM55-2	Q8BM55;D3Z6S1	Transmembrane protein 214	Tmem214
-0.147189	-0.67749	-0.0644	-0.672516	-0.411601	1.9732				2	2	2	3.6	3.6	3.6	70.046	0.00036258	4.1526	27282000	6	Q8BMC4	Q8BMC4	Nucleolar protein 9	Nop9
-0.860601	-0.0834674	0.784145	0.449376	1.1579	-1.44735				14	14	14	34.5	34.5	34.5	52.901	0	69.102	736640000	51	Q8BMD8;A0A0G2JFB9	Q8BMD8	Calcium-binding mitochondrial carrier protein SCaMC-1	Slc25a24
-0.366134	-0.973348	0.328546	-0.281477	1.84958	-0.557165				14	14	14	33.3	33.3	33.3	67.941	0	57.361	968580000	75	Q8BMF4	Q8BMF4	Dihydrolipoyllysine-residue acetyltransferase component of pyruvate dehydrogenase complex, mitochondrial	Dlat
-0.21092	-0.306388	0.835882	-1.62825	1.22673	0.0829513				27	27	27	31.9	31.9	31.9	134.19	0	153.47	1310100000	71	Q8BMJ2	Q8BMJ2	Leucine--tRNA ligase, cytoplasmic	Lars
-1.38748	-0.0981675	-0.578877	1.26624	-0.236527	1.03481				28	28	28	50.8	50.8	50.8	63.691	0	258.18	2285000000	119	Q8BMK4	Q8BMK4	Cytoskeleton-associated protein 4	Ckap4
-0.761383	-1.10627	0.74496	-0.43711	-0.00556854	1.56537				32	32	32	48	48	48	82.669	0	286.25	4009300000	201	Q8BMS1	Q8BMS1	Trifunctional enzyme subunit alpha, mitochondrial;Long-chain enoyl-CoA hydratase;Long chain 3-hydroxyacyl-CoA dehydrogenase	Hadha
0.488976	0.396405	-0.421994	1.52279	-1.25229	-0.733888				5	5	4	19	19	14.4	37.973	0	12.948	129500000	10	Q8BMS9;A2APB1;A2AVI0	Q8BMS9	Ras association domain-containing protein 2	Rassf2
0.487819	0.000514995	0.84424	-0.725075	0.988348	-1.59585				23	23	23	41.3	41.3	41.3	64.279	0	243.68	2379200000	149	Q8BP47	Q8BP47	Asparagine--tRNA ligase, cytoplasmic	Nars
-1.11073	-0.191817	0.00214766	1.79429	0.193539	-0.687431				7	7	7	34.4	34.4	34.4	17.779	0	33.134	2829800000	80	Q8BP67;F6RSK3	Q8BP67	60S ribosomal protein L24	Rpl24
0.296777	-1.02267	-0.405964	1.04215	1.18747	-1.09777				8	8	8	28.8	28.8	28.8	37.27	0	88.13	299680000	20	Q8BP92	Q8BP92	Reticulocalbin-2	Rcn2
1.7841	0.530309	-0.425323	-0.307993	-0.719538	-0.861553				19	19	16	31.5	31.5	28.9	83.935	0	151.66	1571100000	123	Q8BPU7;Q8BPU7-2;Q8BPU7-4;Q8BPU7-3	Q8BPU7;Q8BPU7-2	Engulfment and cell motility protein 1	Elmo1
0.646108	-2.00725	0.407514	0.269711	0.542954	0.140965				2	2	2	9.8	9.8	9.8	28.093	0	6.4883	70339000	5	Q8BQ47;D3Z0T5	Q8BQ47;D3Z0T5	Protein canopy homolog 4	Cnpy4
-0.0684652	0.408771	-1.00247	1.48199	-1.21332	0.393499				3	3	3	19.8	19.8	19.8	23.578	0	11.541	90951000	7	Q8BR63	Q8BR63	Protein FAM177A1	Fam177a1
0.603161	0.603393	0.906764	-1.02242	0.405741	-1.49663				7	7	7	19.8	19.8	19.8	67.406	0	43.973	246680000	23	Q8BRF7-3;Q8BRF7;Q8BRF7-2	Q8BRF7-3;Q8BRF7;Q8BRF7-2	Sec1 family domain-containing protein 1	Scfd1
-0.0241382	-1.77946	1.31186	0.140467	0.0520972	0.299171				15	15	14	41.1	41.1	39.4	59.584	0	108.32	1275200000	65	Q8BT60;Q9D6C8;A0A0R4J0J1;Q3UYN2;Q1RLL3;Q9Z140;Q8BLR2;Q0VE82;Q9DC53;Q8JZW4	Q8BT60	Copine-3	Cpne3
0.0447521	1.62928	-0.841238	-0.050669	-1.20572	0.423602				4	4	4	2.2	2.2	2.2	285.15	0	11.348	55131000	6	Q8BTI8-3;Q8BTI8-2;Q8BTI8	Q8BTI8-3;Q8BTI8-2;Q8BTI8	Serine/arginine repetitive matrix protein 2	Srrm2
0.591319	-1.91794	0.877189	0.29408	0.305542	-0.150193				2	2	2	3.1	3.1	3.1	71.341	0.0010285	3.3064	100260000	7	Q8BTS3	Q8BTS3		Gbp9
0.80408	-0.0463483	0.410411	0.599803	0.17911	-1.94706				3	3	3	5.7	5.7	5.7	70.56	0.00037147	4.549	42469000	4	Q8BTY8-2;Q8BTY8;Q8BTY8-3	Q8BTY8-2;Q8BTY8	Sec1 family domain-containing protein 2	Scfd2
-0.0274294	0.17151	0.142806	0.728323	-1.90468	0.889474				4	4	4	11.7	11.7	11.7	39.916	0	4.8898	82476000	5	Q8BTZ7	Q8BTZ7	Mannose-1-phosphate guanyltransferase beta	Gmppb
-0.294805	-0.171915	-0.419752	1.27889	-1.41989	1.02747				3	3	3	6.8	6.8	6.8	45.58	0	7.5034	132030000	15	Q8BU14	Q8BU14	Translocation protein SEC62	Sec62
-0.907849	-1.38794	0.844254	1.10127	0.537434	-0.187165				21	21	21	23.4	23.4	23.4	144.27	0	120.27	1154500000	72	Q8BU30;F6Q6R1	Q8BU30	Isoleucine--tRNA ligase, cytoplasmic	Iars
0.267203	1.00035	0.639413	-1.30322	0.603231	-1.20698				10	5	5	55.7	29.5	29.5	20.745	0	33.846	220320000	13	Q8BU31	Q8BU31	Ras-related protein Rap-2c	Rap2c
0.0103449	-1.66674	0.486597	1.30616	0.299066	-0.435435				5	5	5	14.8	14.8	14.8	45.094	0	26.162	107840000	10	Q8BUB4	Q8BUB4	WD repeat and FYVE domain-containing protein 2	Wdfy2
1.43453	1.02677	-0.233009	-0.732055	-0.449553	-1.04669				2	2	2	5.4	5.4	5.4	40.634	0.0043384	2.0826	28934000	5	Q8BUE4;Q8BUE4-2	Q8BUE4;Q8BUE4-2	Apoptosis-inducing factor 2	Aifm2
-1.41901	0.86583	0.836056	0.140446	0.633452	-1.05678				6	6	6	11	11	11	83.217	0	13.643	109350000	8	Q8BUK6;F6W1A2	Q8BUK6	Protein Hook homolog 3	Hook3
0.406638	-1.01638	-0.144494	1.55486	-1.12234	0.321706				7	6	6	19	15.7	15.7	46.886	0	13.607	204990000	21	Q8BV49;E9PVL3;Q504N7;A0A0A6YXV9;E9QL87;A0A0R4J1R5;Q504N7-2	Q8BV49;E9PVL3;Q504N7	Pyrin and HIN domain-containing protein 1;Pyrin and HIN domain-containing protein 1-like	Pyhin1;BC094916
0.131162	0.450468	-1.90343	-0.105117	0.966197	0.460716				2	2	2	0.6	0.6	0.6	343.32	0.0081252	1.8567	34183000	7	Q8BV79;Q8BV79-2	Q8BV79;Q8BV79-2	TPR and ankyrin repeat-containing protein 1	Trank1
-0.0607965	0.026123	1.30791	-1.58693	0.755776	-0.442079				9	9	9	23.8	23.8	23.8	58.25	0	182.56	24568000000	347	Q8BVA0;Q99P91	Q8BVA0;Q99P91	Transmembrane glycoprotein NMB	Gpnmb
0.627461	0.565865	-1.51066	-0.32831	-0.595811	1.24146				4	4	4	21.7	21.7	21.7	27.581	0	6.2253	69941000	8	Q8BVF2;A0A0A6YXV1	Q8BVF2	Phosducin-like protein 3	Pdcl3
-0.336034	-1.67277	0.528989	-0.110855	0.279731	1.31094				3	3	3	6	6	6	98	0	4.8911	58541000	6	Q8BVG4;Q8BVG4-2	Q8BVG4;Q8BVG4-2	Dipeptidyl peptidase 9	Dpp9
-0.231434	-0.928012	-0.68882	0.906486	-0.61206	1.55384				10	10	10	51	51	51	25.57	0	92.35	975200000	59	Q8BVI4;D3YWR7;A0A0G2JGJ1;A0A0G2JGY0;D3Z1A1;D3Z099	Q8BVI4;D3YWR7;A0A0G2JGJ1;A0A0G2JGY0;D3Z1A1	Dihydropteridine reductase	Qdpr
0.71435	-0.405648	-0.114805	1.39144	-0.0445886	-1.54074				3	3	3	7	7	7	50.14	0	5.6251	58504000	9	Q8BVK9	Q8BVK9	Sp110 nuclear body protein	Sp110
-0.466548	1.52527	-1.0731	-0.781866	0.831724	-0.0354799				5	5	5	17	17	17	52.797	0	23.243	102490000	13	Q8BVL3;D3Z7S9;D3Z3J1;H3BKG9	Q8BVL3;D3Z7S9	Sorting nexin-17	Snx17
0.800727	1.39668	-0.837991	-0.439115	0.277947	-1.19825				3	3	3	11.1	11.1	11.1	42.256	0	17.888	90727000	4	Q8BVQ5;A0A140LI84	Q8BVQ5;A0A140LI84	Protein phosphatase methylesterase 1	Ppme1
1.41355	-0.449423	-0.292941	1.08366	-0.876711	-0.878139				6	6	6	15	15	15	49.64	0	18.862	153500000	10	Q8BVW3;Q8BVW3-3;Q8BVW3-2	Q8BVW3;Q8BVW3-3;Q8BVW3-2	Tripartite motif-containing protein 14	Trim14
-0.53667	1.06977	-1.30836	0.941905	-0.77423	0.607584				4	4	4	16.6	16.6	16.6	50.421	0	12.917	96694000	9	Q8BVY0	Q8BVY0		Rsl1d1
-1.22603	-1.27812	0.354426	0.428649	1.05141	0.66966				16	16	16	61	61	61	41.829	0	296.34	2044300000	102	Q8BWT1	Q8BWT1	3-ketoacyl-CoA thiolase, mitochondrial	Acaa2
1.51251	-0.961153	-0.959834	0.679294	-0.564998	0.294177				3	3	3	7.6	7.6	7.6	54.989	0	6.0244	52239000	5	Q8BWW3;Q9CYR6	Q8BWW3;Q9CYR6	Phosphoacetylglucosamine mutase	Pgm3
-0.9587	-0.891269	-0.772696	0.54628	0.695143	1.38124				9	9	9	19.2	19.2	19.2	49.03	0	40.729	613950000	35	Q8BWY3	Q8BWY3	Eukaryotic peptide chain release factor subunit 1	Etf1
0.205883	0.0845194	1.11719	0.376739	0.0999325	-1.88426				3	3	3	3.2	3.2	3.2	107.52	0	5.6435	64462000	7	Q8BWZ3-2;Q8BWZ3	Q8BWZ3-2;Q8BWZ3	N-alpha-acetyltransferase 25, NatB auxiliary subunit	Naa25
-1.01729	-1.36113	1.11364	0.677379	-0.0533643	0.640754				14	14	14	4.8	4.8	4.8	415.3	0	37.538	339370000	20	Q8BX70-3;Q8BX70;Q8BX70-2	Q8BX70-3;Q8BX70;Q8BX70-2	Vacuolar protein sorting-associated protein 13C	Vps13c
0.7694	0.550399	0.452956	-1.39697	0.781072	-1.15686				4	4	4	10.1	10.1	10.1	51.847	0	29.615	318610000	18	Q8BXZ1	Q8BXZ1	Protein disulfide-isomerase TMX3	Tmx3
-0.00635498	-0.65708	0.0486538	-1.49267	1.2957	0.811751				4	4	4	4.3	4.3	4.3	154.84	0	5.2319	32703000	3	Q8BY87-2;Q8BY87	Q8BY87-2;Q8BY87	Ubiquitin carboxyl-terminal hydrolase 47	Usp47
0.508857	-0.844809	-0.171541	1.64695	-1.13379	-0.005664				8	8	8	9.7	9.7	9.7	133.32	0	32.341	187010000	20	Q8BYA0;F6UI15	Q8BYA0	Tubulin-specific chaperone D	Tbcd
-0.237379	0.790862	0.336761	-0.705664	1.26598	-1.45056				3	3	3	8.2	8.2	8.2	46.379	0	31.937	83310000	5	Q8BYB9	Q8BYB9	Protein O-glucosyltransferase 1	Poglut1
0.797231	0.937995	-0.477054	0.655269	-1.66277	-0.250676				6	6	6	7.2	7.2	7.2	105.33	0	16.315	206330000	22	Q8BYC6;A0A0R4J1T3;Q3V3K3;F6RXB5	Q8BYC6;A0A0R4J1T3;Q3V3K3	Serine/threonine-protein kinase TAO3	Taok3
0.839659	0.43955	0.632883	-1.16427	0.642475	-1.3903				5	5	5	15.1	15.1	15.1	60.253	0	25.251	202680000	6	Q8BYI6;Q8BYI6-2;Q8BYI6-3	Q8BYI6;Q8BYI6-2	Lysophosphatidylcholine acyltransferase 2	Lpcat2
0.208542	-1.35748	-0.785351	0.275244	0.106677	1.55237				11	11	11	30.6	30.6	30.6	62.873	0	82.85	481310000	37	Q8BYW1-2;Q8BYW1-3;Q8BYW1	Q8BYW1-2;Q8BYW1-3;Q8BYW1	Rho GTPase-activating protein 25	Arhgap25
0.907788	0.923799	-1.69291	-0.528385	-0.0303664	0.420073				4	4	4	9	9	9	72.132	0	16.585	95973000	6	Q8BZ00	Q8BZ00	Sodium/hydrogen exchanger 9	Slc9a9
-0.801166	-0.119048	0.274482	1.85391	-0.378486	-0.829692				5	5	5	6.7	6.7	6.7	102.94	0	28.118	307020000	28	Q8C052	Q8C052	Microtubule-associated protein 1S;MAP1S heavy chain;MAP1S light chain	Map1s
0.700504	0.0966545	0.247972	0.268843	0.666441	-1.98042				5	5	5	9.4	9.4	9.4	81.617	0	23.139	63594000	9	Q8C079-4;Q8C079-3;Q8C079;Q8C079-2	Q8C079-4;Q8C079-3;Q8C079	Striatin-interacting protein 1	Strip1
-1.61625	-0.189157	0.0325135	1.48886	-0.0746163	0.358646				10	10	10	31.1	31.1	31.1	57.598	0	100.4	602710000	57	Q8C0C7;E9PWY9;D6RIJ2	Q8C0C7;E9PWY9	Phenylalanine--tRNA ligase alpha subunit	Farsa
1.90839	-0.213814	0.136325	-0.337882	-0.926839	-0.566178				4	4	4	14.6	14.6	14.6	39.124	0	11.387	177530000	14	Q8C0E2;Q8C0E2-2	Q8C0E2	Vacuolar protein sorting-associated protein 26B	Vps26b
-2.00061	0.751668	0.394454	0.35755	0.135202	0.361733				2	2	2	5.2	5.2	5.2	55.446	0	8.3339	82805000	9	Q8C0L6;Q3TXR6	Q8C0L6;Q3TXR6	Peroxisomal N(1)-acetyl-spermine/spermidine oxidase	Paox
0.289596	-1.25707	1.00605	1.1861	-0.901334	-0.323343				12	12	12	12.4	12.4	12.4	117.3	0	47.804	594840000	30	Q8C129	Q8C129	Leucyl-cystinyl aminopeptidase	Lnpep
0.332614	-0.375636	0.381398	1.62838	-1.0759	-0.890852				11	11	11	6.7	6.7	6.7	238.98	0	25.704	264350000	18	Q8C147;Q8C147-2	Q8C147;Q8C147-2	Dedicator of cytokinesis protein 8	Dock8
-0.954122	-1.18163	0.160291	1.51972	-0.128715	0.584456				7	7	7	14	14	14	58.886	0	50.47	347730000	29	Q8C166;B7ZCP4;B7ZCP7;F6R587;B7ZCP6;E9Q806;A3KGK7;V9GWY2;V9GXM6;B7ZCP5	Q8C166;B7ZCP4	Copine-1	Cpne1
0.0949494	-0.98834	0.895649	1.06574	0.333725	-1.40172				2	2	2	4.6	4.6	4.6	55.504	0	7.2068	77420000	10	Q8C1Y8	Q8C1Y8	Vacuolar fusion protein CCZ1 homolog	Ccz1
-0.810979	-1.13628	-0.38079	1.37567	-0.0530456	1.00543				11	11	11	11.7	11.7	11.7	134.11	0	49.542	369540000	26	Q8C2E7;Q8C2E7-2	Q8C2E7	WASH complex subunit strumpellin	Kiaa0196
-0.756088	0.303789	-1.33377	0.753849	-0.337139	1.36936				5	5	5	9	9	9	69.448	0	18.468	124140000	8	Q8C2Q3;E9QL13;Q8C2Q3-2;J3QN51;J3QPT3;B0LM42;F7BGR7	Q8C2Q3;E9QL13;Q8C2Q3-2	RNA-binding protein 14	Rbm14
-0.408162	1.07568	-1.55567	0.327569	-0.423906	0.984491				11	11	2	38.3	38.3	7.7	30.255	0	60.969	1416000000	52	Q8C2Q8;Q3UD06;Q91VR2;A2AKV1;A2AKV2;A2AKV3;A2AKV0	Q8C2Q8;Q3UD06;Q91VR2;A2AKV1;A2AKV2;A2AKV3	ATP synthase subunit gamma;ATP synthase subunit gamma, mitochondrial	Atp5c1
-0.115945	-1.48686	1.1672	1.02683	-0.599172	0.00794048				30	30	30	20	20	20	211.7	0	156.87	1893400000	104	Q8C3J5;Q5SRI3;D6RGU3;Q3TMS1	Q8C3J5;Q5SRI3	Dedicator of cytokinesis protein 2	Dock2
0.465207	0.83887	0.664849	-1.83294	-0.434694	0.298708				2	2	2	9.2	9.2	9.2	55.262	0	18.758	61885000	5	Q8C522	Q8C522	Endonuclease domain-containing 1 protein	Endod1
0.459605	-1.16176	0.698251	-1.15643	1.2661	-0.105774				4	4	4	15.2	15.2	15.2	40.965	0	18.724	169150000	9	Q8C570;A2ASC6	Q8C570;A2ASC6	mRNA export factor	Rae1
0.912823	0.326382	0.186501	-1.94896	0.473894	0.0493567				3	3	3	18.6	18.6	18.6	24.54	0	15.56	166440000	7	Q8C5G6;Q9QZ06;A9JEI5	Q8C5G6;Q9QZ06;A9JEI5	Toll-interacting protein	Tollip
1.26696	0.18142	0.390472	-0.758291	0.472288	-1.55285				19	19	17	33.4	33.4	29.8	85.546	0	172.62	1097600000	78	Q8C605;Q9WUA3;Q9WUA3-2;F6YL81;D3YUA3	Q8C605;Q9WUA3;Q9WUA3-2	6-phosphofructokinase;ATP-dependent 6-phosphofructokinase, platelet type	Pfkp
0.527455	0.471555	0.535896	-2.0178	0.351316	0.131575				4	4	4	8.9	8.9	8.9	82.043	0	12.377	117710000	13	Q8C754;G3UY33;Q8C754-2	Q8C754;G3UY33;Q8C754-2	Vacuolar protein sorting-associated protein 52 homolog	Vps52
0.453946	0.901792	0.264631	-0.579698	0.711153	-1.75182				2	2	2	5.2	5.2	5.2	67.789	0	8.1962	64285000	7	Q8C788;Q91ZR2	Q8C788;Q91ZR2	Sorting nexin;Sorting nexin-18	Snx18
-1.27883	-0.719352	-0.212398	1.59	0.108625	0.511957				11	11	11	13.3	13.3	13.3	117.96	0	31.285	237490000	20	Q8C7R4;D3Z061	Q8C7R4;D3Z061	Ubiquitin-like modifier-activating enzyme 6	Uba6
-0.442814	0.12414	-0.66174	1.6531	-1.17049	0.497808				10	10	10	13.6	13.6	13.6	111.56	0	29.255	264500000	20	Z4YJW0;Q8C7X2-2;Q8C7X2;Q8C7X2-3	Z4YJW0;Q8C7X2-2;Q8C7X2	ER membrane protein complex subunit 1	Emc1
1.29208	-0.104129	0.0446963	0.928685	-1.32518	-0.836151				16	16	16	52.5	52.5	52.5	26.8	0	186.79	4322200000	136	Q8C845;Q9D8Y0;Q9D4J1	Q8C845;Q9D8Y0	EF-hand domain-containing protein D2	Efhd2
0.906059	1.03292	-0.943237	-1.21946	0.707816	-0.484101				3	3	3	6.4	6.4	6.4	70.279	0.0023041	2.7617	132670000	3	Q8CAA7;E0CX81	Q8CAA7	Glucose 1,6-bisphosphate synthase	Pgm2l1
0.0505148	-1.33036	-0.275132	1.76311	3.19396e-05	-0.208169				25	25	25	42.1	42.1	42.1	82.928	0	214.16	1517900000	119	Q8CAQ8-2;Q8CAQ8;Q8CAQ8-5;E9Q800;Q8CAQ8-3;E9QAY6;A0A0U1RP81;A0A0U1RQ14;Q3TZK4;E9PVS5;Q8CAQ8-4	Q8CAQ8-2;Q8CAQ8;Q8CAQ8-5;E9Q800;Q8CAQ8-3;E9QAY6;A0A0U1RP81	MICOS complex subunit Mic60	Immt
1.63632	0.751555	-1.06514	-0.591221	-0.310929	-0.420585				6	6	6	11.8	11.8	11.8	75.738	0	18.058	144550000	14	Q8CAS9-3;Q8CAS9-2;Q8CAS9;H7BWY5	Q8CAS9-3;Q8CAS9-2;Q8CAS9;H7BWY5	Poly [ADP-ribose] polymerase 9	Parp9
0.578813	0.730815	0.542757	-1.1225	0.70975	-1.43963				7	7	7	40.8	40.8	40.8	41.297	0	30.199	247170000	22	Q8CAY6;G3XA25;F2Z459;Q80X81	Q8CAY6;G3XA25;F2Z459;Q80X81	Acetyl-CoA acetyltransferase, cytosolic	Acat2;Acat3
0.468914	0.730075	1.35528	-1.06706	-1.03153	-0.455673				3	2	2	11.6	6.6	6.6	34.664	0.0022816	2.6032	29865000	5	Q8CB96-2;Q8CB96;Q8CB96-3	Q8CB96-2;Q8CB96	Ras association domain-containing protein 4	Rassf4
-1.54199	1.11141	-0.268761	-0.547457	0.968251	0.278542				4	4	4	18.7	18.7	18.7	52.241	0	25.69	103390000	9	Q8CBY8-2;Q8CBY8	Q8CBY8-2;Q8CBY8	Dynactin subunit 4	Dctn4
-0.615114	0.482137	0.672313	-1.77975	0.633134	0.607282				5	5	5	15	15	15	55.429	0	20.866	107390000	8	Q8CCF0;Q8CCF0-2	Q8CCF0;Q8CCF0-2	U4/U6 small nuclear ribonucleoprotein Prp31	Prpf31
1.09351	-0.641959	1.43281	-0.567271	-0.384644	-0.93244				8	8	8	30	30	30	38.195	0	59.731	498490000	33	Q8CCH2;D6RE41	Q8CCH2	NHL repeat-containing protein 3	Nhlrc3
-1.12809	-0.849671	0.626225	1.59596	-0.25703	0.012613				5	5	5	10	10	10	80.219	0	30.19	167050000	13	Q8CCJ3-1;Q8CCJ3;Q8CCJ3-2	Q8CCJ3-1;Q8CCJ3	E3 UFM1-protein ligase 1	Ufl1
0.351811	-0.723251	-0.752339	-0.92554	0.380205	1.66911				9	9	9	38.8	38.8	38.8	32.237	0	74.676	455680000	34	Q8CDN6	Q8CDN6	Thioredoxin-like protein 1	Txnl1
0.565983	1.04331	0.265986	-0.492618	0.386133	-1.7688				3	3	3	16.7	16.7	16.7	28.264	0	8.946	95229000	3	Q8CEB6;Q9DCT1	Q8CEB6;Q9DCT1	1,5-anhydro-D-fructose reductase	Akr1e1;Akr1e2
-1.55604	0.234352	1.14254	0.857002	-0.69545	0.0175918				3	3	3	6.8	6.8	6.8	54.616	0	6.5071	75046000	3	Q8CF89	Q8CF89	TGF-beta-activated kinase 1 and MAP3K7-binding protein 1	Tab1
0.457211	0.478065	0.350962	-0.950516	1.15112	-1.48684				4	4	4	6.5	6.5	6.5	133.91	0	12.93	84776000	4	Q8CFI7	Q8CFI7	DNA-directed RNA polymerase II subunit RPB2	Polr2b
-0.461431	-0.630359	0.181348	0.9913	-1.33868	1.25782				33	33	28	37.8	37.8	33	125.21	0	315.24	3187400000	161	Q8CG29;G3V011;P70248;G3UZR3	Q8CG29;G3V011;P70248	Unconventional myosin-If	Myo1f
-0.0859855	0.950712	-1.58885	1.06122	0.268097	-0.605192				3	3	3	11.1	11.1	11.1	39.414	0	8.7135	64069000	4	Q8CG72;Q8CG72-2	Q8CG72;Q8CG72-2	Poly(ADP-ribose) glycohydrolase ARH3	Adprhl2
0.621679	0.822233	-1.20405	0.361338	0.742575	-1.34378				4	4	4	17.2	17.2	17.2	40.612	0	22.945	132070000	5	Q8CG76	Q8CG76	Aflatoxin B1 aldehyde reductase member 2	Akr7a2
0.369398	0.58871	0.575273	-1.99213	0.466243	-0.00749313				32	32	32	25.5	25.5	25.5	170.08	0	267.81	1920400000	118	Q8CGC7;A0A0A6YWA4;A0A0A6YWH3	Q8CGC7	Bifunctional glutamate/proline--tRNA ligase;Glutamate--tRNA ligase;Proline--tRNA ligase	Eprs
1.20851	-0.471597	-0.176545	0.196529	0.838279	-1.59518				8	8	8	8.6	8.6	8.6	121.58	0	22.872	161390000	25	Q8CGF7-2;Q8CGF7;Q8CGF7-3	Q8CGF7-2;Q8CGF7;Q8CGF7-3	Transcription elongation regulator 1	Tcerg1
0.116152	-1.39989	0.796738	1.34432	-0.758307	-0.099004				15	15	15	20.7	20.7	20.7	105.84	0	59.037	464590000	40	Q8CGK3	Q8CGK3	Lon protease homolog, mitochondrial	Lonp1
-0.0669709	-0.332209	0.336507	1.54052	-1.54723	0.0693835				4	4	4	4.2	4.2	4.2	115.73	0	7.828	61221000	8	Q8CGY8-2;Q8CGY8	Q8CGY8-2;Q8CGY8	UDP-N-acetylglucosamine--peptide N-acetylglucosaminyltransferase 110 kDa subunit	Ogt
1.08887	-0.933625	-0.466292	-0.839335	1.39954	-0.249158				3	3	3	3.5	3.5	3.5	124.74	0	9.8339	94460000	9	Q8CH18-3;Q8CH18	Q8CH18-3;Q8CH18	Cell division cycle and apoptosis regulator protein 1	Ccar1
0.681876	1.08687	-1.02141	-0.322854	0.816389	-1.24087				2	2	2	8.7	8.7	8.7	53.435	0	10.859	79844000	6	Q8CHK3	Q8CHK3	Lysophospholipid acyltransferase 7	Mboat7
0.949327	0.497651	-1.68234	0.2417	-0.696862	0.690523				7	7	7	29.6	29.6	29.6	34.54	0	29.235	240110000	17	Q8CHP8	Q8CHP8	Phosphoglycolate phosphatase	Pgp
-1.55825	-0.921296	0.608719	0.858747	0.732899	0.279182				4	4	4	10.5	10.5	10.5	61.84	0	25.533	164360000	8	Q8CHT0	Q8CHT0	Delta-1-pyrroline-5-carboxylate dehydrogenase, mitochondrial	Aldh4a1
-0.623692	-0.37084	-0.700004	0.441588	-0.598994	1.85194				3	3	3	3.5	3.5	3.5	80.085	0.0003723	4.565	34409000	7	Q8CHW4	Q8CHW4	Translation initiation factor eIF-2B subunit epsilon	Eif2b5
-1.07806	0.19295	-1.13002	1.26496	-0.191531	0.941702				9	9	9	19.8	19.8	19.8	63.299	0	41.487	559120000	36	Q8CI51;D9J2Z9;D9J300;D9J301;D9J302;Q8CI51-2;Q9CRA2;D9J303;F8WJI6;E9Q8P5;Q8CI51-3;A0A0G2JGZ5;A0A0G2JEJ0	Q8CI51;D9J2Z9;D9J300;D9J301;D9J302;Q8CI51-2;Q9CRA2;D9J303;F8WJI6;E9Q8P5;Q8CI51-3	PDZ and LIM domain protein 5	Pdlim5
0.640176	0.217745	0.793307	-1.96561	0.171263	0.143118				6	6	6	7.5	7.5	7.5	107.17	0	16.071	60390000	4	Q8CI71-2;Q8CI71-3;Q8CI71	Q8CI71-2;Q8CI71-3;Q8CI71	Coiled-coil domain-containing protein 132	Ccdc132
0.982519	0.423674	1.23165	-0.974863	-0.781068	-0.881912				21	21	19	30.7	30.7	28.4	96.729	0	137.18	1241000000	86	Q8CI94;Q9WUB3;E9PUM3	Q8CI94	Glycogen phosphorylase, brain form	Pygb
-0.169453	-0.919973	0.169042	1.7069	-1.05415	0.267629				25	25	24	24.8	24.8	24.3	147.59	0	164.36	1155700000	97	Q8CIH5;E9PXZ8;Q9QZE2-2;Q9QZE2	Q8CIH5	1-phosphatidylinositol 4,5-bisphosphate phosphodiesterase gamma-2	Plcg2
0.00683591	0.982207	-0.98422	0.98386	0.402822	-1.3915				17	17	12	39.1	39.1	25.8	57.93	0	104.36	1158000000	65	Q8CIN4;Q61036-2;Q61036;A3KGC3;A3KGC4;A3KGC5;A0A0U1RQ87;S4R2K7	Q8CIN4	Serine/threonine-protein kinase PAK 2;PAK-2p27;PAK-2p34	Pak2
0.615955	0.436717	0.814237	-0.871584	0.62303	-1.61835				7	7	7	11.2	11.2	11.2	97.303	0	16.816	141180000	6	Q8CJG0;H3BJ70;Q8CJG1;Q8CJF9;Q8CJF8-2;Q8CJF8	Q8CJG0	Protein argonaute-2	Ago2
-1.48717	0.133252	-0.3552	0.191761	-0.0946898	1.61204				5	5	5	11	11	11	57.568	0	9.6981	99638000	11	Q8JZK9;P54869	Q8JZK9	Hydroxymethylglutaryl-CoA synthase, cytoplasmic	Hmgcs1
0.407697	0.143813	0.722229	-1.99743	0.503103	0.220585				3	3	3	7.2	7.2	7.2	60.576	0.0003635	4.1925	837220000	12	Q8JZM7	Q8JZM7	Parafibromin	Cdc73
-1.00705	1.07129	-0.636584	1.43412	-0.381227	-0.480549				7	7	7	15.7	15.7	15.7	68.721	0	29.859	344530000	16	Q8JZN5;A0A0G2JF25;A0A0G2JDY4	Q8JZN5	Acyl-CoA dehydrogenase family member 9, mitochondrial	Acad9
-0.704361	-0.255386	1.6787	0.738453	-0.647194	-0.810213				8	8	8	12.7	12.7	12.7	89.518	0	16.593	481390000	20	Q8JZQ2;S4R1J9;S4R2T7;Q8C8R3;Q8C8R3-2;Q8C8R3-4	Q8JZQ2	AFG3-like protein 2	Afg3l2
-0.459566	-1.19866	0.326293	1.52079	-0.770784	0.581934				20	20	20	28	28	28	91.369	0	146.49	1650000000	90	Q8JZQ9;A0A0G2JG48	Q8JZQ9	Eukaryotic translation initiation factor 3 subunit B	Eif3b
-0.36339	-0.654026	-0.511683	1.89069	-0.699597	0.33801				6	6	6	18	18	18	33.931	0	12.959	254060000	17	Q8JZU2;F6VVY4	Q8JZU2;F6VVY4		Slc25a1
0.249245	-0.341214	-0.553593	1.92177	-0.699024	-0.577186				10	10	10	37.7	37.7	37.7	43.5	0	83.823	1031900000	61	Q8JZV7;F6UP77;F7CUP3	Q8JZV7	Putative N-acetylglucosamine-6-phosphate deacetylase	Amdhd2
0.495882	-0.693451	-0.884871	1.08016	-1.0767	1.07898				4	3	3	5.7	4.5	4.5	105.83	0	5.3994	103030000	6	Q8K019-2;Q8K019;A0A087WRN1;A0A087WQA0;F8WI22;Q8K019-3	Q8K019-2;Q8K019;A0A087WRN1;A0A087WQA0;F8WI22;Q8K019-3	Bcl-2-associated transcription factor 1	Bclaf1
-0.645823	0.404213	0.555639	-1.74967	0.620521	0.815116				4	4	4	10.1	10.1	10.1	56.775	0	9.0347	56751000	5	Q8K0C4	Q8K0C4	Lanosterol 14-alpha demethylase	Cyp51a1
0.205601	0.424308	0.439588	0.470473	0.490444	-2.03041				5	5	5	10.5	10.5	10.5	83.549	0	10.143	67105000	7	Q8K0D5	Q8K0D5	Elongation factor G, mitochondrial	Gfm1
-0.236204	-0.852048	0.56153	0.548414	-1.35284	1.33115				6	6	6	12.1	12.1	12.1	74.929	0	14.993	233290000	16	Q8K0Q5	Q8K0Q5	Rho GTPase-activating protein 18	Arhgap18
-0.181787	0.174543	-1.18564	1.43337	-0.970916	0.730423				18	18	18	50.7	50.7	50.7	53.872	0	121.91	1246500000	64	Q8K124	Q8K124	Pleckstrin homology domain-containing family O member 2	Plekho2
-0.969969	-0.897434	-0.74703	1.19985	0.34983	1.06476				2	2	2	7.3	7.3	7.3	37.798	0	6.2759	58298000	8	Q8K157	Q8K157	Aldose 1-epimerase	Galm
-0.141308	1.57132	-0.293389	0.723322	-0.636718	-1.22323				12	12	12	37.5	37.5	37.5	35.015	0	161.86	3177900000	120	Q8K183;D3Z7R1	Q8K183;D3Z7R1	Pyridoxal kinase	Pdxk
1.06601	1.28167	-0.830567	-0.312623	-1.19721	-0.00729232				4	4	4	13.6	13.6	13.6	50.08	0	4.6981	147360000	11	Q8K1I7;F6RQI2;F6QWW7	Q8K1I7	WAS/WASL-interacting protein family member 1	Wipf1
0.530758	0.20802	0.572974	0.0732207	0.607954	-1.99293				5	5	5	14.3	14.3	14.3	49.895	0	12.655	78234000	7	Q8K1J6;A0A0N4SUW4;Q8K1J6-2;A0A0N4SV41	Q8K1J6;A0A0N4SUW4;Q8K1J6-2	CCA tRNA nucleotidyltransferase 1, mitochondrial	Trnt1
-0.283911	-0.741264	0.272405	-1.39824	1.19211	0.958901				2	2	2	3.2	3.2	3.2	85.682	0	8.403	41472000	11	Q8K1R3;Q8K1R3-2	Q8K1R3;Q8K1R3-2	Polyribonucleotide nucleotidyltransferase 1, mitochondrial	Pnpt1
1.41121	0.798743	-1.08268	-0.671571	0.339369	-0.795062				2	2	2	2.8	2.8	2.8	107.14	0	8.7685	53930000	3	Q8K1R7	Q8K1R7	Serine/threonine-protein kinase Nek9	Nek9
0.6056	-0.436045	0.892605	1.01989	-1.50939	-0.572664				12	12	12	12.6	12.6	12.6	128.9	0	109.46	963430000	62	Q8K1X4	Q8K1X4		Nckap1l
0.467754	-0.251975	-1.87509	0.266097	0.979808	0.41341				3	3	3	4.4	4.4	4.4	79.864	0	5.2769	42469000	9	Q8K268	Q8K268	ATP-binding cassette sub-family F member 3	Abcf3
-0.611787	-0.312653	0.372506	0.205191	1.63744	-1.29069				13	13	13	30.6	30.6	30.6	71.06	0	88.199	559500000	59	Q8K297	Q8K297	Procollagen galactosyltransferase 1	Colgalt1
-0.474922	0.58794	-0.942033	1.74453	-0.65638	-0.259129				20	20	20	43.7	43.7	43.7	72.585	0	245.81	2503000000	110	Q8K2B3	Q8K2B3	Succinate dehydrogenase [ubiquinone] flavoprotein subunit, mitochondrial	Sdha
0.68723	-1.65235	-0.240199	0.79372	0.921715	-0.510121				3	3	3	15.2	15.2	15.2	21.85	0	10.534	160200000	15	Q8K2Q0	Q8K2Q0	COMM domain-containing protein 9	Commd9
0.0572649	1.17677	-1.2055	1.17065	-0.785676	-0.413514				4	4	4	12.4	12.4	12.4	46.201	0	16.904	168710000	12	Q8K2Q7;A0A0A6YWK4;Q8K2Q7-2	Q8K2Q7	BRO1 domain-containing protein BROX	Brox
-0.41767	0.945397	-1.08882	0.790722	-1.1382	0.908573				4	4	4	19.5	19.5	19.5	30.953	0	14.517	118810000	10	Q8K354	Q8K354	Carbonyl reductase [NADPH] 3	Cbr3
0.213829	0.368471	0.357277	-2.0248	0.509516	0.575707				3	3	3	23.2	23.2	23.2	21.536	0	38.412	110620000	10	Q8K3C3;B1AS03;B1AS04	Q8K3C3	Protein LZIC	Lzic
0.477982	0.559199	0.291385	0.39104	-2.0308	0.3112				3	3	3	7.1	7.1	7.1	79.327	0	8.8055	91741000	6	Q8K3H0	Q8K3H0	DCC-interacting protein 13-alpha	Appl1
-0.692979	0.576155	0.187622	-1.6859	0.862612	0.752495				2	2	2	4.1	4.1	4.1	80.564	0	5.9568	54126000	2	Q8K3X4	Q8K3X4	Interferon regulatory factor 2-binding protein-like	Irf2bpl
-0.516298	-0.891302	-0.013523	1.50252	-0.956655	0.875256				13	13	13	19.5	19.5	19.5	117.21	0	52.646	453570000	36	Q8K411-2;Q8K411;Q8K411-3	Q8K411-2;Q8K411;Q8K411-3	Presequence protease, mitochondrial	Pitrm1
-0.014499	0.736806	0.544081	-1.14	1.13123	-1.25762				3	3	3	12.4	12.4	12.4	30.972	0	25.485	249820000	20	Q8K4Z3	Q8K4Z3	NAD(P)H-hydrate epimerase	Apoa1bp
0.412641	-1.53513	0.50589	0.770877	-0.974647	0.820366				10	10	10	18.8	18.8	18.8	88.544	0	38.054	453000000	35	Q8K4Z5	Q8K4Z5	Splicing factor 3A subunit 1	Sf3a1
0.383861	-0.990419	0.565244	1.2756	-1.37982	0.14553				14	14	14	44.1	44.1	44.1	44.816	0	160.65	1721900000	72	Q8QZT1	Q8QZT1	Acetyl-CoA acetyltransferase, mitochondrial	Acat1
-0.885419	-1.3611	0.859231	1.24692	0.2441	-0.103735				5	5	5	15.2	15.2	15.2	53.113	0	26.062	168930000	17	Q8QZW8;B1AW40;Q811M1	Q8QZW8		Arhgap9
-0.115631	-0.530774	0.180567	1.29175	-1.56678	0.740868				15	15	15	27.1	27.1	27.1	66.612	0	151.34	1030600000	57	Q8QZY1	Q8QZY1	Eukaryotic translation initiation factor 3 subunit L	Eif3l
0.50393	-0.319703	-0.39935	-0.398933	1.7452	-1.13115				2	2	2	10.3	10.3	10.3	19.556	0.00037355	4.6212	32048000	4	Q8QZZ7;D3YXX8;A0A0J9YVB8;D3Z5E8;G3X9K8	Q8QZZ7;D3YXX8;A0A0J9YVB8;D3Z5E8;G3X9K8	EKC/KEOPS complex subunit Tprkb	Tprkb
-0.254039	0.781627	-0.191078	-0.162668	1.37021	-1.54405				4	4	4	29.4	29.4	29.4	35.377	0	76.593	301000000	22	Q8R010;Q8R3V2	Q8R010;Q8R3V2	Aminoacyl tRNA synthase complex-interacting multifunctional protein 2	Aimp2
0.0735608	-1.99553	0.327712	0.651603	0.605768	0.33689				9	9	9	25.1	25.1	25.1	52.511	0	60.263	422490000	36	Q8R016;E9PY26;E9Q6V3;E9PZH4;E9QA53	Q8R016;E9PY26	Bleomycin hydrolase	Blmh
0.14433	0.0251949	-1.29687	1.3008	-0.978222	0.804773				10	10	3	16.4	16.4	7.6	68.526	0	47.159	411140000	29	Q8R050-2;Q8R050;F7CE88	Q8R050-2;Q8R050	Eukaryotic peptide chain release factor GTP-binding subunit ERF3A	Gspt1
0.457525	-1.67744	0.439455	-0.323293	1.28335	-0.179601				3	3	3	4.7	4.7	4.7	128.62	0	10.169	48244000	6	Q8R0G9	Q8R0G9	Nuclear pore complex protein Nup133	Nup133
0.565952	-0.187295	0.925396	-1.88947	0.139709	0.445707				8	8	7	18.1	18.1	17	69.971	0	88.242	420570000	27	Q8R0H9;A2A9W5;S4R2D2;A2A9W7;Q8BMI3	Q8R0H9	ADP-ribosylation factor-binding protein GGA1	Gga1
-0.301287	1.68632	-0.303243	0.191806	0.113454	-1.38705				2	2	2	8.1	8.1	8.1	26.438	0	5.7159	138230000	12	Q8R0J2;Q9R0Q9;E9PVP3;Q5F2B1;F6XX36	Q8R0J2;Q9R0Q9;E9PVP3;Q5F2B1;F6XX36	Mannose-P-dolichol utilization defect 1 protein	Mpdu1
0.0032467	-0.117134	-1.00172	1.9122	-0.331107	-0.465484				18	18	18	36.1	36.1	36.1	63.676	0	116.06	2873100000	131	Q8R0X7;D6REF7;D3YZT4;D3YY13;D3Z1Z3	Q8R0X7;D6REF7	Sphingosine-1-phosphate lyase 1	Sgpl1
0.437121	-1.93134	0.116374	0.537326	-0.0398218	0.880341				8	8	8	12	12	12	98.708	0	24.33	134510000	9	Q8R0Y6;A0A0N4SW56;A0A0N4SVT2	Q8R0Y6;A0A0N4SW56	Cytosolic 10-formyltetrahydrofolate dehydrogenase	Aldh1l1
-0.00635659	-0.383532	-1.52833	0.884884	1.29131	-0.257973				6	6	6	23	23	23	32.851	0	15.047	184500000	14	Q8R164	Q8R164	Valacyclovir hydrolase	Bphl
0.395453	-0.481771	-0.201935	1.69361	-1.30056	-0.104792				22	22	22	26.2	26.2	26.2	105.53	0	150.26	2135900000	116	Q8R1B4;M0QWV3	Q8R1B4	Eukaryotic translation initiation factor 3 subunit C	Eif3c
-0.447706	-1.80352	0.125531	0.589167	0.726198	0.81033				27	27	27	44.9	44.9	44.9	84.818	0	300.09	3769400000	172	Q8R1F1;A2ARS6	Q8R1F1	Niban-like protein 1	Fam129b
-0.483516	0.829352	-0.17586	1.47693	-1.32843	-0.318476				5	4	4	22.5	15	15	26.022	0	34.698	193650000	10	Q8R1V4;Q5SVW9	Q8R1V4;Q5SVW9	Transmembrane emp24 domain-containing protein 4	Tmed4
1.32521	0.626883	0.133767	-1.15417	0.264506	-1.1962				3	3	3	15.1	15.1	15.1	35.307	0	33.89	100780000	8	Q8R242-2;Q8R242	Q8R242-2;Q8R242	Di-N-acetylchitobiase	Ctbs
-1.29722	0.982854	0.634085	0.346433	0.563377	-1.22953				3	3	3	23	23	23	17.156	0	17.811	107890000	9	Q8R2K3;Q9CYR0;D3Z3Y3	Q8R2K3;Q9CYR0	Single-stranded DNA-binding protein;Single-stranded DNA-binding protein, mitochondrial	Ssbp1
-0.488233	1.0332	-0.207557	-1.58171	0.189068	1.05523				4	4	4	29.8	29.8	29.8	19.526	0	34.009	139790000	15	Q8R2Y8	Q8R2Y8	Peptidyl-tRNA hydrolase 2, mitochondrial	Ptrh2
-0.481814	-1.46392	1.09801	0.756516	0.694712	-0.603509				6	6	6	7.2	7.2	7.2	110.22	0	24.741	201120000	20	Q8R307	Q8R307	Vacuolar protein sorting-associated protein 18 homolog	Vps18
1.41657	-0.607899	-0.287013	0.63618	-1.43518	0.277341				5	2	2	13.9	5.8	5.8	58.677	0	19.872	127330000	8	Q8R317-2;Q8R317;Q99NB8	Q8R317-2;Q8R317	Ubiquilin-1	Ubqln1
-0.0279131	-0.905752	0.770402	-1.10888	-0.243284	1.51543				3	3	3	10.9	10.9	10.9	53.022	0	32.559	155360000	14	Q8R326-2;Q8R326;F7D909	Q8R326-2;Q8R326;F7D909	Paraspeckle component 1	Pspc1
-1.55155	-0.545944	0.579882	1.39428	0.119769	0.0035658				4	4	4	8.7	8.7	8.7	75.435	0	10.8	88962000	8	Q8R3N6	Q8R3N6	THO complex subunit 1	Thoc1
-1.12655	1.23154	0.0680641	-1.00635	-0.235127	1.06842				2	2	2	22.7	22.7	22.7	13.373	0	9.1744	30958000	4	Q8R404	Q8R404	Protein QIL1	Qil1
-0.167193	-0.328962	-0.247504	-1.50676	1.12929	1.12113				2	2	2	3.4	3.4	3.4	95.709	0.00035817	3.9363	23406000	3	Q8R4B8-4;Q8R4B8-3;Q8R4B8-2;Q8R4B8	Q8R4B8-4;Q8R4B8-3;Q8R4B8-2;Q8R4B8	NACHT, LRR and PYD domains-containing protein 3	Nlrp3
0.779247	0.211503	-0.116886	1.24549	-1.57799	-0.541366				10	10	10	19.7	19.7	19.7	73.327	0	61.43	340830000	27	Q8R550-2;Q8R550;Q8R550-3;E9Q0C1;Q8R550-8;Q8R550-5;Q8R550-4;B1AZ85;B0R0Y8;Q8R550-6;Q8R550-7	Q8R550-2;Q8R550;Q8R550-3;E9Q0C1;Q8R550-8;Q8R550-5;Q8R550-4	SH3 domain-containing kinase-binding protein 1	Sh3kbp1
-0.361332	0.208869	1.05074	-1.52184	1.09003	-0.466468				6	2	2	25.3	8.5	8.5	42.281	0	5.4777	246010000	11	Q8R5C5;E0CZD4;E0CYB4	Q8R5C5;E0CZD4;E0CYB4	Beta-centractin	Actr1b
0.9869	1.17579	-1.56083	0.0382583	-0.342702	-0.297416				4	3	3	6.1	5.1	5.1	109.22	0	23.018	73382000	9	Q8R5H1-5;Q8R5H1-2;Q8R5H1;Q99K46	Q8R5H1-5;Q8R5H1-2;Q8R5H1	Ubiquitin carboxyl-terminal hydrolase 15	Usp15
-1.19642	-0.129015	1.04824	-0.903596	1.27578	-0.0949934				4	4	4	20.2	20.2	20.2	21.557	0	102.81	553010000	35	Q8R5J9	Q8R5J9	PRA1 family protein 3	Arl6ip5
0.852177	-1.91444	0.65005	0.274049	0.294375	-0.156215				5	5	5	31.9	31.9	31.9	31.025	0	41.038	631220000	34	Q8R5L1;O35658	Q8R5L1;O35658	Complement component 1 Q subcomponent-binding protein, mitochondrial	C1qbp
1.35179	-1.02731	-0.648324	1.04155	0.0622117	-0.779918				7	7	7	9.7	9.7	9.7	100.65	0	23.262	168050000	18	Q8R5L3-2;Q8R5L3	Q8R5L3-2;Q8R5L3	Vam6/Vps39-like protein	Vps39
-1.75009	-0.235706	0.385777	0.168625	1.29875	0.132643				3	3	3	12.6	12.6	12.6	31.395	0	14.159	267580000	16	Q8VBT0;F6V084	Q8VBT0;F6V084	Thioredoxin-related transmembrane protein 1	Tmx1
1.18659	-1.59937	-0.703383	0.297228	0.169048	0.649882				12	12	12	17.6	17.6	17.6	102.7	0	73.701	531500000	32	Q8VBT6	Q8VBT6	Apolipoprotein B receptor	Apobr
0.517684	1.10319	-0.126221	-1.78829	0.505954	-0.212319				6	6	6	41.1	41.1	41.1	23.255	0	20.081	249050000	16	Q8VBV7;A0A087WPM5	Q8VBV7	COP9 signalosome complex subunit 8	Cops8
1.45056	-0.833969	-1.07041	0.812945	0.226154	-0.585283				6	6	6	15.4	15.4	15.4	75.29	0	106.93	272830000	17	Q8VBZ3	Q8VBZ3	Cleft lip and palate transmembrane protein 1 homolog	Clptm1
1.33925	-0.193775	-0.356396	-0.55302	1.04562	-1.28168				3	3	3	14.6	14.6	14.6	29.109	0	29.142	278020000	17	Q8VC04;A2A4M9;A2A4N0	Q8VC04	Transmembrane protein 106A	Tmem106a
-0.112039	1.30314	0.325548	-1.74414	0.353937	-0.126443				5	5	5	19.2	19.2	19.2	37.057	0	20.188	192750000	11	Q8VC28;Q9JLI0	Q8VC28	Aldo-keto reductase family 1 member C13	Akr1c13
-0.944264	-0.731446	-0.821439	0.379501	1.56496	0.552686				3	3	3	27.2	27.2	27.2	17.384	0	14.407	60561000	9	Q9CQ43;Q8VCG1	Q9CQ43;Q8VCG1		Dut
-0.709226	-0.420798	0.238872	1.65692	-1.16528	0.399503				19	19	19	31.7	31.7	31.7	72.415	0	104.76	2003300000	98	Q8VCT3;E9PYF1	Q8VCT3;E9PYF1	Aminopeptidase B	Rnpep
1.40054	-0.322397	-0.999864	0.674659	0.396898	-1.14984				3	3	3	9.7	9.7	9.7	47.993	0	67.074	231910000	10	Q8VD58	Q8VD58	Protein EVI2B	Evi2b
-0.265192	-0.765489	0.900622	0.730062	0.887346	-1.48735				8	8	8	6.1	6.1	6.1	152.6	0	14.548	143260000	20	Q8VD65;A0A087WQR4;A0A087WP62;A0A0R4J2C7	Q8VD65	Phosphoinositide 3-kinase regulatory subunit 4	Pik3r4
0.86029	0.703663	-1.20258	1.10585	-0.831776	-0.635453				16	16	16	24	24	24	115.2	0	143.19	512260000	34	Q8VD75;A0A0J9YUA3;A0A0J9YV08;A0A0J9YUX9	Q8VD75;A0A0J9YUA3	Huntingtin-interacting protein 1	Hip1
-0.332907	-0.282664	-0.318775	1.05586	-1.39968	1.27817				149	149	130	61.2	61.2	54.7	226.37	0	323.31	40114000000	1333	Q8VDD5;E9QPE7;O08638-2;O08638;F2Z494;Q8BXF2;E9Q264;B2RXX9;B2RQQ1;B1AR69;G3UW82;Q91Z83;P13542;Q02566;Q5SX39;P13541;A2AQP0;Q5SX40	Q8VDD5	Myosin-9	Myh9
0.430345	0.446921	0.458058	-0.101279	0.730857	-1.9649				3	3	3	12	12	12	51.658	0	7.0228	78703000	7	Q8VDD8	Q8VDD8	WAS protein family homolog 1	Wash1
-0.170351	-0.396654	0.0388391	1.85351	-1.16185	-0.163499				7	7	7	12.4	12.4	12.4	85.045	0	52.781	345500000	29	Q8VDM6-2;Q8VDM6;Q8VDM6-3	Q8VDM6-2;Q8VDM6	Heterogeneous nuclear ribonucleoprotein U-like protein 1	Hnrnpul1
0.093832	-1.21312	-0.161356	1.81977	-0.404879	-0.134242				36	36	22	42.9	42.9	25.6	112.98	0	323.31	7127500000	226	Q8VDN2	Q8VDN2	Sodium/potassium-transporting ATPase subunit alpha-1	Atp1a1
0.100576	0.85923	0.678866	-0.263889	0.490764	-1.86555				2	2	2	11.9	11.9	11.9	25.834	0.0097749	1.7514	127990000	11	Z4YLD0;Q8VDP2;Q8VDP2-2	Z4YLD0;Q8VDP2;Q8VDP2-2	UPF0428 protein CXorf56 homolog	C330007P06Rik
0.698447	0.753841	-1.40453	0.163228	0.874886	-1.08587				4	4	4	8.6	8.6	8.6	103	0	8.4974	66176000	9	Q8VDP4	Q8VDP4	Cell cycle and apoptosis regulator protein 2	Ccar2
-1.11354	1.44136	-0.350525	-0.303296	1.00399	-0.677989				10	10	10	48.4	48.4	48.4	35.419	0	69.306	292840000	21	Q8VDV3-2;Q8VDV3;D3Z585;D3YZN2;D3YXL8;D3YZ86	Q8VDV3-2;Q8VDV3;D3Z585	Guanine nucleotide exchange factor for Rab-3A	Rab3il1
-0.742809	-0.317255	1.11383	-1.456	0.657051	0.745182				14	5	5	38.9	16.2	16.2	49.067	0	26.805	273380000	16	Q8VDW0;D6RHT5;Q8VDW0-2	Q8VDW0	ATP-dependent RNA helicase DDX39A	Ddx39a
-0.185656	-1.289	1.79941	0.0274602	-0.135323	-0.216891				4	4	4	8.9	8.9	8.9	70.932	0	12.909	81186000	10	Q8VE11	Q8VE11	Myotubularin-related protein 6	Mtmr6
0.720294	1.20153	-0.430407	-1.15184	0.686903	-1.02649				5	5	5	22.1	22.1	22.1	44.789	0	32.284	144300000	11	Q8VE47;F6VRI6;D6RH76	Q8VE47	Ubiquitin-like modifier-activating enzyme 5	Uba5
-0.306974	1.80325	0.157874	0.0116106	-1.18045	-0.485309				3	3	3	21.7	21.7	21.7	24.715	0	53.878	205390000	14	Q8VE70;E0CY82;F8WI55	Q8VE70;E0CY82	Programmed cell death protein 10	Pdcd10
-0.989694	-0.561864	-1.00937	1.18661	1.09555	0.278766				3	3	3	12.4	12.4	12.4	40.978	0	24.444	221020000	16	Q8VE96;A0A0G2JEG3;D6RHL1	Q8VE96;A0A0G2JEG3	Solute carrier family 35 member F6	Slc35f6
-0.0203589	0.96744	0.424536	-0.222999	0.685458	-1.83408				2	2	2	13.9	13.9	13.9	19.742	0	11.708	122870000	14	Q8VE99	Q8VE99	Coiled-coil domain-containing protein 115	Ccdc115
0.105586	0.605039	0.486277	-2.00772	0.520881	0.289935				4	4	4	25.6	25.6	25.6	22.502	0	24.805	88795000	13	Q8VEA8;D3YZQ6;Q8VEA8-2;D3Z4X4	Q8VEA8;D3YZQ6;Q8VEA8-2	Ras-related protein Rab-7b	Rab7b;5430435G22Rik
0.867169	0.275364	0.922043	-0.331689	0.0583704	-1.79126				11	11	11	30.8	30.8	30.8	47.307	0	88.177	915260000	69	Q8VEB4	Q8VEB4	Group XV phospholipase A2	Pla2g15
0.276446	0.308219	0.589042	0.817848	-0.0393288	-1.95223				3	2	2	6.9	4.1	4.1	48.906	0.0028986	2.4619	52653000	6	Q8VEJ9	Q8VEJ9	Vacuolar protein sorting-associated protein 4A	Vps4a
1.3082	-1.00322	-0.684462	1.03965	0.177305	-0.837477				7	7	7	12	12	12	87.869	0	24.814	270430000	23	Q8VHE0	Q8VHE0	Translocation protein SEC63 homolog	Sec63
1.50417	0.748822	-0.0384636	-0.819869	-1.21238	-0.182279				13	8	8	24.1	16.5	16.5	70.887	0	42.562	427070000	25	Q8VHM5;F7B5B5;A2AW41;G3UXU5;S4R1E9;V9GWW3	Q8VHM5;F7B5B5;A2AW41		Hnrnpr
0.727567	0.629543	-1.04267	-1.50585	0.665945	0.525459				4	4	3	23.2	23.2	18	23.414	0	7.6977	72367000	4	Q8VHN8;Q8VHN8-2;Q8VHN8-3	Q8VHN8;Q8VHN8-2;Q8VHN8-3	Protein syndesmos	Nudt16l1
-0.841259	-1.15273	-0.0997176	1.06808	-0.289314	1.31493				2	2	2	6	6	6	26.851	0.001018	3.1793	41153000	10	Q8VI63	Q8VI63	MOB kinase activator 2	Mob2
-0.222568	-0.225797	-1.51755	1.55507	0.422051	-0.0112037				6	6	6	6.4	6.4	6.4	119.27	0	12.968	127290000	14	Q8VI75;Q5U4C5;D6RES6	Q8VI75;Q5U4C5	Importin-4	Ipo4
0.786564	-0.113434	0.0635041	-1.36598	-0.757818	1.38716				8	8	8	12.4	12.4	12.4	126.33	0	85.553	278810000	27	Q8VI93	Q8VI93	2-5-oligoadenylate synthase 3	Oas3
0.598715	0.491136	-1.12102	-0.440558	-0.955415	1.42714				17	17	16	27.5	27.5	27.5	75.441	0	200.86	2345700000	104	Q8VIJ6	Q8VIJ6	Splicing factor, proline- and glutamine-rich	Sfpq
0.0118394	-0.591474	-0.293163	1.70791	0.388172	-1.22329				7	7	7	9.3	9.3	9.3	89.841	0	9.0641	140040000	6	Q91V35;P18052-2;P18052	Q91V35;P18052-2;P18052	Receptor-type tyrosine-protein phosphatase;Receptor-type tyrosine-protein phosphatase alpha	Ptpra
0.452042	0.833171	-0.414586	1.1854	-1.48122	-0.574805				8	8	8	38.2	38.2	38.2	31.656	0	54.985	775570000	29	Q91V61-2;Q91V61;Q3U4F0	Q91V61-2;Q91V61;Q3U4F0	Sideroflexin-3	Sfxn3
-0.199724	-1.84202	0.125992	0.527805	0.300633	1.08731				4	4	4	22.9	22.9	22.9	32.032	0	23.106	207680000	15	Q91V64	Q91V64	Isochorismatase domain-containing protein 1	Isoc1
0.29428	-0.744805	1.05295	-0.830528	1.2397	-1.0116				7	7	7	35.6	35.6	35.6	34.995	0	36.226	207880000	12	Q91V76	Q91V76	Ester hydrolase C11orf54 homolog
-1.3025	-0.705178	-0.00656668	-0.26065	1.41192	0.862973				8	8	8	30.2	30.2	30.2	42.194	0	31.44	351410000	34	Q91VA7;V9GXV0	Q91VA7		Idh3b
-0.37962	-0.495857	-0.345514	1.47179	-1.19615	0.945351				16	12	12	33.8	27.7	27.7	46.839	0	56.569	572840000	30	Q91VC3;A0A0N4SVP8;A2AFK7;E9PV04;A0A0N4SVM5	Q91VC3;A0A0N4SVP8;A2AFK7;E9PV04	Eukaryotic initiation factor 4A-III;Eukaryotic initiation factor 4A-III, N-terminally processed	Eif4a3;Gm8994
-0.864493	-1.45661	-0.159212	1.01775	0.741647	0.720915				26	26	26	43.5	43.5	43.5	79.776	0	124.02	1129000000	87	Q91VD9;A0A087WQR0;A0A087WQ77;A0A087WSU3;A0A087WP77;A0A087WR47	Q91VD9	NADH-ubiquinone oxidoreductase 75 kDa subunit, mitochondrial	Ndufs1
0.587485	0.243237	0.614452	-1.9028	0.725196	-0.267571				3	3	3	7.9	7.9	7.9	72.318	0	6.9899	51298000	3	Q91VE0	Q91VE0	Long-chain fatty acid transport protein 4	Slc27a4
1.09878	-0.00136541	0.514202	-0.515489	0.605578	-1.70171				2	2	2	12.3	12.3	12.3	30.645	0	18.789	81219000	5	Q91VE6-2;Q91VE6;E0CXU3	Q91VE6-2;Q91VE6;E0CXU3	MKI67 FHA domain-interacting nucleolar phosphoprotein	Nifk
0.13477	1.86029	0.0489982	-0.873927	-0.397454	-0.772679				5	5	5	13.6	13.6	13.6	66.545	0	27.819	269280000	17	Q91VH2	Q91VH2	Sorting nexin-9	Snx9
0.33445	-0.572658	0.530775	-1.77782	0.828827	0.656424				31	31	31	85.7	85.7	85.7	49.816	0	323.31	10989000000	334	Q91VI7	Q91VI7	Ribonuclease inhibitor	Rnh1
0.58737	0.0118407	-0.262914	1.62089	-0.831688	-1.1255				3	3	3	7.3	7.3	7.3	54.174	0	6.8721	74400000	6	Q91VJ4;Q7TSE6;Q7TSE6-2	Q91VJ4	Serine/threonine-protein kinase 38	Stk38
-0.614899	-0.413731	-0.20587	1.55991	-1.14303	0.817616				3	3	3	6.9	6.9	6.9	48.063	0	5.9254	148090000	11	Q91VK1	Q91VK1	Basic leucine zipper and W2 domain-containing protein 2	Bzw2
-1.02208	-1.20088	-0.36305	0.983277	0.546188	1.05654				6	6	2	19.3	19.3	7	42.161	0	42.253	632650000	30	Q91VM5	Q91VM5	RNA binding motif protein, X-linked-like-1	Rbmxl1
0.18826	0.0982046	0.623305	-1.9657	0.797171	0.258757				17	17	17	30.3	30.3	30.3	82.499	0	88.195	756490000	46	Q91VR5	Q91VR5	ATP-dependent RNA helicase DDX1	Ddx1
0.652645	-1.55629	0.817414	-0.946333	0.682416	0.35015				3	3	3	42.7	42.7	42.7	8.7608	0	11.172	233360000	5	Q91VR8	Q91VR8	Protein BRICK1	Brk1
0.685982	0.649901	0.296474	-0.612627	0.739919	-1.75965				4	4	4	32.3	32.3	32.3	10.477	0	91.956	3119300000	46	Q91VW3;I7HPY0	Q91VW3	SH3 domain-binding glutamic acid-rich-like protein 3	Sh3bgrl3
0.973047	-0.41021	-0.380132	-0.793531	-0.903753	1.51458				9	9	9	13.5	13.5	13.5	107.72	0	21.751	258330000	15	Q91W86	Q91W86	Vacuolar protein sorting-associated protein 11 homolog	Vps11
-1.97229	0.478356	0.414209	0.352391	0.764293	-0.0369618				3	3	3	4.6	4.6	4.6	73.904	0	9.888	114790000	6	Q91WC9	Q91WC9	Sn1-specific diacylglycerol lipase beta	Daglb
-1.78117	-0.332681	0.136852	0.580435	0.259017	1.13755				9	9	9	23.3	23.3	23.3	52.625	0	33.485	267030000	21	Q91WD5;D3YXT0;A0A0A6YXD3;A0A0A6YW30	Q91WD5;D3YXT0	NADH dehydrogenase [ubiquinone] iron-sulfur protein 2, mitochondrial	Ndufs2
0.810563	-0.57263	0.594445	-0.982751	1.23377	-1.08339				2	2	2	17.6	17.6	17.6	18.637	0	53.853	264970000	15	Q91WK5	Q91WK5	Glycine cleavage system H protein, mitochondrial	Gcsh
0.877962	0.87654	-0.158395	0.412646	-0.214455	-1.7943				2	2	2	30.6	30.6	30.6	12.097	0	28.095	89866000	11	Q91WS0	Q91WS0	CDGSH iron-sulfur domain-containing protein 1	Cisd1
-0.171474	0.513307	-0.213945	0.9501	-1.79947	0.721486				5	5	5	22.5	22.5	22.5	25.746	0	6.1886	147620000	8	Q91X52;A2AC16	Q91X52;A2AC16	L-xylulose reductase	Dcxr
0.660645	0.923434	0.419946	-1.29383	0.541641	-1.25184				6	6	6	18.8	18.8	18.8	33.675	0	27.839	148800000	20	Q91XB0;D3YUE0	Q91XB0;D3YUE0	Three-prime repair exonuclease 1	Trex1
-1.66717	1.18138	-0.444566	-0.0169579	0.175121	0.772192				2	2	2	5.5	5.5	5.5	47.335	0	8.1516	45642000	3	Q91XU3	Q91XU3	Phosphatidylinositol 5-phosphate 4-kinase type-2 gamma	Pip4k2c
-0.648363	0.881236	-1.04219	1.20102	-0.969712	0.578012				7	7	7	68.1	68.1	68.1	22.086	0	108.81	625260000	26	Q91XV3	Q91XV3	Brain acid soluble protein 1	Basp1
-0.298625	-1.33441	0.647955	-0.444061	-0.149126	1.57826				14	14	14	34.9	34.9	34.9	51.739	0	111.77	724680000	52	Q91YI0;E0CY49;F7D439;E0CYV3	Q91YI0;E0CY49;F7D439	Argininosuccinate lyase	Asl
0.825186	-0.129457	-0.824234	1.27642	-1.39092	0.243004				7	7	6	21.5	21.5	19.8	46.313	0	25.585	290240000	15	Q91YI4;Q91YI4-2;Q5F2D9;J3QNV6;E0CYB1	Q91YI4;Q91YI4-2;Q5F2D9	Beta-arrestin-2	Arrb2
0.0406841	1.6849	-0.126114	-0.143413	0.000987777	-1.45704				4	4	4	11.3	11.3	11.3	51.777	0	11.063	175050000	13	Q91YJ2	Q91YJ2	Sorting nexin-4	Snx4
-0.294421	-0.974797	-0.141383	0.817587	-0.948246	1.54126				2	2	2	7.1	7.1	7.1	26.178	0.0031817	2.3168	51941000	8	Q91YJ3	Q91YJ3	Thymocyte nuclear protein 1	Thyn1
0.325696	-0.074819	1.10346	0.768524	-0.41847	-1.70439				3	3	3	4	4	4	81.288	0.0028902	2.4323	93385000	4	Q91YJ5;Q5M6W7;F6RR02	Q91YJ5;Q5M6W7	Translation initiation factor IF-2, mitochondrial	Mtif2
0.897604	0.834315	-1.01348	-1.12545	0.952378	-0.545368				4	4	4	20.8	20.8	20.8	34.975	0	13.279	155030000	8	Q91YP3;A0A0N4SUV7;A0A0N4SV34;A0A0N4SVW1;A0A0N4SUT8;A0A0N4SVH5	Q91YP3;A0A0N4SUV7;A0A0N4SV34;A0A0N4SVW1	Putative deoxyribose-phosphate aldolase	Dera
-0.868271	-0.262287	-0.623394	1.93905	-0.168849	-0.01625				24	24	24	44.7	44.7	44.7	68.527	0	254.59	3521600000	163	Q91YQ5;A0A0N4SUJ8	Q91YQ5	Dolichyl-diphosphooligosaccharide--protein glycosyltransferase subunit 1	Rpn1
-0.348358	1.19432	-0.00560633	1.11421	-1.36495	-0.589617				13	11	11	41.1	37.1	37.1	40.079	0	69.102	893200000	51	Q91YR1;D3Z2H0	Q91YR1	Twinfilin-1	Twf1
-0.0540941	0.0414169	-1.14804	1.58567	-0.94485	0.519898				3	3	3	4.9	4.9	4.9	106.72	0	7.6305	55347000	2	Q91YR7;Q91YR7-2	Q91YR7	Pre-mRNA-processing factor 6	Prpf6
0.660733	-0.977675	0.85085	-0.864028	1.1855	-0.855382				9	9	9	35	35	35	35.56	0	88.578	801870000	63	Q91YR9;REV__Q3TVC7;REV__A0A0R4J177;REV__Q3TVC7-3	Q91YR9	Prostaglandin reductase 1	Ptgr1
0.0401889	0.953009	-0.430327	1.21015	-1.54557	-0.227449				14	14	14	47.6	47.6	47.6	41.498	0	314.74	3879800000	131	Q91Z25;Q9WV32;F6VVE6;F6THG2;D3Z6S0;A0A0G2JF52;Q9R0Q6	Q91Z25;Q9WV32	Actin-related protein 2/3 complex subunit 1B	Arpc1b
-0.182141	0.361936	-1.87752	0.243213	0.415976	1.03854				9	9	9	31.8	31.8	31.8	42.623	0	103.5	477080000	42	Q91Z50;P39749	Q91Z50;P39749	Flap endonuclease 1	Fen1
-0.276563	0.0991345	-1.60454	0.253487	1.50814	0.0203398				3	3	3	8.8	8.8	8.8	49.609	0	6.5065	45591000	6	Q91ZE0	Q91ZE0	Trimethyllysine dioxygenase, mitochondrial	Tmlhe
-1.21788	0.795695	-0.258876	1.04378	-1.09278	0.730059				15	15	15	36.6	36.6	36.6	55.715	0	111.63	788700000	54	Q91ZJ5-2;Q91ZJ5	Q91ZJ5-2;Q91ZJ5	UTP--glucose-1-phosphate uridylyltransferase	Ugp2
0.444241	0.182113	-0.707858	1.37569	-1.52415	0.229958				8	8	8	8.5	8.5	8.5	121.63	0	30.071	255410000	19	Q91ZW3;Q6PGB8;Q6PGB8-2;F6Z6F4	Q91ZW3	SWI/SNF-related matrix-associated actin-dependent regulator of chromatin subfamily A member 5	Smarca5
-0.182996	-0.675282	-0.287662	1.43186	-1.22385	0.937927				11	11	11	23.2	23.2	23.2	50.964	0	62.867	3121200000	78	Q920A5	Q920A5	Retinoid-inducible serine carboxypeptidase	Scpep1
0.486816	0.668014	0.0002075	-1.94831	0.717744	0.0755282				9	9	9	23	23	23	64.124	0	49.365	378400000	28	Q921F4;V9GXB6;Q921F4-4	Q921F4	Heterogeneous nuclear ribonucleoprotein L-like	Hnrnpll
0.309961	-1.69687	0.350121	0.921981	-0.665559	0.780362				5	5	5	11.4	11.4	11.4	68.09	0	7.0593	85001000	5	Q921G7;Q6PF96	Q921G7;Q6PF96	Electron transfer flavoprotein-ubiquinone oxidoreductase, mitochondrial	Etfdh
0.385613	1.29846	-1.3259	0.54037	0.147215	-1.04577				14	14	14	46.2	46.2	46.2	43.953	0	145.09	1217500000	83	Q921H8;H3BKL5;H3BJZ9;Q3UKM0;Q8VCH0;H3BKA1;H3BJG8;H3BJC1	Q921H8;H3BKL5;H3BJZ9;Q3UKM0;Q8VCH0	3-ketoacyl-CoA thiolase A, peroxisomal;3-ketoacyl-CoA thiolase B, peroxisomal	Acaa1a;Acaa1b
0.37526	1.07405	0.30723	-1.67865	0.58967	-0.667559				17	17	17	24	24	24	112.72	0	98.56	527100000	47	Q921K2;P11103;P11103-2	Q921K2;P11103	Poly [ADP-ribose] polymerase 1	Parp1
-0.226611	-0.632054	-0.503032	1.87008	-0.832852	0.324471				17	17	17	20.8	20.8	20.8	125.31	0	92.02	934600000	64	Q921M3-2;Q921M3	Q921M3-2;Q921M3	Splicing factor 3B subunit 3	Sf3b3
0.372108	0.899672	0.732086	-0.663788	0.37343	-1.71351				14	14	12	53.4	53.4	46.6	36.776	0	125.64	1981200000	97	Q921M7	Q921M7	Protein FAM49B	Fam49b
-1.93161	0.245082	0.912042	0.553758	0.261993	-0.0412638				4	4	4	5.7	5.7	5.7	85.938	0	5.7771	93277000	5	Q921N6;H3BLJ6;Q921N6-2	Q921N6;H3BLJ6;Q921N6-2	Probable ATP-dependent RNA helicase DDX27	Ddx27
1.61219	0.687774	-0.127598	-0.485792	-0.487442	-1.19914				8	8	8	18.9	18.9	18.9	64.844	0	47.341	812830000	32	Q921T2-2;Q921T2;E9PWW2;Q921T2-3;D3YZP0;D3YZJ9;J3QQ40;Q3UE61	Q921T2-2;Q921T2;E9PWW2;Q921T2-3	Torsin-1A-interacting protein 1	Tor1aip1
-0.0956384	-0.543937	-0.48195	1.04333	-1.25919	1.33738				3	3	3	12.8	12.8	12.8	21.607	0	5.8898	106000000	11	Q921W0	Q921W0	Charged multivesicular body protein 1a	Chmp1a
0.497088	0.73644	0.562727	-1.47154	0.752996	-1.07771				6	6	3	24.5	24.5	12.5	41.53	0	21.026	133110000	6	Q921W2;D3Z3Y4;Q545C1;P70318;D6RGU1;A0A0U1RPE1;A0A0U1RPB0;A0A0U1RPD3;A0A0U1RPL4;A0A0N4SVR8;A0A0N4SW78;A0A0U1RP00	Q921W2;D3Z3Y4;Q545C1;P70318;D6RGU1	Nucleolysin TIAR	Tial1
-0.125152	0.579323	0.755941	-0.281015	0.870872	-1.79997				4	4	4	20.4	20.4	20.4	38.725	0	10.611	67620000	7	Q921W4;D3YZD6;D3Z6I4;Q921W4-2;D3YU21;F7BGV1	Q921W4;D3YZD6;D3Z6I4;Q921W4-2;D3YU21;F7BGV1	Quinone oxidoreductase-like protein 1	Cryzl1
-0.58337	-0.0506542	-0.0621516	1.13542	-1.49782	1.05859				21	21	21	49.1	49.1	49.1	57.147	0	146.66	1703100000	98	Q922B2;Q8BJY7	Q922B2	Aspartate--tRNA ligase, cytoplasmic	Dars
0.182464	-1.13376	0.526998	0.690374	-1.33544	1.06937				17	16	16	24.2	23.1	23.1	101.2	0	63.128	1018700000	68	Q922D8	Q922D8	C-1-tetrahydrofolate synthase, cytoplasmic;Methylenetetrahydrofolate dehydrogenase;Methenyltetrahydrofolate cyclohydrolase;Formyltetrahydrofolate synthetase;C-1-tetrahydrofolate synthase, cytoplasmic, N-terminally processed	Mthfd1
0.111761	0.790603	-0.328941	1.34949	-0.420939	-1.50198				4	4	4	11.9	11.9	11.9	46.244	0	8.2931	77940000	9	Q922H4	Q922H4	Mannose-1-phosphate guanyltransferase alpha	Gmppa
-0.0687753	0.337871	0.335334	0.147054	1.11836	-1.86984				5	5	5	11.5	11.5	11.5	59.296	0	12.449	96644000	9	Q922J9-3;Q922J9;Q922J9-4;Q922J9-2;D3Z5W6;D3Z4N9;D3Z072	Q922J9-3;Q922J9;Q922J9-4;Q922J9-2	Fatty acyl-CoA reductase 1	Far1
0.956162	-0.834612	0.267659	-0.970518	1.34105	-0.759744				7	7	7	24.9	24.9	24.9	38.194	0	29.079	229650000	19	Q922Q1;E0CZH6	Q922Q1	Mitochondrial amidoxime reducing component 2	2002-03-01
0.137316	0.299717	0.600102	-1.50708	1.27167	-0.801721				15	15	15	44	44	44	34.877	0	176.84	2491800000	159	Q922Q8	Q922Q8	Leucine-rich repeat-containing protein 59	Lrrc59
0.739912	-0.209211	-0.833988	1.09753	-1.44432	0.65008				4	4	4	15.5	15.5	15.5	33.572	0	16.637	192740000	12	Q922Y1	Q922Y1	UBX domain-containing protein 1	Ubxn1
-1.33199	0.185607	0.316311	1.39913	0.412544	-0.981603				3	3	3	28.4	28.4	28.4	17.357	0	24.595	1020300000	34	Q923L7	Q923L7		Ear6
-1.22044	0.276837	-0.447502	1.67721	-0.578746	0.292645				3	3	3	11.8	11.8	11.8	45.024	0	30.562	141390000	10	Q924Z4;D3Z4M2;D3YTM0;D3Z0Z2	Q924Z4;D3Z4M2;D3YTM0;D3Z0Z2	Ceramide synthase 2	Cers2
1.2335	0.162824	0.890796	-1.52825	-0.511674	-0.2472				7	7	7	18	18	18	57.428	0	65.992	208250000	17	Q925I1-2;Q925I1;H3BK90;H3BKI6;V9GWS5	Q925I1-2;Q925I1;H3BK90	ATPase family AAA domain-containing protein 3	Atad3;Atad3a
0.765768	0.977644	-0.464933	0.892496	-1.29588	-0.875094				17	17	17	43.6	43.6	43.6	37.387	0	137.86	7840900000	149	Q93092	Q93092	Transaldolase	Taldo1
0.379071	0.458591	0.38475	0.132922	0.656844	-2.01218				4	4	4	18	18	18	38.884	0	22.068	127620000	12	Q99J36	Q99J36	THUMP domain-containing protein 1	Thumpd1
-0.356953	-0.955357	1.59817	-0.412568	0.846781	-0.720068				2	2	2	7.6	7.6	7.6	28.834	0	6.0201	45407000	6	Q99J56	Q99J56	Derlin-1	Derl1
0.448166	0.758617	0.0497331	-0.363383	0.911794	-1.80493				7	7	7	22.8	22.8	22.8	40.024	0	61.758	636180000	40	Q99J77	Q99J77		Nans
0.121382	0.286914	-0.246697	-1.0486	-0.850555	1.73755				3	3	3	4.6	4.6	4.6	76.708	0	7.0922	54148000	7	Q99J87	Q99J87	Probable ATP-dependent RNA helicase DHX58	Dhx58
0.750122	-0.0372902	-0.561137	1.6032	-0.803422	-0.951475				4	4	4	16.1	16.1	16.1	38.384	0	49.332	203210000	14	Q99JB2;A2AG39;F6WI02;A2AG41	Q99JB2;A2AG39;F6WI02	Stomatin-like protein 2, mitochondrial	Stoml2
-0.536437	0.0947541	-0.718084	1.56077	-1.11461	0.713613				2	2	2	3.6	3.6	3.6	59.696	0	6.6695	77016000	12	Q99JF8;F6RB63;A2BI12;Q99JF8-2	Q99JF8;F6RB63;A2BI12;Q99JF8-2	PC4 and SFRS1-interacting protein	Psip1
1.31281	0.610824	-0.267136	0.156814	-0.143958	-1.66935				16	16	16	42.7	42.7	42.7	45.536	0	131.95	1156900000	55	Q99JI4	Q99JI4	26S proteasome non-ATPase regulatory subunit 6	Psmd6
-0.374699	-0.219445	-0.0548932	1.84088	-1.19146	-0.000386665				5	5	5	21.7	21.7	21.7	35.649	0	30.949	360610000	19	Q99JR1	Q99JR1	Sideroflexin-1	Sfxn1
-1.2225	0.987282	-0.926619	1.28625	0.0083405	-0.132752				8	8	8	21.4	21.4	21.4	42.516	0	47.17	458290000	23	Q99JX4;A2A702;A2A701	Q99JX4;A2A702	Eukaryotic translation initiation factor 3 subunit M	Eif3m
-0.495183	-1.06235	0.602869	-0.412189	-0.355493	1.72235				18	18	18	44.2	44.2	44.2	51.386	0	118.05	1792700000	95	Q99JY0;D3YXU1	Q99JY0	Trifunctional enzyme subunit beta, mitochondrial;3-ketoacyl-CoA thiolase	Hadhb
-1.73984	-0.588765	0.796833	0.160209	0.573671	0.797887				9	9	6	54.5	54.5	40.9	22.399	0	108.81	1244500000	45	Q99JZ4;P36536	Q99JZ4;P36536	GTP-binding protein SAR1a	Sar1a
-1.85305	0.629966	0.592843	-0.436064	0.361075	0.705233				3	3	3	8.7	8.7	8.7	52.515	0.000369	4.4428	51513000	6	Q99K23	Q99K23	Ufm1-specific protease 2	Ufsp2
0.0425542	0.261702	-1.30135	1.31193	-1.01341	0.698585				13	12	12	30.9	29.2	29.2	54.54	0	78.617	1163800000	74	Q99K48;Q99K48-2;B1AXT0	Q99K48	Non-POU domain-containing octamer-binding protein	Nono
-0.735096	-0.212176	0.651681	-0.533965	1.71107	-0.88151				14	10	9	28.6	22.4	20.2	70.741	0	72.44	590790000	49	Q99K51;B1AX58	Q99K51;B1AX58	Plastin-3	Pls3
-0.452053	-1.45746	0.147314	1.60404	0.25838	-0.100223				8	8	8	25.1	25.1	25.1	44.12	0	52.923	551070000	31	Q99K70;B1AWT2;B1AWT3;Q7TT45;B1AWT4;Q99K70-2	Q99K70	Ras-related GTP-binding protein C	Rragc
0.129828	0.588519	0.00791792	1.45122	-0.80592	-1.37156				26	26	26	35.1	35.1	35.1	87.142	0	257.7	4133600000	196	Q99KC8;F6TIL5;D3Z518;Q8BGF0	Q99KC8	von Willebrand factor A domain-containing protein 5A	Vwa5a
0.0812882	-0.152301	-1.3998	0.30483	1.64084	-0.474858				12	12	12	34.3	34.3	34.3	65.798	0	95.225	338250000	25	Q99KE1	Q99KE1	NAD-dependent malic enzyme, mitochondrial	Me2
1.11794	-0.502322	0.751172	0.469709	-0.201786	-1.63471				27	27	27	43.8	43.8	43.8	85.462	0	305.97	5156200000	206	Q99KI0	Q99KI0	Aconitate hydratase, mitochondrial	Aco2
0.428248	0.245884	0.246871	0.505979	0.594378	-2.02136				5	5	5	27.6	27.6	27.6	29.98	0	42.451	85521000	11	Q99KI3	Q99KI3	ER membrane protein complex subunit 3	Emc3
0.328983	-1.2192	0.831721	-0.926042	-0.33579	1.32032				20	20	20	39.7	39.7	39.7	82.897	0	203.45	1204000000	97	Q99KK7	Q99KK7	Dipeptidyl peptidase 3	Dpp3
-0.948948	0.370248	0.696401	0.298885	1.07649	-1.49308				2	2	2	11.2	11.2	11.2	37.632	0	9.1314	84043000	4	Q99KN2;G3UYN9;G3UYR5	Q99KN2;G3UYN9;G3UYR5	Probable cytosolic iron-sulfur protein assembly protein CIAO1	Ciao1
-0.38412	0.954541	-1.29058	1.15508	-0.868199	0.433283				15	15	15	42.7	42.7	42.7	55.238	0	106.42	756360000	33	Q99KP6;Q99KP6-2;Q99KP6-3	Q99KP6;Q99KP6-2;Q99KP6-3	Pre-mRNA-processing factor 19	Prpf19
-0.675983	-0.86206	-0.21274	1.53619	-0.720875	0.935468				20	20	20	51.5	51.5	51.5	55.446	0	214.88	2941000000	137	Q99KQ4	Q99KQ4	Nicotinamide phosphoribosyltransferase	Nampt
0.558859	-1.8384	0.583085	-0.44356	0.816378	0.323642				2	2	2	9.1	9.1	9.1	45.96	0	19.744	155090000	7	Q99KU0;Q5SXR2	Q99KU0;Q5SXR2	Vacuole membrane protein 1	Vmp1
0.0307989	0.552376	-0.918235	1.70379	-0.609636	-0.759093				7	7	7	25.7	25.7	25.7	40.555	0	104.64	903910000	43	Q99KV1	Q99KV1	DnaJ homolog subfamily B member 11	Dnajb11
-0.00244199	0.116021	-0.998398	1.63964	-1.0903	0.335479				8	8	8	27.5	27.5	27.5	34.005	0	20.092	332870000	19	Q99L04	Q99L04	Dehydrogenase/reductase SDR family member 1	Dhrs1
1.42813	0.317554	-1.1906	0.648337	-0.987466	-0.215956				6	6	6	25.7	25.7	25.7	35.44	0	38.198	216990000	16	Q99L13	Q99L13	3-hydroxyisobutyrate dehydrogenase, mitochondrial	Hibadh
0.67978	1.34347	-0.585843	0.567427	-1.17285	-0.831985				4	4	4	16.1	16.1	16.1	38.018	0	31.113	125280000	13	Q99L27	Q99L27	GMP reductase 2	Gmpr2
-0.705294	-0.784442	-0.310703	1.54441	-0.700446	0.956473				3	3	3	9.7	9.7	9.7	29.884	0	7.0683	108480000	18	Q99LB2	Q99LB2	Dehydrogenase/reductase SDR family member 4	Dhrs4
-0.141919	1.36477	-1.22142	0.963118	-0.14122	-0.823327				17	17	17	60.7	60.7	60.7	38.768	0	323.31	26937000000	354	Q99LB4;P24452;D3YTL5;D3YZN3;D3YU77;D3Z4K5;D3Z014	Q99LB4;P24452;D3YTL5	Macrophage-capping protein	Capg
-0.88142	-0.43076	-0.53865	1.15918	-0.694492	1.38614				4	4	4	18.3	18.3	18.3	36.21	0	8.6384	180660000	10	Q99LB6-2;Q99LB6;E0CYU5	Q99LB6-2;Q99LB6	Methionine adenosyltransferase 2 subunit beta	Mat2b
0.487063	0.337436	0.305448	0.941406	-0.162719	-1.90863				3	3	3	11.4	11.4	11.4	48.381	0	13.598	64044000	9	Q99LC2;A2APA3	Q99LC2	Cleavage stimulation factor subunit 1	Cstf1
-0.487972	-0.657779	1.86105	-0.297291	0.378335	-0.796348				6	6	6	20	20	20	40.603	0	13.198	192470000	8	Q99LC3	Q99LC3	NADH dehydrogenase [ubiquinone] 1 alpha subcomplex subunit 10, mitochondrial	Ndufa10
[truncated: 363 more rows]
