# Supplementary material for: The Use of CRISPR/Cas9 Gene Editing to Confirm Congenic Contaminations in Host-Pathogen Interaction Studies
Source: Front Cell Infect Microbiol. 2018 Mar 19;8:87. doi: 10.3389/fcimb.2018.00087 (PMC5867302; doi:10.3389/fcimb.2018.00087)
Supplement: Supplementary file 4 [file Table4.XLSX]

## Sheet: peptides
Sequence	N-term cleavage window	C-term cleavage window	Amino acid before	First amino acid	Second amino acid	Second last amino acid	Last amino acid	Amino acid after	A Count	R Count	N Count	D Count	C Count	Q Count	E Count	G Count	H Count	I Count	L Count	K Count	M Count	F Count	P Count	S Count	T Count	W Count	Y Count	V Count	U Count	Length	Missed cleavages	Mass	Proteins	Leading razor protein	Start position	End position	Gene names	Protein names	Unique (Groups)	Unique (Proteins)	Charges	PEP	Score	Identification type KO_i	Identification type KO_ii	Identification type KO_iii	Identification type WT_i	Identification type WT_ii	Identification type WT_iii
AAAAGALAPGPLPDLAAR	ALREHCQRAAAAGALA	PLPDLAARLQPLPPER	R	A	A	A	R	L	8	1	0	1	0	0	0	2	0	0	3	0	0	0	3	0	0	0	0	0	0	18	0	1601.89	Q3TW96	Q3TW96	53	70	Uap1l1	UDP-N-acetylhexosamine pyrophosphorylase-like protein 1	yes	yes	2;3	7.8919e-09	123.02	By MS/MS	By MS/MS	By MS/MS	By MS/MS	By MS/MS	By MS/MS
AAAASAAEAGIATPGTEDSDDALLK	RQEEEARRAAAASAAE	DSDDALLKMTINQQEF	R	A	A	L	K	M	9	0	0	3	0	0	2	2	0	1	2	1	0	0	1	2	2	0	0	0	0	25	0	2315.11	O35226-4;O35226	O35226-4	238	262	Psmd4	26S proteasome non-ATPase regulatory subunit 4	yes	no	2	1.6139e-10	103.02	By MS/MS	By matching	By matching	By matching	By matching	By matching
AAAATETSSVFADPVISK	LKKTQFIKAAAATETS	FADPVISKFTNMMMKG	K	A	A	S	K	F	5	0	0	1	0	0	1	0	0	1	0	1	0	1	1	3	2	0	0	2	0	18	0	1763.89	Q80X85	Q80X85	76	93	Mrps7	28S ribosomal protein S7, mitochondrial	yes	yes	2	8.3441e-08	104.88	By MS/MS	By matching	By MS/MS	By MS/MS	By matching	By matching
AAADLMAYCEAHAK	IDRIKVSKAAADLMAY	AYCEAHAKEDPLLTPV	K	A	A	A	K	E	6	0	0	1	1	0	1	0	1	0	1	1	1	0	0	0	0	0	1	0	0	14	0	1520.68	P63213	P63213	33	46	Gng2	Guanine nucleotide-binding protein G(I)/G(S)/G(O) subunit gamma-2	yes	yes	2;3	2.1295e-06	111.95	By MS/MS	By MS/MS	By MS/MS	By MS/MS	By MS/MS	By MS/MS
AAADLMAYCEAHAKEDPLLTPVPASENPFR	IDRIKVSKAAADLMAY	PASENPFREKKFFCAI	K	A	A	F	R	E	7	1	1	2	1	0	3	0	1	0	3	1	1	1	4	1	1	0	1	1	0	30	1	3283.56	P63213	P63213	33	62	Gng2	Guanine nucleotide-binding protein G(I)/G(S)/G(O) subunit gamma-2	yes	yes	3;4	2.1381e-26	154.66	By matching	By MS/MS	By matching	By MS/MS	By MS/MS	By MS/MS
AAAEELLAR	WYHRDLSRAAAEELLA	AAEELLARAGRDGSFL	R	A	A	A	R	A	4	1	0	0	0	0	2	0	0	0	2	0	0	0	0	0	0	0	0	0	0	9	0	942.513	Q6P549;A0A087WPT7	Q6P549	29	37	Inppl1	Phosphatidylinositol 3,4,5-trisphosphate 5-phosphatase 2	yes	no	2	0.00059195	103.55	By matching	By matching	By MS/MS	By matching	By matching	By matching
AAAEVNQEYGLDPK	QAFGILKRAAAEVNQE	QEYGLDPKIASAIMKA	R	A	A	P	K	I	3	0	1	1	0	1	2	1	0	0	1	1	0	0	1	0	0	0	1	1	0	14	0	1503.72	P97807-2;P97807	P97807-2	59	72	Fh	Fumarate hydratase, mitochondrial	yes	no	2	8.0213e-09	130.72	By MS/MS	By MS/MS	By MS/MS	By MS/MS	By MS/MS	By MS/MS
AAAFEDQENETVVVK	NLVKAAQKAAAFEDQE	ENETVVVKEKMVGGIA	K	A	A	V	K	E	3	0	1	1	0	1	3	0	0	0	0	1	0	1	0	0	1	0	0	3	0	15	0	1648.79	P26039	P26039	2477	2491	Tln1	Talin-1	yes	yes	2	1.6314e-14	169.8	By MS/MS	By MS/MS	By MS/MS	By MS/MS	By MS/MS	By MS/MS
AAAFEDQENETVVVKEK	NLVKAAQKAAAFEDQE	ETVVVKEKMVGGIAQI	K	A	A	E	K	M	3	0	1	1	0	1	4	0	0	0	0	2	0	1	0	0	1	0	0	3	0	17	1	1905.93	P26039	P26039	2477	2493	Tln1	Talin-1	yes	yes	2	3.4253e-36	232.15	By matching	By matching	By matching	By MS/MS	By MS/MS	By matching
AAAFEQLQK	LSTFYQNRAAAFEQLQ	AAFEQLQKWKEVAQDC	R	A	A	Q	K	W	3	0	0	0	0	2	1	0	0	0	1	1	0	1	0	0	0	0	0	0	0	9	0	1004.53	Q9CZW5	Q9CZW5	163	171	Tomm70a	Mitochondrial import receptor subunit TOM70	yes	yes	2	0.029968	47.706	By matching	By matching	By MS/MS	By matching	By matching	By matching
AAAGELQEDSGLHVLAR	EFLLIFRKAAAGELQE	SGLHVLARLSEIDVST	K	A	A	A	R	L	4	1	0	1	0	1	2	2	1	0	3	0	0	0	0	1	0	0	0	1	0	17	0	1735.89	Q8C845	Q8C845	160	176	Efhd2		yes	yes	2;3	3.4421e-37	229.82	By MS/MS	By MS/MS	By MS/MS	By MS/MS	By MS/MS	By MS/MS
AAAGQLLQWK	GKPAEQARAAAGQLLQ	AGQLLQWKSDADQDGN	R	A	A	W	K	S	3	0	0	0	0	2	0	1	0	0	2	1	0	0	0	0	0	1	0	0	0	10	0	1084.6	E9Q2M9;E9PV60	E9Q2M9	121	130	Wdfy4		yes	no	2	0.0010605	76.17	By MS/MS	By MS/MS	By MS/MS	By matching	By matching	By MS/MS
AAALCNVCELSGK	EDVIASERAAALCNVC	NVCELSGKSLFVLPHT	R	A	A	G	K	S	3	0	1	0	2	0	1	1	0	0	2	1	0	0	0	1	0	0	0	1	0	13	0	1391.65	B2RXC1	B2RXC1	158	170	Trappc11	Trafficking protein particle complex subunit 11	yes	yes	2	2.8953e-06	125.82	By MS/MS	By MS/MS	By MS/MS	By MS/MS	By MS/MS	By MS/MS
AAALEAMKDYTK	FIKGYTRKAAALEAMK	EAMKDYTKAMDVYQKA	K	A	A	T	K	A	4	0	0	1	0	0	1	0	0	0	1	2	1	0	0	0	1	0	1	0	0	12	1	1310.65	Q60864	Q60864	435	446	Stip1	Stress-induced-phosphoprotein 1	yes	yes	2;3	2.8938e-06	134.68	By MS/MS	By MS/MS	By MS/MS	By MS/MS	By MS/MS	By MS/MS
AAALEFLNR	WGKGYSRKAAALEFLN	AALEFLNRFEEAKRTY	K	A	A	N	R	F	3	1	1	0	0	0	1	0	0	0	2	0	0	1	0	0	0	0	0	0	0	9	0	1003.55	Q60864	Q60864	79	87	Stip1	Stress-induced-phosphoprotein 1	yes	yes	2	0.014187	64.654	By MS/MS	By MS/MS	By MS/MS	By MS/MS	By MS/MS	By MS/MS
AAALEFLNRFEEAK	WGKGYSRKAAALEFLN	LNRFEEAKRTYEEGLK	K	A	A	A	K	R	4	1	1	0	0	0	3	0	0	0	2	1	0	2	0	0	0	0	0	0	0	14	1	1607.83	Q60864	Q60864	79	92	Stip1	Stress-induced-phosphoprotein 1	yes	yes	2	0.0084176	74.966	By matching	By matching	By matching	By MS/MS	By matching	By matching
AAALEFLNRFEEAKR	WGKGYSRKAAALEFLN	NRFEEAKRTYEEGLKH	K	A	A	K	R	T	4	2	1	0	0	0	3	0	0	0	2	1	0	2	0	0	0	0	0	0	0	15	2	1763.93	Q60864	Q60864	79	93	Stip1	Stress-induced-phosphoprotein 1	yes	yes	3	0.00019906	81.632	By matching	By matching	By matching	By MS/MS	By MS/MS	By matching
AAANFFSASCVPCADQSSFPK	DPQESIQRAAANFFSA	ADQSSFPKLCQLCAGK	R	A	A	P	K	L	5	0	1	1	2	1	0	0	0	0	0	1	0	3	2	4	0	0	0	1	0	21	0	2260.99	CON__Q0IIK2;CON__Q29443	CON__Q0IIK2	167	187			yes	no	2;3	2.7303e-26	195.53	By MS/MS	By MS/MS	By MS/MS	By MS/MS	By MS/MS	By MS/MS
AAAPAPEEEMDECEQALAAEPK	AERKEEKKAAAPAPEE	QALAAEPKAKDPFAHL	K	A	A	P	K	A	7	0	0	1	1	1	6	0	0	0	1	1	1	0	3	0	0	0	0	0	0	22	0	2356.02	Q4FZK2;Q9D8N0	Q4FZK2	254	275	Eef1g	Elongation factor 1-gamma	yes	no	2;3	2.4409e-19	156.41	By MS/MS	By MS/MS	By MS/MS	By MS/MS	By MS/MS	By MS/MS
AAAQCYIDLIIK	SSAPTAIKAAAQCYID	CYIDLIIKESDNNVKL	K	A	A	I	K	E	3	0	0	1	1	1	0	0	0	3	1	1	0	0	0	0	0	0	1	0	0	12	0	1377.73	Q9JIF7	Q9JIF7	280	291	Copb1	Coatomer subunit beta	yes	yes	2	1.5869e-05	104.59	By MS/MS	By MS/MS	By MS/MS	By MS/MS	By MS/MS	By MS/MS
AAAQCYIDLIIKESDNNVK	SSAPTAIKAAAQCYID	KESDNNVKLIVLDRLV	K	A	A	V	K	L	3	0	2	2	1	1	1	0	0	3	1	2	0	0	0	1	0	0	1	1	0	19	1	2164.08	Q9JIF7	Q9JIF7	280	298	Copb1	Coatomer subunit beta	yes	yes	3	0.00088014	61.561	By matching	By matching	By matching	By MS/MS	By MS/MS	By matching
AAAQLLQSQAQQSGAQQTK	VSNFQKKKAAAQLLQS	QSGAQQTKKDKDKKK_	K	A	A	T	K	K	5	0	0	0	0	7	0	1	0	0	2	1	0	0	0	2	1	0	0	0	0	19	0	1956	A0A0J9YTY0;A0A0J9YUL3;Q8C1B7-3;Q8C1B7-2;Q8C1B7	A0A0J9YTY0	400	418	2011-09-01	Septin-11	yes	no	2	2.2594e-13	147.84	By matching	By matching	By MS/MS	By matching	By matching	By matching
AAATFNPELITHILDGSPENTR	NPDLRKERAAATFNPE	DGSPENTRRRREIENL	R	A	A	T	R	R	3	1	2	1	0	0	2	1	1	2	2	0	0	1	2	1	3	0	0	0	0	22	0	2366.19	Q9R0H0-2;Q9R0H0	Q9R0H0-2	10	31	Acox1	Peroxisomal acyl-coenzyme A oxidase 1	yes	no	3	0.1291	23.691	By matching	By matching	By matching	By MS/MS	By matching	By matching
AAATQPDGKDTPDEPWAFPAR	RAGNLARRAAATQPDG	EPWAFPAREFLRKKLI	R	A	A	A	R	E	5	1	0	3	0	1	1	1	0	0	0	1	0	1	4	0	2	1	0	0	0	21	1	2240.05	Q78PY7;Q3TJ56;E9Q3E9	Q78PY7	63	83	Snd1	Staphylococcal nuclease domain-containing protein 1	yes	no	3	4.5339e-13	131.09	By MS/MS	By MS/MS	By MS/MS	By MS/MS	By MS/MS	By MS/MS
AAAVSDIQDLMR	RAESSEARAAAVSDIQ	SDIQDLMRRKEEIEAE	R	A	A	M	R	R	3	1	0	2	0	1	0	0	0	1	1	0	1	0	0	1	0	0	0	1	0	12	0	1288.64	Q9CR00	Q9CR00	17	28	Psmd9	26S proteasome non-ATPase regulatory subunit 9	yes	yes	2	8.5334e-06	114.24	By MS/MS	By MS/MS	By MS/MS	By MS/MS	By MS/MS	By MS/MS
AACLESAQEPAGAWSNK	AFPPLPEKAACLESAQ	PAGAWSNKIRPIKASV	K	A	A	N	K	I	5	0	1	0	1	1	2	1	0	0	1	1	0	0	1	2	0	1	0	0	0	17	0	1788.81	Q3U4Z7;Q8VDJ3;A0A087WP83;A0A087WQY9;A0A087WPC5;A0A087WS92	Q3U4Z7	51	67	Hdlbp	Vigilin	yes	no	2	4.8546e-16	161.08	By MS/MS	By matching	By MS/MS	By MS/MS	By MS/MS	By matching
AADAVEDLR	RELEQSIKAADAVEDL	ADAVEDLRWFRANHGP	K	A	A	L	R	W	3	1	0	2	0	0	1	0	0	0	1	0	0	0	0	0	0	0	0	1	0	9	0	958.472	Q3TDA7;Q9WVE8	Q3TDA7	276	284	Pacsin2	Protein kinase C and casein kinase substrate in neurons protein 2	yes	no	2	0.0015281	85.533	By MS/MS	By matching	By MS/MS	By MS/MS	By matching	By MS/MS
AADDEPEYEDGRGFGIGELVWGK	AGDKNATKAADDEPEY	IGELVWGKLRGFSWWP	K	A	A	G	K	L	2	1	0	3	0	0	4	5	0	1	1	1	0	1	1	0	0	1	1	1	0	23	1	2509.14	O88508-2;O88508;G3UZF8;G3UZK0;G3UZN5;G3UXY2	O88508-2	54	76	Dnmt3a	DNA (cytosine-5)-methyltransferase 3A	yes	no	3	7.0174e-05	72.99	By matching	By MS/MS	By matching	By MS/MS	By matching	By matching
AADEEAFEDNSEEYIRR	IVPNMEFRAADEEAFE	NSEEYIRRDLEGSDID	R	A	A	R	R	D	3	2	1	2	0	0	5	0	0	1	0	0	0	1	0	1	0	0	1	0	0	17	1	2042.88	Q9ERK4;E9Q1T9;E9QAX7;F6ZEW4	Q9ERK4	356	372	Cse1l	Exportin-2	yes	no	2;3	2.5683e-05	85.563	By MS/MS	By MS/MS	By matching	By MS/MS	By MS/MS	By MS/MS
AADELEAFLGGGAPGSR	PPRSKEQKAADELEAF	GGGAPGSRHPGGGDYE	K	A	A	S	R	H	4	1	0	1	0	0	2	4	0	0	2	0	0	1	1	1	0	0	0	0	0	17	0	1616.78	Q5U3K5	Q5U3K5	699	715	Rabl6	Rab-like protein 6	yes	yes	2	0.0099881	51.089	By MS/MS	By matching	By matching	By matching	By matching	By MS/MS
AADGPGDRFIIGESQAGEQPTQTVMPGQVMR	VKDGYAVRAADGPGDR	VMPGQVMRVTTGAPIP	R	A	A	M	R	V	3	2	0	2	0	4	2	5	0	2	0	0	2	1	3	1	2	0	0	2	0	31	1	3242.54	A0JNY3;Q8BUV3	A0JNY3	416	446	Gphn	Gephyrin;Molybdopterin adenylyltransferase;Molybdopterin molybdenumtransferase	yes	no	3	1.533e-12	102.03	By matching	By matching	By matching	By MS/MS	By matching	By matching
AADLLYAMCDR	RDVSVRQRAADLLYAM	LLYAMCDRSNAKQIVS	R	A	A	D	R	S	3	1	0	2	1	0	0	0	0	0	2	0	1	0	0	0	0	0	1	0	0	11	0	1297.58	P17426-2;P17426	P17426-2	389	399	Ap2a1	AP-2 complex subunit alpha-1	yes	no	2	0.00044475	80.69	By MS/MS	By MS/MS	By MS/MS	By MS/MS	By MS/MS	By MS/MS
AADLQIQMTK	RCVSSIFKAADLQIQM	DLQIQMTKEPQKKPAP	K	A	A	T	K	E	2	0	0	1	0	2	0	0	0	1	1	1	1	0	0	0	1	0	0	0	0	10	0	1117.58	Q3ULU3;O35855	Q3ULU3	34	43	Bcat2	Branched-chain-amino-acid aminotransferase;Branched-chain-amino-acid aminotransferase, mitochondrial	yes	no	2	3.0218e-05	123.62	By MS/MS	By MS/MS	By matching	By matching	By MS/MS	By matching
AADLVSENCETYEAHMR	PMIAGLGKAADLVSEN	ETYEAHMRDIRDYLEE	K	A	A	M	R	D	3	1	1	1	1	0	3	0	1	0	1	0	1	0	0	1	1	0	1	1	0	17	0	1994.85	A0A0R4J069;Q9JLI6	A0A0R4J069	296	312	Scly	Selenocysteine lyase	yes	no	3	0.028271	45.083	By matching	By MS/MS	By matching	By matching	By MS/MS	By matching
AADPPAENSSAPEAEQGGAE	PQDGKETKAADPPAEN	EAEQGGAE________	K	A	A	A	E	-	6	0	1	1	0	1	4	2	0	0	0	0	0	0	3	2	0	0	0	0	0	20	0	1896.8	Q3UBT1;P62960;A2BGG7	Q3UBT1	303	322	Ybx1	Nuclease-sensitive element-binding protein 1	yes	no	2	1.7103e-19	172.5	By MS/MS	By MS/MS	By MS/MS	By MS/MS	By MS/MS	By matching
AAECNIVVTQPR	DDFIQNDRAAECNIVV	NIVVTQPRRISAVAVA	R	A	A	P	R	R	2	1	1	0	1	1	1	0	0	1	0	0	0	0	1	0	1	0	0	2	0	12	0	1356.68	A0A087WPL5;E9QNN1;O70133;O70133-2;O70133-3;Q3UR42	A0A087WPL5	437	448	Dhx9	ATP-dependent RNA helicase A	yes	no	2	1.5805e-07	140.01	By MS/MS	By MS/MS	By MS/MS	By MS/MS	By MS/MS	By MS/MS
AAEDDELEEEADWIYR	QLRSIPVKAAEDDELE	EEADWIYRNAFATPTI	K	A	A	Y	R	N	3	1	0	3	0	0	5	0	0	1	1	0	0	0	0	0	0	1	1	0	0	16	0	1952.83	Q62383	Q62383	307	322	Supt6h	Transcription elongation factor SPT6	yes	yes	2	2.5562e-06	109.07	By matching	By matching	By matching	By MS/MS	By matching	By matching
AAEDPVSEVTVGVSVLAER	VIQIVLMRAAEDPVSE	GVSVLAERCKKNNGKA	R	A	A	E	R	C	3	1	0	1	0	0	3	1	0	0	1	0	0	0	1	2	1	0	0	5	0	19	0	1926.99	P28867;P28867-2	P28867	76	94	Prkcd	Protein kinase C delta type;Protein kinase C delta type regulatory subunit;Protein kinase C delta type catalytic subunit	yes	no	2	4.0546e-12	125.23	By matching	By MS/MS	By matching	By MS/MS	By MS/MS	By MS/MS
AAEDYGVIK	EQVAQFLKAAEDYGVI	AEDYGVIKTDMFQTVD	K	A	A	I	K	T	2	0	0	1	0	0	1	1	0	1	0	1	0	0	0	0	0	0	1	1	0	9	0	964.487	P37804	P37804	100	108	Tagln	Transgelin	yes	yes	2	0.004034	71.451	By MS/MS	By MS/MS	By matching	By MS/MS	By MS/MS	By MS/MS
AAEEAFVNDIDESSPGTEWER	QKTKANNRAAEEAFVN	SPGTEWERVARLCDFN	R	A	A	E	R	V	3	1	1	2	0	0	5	1	0	1	0	0	0	1	1	2	1	1	0	1	0	21	0	2351.02	B1AWE0;Q6PFA2	B1AWE0	161	181	Clta		yes	no	2;3	1.1051e-77	310.11	By MS/MS	By MS/MS	By MS/MS	By MS/MS	By MS/MS	By MS/MS
AAEFLAACAGGDLDEAR	ARTVRFERAAEFLAAC	GGDLDEARLMLRAADP	R	A	A	A	R	L	6	1	0	2	1	0	2	2	0	0	2	0	0	1	0	0	0	0	0	0	0	17	0	1735.78	Q3UMT1;A0A0U1RPR6	Q3UMT1	54	70	Ppp1r12c	Protein phosphatase 1 regulatory subunit 12C	yes	no	2	2.5665e-05	89.468	By MS/MS	By matching	By matching	By matching	By matching	By matching
AAELIANSLATAGDGLIELR	ISAEGDSKAAELIANS	GDGLIELRKLEAAEDI	K	A	A	L	R	K	5	1	1	1	0	0	2	2	0	2	4	0	0	0	0	1	1	0	0	0	0	20	0	1997.08	P67778	P67778	220	239	Phb	Prohibitin	yes	yes	2;3	1.5352e-18	164.99	By MS/MS	By MS/MS	By MS/MS	By MS/MS	By MS/MS	By MS/MS
AAELLLPAAAAWR	VDHEGVRRAAELLLPA	LPAAAAWRVEQWKSLH	R	A	A	W	R	V	6	1	0	0	0	0	1	0	0	0	3	0	0	0	1	0	0	1	0	0	0	13	0	1351.76	G3X8U3	G3X8U3	31	43	2210016F16Rik		yes	yes	2	0.00084327	75.088	By matching	By matching	By matching	By MS/MS	By matching	By matching
AAEMLLFGK	PKMMGSAKAAEMLLFG	AEMLLFGKKLTAREAW	K	A	A	G	K	K	2	0	0	0	0	0	1	1	0	0	2	1	1	1	0	0	0	0	0	0	0	9	0	978.521	Q3TCD4;Q9WUR2-2;Q9WUR2;E9PY42;Q78JN3	Q3TCD4	280	288	Eci2;Eci3	Enoyl-CoA delta isomerase 2, mitochondrial	yes	no	2	0.0034402	72.928	By MS/MS	By MS/MS	By matching	By MS/MS	By MS/MS	By MS/MS
AAEMMASLLK	MTNHQKKRAAEMMASL	EMMASLLKDLAEIGIA	R	A	A	L	K	D	3	0	0	0	0	0	1	0	0	0	2	1	2	0	0	1	0	0	0	0	0	10	0	1063.54	Q61768;E9QAK5	Q61768	551	560	Kif5b	Kinesin-1 heavy chain	yes	no	2	0.0008475	81.017	By MS/MS	By matching	By MS/MS	By matching	By matching	By MS/MS
AAEPLLTLER	RYPIDHARAAEPLLTL	EPLLTLERLTEVIAAA	R	A	A	E	R	L	2	1	0	0	0	0	2	0	0	0	3	0	0	0	1	0	1	0	0	0	0	10	0	1111.62	Q8CCP0-4;Q8CCP0-3;Q8CCP0-2;Q8CCP0	Q8CCP0-4	160	169	Nemf	Nuclear export mediator factor Nemf	yes	no	2	0.0061183	61.958	By matching	By matching	By MS/MS	By MS/MS	By MS/MS	By MS/MS
AAESIDQKNDSQLVVEAYK	KCLDGIVKAAESIDQK	QLVVEAYKSGFEPPGD	K	A	A	Y	K	S	3	0	1	2	0	2	2	0	0	1	1	2	0	0	0	2	0	0	1	2	0	19	1	2107.04	A2AQ43;Q80TY0-2;Q80TY0-3;A2AQ44;A2AQ42;A2AQ45;A2AQ41;Q80TY0;Q80TY0-4;Q80TY0-5	A2AQ43	255	273	Fnbp1	Formin-binding protein 1	yes	no	3	1.9067e-06	96.391	By matching	By matching	By matching	By matching	By MS/MS	By matching
AAESLADPTEYENLFPGLK	NLSKVNQKAAESLADP	ENLFPGLKEAFVVEEW	K	A	A	L	K	E	3	0	1	1	0	0	3	1	0	0	3	1	0	1	2	1	1	0	1	0	0	19	0	2064.01	O55029	O55029	784	802	Copb2	Coatomer subunit beta	yes	yes	2;3	1.1617e-23	180.32	By MS/MS	By MS/MS	By MS/MS	By MS/MS	By MS/MS	By MS/MS
AAFDDAIAELDTLSEESYK	DRACRLAKAAFDDAIA	TLSEESYKDSTLIMQL	K	A	A	Y	K	D	4	0	0	3	0	0	3	0	0	1	2	1	0	1	0	2	1	0	1	0	0	19	0	2086.96	Q5SS40;P62259	Q5SS40	197	215	Ywhae	14-3-3 protein epsilon	yes	no	2;3	5.434e-32	221.13	By MS/MS	By MS/MS	By MS/MS	By MS/MS	By MS/MS	By MS/MS
AAFGLSEAGFNTACLTK	GAGGAGLRAAFGLSEA	FNTACLTKLFPTRSHT	R	A	A	T	K	L	4	0	1	0	1	0	1	2	0	0	2	1	0	2	0	1	2	0	0	0	0	17	0	1756.85	Q8K2B3	Q8K2B3	76	92	Sdha	Succinate dehydrogenase [ubiquinone] flavoprotein subunit, mitochondrial	yes	yes	2	7.7337e-16	153.75	By MS/MS	By MS/MS	By MS/MS	By MS/MS	By MS/MS	By MS/MS
AAFGPGKGPIMLDEVECTGTESSLASCR	NATQALGRAAFGPGKG	ESSLASCRSLGWMVSR	R	A	A	C	R	S	3	1	0	1	2	0	3	4	0	1	2	1	1	1	2	3	2	0	0	1	0	28	1	2939.35	Q07797;E9Q5X5	Q07797	77	104	Lgals3bp	Galectin-3-binding protein	yes	no	3	2.4186e-23	151.19	By matching	By MS/MS	By MS/MS	By MS/MS	By MS/MS	By MS/MS
AAFLQSLVEDR	IREESLMKAAFLQSLV	LQSLVEDRTESALSYY	K	A	A	D	R	T	2	1	0	1	0	1	1	0	0	0	2	0	0	1	0	1	0	0	0	1	0	11	0	1247.65	A2AA71;Q3U2P1	A2AA71	1059	1069	Sec24a	Protein transport protein Sec24A	yes	no	2	0.076985	40.475	By MS/MS	By matching	By matching	By matching	By matching	By matching
AAFLSSLTDVR	SHHLQGLKAAFLSSLT	LSSLTDVRQALAAPRL	K	A	A	V	R	Q	2	1	0	1	0	0	0	0	0	0	2	0	0	1	0	2	1	0	0	1	0	11	0	1178.63	Q3UVL4;Q3UVL4-2	Q3UVL4	416	426	Vps51	Vacuolar protein sorting-associated protein 51 homolog	yes	no	2	0.003241	68.548	By MS/MS	By MS/MS	By MS/MS	By MS/MS	By MS/MS	By MS/MS
AAFQLGSPWR	DKAVKAARAAFQLGSP	FQLGSPWRRMDASDRG	R	A	A	W	R	R	2	1	0	0	0	1	0	1	0	0	1	0	0	1	1	1	0	1	0	0	0	10	0	1131.58	Q544B1;P47738;A0A0G2JEU1;D3YYF3	Q544B1	87	96	Aldh2	Aldehyde dehydrogenase, mitochondrial	yes	no	2	7.6562e-06	138.22	By MS/MS	By MS/MS	By MS/MS	By MS/MS	By MS/MS	By MS/MS
AAFQSLLDAR	NAFALLLRAAFQSLLD	FQSLLDARADEAALDH	R	A	A	A	R	A	3	1	0	1	0	1	0	0	0	0	2	0	0	1	0	1	0	0	0	0	0	10	0	1090.58	Q63829	Q63829	31	40	Commd3	COMM domain-containing protein 3	yes	yes	2	0.00020994	106.37	By MS/MS	By MS/MS	By MS/MS	By MS/MS	By matching	By MS/MS
AAFTAFEEVQLPR	RHPERRMRAAFTAFEE	FEEVQLPRLKQENPNM	R	A	A	P	R	L	3	1	0	0	0	1	2	0	0	0	1	0	0	2	1	0	1	0	0	1	0	13	0	1477.76	Q9D8X2	Q9D8X2	165	177	Ccdc124	Coiled-coil domain-containing protein 124	yes	yes	2;3	0.0089808	61.167	By matching	By MS/MS	By matching	By matching	By MS/MS	By matching
AAFTMFSR	MVPTDKPRAAFTMFSR	AAFTMFSRFLNKEPY_	R	A	A	S	R	F	2	1	0	0	0	0	0	0	0	0	0	0	1	2	0	1	1	0	0	0	0	8	0	929.443	Q544R6;G3X8T3;P16675	Q544R6	460	467	Ctsa	Carboxypeptidase;Lysosomal protective protein;Lysosomal protective protein 32 kDa chain;Lysosomal protective protein 20 kDa chain	yes	no	2	0.00041831	136.8	By MS/MS	By MS/MS	By MS/MS	By MS/MS	By MS/MS	By MS/MS
AAFVLPEFTR	YYNSDMHRAAFVLPEF	FVLPEFTRKALNDIS_	R	A	A	T	R	K	2	1	0	0	0	0	1	0	0	0	1	0	0	2	1	0	1	0	0	1	0	10	0	1149.62	Q543H0;Q64674	Q543H0	286	295	Srm	Spermidine synthase	yes	no	2	0.00012623	114.4	By MS/MS	By MS/MS	By MS/MS	By MS/MS	By MS/MS	By MS/MS
AAFYEDQINYYDTYIK	TLNALNKKAAFYEDQI	NYYDTYIKTCVDNLKR	K	A	A	I	K	T	2	0	1	2	0	1	1	0	0	2	0	1	0	1	0	0	1	0	4	0	0	16	0	2015.92	Q3UQ44	Q3UQ44	1432	1447	Iqgap2	Ras GTPase-activating-like protein IQGAP2	yes	yes	2	0.003601	61.821	By matching	By MS/MS	By matching	By MS/MS	By matching	By MS/MS
AAGAAAIITEPEHTK	ARPATAGKAAGAAAII	ITEPEHTKERVKLEGS	K	A	A	T	K	E	5	0	0	0	0	0	2	1	1	2	0	1	0	0	1	0	2	0	0	0	0	15	0	1478.77	Q8BK67;A2AWQ2	Q8BK67	76	90	Rcc2	Protein RCC2	yes	no	2;3	0.00010766	87.863	By matching	By MS/MS	By MS/MS	By matching	By MS/MS	By MS/MS
AAGAAAIITEPEHTKER	ARPATAGKAAGAAAII	EPEHTKERVKLEGSKC	K	A	A	E	R	V	5	1	0	0	0	0	3	1	1	2	0	1	0	0	1	0	2	0	0	0	0	17	1	1763.92	Q8BK67;A2AWQ2	Q8BK67	76	92	Rcc2	Protein RCC2	yes	no	3	3.1907e-11	129.05	By matching	By matching	By matching	By MS/MS	By MS/MS	By matching
AAGAGNEAAALFLATSGAHANHR	TGNCLLQRAAGAGNEA	SGAHANHRNKWGETPL	R	A	A	H	R	N	9	1	2	0	0	0	1	3	2	0	2	0	0	1	0	1	1	0	0	0	0	23	0	2177.07	Q810B6	Q810B6	465	487	Ankfy1	Ankyrin repeat and FYVE domain-containing protein 1	yes	yes	4	0.11401	19.665	By matching	By matching	By MS/MS	By matching	By matching	By matching
AAGAQVVAVSR	RSTVLALKAAGAQVVA	AQVVAVSRTREDLDDL	K	A	A	S	R	T	4	1	0	0	0	1	0	1	0	0	0	0	0	0	0	1	0	0	0	3	0	11	0	1027.58	Q91X52;A2AC16	Q91X52	29	39	Dcxr	L-xylulose reductase	yes	no	2	0.06966	46.378	By matching	By matching	By matching	By matching	By matching	By MS/MS
AAGCSIPVASVATGFPAGQTHLK	CDAVKALKAAGCSIPV	PAGQTHLKTRLEEIRL	K	A	A	L	K	T	5	0	0	0	1	1	0	3	1	1	1	1	0	1	2	2	2	0	0	2	0	23	0	2239.14	Q91YP3;A0A0N4SV34	Q91YP3	115	137	Dera	Putative deoxyribose-phosphate aldolase	yes	no	3	0.079755	30.976	By matching	By matching	By matching	By matching	By matching	By MS/MS
AAGEVMEPANLLAEEKDEDLLFE	EKDLERRRAAGEVMEP	KDEDLLFE________	R	A	A	F	E	-	4	0	1	2	0	0	6	1	0	0	4	1	1	1	1	0	0	0	0	1	0	23	1	2532.19	Q3U861;P57746	Q3U861	225	247	Atp6v1d	V-type proton ATPase subunit D	yes	no	2;3	2.2441e-10	119.18	By MS/MS	By MS/MS	By MS/MS	By MS/MS	By MS/MS	By MS/MS
AAGFKDPLLASGTDGVGTK	FAGLFDLKAAGFKDPL	GTDGVGTKLKIAQLCN	K	A	A	T	K	L	3	0	0	2	0	0	0	4	0	0	2	2	0	1	1	1	2	0	0	1	0	19	1	1803.94	Q64737	Q64737	481	499	Gart	Trifunctional purine biosynthetic protein adenosine-3;Phosphoribosylamine--glycine ligase;Phosphoribosylformylglycinamidine cyclo-ligase;Phosphoribosylglycinamide formyltransferase	yes	yes	3	9.4363e-06	79.383	By MS/MS	By MS/MS	By MS/MS	By MS/MS	By MS/MS	By MS/MS
AAGLATMISTMRPDIDNMDEYVR	EIISNLAKAAGLATMI	DNMDEYVRNTTARAFA	K	A	A	V	R	N	3	2	1	3	0	0	1	1	0	2	1	0	3	0	1	1	2	0	1	1	0	23	0	2569.2	G5E866;Q99NB9	G5E866	603	625	Sf3b1	Splicing factor 3B subunit 1	yes	no	3	5.6224e-07	76.889	By matching	By MS/MS	By matching	By MS/MS	By MS/MS	By MS/MS
AAGLDPGEGEEGKIVLPEGFSPIQALEELEK	SRPGRRSKAAGLDPGE	QALEELEKVGNFLAKG	K	A	A	E	K	V	3	0	0	1	0	1	7	5	0	2	4	2	0	1	3	1	0	0	0	1	0	31	1	3221.63	K4DI77;Q5ND34-2;Q5ND34;Q5ND34-3	K4DI77	702	732	Wdr81	WD repeat-containing protein 81	yes	no	3	1.2056e-08	95.435	By matching	By matching	By matching	By MS/MS	By matching	By matching
AAGMLSQLDLFSR	KGLELLEKAAGMLSQL	SQLDLFSRNEDLEEIA	K	A	A	S	R	N	2	1	0	1	0	1	0	1	0	0	3	0	1	1	0	2	0	0	0	0	0	13	0	1407.72	Q61249	Q61249	53	65	Igbp1	Immunoglobulin-binding protein 1	yes	yes	2	0.00016356	91.202	By matching	By MS/MS	By matching	By matching	By matching	By matching
AAGPLESSGKEEITQLK	QEELEKLRAAGPLESS	KEEITQLKERLEKEKR	R	A	A	L	K	E	2	0	0	0	0	1	3	2	0	1	2	2	0	0	1	2	1	0	0	0	0	17	1	1756.92	A2AVJ7;Q99PL5	A2AVJ7	1388	1404	Rrbp1	Ribosome-binding protein 1	yes	no	2	1.161e-15	170.89	By matching	By matching	By matching	By MS/MS	By matching	By matching
AAGPLESSGKEEITQLKER	QEELEKLRAAGPLESS	EITQLKERLEKEKRLT	R	A	A	E	R	L	2	1	0	0	0	1	4	2	0	1	2	2	0	0	1	2	1	0	0	0	0	19	2	2042.06	A2AVJ7;Q99PL5	A2AVJ7	1388	1406	Rrbp1	Ribosome-binding protein 1	yes	no	3	4.2081e-06	95.5	By matching	By matching	By matching	By MS/MS	By MS/MS	By matching
AAGQQDLMINNPLSQDEGSLWNK	IHITNPRKAAGQQDLM	DEGSLWNKFFQDKELR	K	A	A	N	K	F	2	0	3	2	0	3	1	2	0	1	3	1	1	0	1	2	0	1	0	0	0	23	0	2528.2	Q80XQ2	Q80XQ2	130	152	Tbc1d5	TBC1 domain family member 5	yes	yes	3	0.048411	33.594	By matching	By MS/MS	By matching	By matching	By MS/MS	By matching
AAGTTVVEVEEIVDIGSFAPEDIHIPK	NFNLPMCKAAGTTVVE	PEDIHIPKIYVHRLIK	K	A	A	P	K	I	3	0	0	2	0	0	4	2	1	4	0	1	0	1	2	1	2	0	0	4	0	27	0	2835.45	Q9D0K2;Q3UJQ9	Q9D0K2	237	263	Oxct1	Succinyl-CoA:3-ketoacid coenzyme A transferase 1, mitochondrial;Succinyl-CoA:3-ketoacid-coenzyme A transferase	yes	no	3;4	3.1378e-12	108.3	By matching	By MS/MS	By matching	By matching	By MS/MS	By MS/MS
AAGVSVEPFWPGLFAK	DKINALIKAAGVSVEP	FWPGLFAKALANVNIG	K	A	A	A	K	A	3	0	0	0	0	0	1	2	0	0	1	1	0	2	2	1	0	1	0	2	0	16	0	1674.88	Q58E35;P47955;E9Q3T0	Q58E35	34	49	Rplp1;Gm10073	60S acidic ribosomal protein P1	yes	no	2;3	5.7518e-07	107.35	By MS/MS	By MS/MS	By MS/MS	By MS/MS	By MS/MS	By MS/MS
AAGYDLFSAYDYTISPMEK	APTRGSARAAGYDLFS	YTISPMEKAIVKTDIQ	R	A	A	E	K	A	3	0	0	2	0	0	1	1	0	1	1	1	1	1	1	2	1	0	3	0	0	19	0	2140.97	Q9CQ43;Q8VCG1	Q9CQ43	43	61	Dut		yes	no	2	1.3935e-08	114.55	By matching	By MS/MS	By matching	By MS/MS	By MS/MS	By matching
AAHIFFTDTCPEPLFSELGR	GTPTFTYKAAHIFFTD	PLFSELGRSRLAKAVK	K	A	A	G	R	S	2	1	0	1	1	0	2	1	1	1	2	0	0	3	2	1	2	0	0	0	0	20	0	2307.1	Q548T0;F8WGM5;Q64324	Q548T0	101	120	Stxbp2	Syntaxin-binding protein 2	yes	no	3	0.00057517	61.942	By matching	By matching	By matching	By MS/MS	By matching	By matching
AAHLCAEAALR	GRKADVIKAAHLCAEA	LCAEAALRLVKPGNQN	K	A	A	L	R	L	5	1	0	0	1	0	1	0	1	0	2	0	0	0	0	0	0	0	0	0	0	11	0	1181.6	P50580;P50580-2;D3YVH7	P50580	145	155	Pa2g4	Proliferation-associated protein 2G4	yes	no	2	3.5844e-05	113.99	By MS/MS	By MS/MS	By MS/MS	By MS/MS	By MS/MS	By MS/MS
AAHSEGHITAGLDMK	ADLVAQLRAAHSEGHI	ITAGLDMKEGTIGDMA	R	A	A	M	K	E	3	0	0	1	0	0	1	2	2	1	1	1	1	0	0	1	1	0	0	0	0	15	0	1536.74	Q542X7;P80314	Q542X7	467	481	Cct2	T-complex protein 1 subunit beta	yes	no	3	4.2437e-07	117.03	By matching	By matching	By matching	By matching	By MS/MS	By matching
AAHYFGMK	SAHAAFDKAAHYFGMK	AAHYFGMKIVRVALKK	K	A	A	M	K	I	2	0	0	0	0	0	0	1	1	0	0	1	1	1	0	0	0	0	1	0	0	8	0	923.432	Q8R0X7;D6REF7	Q8R0X7	248	255	Sgpl1	Sphingosine-1-phosphate lyase 1	yes	no	2	0.0046128	89.123	By MS/MS	By MS/MS	By MS/MS	By MS/MS	By MS/MS	By MS/MS
AAIAAAAAAAAAK	PKKAAVAKAAIAAAAA	AAAAAAAKAKVPAKKA	K	A	A	A	K	A	11	0	0	0	0	0	0	0	0	1	0	1	0	0	0	0	0	0	0	0	0	13	0	1040.6	Q9CR57	Q9CR57	148	160	Rpl14	60S ribosomal protein L14	yes	yes	2	7.3791e-08	125.72	By MS/MS	By MS/MS	By MS/MS	By MS/MS	By MS/MS	By MS/MS
AAIDAGYR	NQVKEAVKAAIDAGYR	AAIDAGYRHIDCAYAY	K	A	A	Y	R	H	3	1	0	1	0	0	0	1	0	1	0	0	0	0	0	0	0	0	1	0	0	8	0	835.419	P45377	P45377	34	41	Akr1b8	Aldose reductase-related protein 2	no	no	2	0.00099755	122.74	By MS/MS	By MS/MS	By MS/MS	By MS/MS	By MS/MS	By MS/MS
AAIDWFDGK	FDDPPSAKAAIDWFDG	AIDWFDGKEFSGNPIK	K	A	A	G	K	E	2	0	0	2	0	0	0	1	0	1	0	1	0	1	0	0	0	1	0	0	0	9	0	1021.49	Q8CFQ9;Q564D0;P56959;G3UXT7;F6QCI0;Q8BQ46	Q8CFQ9	341	349	Fus;Taf15	RNA-binding protein FUS	no	no	2	0.010791	70.908	By MS/MS	By matching	By MS/MS	By matching	By matching	By MS/MS
AAIDWFDGKEFSGNPIK	FDDPPSAKAAIDWFDG	EFSGNPIKVSFATRRA	K	A	A	I	K	V	2	0	1	2	0	0	1	2	0	2	0	2	0	2	1	1	0	1	0	0	0	17	1	1893.93	Q8CFQ9;Q564D0;P56959;G3UXT7	Q8CFQ9	341	357	Fus	RNA-binding protein FUS	yes	no	2;3	2.8855e-37	245.04	By MS/MS	By MS/MS	By MS/MS	By MS/MS	By MS/MS	By MS/MS
AAIGLVPEVPK	SQADAFFKAAIGLVPE	GLVPEVPKTISIDGKL	K	A	A	P	K	T	2	0	0	0	0	0	1	1	0	1	1	1	0	0	2	0	0	0	0	2	0	11	0	1092.65	D3YW20;D3YW19;I1E4X5;Q8BWQ6;Q8BWQ6-3	D3YW20	658	668	9030624J02Rik	UPF0505 protein C16orf62 homolog	yes	no	2	0.11449	36.952	By matching	By matching	By MS/MS	By MS/MS	By matching	By MS/MS
AAIISAEGDSK	EKAEQQKKAAIISAEG	ISAEGDSKAAELIANS	K	A	A	S	K	A	3	0	0	1	0	0	1	1	0	2	0	1	0	0	0	2	0	0	0	0	0	11	0	1060.54	P67778	P67778	209	219	Phb	Prohibitin	yes	yes	2	7.1532e-05	102.4	By MS/MS	By matching	By matching	By matching	By matching	By MS/MS
AAISQLR	DEESEEGRAAISQLRS	RAAISQLRSPRVKDSL	R	A	A	L	R	S	2	1	0	0	0	1	0	0	0	1	1	0	0	0	0	1	0	0	0	0	0	7	0	757.445	Q6P9R2;F7AVI9	Q6P9R2	352	358	Oxsr1	Serine/threonine-protein kinase OSR1	yes	no	2	0.039551	50.127	By MS/MS	By matching	By MS/MS	By matching	By matching	By matching
AAITVEHLAIK	LIGKKTQKAAITVEHL	TVEHLAIKCHWTERAA	K	A	A	I	K	C	3	0	0	0	0	0	1	0	1	2	1	1	0	0	0	0	1	0	0	1	0	11	0	1164.69	Q9JIK5	Q9JIK5	479	489	Ddx21	Nucleolar RNA helicase 2	yes	yes	2	0.039615	54.267	By matching	By MS/MS	By matching	By MS/MS	By matching	By matching
AAITVQR	KRYLCMQRAAITVQRY	RAAITVQRYVRGYQAR	R	A	A	Q	R	Y	2	1	0	0	0	1	0	0	0	1	0	0	0	0	0	0	1	0	0	1	0	7	0	757.445	D3YZ62;D3Z4J3;Q99104;F6SV01	D3YZ62	792	798	Myo5a;Sidt2	Unconventional myosin-Va	no	no	2	0.13191	33.439	By matching	By MS/MS	By matching	By matching	By matching	By matching
AAIVHNVDSDDLISMGSNDIDTLK	NAQRAGYKAAIVHNVD	SNDIDTLKKIDIPSVF	K	A	A	L	K	K	2	0	2	5	0	0	0	1	1	3	2	1	1	0	0	3	1	0	0	2	0	24	0	2542.22	Q8C4F9;Q3UTG4;Q8CB78;O54965-2;O54965;A0A0G2JEM4	Q8C4F9	118	141	Rnf13	E3 ubiquitin-protein ligase RNF13	yes	no	3	0.0001017	69.07	By matching	By MS/MS	By matching	By MS/MS	By MS/MS	By MS/MS
AAIVHNVDSDDLISMGSNDIDTLKK	NAQRAGYKAAIVHNVD	NDIDTLKKIDIPSVFI	K	A	A	K	K	I	2	0	2	5	0	0	0	1	1	3	2	2	1	0	0	3	1	0	0	2	0	25	1	2670.32	Q8C4F9;Q3UTG4;Q8CB78;O54965-2;O54965;A0A0G2JEM4	Q8C4F9	118	142	Rnf13	E3 ubiquitin-protein ligase RNF13	yes	no	4	0.019891	39.079	By matching	By matching	By matching	By MS/MS	By MS/MS	By matching
AALAHSEIATTQAASTK	QRLEEEHRAALAHSEI	TTQAASTKALPNGRDA	R	A	A	T	K	A	6	0	0	0	0	1	1	0	1	1	1	1	0	0	0	2	3	0	0	0	0	17	0	1669.86	Q9QXS1-3;Q9QXS1-10;Q9QXS1-9;Q9QXS1-12;Q9QXS1-11;Q9QXS1-13;Q9QXS1-5;Q9QXS1-16;Q9QXS1-4;Q9QXS1-14;Q9QXS1-6;Q9QXS1-7;Q9QXS1-8;Q9QXS1-2;Q9QXS1;Q9QXS1-15;E9Q3W4;F6R059	Q9QXS1-3	2604	2620	Plec	Plectin	yes	no	2;3	6.4988e-30	218.83	By matching	By MS/MS	By MS/MS	By MS/MS	By MS/MS	By MS/MS
AALCAVHVIR	SNSYLRKKAALCAVHV	LCAVHVIRKVPELMEM	K	A	A	I	R	K	3	1	0	0	1	0	0	0	1	1	1	0	0	0	0	0	0	0	0	2	0	10	0	1108.62	Q8CBB7;P22892	Q8CBB7	157	166	Ap1g1	AP-1 complex subunit gamma-1	yes	no	2	1.6264e-07	144.09	By MS/MS	By matching	By MS/MS	By MS/MS	By MS/MS	By MS/MS
AALDCSTSHLDEFYSDPHAVAGALK	ASKLKKLKAALDCSTS	HAVAGALKSYLRELPE	K	A	A	L	K	S	5	0	0	3	1	0	1	1	2	0	3	1	0	1	1	3	1	0	1	1	0	25	0	2674.23	E9QAJ9;Q3UIA2-4;Q3UIA2-3;Q3UIA2-2;Q3UIA2	E9QAJ9	301	325	Arhgap17	Rho GTPase-activating protein 17	yes	no	3;4	3.3528e-21	160.67	By matching	By MS/MS	By MS/MS	By MS/MS	By MS/MS	By MS/MS
AALDGTPGMIGYGMAK	LLTLAGAKAALDGTPG	MIGYGMAKGAVHQLCQ	K	A	A	A	K	G	3	0	0	1	0	0	0	4	0	1	1	1	2	0	1	0	1	0	1	0	0	16	0	1551.74	Q8BVI4;D3YWR7;A0A0G2JGJ1;A0A0G2JGY0;D3Z1A1	Q8BVI4	136	151	Qdpr	Dihydropteridine reductase	yes	no	2	3.0246e-07	115.68	By MS/MS	By MS/MS	By matching	By MS/MS	By MS/MS	By MS/MS
AALEALGSCLNNK	ASENFCSRAALEALGS	LGSCLNNKYSEGYPGK	R	A	A	N	K	Y	3	0	2	0	1	0	1	1	0	0	3	1	0	0	0	1	0	0	0	0	0	13	0	1359.68	Q9CZN7	Q9CZN7	83	95	Shmt2	Serine hydroxymethyltransferase	yes	yes	2	3.0135e-11	162.49	By MS/MS	By MS/MS	By MS/MS	By MS/MS	By MS/MS	By MS/MS
AALEAQNALHNIK	FVTFYTRKAALEAQNA	QNALHNIKTLPGMHHP	K	A	A	I	K	T	4	0	2	0	0	1	1	0	1	1	2	1	0	0	0	0	0	0	0	0	0	13	0	1391.75	A0A0R4J2B0;V9GX43;S4R2U7;S4R1S7;E9QA47;Q9Z0H4-11;Q9Z0H4-7;Q9Z0H4-5;Q9Z0H4-4;Q9Z0H4;Q9Z0H4-8;Q9Z0H4-2;Q9Z0H4-6;Q9Z0H4-9;S4R2L5;S4R2J2;A3KGT0	A0A0R4J2B0	71	83	Celf2	CUGBP Elav-like family member 2	yes	no	2	2.0181e-16	193.81	By MS/MS	By MS/MS	By MS/MS	By MS/MS	By MS/MS	By MS/MS
AALEAVGGTVVLE	KAEAEKIKAALEAVGG	VGGTVVLE________	K	A	A	L	E	-	3	0	0	0	0	0	2	2	0	0	2	0	0	0	0	0	1	0	0	3	0	13	0	1227.67	Q9DB15	Q9DB15	189	201	Mrpl12	39S ribosomal protein L12, mitochondrial	yes	yes	2	0.0013963	73.435	By matching	By MS/MS	By MS/MS	By MS/MS	By MS/MS	By MS/MS
AALEDDGLR	RGTAQEHRAALEDDGL	ALEDDGLRASEHTASW	R	A	A	L	R	A	2	1	0	2	0	0	1	1	0	0	2	0	0	0	0	0	0	0	0	0	0	9	0	958.472	P68181-4	P68181-4	43	51	Prkacb	cAMP-dependent protein kinase catalytic subunit beta	yes	yes	2	0.11836	29.767	By matching	By matching	By matching	By MS/MS	By matching	By matching
AALEELVR	________________	AALEELVRLQGAHVRG	R	A	A	V	R	L	2	1	0	0	0	0	2	0	0	0	2	0	0	0	0	0	0	0	0	1	0	8	0	899.508	Q61035	Q61035	5	12	Hars	Histidine--tRNA ligase, cytoplasmic	yes	yes	2	0.0044282	90.709	By MS/MS	By MS/MS	By MS/MS	By MS/MS	By MS/MS	By MS/MS
AALEEVYPDLTPEENRR	FVDERRLRAALEEVYP	LTPEENRRNSLGGDVL	R	A	A	R	R	N	2	2	1	1	0	0	4	0	0	0	2	0	0	0	2	0	1	0	1	1	0	17	1	2000.98	Q9DBR1-2;Q9DBR1	Q9DBR1-2	660	676	Xrn2	5-3 exoribonuclease 2	yes	no	2	7.1973e-05	77.746	By matching	By matching	By matching	By matching	By MS/MS	By matching
AALEQEKESQQLMR	QGRVDSLKAALEQEKE	KESQQLMREQVKKEEE	K	A	A	M	R	E	2	1	0	0	0	3	3	0	0	0	2	1	1	0	0	1	0	0	0	0	0	14	1	1659.83	Q8BL66	Q8BL66	1184	1197	Eea1	Early endosome antigen 1	yes	yes	2;3	3.6766e-05	105.58	By MS/MS	By MS/MS	By MS/MS	By MS/MS	By MS/MS	By MS/MS
AALLAELASLEADALR	ADLAPEARAALLAELA	SLEADALREHCQRAAA	R	A	A	L	R	E	6	1	0	1	0	0	2	0	0	0	5	0	0	0	0	1	0	0	0	0	0	16	0	1625.9	Q3TW96	Q3TW96	32	47	Uap1l1	UDP-N-acetylhexosamine pyrophosphorylase-like protein 1	yes	yes	2;3	5.3017e-23	194.48	By MS/MS	By MS/MS	By MS/MS	By MS/MS	By MS/MS	By MS/MS
AALLAELASLEADALREHCQR	ADLAPEARAALLAELA	ALREHCQRAAAAGALA	R	A	A	Q	R	A	6	2	0	1	1	1	3	0	1	0	5	0	0	0	0	1	0	0	0	0	0	21	1	2336.19	Q3TW96	Q3TW96	32	52	Uap1l1	UDP-N-acetylhexosamine pyrophosphorylase-like protein 1	yes	yes	3;4	0.0002742	68.639	By matching	By MS/MS	By matching	By MS/MS	By MS/MS	By matching
AALNALQPPEFR	________________	ALQPPEFRNENSLAAT	K	A	A	F	R	N	3	1	1	0	0	1	1	0	0	0	2	0	0	1	2	0	0	0	0	0	0	12	0	1325.71	Q78T54-2;Q78T54	Q78T54-2	7	18	Vma21	Vacuolar ATPase assembly integral membrane protein Vma21	yes	no	2	1.4736e-07	140.63	By MS/MS	By MS/MS	By MS/MS	By MS/MS	By MS/MS	By MS/MS
AALPTPALTPEDK	SGPLDQVRAALPTPAL	PALTPEDKAVLQNLKR	R	A	A	D	K	A	3	0	0	1	0	0	1	0	0	0	2	1	0	0	3	0	2	0	0	0	0	13	0	1322.71	Q6PB44-2;Q6PB44	Q6PB44-2	540	552	Ptpn23	Tyrosine-protein phosphatase non-receptor type 23	yes	no	2	0.11624	33.842	By matching	By matching	By MS/MS	By matching	By matching	By matching
AALQELLSK	KIRGSLARAALQELLS	ALQELLSKGLIKLVSK	R	A	A	S	K	G	2	0	0	0	0	1	1	0	0	0	3	1	0	0	0	1	0	0	0	0	0	9	0	971.565	Q58EA6;P62852	Q58EA6	86	94	Rps25	40S ribosomal protein S25	yes	no	2	0.00014228	121.5	By MS/MS	By MS/MS	By MS/MS	By MS/MS	By MS/MS	By MS/MS
AALRDYETVVK	NMALGKFRAALRDYET	RDYETVVKVKPNDKDA	R	A	A	V	K	V	2	1	0	1	0	0	1	0	0	0	1	1	0	0	0	0	1	0	1	2	0	11	1	1263.68	F7BX26;Q60676	F7BX26	113	123	Ppp5c	Serine/threonine-protein phosphatase;Serine/threonine-protein phosphatase 5	yes	no	2	0.12226	50.354	By matching	By matching	By matching	By matching	By matching	By MS/MS
AALRPLVKPK	________________	LRPLVKPKIVKKRTKK	M	A	A	P	K	I	2	1	0	0	0	0	0	0	0	0	2	2	0	0	2	0	0	0	0	1	0	10	0	1091.72	P62911;P17932	P62911	2	11	Rpl32;Rpl32-ps	60S ribosomal protein L32;Putative 60S ribosomal protein L32	yes	no	2	0.058845	42.718	By matching	By matching	By MS/MS	By MS/MS	By MS/MS	By MS/MS
AALSEMVEYITHNR	LKWKEVKRAALSEMVE	VEYITHNRNVITEPIY	R	A	A	N	R	N	2	1	1	0	0	0	2	0	1	1	1	0	1	0	0	1	1	0	1	1	0	14	0	1632.79	Q60996-2;Q60996-3;Q60996-4;Q60996	Q60996-2	71	84	Ppp2r5c	Serine/threonine-protein phosphatase 2A 56 kDa regulatory subunit gamma isoform	yes	no	3	0.09323	30.575	By matching	By matching	By matching	By matching	By MS/MS	By matching
AALSGANVLTLIEK	ELHPSIMRAALSGANV	NVLTLIEKDIRTPNGL	R	A	A	E	K	D	3	0	1	0	0	0	1	1	0	1	3	1	0	0	0	1	1	0	0	1	0	14	0	1398.81	A0A0R4J0I9;Q91ZX7	A0A0R4J0I9	2362	2375	Lrp1	Prolow-density lipoprotein receptor-related protein 1;Low-density lipoprotein receptor-related protein 1 85 kDa subunit;Low-density lipoprotein receptor-related protein 1 515 kDa subunit;Low-density lipoprotein receptor-related protein 1 intracellular domain	yes	no	2;3	5.1212e-12	157.09	By MS/MS	By MS/MS	By MS/MS	By MS/MS	By MS/MS	By MS/MS
AALSGANVLTLIEKDIR	ELHPSIMRAALSGANV	TLIEKDIRTPNGLAID	R	A	A	I	R	T	3	1	1	1	0	0	1	1	0	2	3	1	0	0	0	1	1	0	0	1	0	17	1	1783.02	A0A0R4J0I9;Q91ZX7	A0A0R4J0I9	2362	2378	Lrp1	Prolow-density lipoprotein receptor-related protein 1;Low-density lipoprotein receptor-related protein 1 85 kDa subunit;Low-density lipoprotein receptor-related protein 1 515 kDa subunit;Low-density lipoprotein receptor-related protein 1 intracellular domain	yes	no	3	1.0858e-05	93.768	By matching	By MS/MS	By matching	By MS/MS	By MS/MS	By MS/MS
AALSGLLHR	LMPHDLARAALSGLLH	ALSGLLHRTNIPKDVV	R	A	A	H	R	T	2	1	0	0	0	0	0	1	1	0	3	0	0	0	0	1	0	0	0	0	0	9	0	936.551	Q99JY0;D3YXU1	Q99JY0	83	91	Hadhb	Trifunctional enzyme subunit beta, mitochondrial;3-ketoacyl-CoA thiolase	yes	no	2	1.1318e-06	149.82	By MS/MS	By MS/MS	By MS/MS	By MS/MS	By MS/MS	By MS/MS
AALSSFQK	ALKEDDPKAALSSFQK	AALSSFQKVLELEGEK	K	A	A	Q	K	V	2	0	0	0	0	1	0	0	0	0	1	1	0	1	0	2	0	0	0	0	0	8	0	850.455	P61202;P61202-2;A2AQE4	P61202	49	56	Cops2	COP9 signalosome complex subunit 2	yes	no	2	0.017374	48.794	By MS/MS	By matching	By MS/MS	By matching	By matching	By matching
AALTIDEK	KVSKALHKAALTIDEK	AALTIDEKGTEAVGST	K	A	A	E	K	G	2	0	0	1	0	0	1	0	0	1	1	1	0	0	0	0	1	0	0	0	0	8	0	859.465	CON__P34955	CON__P34955	358	365			yes	yes	2	0.0019737	113.26	By MS/MS	By MS/MS	By MS/MS	By MS/MS	By MS/MS	By MS/MS
AALVDLEPGTMDSVR	SSKKYVPRAALVDLEP	PGTMDSVRSGPFGQLF	R	A	A	V	R	S	2	1	0	2	0	0	1	1	0	0	2	0	1	0	1	1	1	0	0	2	0	15	0	1572.78	Q3UMM1;Q922F4	Q3UMM1	63	77	Tubb6	Tubulin beta-6 chain	yes	no	2;3	9.4111e-05	89.506	By MS/MS	By MS/MS	By MS/MS	By MS/MS	By MS/MS	By MS/MS
AALYAAPYK	WLVQKIFKAALYAAPY	ALYAAPYKSDFLKALS	K	A	A	Y	K	S	4	0	0	0	0	0	0	0	0	0	1	1	0	0	1	0	0	0	2	0	0	9	0	966.517	D3Z1H9;Q9JL62;D3Z1H8	D3Z1H9	131	139	Gltp	Glycolipid transfer protein	yes	no	2	0.003937	71.692	By MS/MS	By MS/MS	By MS/MS	By MS/MS	By MS/MS	By MS/MS
AAMEALQSQALHATSQQPLRK	TNAFNCRKAAMEALQS	TSQQPLRKDKDKKKAG	K	A	A	R	K	D	5	1	0	0	0	4	1	0	1	0	3	1	1	0	1	2	1	0	0	0	0	21	1	2278.19	B7ZC46;B1AQY9;B1AQZ0;Q8CHH9;Q8CHH9-2	B7ZC46	401	421	2008-09-01	Septin-8	yes	no	4	0.10549	20.606	By matching	By matching	By matching	By matching	By MS/MS	By matching
AAMEALVVEVSK	AACITALRAAMEALVV	ALVVEVSKQPNIISQL	R	A	A	S	K	Q	3	0	0	0	0	0	2	0	0	0	1	1	1	0	0	1	0	0	0	3	0	12	0	1245.66	A0A087WPL5;E9QNN1;O70133;O70133-2;O70133-3	A0A087WPL5	1107	1118	Dhx9	ATP-dependent RNA helicase A	yes	no	2	0.00037897	82.705	By MS/MS	By MS/MS	By MS/MS	By MS/MS	By MS/MS	By MS/MS
AAMEPIVISAK	AQISPEGRAAMEPIVI	EPIVISAKTMLESAGG	R	A	A	A	K	T	3	0	0	0	0	0	1	0	0	2	0	1	1	0	1	1	0	0	0	1	0	11	0	1128.62	P26039	P26039	1594	1604	Tln1	Talin-1	yes	yes	2	0.00051048	77.124	By MS/MS	By MS/MS	By MS/MS	By MS/MS	By MS/MS	By MS/MS
AAMIWIVGEYAER	SLDEPDARAAMIWIVG	IVGEYAERIDNADELL	R	A	A	E	R	I	3	1	0	0	0	0	2	1	0	2	0	0	1	0	0	0	0	1	1	1	0	13	0	1507.75	Q5SVG5;Q5SVG4;O35643;Q9DBG3;Q9DBG3-2;H3BIY9;H3BKM0	Q9DBG3	446	458	Ap1b1;Ap2b1	AP-1 complex subunit beta-1;AP-2 complex subunit beta	no	no	2;3	0.00017665	90.412	By matching	By MS/MS	By matching	By MS/MS	By MS/MS	By MS/MS
AAMLGQEDPPQHGLPR	KATQQGLKAAMLGQED	PPQHGLPRLLAAACQL	K	A	A	P	R	L	2	1	0	1	0	2	1	2	1	0	2	0	1	0	3	0	0	0	0	0	0	16	0	1715.84	P19096;A0A0U1RNJ1	P19096	1160	1175	Fasn	Fatty acid synthase;[Acyl-carrier-protein] S-acetyltransferase;[Acyl-carrier-protein] S-malonyltransferase;3-oxoacyl-[acyl-carrier-protein] synthase;3-oxoacyl-[acyl-carrier-protein] reductase;3-hydroxyacyl-[acyl-carrier-protein] dehydratase;Enoyl-[acyl-carrier-protein] reductase;Oleoyl-[acyl-carrier-protein] hydrolase	yes	no	3	3.6149e-05	86.498	By MS/MS	By MS/MS	By MS/MS	By MS/MS	By MS/MS	By matching
AANAAENDFSVSQAEVSSR	ERQVESLKAANAAEND	SQAEVSSRQAMLENAS	K	A	A	S	R	Q	5	1	2	1	0	1	2	0	0	0	0	0	0	1	0	4	0	0	0	2	0	19	0	1951.89	Q6P542	Q6P542	268	286	Abcf1	ATP-binding cassette sub-family F member 1	yes	yes	2	2.1011e-20	173.21	By MS/MS	By MS/MS	By MS/MS	By MS/MS	By MS/MS	By matching
AANEAGYFNEEMAPIEVK	LQSQQRWKAANEAGYF	EMAPIEVKTKKGKQTM	K	A	A	V	K	T	4	0	2	0	0	0	4	1	0	1	0	1	1	1	1	0	0	0	1	1	0	18	0	1981.91	Q8BWT1	Q8BWT1	192	209	Acaa2	3-ketoacyl-CoA thiolase, mitochondrial	yes	yes	2;3	7.828e-17	169.49	By MS/MS	By MS/MS	By matching	By MS/MS	By MS/MS	By MS/MS
AANGVVLATEK	GAPSVGIKAANGVVLA	GVVLATEKKQKSILYD	K	A	A	E	K	K	3	0	1	0	0	0	1	1	0	0	1	1	0	0	0	0	1	0	0	2	0	11	0	1071.59	P49722	P49722	40	50	Psma2	Proteasome subunit alpha type-2	yes	yes	2	0.025899	49.081	By matching	By MS/MS	By matching	By matching	By matching	By MS/MS
AANPGCFLEDFVR	LSDMESFKAANPGCFL	CFLEDFVRWYSPRDYI	K	A	A	V	R	W	2	1	1	1	1	0	1	1	0	0	1	0	0	2	1	0	0	0	0	1	0	13	0	1494.69	Q80UJ7	Q80UJ7	688	700	Rab3gap1	Rab3 GTPase-activating protein catalytic subunit	yes	yes	2	3.6585e-06	112.44	By matching	By matching	By matching	By MS/MS	By matching	By matching
AANPVDFLSK	TSVTDFLRAANPVDFL	NPVDFLSKASEISIDD	R	A	A	S	K	A	2	0	1	1	0	0	0	0	0	0	1	1	0	1	1	1	0	0	0	1	0	10	0	1060.56	Q9DBE9	Q9DBE9	260	269	Ftsj3	pre-rRNA processing protein FTSJ3	yes	yes	2	0.08802	37.144	By matching	By matching	By MS/MS	By matching	By matching	By matching
AANSLEAFIFETQDK	LEKQEREKAANSLEAF	FIFETQDKLYQPEYQE	K	A	A	D	K	L	3	0	1	1	0	1	2	0	0	1	1	1	0	2	0	1	1	0	0	0	0	15	0	1682.82	Q9JKR6	Q9JKR6	739	753	Hyou1	Hypoxia up-regulated protein 1	yes	yes	2;3	1.5674e-18	177.74	By matching	By MS/MS	By MS/MS	By MS/MS	By MS/MS	By MS/MS
AANVLVSESLMCK	NYIHRDLRAANVLVSE	VSESLMCKIADFGLAR	R	A	A	C	K	I	2	0	1	0	1	0	1	0	0	0	2	1	1	0	0	2	0	0	0	2	0	13	0	1420.71	P25911-2;P25911	P25911-2	349	361	Lyn	Tyrosine-protein kinase Lyn	yes	no	2	2.5359e-08	141.13	By MS/MS	By MS/MS	By matching	By MS/MS	By matching	By MS/MS
AAPAAAAAMAPPGPR	IDSFVPSKAAPAAAAA	AMAPPGPRVAPAPAGV	K	A	A	P	R	V	8	1	0	0	0	0	0	1	0	0	0	0	1	0	4	0	0	0	0	0	0	15	0	1318.68	Q8BMF4	Q8BMF4	392	406	Dlat	Dihydrolipoyllysine-residue acetyltransferase component of pyruvate dehydrogenase complex, mitochondrial	yes	yes	2	0.001701	70.438	By matching	By matching	By MS/MS	By matching	By matching	By matching
AAPAAYDASDTHLQILGKPVMER	EDCGPAWRAAPAAYDA	LGKPVMERWETPYMHA	R	A	A	E	R	W	5	1	0	2	0	1	1	1	1	1	2	1	1	0	2	1	1	0	1	1	0	23	0	2453.24	O35969;O35969-2	O35969	22	44	Gamt	Guanidinoacetate N-methyltransferase	yes	no	4	0.02425	37.688	By matching	By matching	By matching	By MS/MS	By MS/MS	By matching
AAPASIPPFPVLEPVTSCK	DCFLAHKKAAPASIPP	LEPVTSCKSYKENREL	K	A	A	C	K	S	3	0	0	0	1	0	1	0	0	1	1	1	0	1	5	2	1	0	0	2	0	19	0	1980.04	CON__Q3SZ57	CON__Q3SZ57	131	149			yes	yes	2	0.0002262	73.928	By MS/MS	By MS/MS	By matching	By MS/MS	By MS/MS	By MS/MS
AAPCIYWLPLTESQIVQK	DDLFRKTKAAPCIYWL	TESQIVQKEAEQAERA	K	A	A	Q	K	E	2	0	0	0	1	2	1	0	0	2	2	1	0	0	2	1	1	1	1	1	0	18	0	2116.1	F6RJ39;Q9JIX8-4;Q9JIX8;Q52KR6;B8JJ92;B8JJ91;Q9JIX8-3;Q9JIX8-2	F6RJ39	1153	1170	Acin1	Apoptotic chromatin condensation inducer in the nucleus	yes	no	2;3	3.3852e-05	77.221	By matching	By MS/MS	By MS/MS	By MS/MS	By MS/MS	By matching
AAPFTLEYR	SGFSSEERAAPFTLEY	APFTLEYRVFLKNEKG	R	A	A	Y	R	V	2	1	0	0	0	0	1	0	0	0	1	0	0	1	1	0	1	0	1	0	0	9	0	1066.54	Q4FK49;Q9D819	Q4FK49	10	18	Ppa1	Inorganic pyrophosphatase	yes	no	2	0.0018049	80.688	By MS/MS	By MS/MS	By MS/MS	By MS/MS	By MS/MS	By MS/MS
AAQDRDQIYR	GGGGGGWRAAQDRDQI	QDRDQIYRRRSPSPYY	R	A	A	Y	R	R	2	2	0	2	0	2	0	0	0	1	0	0	0	0	0	0	0	0	1	0	0	10	1	1234.61	F8WJG3;P62996	F8WJG3	152	161	Tra2b	Transformer-2 protein homolog beta	yes	no	3	0.11555	29.767	By matching	By matching	By MS/MS	By matching	By matching	By matching
AAQDSDLVKHEVDQELTDGFK	IRIDGAGKAAQDSDLV	QELTDGFKNGQNAAVV	K	A	A	F	K	N	2	0	0	4	0	2	2	1	1	0	2	2	0	1	0	1	1	0	0	2	0	21	1	2344.12	Q921T2-2;Q921T2;E9PWW2;Q921T2-3	Q921T2-2	443	463	Tor1aip1	Torsin-1A-interacting protein 1	yes	no	2;3;4	1.1216e-26	196.43	By MS/MS	By MS/MS	By MS/MS	By MS/MS	By MS/MS	By MS/MS
AAQEEYIK	GGKKENLKAAQEEYIK	AAQEEYIKRALANSLA	K	A	A	I	K	R	2	0	0	0	0	1	2	0	0	1	0	1	0	0	0	0	0	0	1	0	0	8	0	950.471	Q5FWB7;P05064;A6ZI44;Q9CPQ9;A6ZI46	Q5FWB7	323	330	Aldoa;Aldoart1	Fructose-bisphosphate aldolase A	yes	no	2	0.0029433	103.83	By MS/MS	By matching	By MS/MS	By MS/MS	By matching	By MS/MS
AAQEEYIKR	GGKKENLKAAQEEYIK	AQEEYIKRALANSLAC	K	A	A	K	R	A	2	1	0	0	0	1	2	0	0	1	0	1	0	0	0	0	0	0	1	0	0	9	1	1106.57	Q5FWB7;P05064;A6ZI44;Q9CPQ9;A6ZI46	Q5FWB7	323	331	Aldoa;Aldoart1	Fructose-bisphosphate aldolase A	yes	no	2	0.00043975	114.4	By MS/MS	By MS/MS	By MS/MS	By MS/MS	By MS/MS	By MS/MS
AAQIGAHTLSGACLDPAAFK	IRVCLVEKAAQIGAHT	CLDPAAFKELFPDWKE	K	A	A	F	K	E	6	0	0	1	1	1	0	2	1	1	2	1	0	1	1	1	1	0	0	0	0	20	0	1998	Q921G7;Q6PF96	Q921G7	105	124	Etfdh	Electron transfer flavoprotein-ubiquinone oxidoreductase, mitochondrial	yes	no	3	0.097947	28.833	By matching	By matching	By matching	By matching	By matching	By MS/MS
AAQLATEIADIK	MKDLFEQKAAQLATEI	ATEIADIKSKYDEEKS	K	A	A	I	K	S	4	0	0	1	0	1	1	0	0	2	1	1	0	0	0	0	1	0	0	0	0	12	0	1242.68	Q8BL66	Q8BL66	165	176	Eea1	Early endosome antigen 1	yes	yes	2	1.1497e-06	123.95	By MS/MS	By MS/MS	By MS/MS	By MS/MS	By MS/MS	By MS/MS
AAQLCAAALAAVLSR	VCVAVCTRAAQLCAAA	ALAAVLSRLQHSREQQ	R	A	A	S	R	L	7	1	0	0	1	1	0	0	0	0	3	0	0	0	0	1	0	0	0	1	0	15	0	1484.81	Q3TRM8;E9Q3Z4;E9Q8S8	Q3TRM8	393	407	Hk3	Hexokinase-3	yes	no	3	0.053298	36.583	By matching	By MS/MS	By matching	By matching	By matching	By matching
AAQLCGAGMAAVVEK	VCGVVSKRAAQLCGAG	GMAAVVEKIRENRGLD	R	A	A	E	K	I	5	0	0	0	1	1	1	2	0	0	1	1	1	0	0	0	0	0	0	2	0	15	0	1474.73	G3UVV4;P17710-3;P17710-4;P17710;P17710-2	G3UVV4	829	843	Hk1	Hexokinase-1	yes	no	2	1.7623e-07	123.02	By MS/MS	By MS/MS	By MS/MS	By MS/MS	By matching	By MS/MS
AAQLCGAGVAAVVEK	VCQAVSRRAAQLCGAG	GVAAVVEKIRENRGLQ	R	A	A	E	K	I	5	0	0	0	1	1	1	2	0	0	1	1	0	0	0	0	0	0	0	3	0	15	0	1442.76	Q3TRM8;E9Q3Z4;E9Q8S8	Q3TRM8	835	849	Hk3	Hexokinase-3	yes	no	2	4.2919e-07	120.29	By MS/MS	By MS/MS	By MS/MS	By MS/MS	By MS/MS	By MS/MS
AAQLQGLSHFLR	RTRSAEFRAAQLQGLS	QGLSHFLRDNKQQLQE	R	A	A	L	R	D	2	1	0	0	0	2	0	1	1	0	3	0	0	1	0	1	0	0	0	0	0	12	0	1339.74	Q3TX25;Q80VQ0	Q3TX25	27	38	Aldh3b1	Aldehyde dehydrogenase;Aldehyde dehydrogenase family 3 member B1	yes	no	2;3	0.00027833	87.719	By MS/MS	By MS/MS	By MS/MS	By MS/MS	By MS/MS	By MS/MS
AAQTAEDAMQIMEQMTK	KTQADKAKAAQTAEDA	QIMEQMTKEKTETLAS	K	A	A	T	K	E	4	0	0	1	0	3	2	0	0	1	0	1	3	0	0	0	2	0	0	0	0	17	0	1895.84	D3Z2Z1;F8WIA1;Q922J3;Q922J3-2;D3Z3M7;F6RCU2	D3Z2Z1	1072	1088	Clip1	CAP-Gly domain-containing linker protein 1	yes	no	2	4.4954e-16	161.99	By matching	By MS/MS	By matching	By MS/MS	By matching	By matching
AAQTSDSEKIHLDEK	LAPALSVKAAQTSDSE	EKIHLDEKAFRWLHNE	K	A	A	E	K	A	2	0	0	2	0	1	2	0	1	1	1	2	0	0	0	2	1	0	0	0	0	15	1	1670.81	Q93092	Q93092	278	292	Taldo1	Transaldolase	yes	yes	2;3	6.4145e-32	227	By matching	By matching	By matching	By MS/MS	By MS/MS	By matching
AASADSTTEGTPTDGFTVLSTK	KKQGEVSKAASADSTT	GFTVLSTKSLFLGQKL	K	A	A	T	K	S	3	0	0	2	0	0	1	2	0	0	1	1	0	1	1	3	6	0	0	1	0	22	0	2156.01	Q9QZQ8-2;Q9QZQ8	Q9QZQ8-2	168	189	H2afy	Core histone macro-H2A.1	yes	no	2;3	4.2078e-44	237.09	By MS/MS	By MS/MS	By MS/MS	By MS/MS	By MS/MS	By MS/MS
AASDIAMTELPPTHPIR	ENSLVAYKAASDIAMT	LPPTHPIRLGLALNFS	K	A	A	I	R	L	3	1	0	1	0	0	1	0	1	2	1	0	1	0	3	1	2	0	0	0	0	17	0	1818.93	Q5SS40;P62259	Q5SS40	154	170	Ywhae	14-3-3 protein epsilon	yes	no	2;3	7.1183e-12	146.1	By MS/MS	By MS/MS	By MS/MS	By MS/MS	By MS/MS	By matching
AASGAPLRPATVLGTMEMGR	MSRPPPPRAASGAPLR	LGTMEMGRRMDASASA	R	A	A	G	R	R	4	2	0	0	0	0	1	3	0	0	2	0	2	0	2	1	2	0	0	1	0	20	0	1985.02	Q8CG76	Q8CG76	38	57	Akr7a2	Aflatoxin B1 aldehyde reductase member 2	yes	yes	3	7.8564e-13	129.46	By matching	By MS/MS	By matching	By matching	By matching	By matching
AASGFNATEDAQTLR	EAKGGTVKAASGFNAT	TEDAQTLRKAMKGLGT	K	A	A	L	R	K	4	1	1	1	0	1	1	1	0	0	1	0	0	1	0	1	2	0	0	0	0	15	0	1550.73	P97429;A0A0N4SW89;D3Z0S1;A0A0N4SV57;F7ANV6;S4R1F2	P97429	10	24	Anxa4	Annexin A4;Annexin	yes	no	2;3	2.6699e-25	214.18	By MS/MS	By MS/MS	By MS/MS	By MS/MS	By MS/MS	By MS/MS
AASGFNATEDAQTLRK	EAKGGTVKAASGFNAT	EDAQTLRKAMKGLGTD	K	A	A	R	K	A	4	1	1	1	0	1	1	1	0	0	1	1	0	1	0	1	2	0	0	0	0	16	1	1678.83	P97429;A0A0N4SW89;D3Z0S1;A0A0N4SV57;F7ANV6;S4R1F2	P97429	10	25	Anxa4	Annexin A4;Annexin	yes	no	2;3	1.9916e-33	228.49	By MS/MS	By MS/MS	By MS/MS	By MS/MS	By MS/MS	By MS/MS
AASGTKEDPNLVPSISNK	PYNMLPPKAASGTKED	LVPSISNKRIVGCICE	K	A	A	N	K	R	2	0	2	1	0	0	1	1	0	1	1	2	0	0	2	3	1	0	0	1	0	18	1	1826.94	Q9D881;P19536	Q9D881	69	86	Cox5b	Cytochrome c oxidase subunit 5B, mitochondrial	yes	no	3	0.13058	25.408	By matching	By MS/MS	By matching	By matching	By matching	By matching
AASGTKEDPNLVPSISNKR	PYNMLPPKAASGTKED	VPSISNKRIVGCICEE	K	A	A	K	R	I	2	1	2	1	0	0	1	1	0	1	1	2	0	0	2	3	1	0	0	1	0	19	2	1983.04	Q9D881;P19536	Q9D881	69	87	Cox5b	Cytochrome c oxidase subunit 5B, mitochondrial	yes	no	3	0.041011	46.133	By matching	By matching	By matching	By matching	By MS/MS	By matching
AASIFGGAKPVDTAAR	ASTSQSSRAASIFGGA	KPVDTAAREREVEERL	R	A	A	A	R	E	5	1	0	1	0	0	0	2	0	1	0	1	0	1	1	1	1	0	0	1	0	16	0	1530.82	Q8BGD9	Q8BGD9	357	372	Eif4b	Eukaryotic translation initiation factor 4B	yes	yes	2;3	3.7474e-10	129.05	By MS/MS	By MS/MS	By matching	By matching	By MS/MS	By matching
AASITSEVFNK	GELNLMKKAASITSEV	ITSEVFNKFFKERVME	K	A	A	N	K	F	2	0	1	0	0	0	1	0	0	1	0	1	0	1	0	2	1	0	0	1	0	11	0	1165.6	G3X956;Q920B9	G3X956	186	196	Supt16;Supt16h	FACT complex subunit SPT16	yes	no	2	0.00031616	87.667	By matching	By matching	By MS/MS	By MS/MS	By matching	By MS/MS
AASLHWTSER	PSHHSGSKAASLHWTS	SLHWTSERVVSVLLLG	K	A	A	E	R	V	2	1	0	0	0	0	1	0	1	0	1	0	0	0	0	2	1	1	0	0	0	10	0	1156.56	Q9CXV1	Q9CXV1	61	70	Sdhd	Succinate dehydrogenase [ubiquinone] cytochrome b small subunit, mitochondrial	yes	yes	2	0.10535	40.015	By MS/MS	By matching	By matching	By matching	By matching	By matching
AATAAADFTAK	TLNKDATKAATAAADF	AAADFTAKVWDAVSGD	K	A	A	A	K	V	6	0	0	1	0	0	0	0	0	0	0	1	0	1	0	0	2	0	0	0	0	11	0	1036.52	B2RUC7;Q9Z1Z2	B2RUC7	74	84	Strap	Serine-threonine kinase receptor-associated protein	yes	no	2	0.00058151	83.652	By MS/MS	By MS/MS	By MS/MS	By MS/MS	By MS/MS	By MS/MS
AATADLEQYDR	RDLDMLIKAATADLEQ	ADLEQYDRTRHEEFKK	K	A	A	D	R	T	3	1	0	2	0	1	1	0	0	0	1	0	0	0	0	0	1	0	1	0	0	11	0	1251.57	Q3UKN6;P81117	Q3UKN6	161	171	Nucb2	Nucleobindin-2;Nesfatin-1	yes	no	2	2.2933e-06	113.67	By matching	By MS/MS	By matching	By MS/MS	By matching	By MS/MS
AATALKDVVK	RLTPEWKKAATALKDV	TALKDVVKVGAVNADK	K	A	A	V	K	V	3	0	0	1	0	0	0	0	0	0	1	2	0	0	0	0	1	0	0	2	0	10	1	1014.61	Q3TML0;Q922R8	Q3TML0	73	82	Pdia6	Protein disulfide-isomerase A6	yes	no	2	8.4471e-05	138.76	By MS/MS	By MS/MS	By MS/MS	By MS/MS	By MS/MS	By MS/MS
AATAPLLEAVDNLSAFASNPEFSSVPAQISPEGR	EENRAQCRAATAPLLE	AQISPEGRAAMEPIVI	R	A	A	G	R	A	7	1	2	1	0	1	3	1	0	1	3	0	0	2	4	5	1	0	0	2	0	34	0	3455.72	P26039	P26039	1560	1593	Tln1	Talin-1	yes	yes	3;4	9.1542e-56	226.65	By MS/MS	By MS/MS	By MS/MS	By MS/MS	By MS/MS	By MS/MS
AATIIATSEGSLWGLDR	ALMYNTPRAATIIATS	GSLWGLDRVTFRRIIV	R	A	A	D	R	V	3	1	0	1	0	0	1	2	0	2	2	0	0	0	0	2	2	1	0	0	0	17	0	1759.91	A0A0A6YX73;Q8K1M3;P12367;A0A0A6YY28	A0A0A6YX73	216	232	Prkar2a	cAMP-dependent protein kinase type II-alpha regulatory subunit	yes	no	2	5.4962e-11	125.45	By matching	By MS/MS	By matching	By MS/MS	By MS/MS	By matching
AATLAQELEK	LKEEASKRAATLAQEL	TLAQELEKFNRDQKAD	R	A	A	E	K	F	3	0	0	0	0	1	2	0	0	0	2	1	0	0	0	0	1	0	0	0	0	10	0	1072.58	Q9CU62	Q9CU62	386	395	Smc1a	Structural maintenance of chromosomes protein 1A	yes	yes	2	0.048447	44.704	By MS/MS	By MS/MS	By matching	By MS/MS	By MS/MS	By MS/MS
AATLLEQVTSSVR	GSIFGQERAATLLEQV	EQVTSSVRDRDLLHNS	R	A	A	V	R	D	2	1	0	0	0	1	1	0	0	0	2	0	0	0	0	2	2	0	0	2	0	13	0	1373.75	Q4FZC9-2;Q4FZC9	Q4FZC9-2	427	439	Syne3	Nesprin-3	yes	no	2	5.6449e-06	93.348	By matching	By matching	By matching	By MS/MS	By matching	By matching
AATLMMLGR	NASYYGNRAATLMMLG	ATLMMLGRFREALGDA	R	A	A	G	R	F	2	1	0	0	0	0	0	1	0	0	2	0	2	0	0	0	1	0	0	0	0	9	0	962.504	Q9QYI3;F7BTP8;A2A5E1	Q9QYI3	69	77	Dnajc7	DnaJ homolog subfamily C member 7	yes	no	2	0.097506	44.98	By matching	By matching	By matching	By MS/MS	By matching	By matching
AATQFWR	VDFSFDYRAATQFWRN	RAATQFWRNKVLEVAK	R	A	A	W	R	N	2	1	0	0	0	1	0	0	0	0	0	0	0	1	0	0	1	1	0	0	0	7	0	878.44	A0A0R4J0Z1;P08003	A0A0R4J0Z1	425	431	Pdia4	Protein disulfide-isomerase A4	yes	no	2	0.016091	68.915	By MS/MS	By matching	By MS/MS	By matching	By matching	By matching
AATSPALFNR	SSEGLKDRAATSPALF	TSPALFNRCVLNWFGD	R	A	A	N	R	C	3	1	1	0	0	0	0	0	0	0	1	0	0	1	1	1	1	0	0	0	0	10	0	1046.55	Q9JHU4	Q9JHU4	3077	3086	Dync1h1	Cytoplasmic dynein 1 heavy chain 1	yes	yes	2	0.00012032	114.97	By MS/MS	By matching	By MS/MS	By MS/MS	By MS/MS	By MS/MS
AAVASLLQSVQVPEFTPK	GLTGSQDRAAVASLLQ	QVPEFTPKSGVKIHVS	R	A	A	P	K	S	3	0	0	0	0	2	1	0	0	0	2	1	0	1	2	2	1	0	0	3	0	18	0	1884.04	B9EHN0;Q02053	B9EHN0	785	802	Uba1	Ubiquitin-like modifier-activating enzyme 1	yes	no	2;3	2.0168e-48	269.51	By MS/MS	By MS/MS	By MS/MS	By MS/MS	By MS/MS	By MS/MS
AAVASVTPEKQATELALLQR	SRDGEAGRAAVASVTP	TELALLQRQHTLLQEE	R	A	A	Q	R	Q	5	1	0	0	0	2	2	0	0	0	3	1	0	0	1	1	2	0	0	2	0	20	1	2095.16	H3BJU7;H3BJX8;H3BJ45;H3BJ40;H3BKH9;Q60875-5;Q60875-4;Q60875	H3BJU7	760	779	Arhgef2	Rho guanine nucleotide exchange factor 2	yes	no	3	2.4978e-18	153.36	By matching	By matching	By matching	By MS/MS	By MS/MS	By matching
AAVAVPNRPPDAVLR	KRTSEKLKAAVAVPNR	RPPDAVLRDATSLNQA	K	A	A	L	R	D	4	2	1	1	0	0	0	0	0	0	1	0	0	0	3	0	0	0	0	3	0	15	0	1544.88	P51660	P51660	479	493	Hsd17b4	Peroxisomal multifunctional enzyme type 2;(3R)-hydroxyacyl-CoA dehydrogenase;Enoyl-CoA hydratase 2	yes	yes	3	0.11366	27.263	By matching	By matching	By matching	By matching	By MS/MS	By matching
AAVAWEAGKPLSIEEIEVAPPK	ANQVIRCKAAVAWEAG	EIEVAPPKAHEVRIKI	K	A	A	P	K	A	5	0	0	0	0	0	4	1	0	2	1	2	0	0	3	1	0	1	0	2	0	22	0	2304.24	Q6P5I3;P28474;A0A0G2JGS3	Q6P5I3	10	31	Adh5	Alcohol dehydrogenase class-3	yes	no	2;3	4.3497e-14	136.92	By matching	By MS/MS	By MS/MS	By MS/MS	By MS/MS	By MS/MS
AAVDAGFVPNDMQVGQTGK	HAAVGASRAAVDAGFV	MQVGQTGKIVAPELYI	R	A	A	G	K	I	3	0	1	2	0	2	0	3	0	0	0	1	1	1	1	0	1	0	0	3	0	19	0	1903.91	Q99LC5	Q99LC5	250	268	Etfa	Electron transfer flavoprotein subunit alpha, mitochondrial	yes	yes	2;3	2.1586e-12	136.43	By MS/MS	By MS/MS	By MS/MS	By MS/MS	By MS/MS	By MS/MS
AAVEEGIVLGGGCALLR	TDALNATRAAVEEGIV	GGGCALLRCIPALDSL	R	A	A	L	R	C	3	1	0	0	1	0	2	4	0	1	3	0	0	0	0	0	0	0	0	2	0	17	0	1683.9	P63038;P63038-2	P63038	430	446	Hspd1	60 kDa heat shock protein, mitochondrial	yes	no	2;3	2.5457e-11	138.19	By MS/MS	By MS/MS	By MS/MS	By MS/MS	By MS/MS	By MS/MS
AAVENLPTFLVELSR	AAQKFLERAAVENLPT	TFLVELSRVLANPGNS	R	A	A	S	R	V	2	1	1	0	0	0	2	0	0	0	3	0	0	1	1	1	1	0	0	2	0	15	0	1657.9	P70168	P70168	28	42	Kpnb1	Importin subunit beta-1	yes	yes	2;3	1.0855e-09	130.47	By MS/MS	By MS/MS	By MS/MS	By MS/MS	By MS/MS	By MS/MS
AAVESLGFILFR	DVNDDVRRAAVESLGF	SLGFILFRTPEQCPSV	R	A	A	F	R	T	2	1	0	0	0	0	1	1	0	1	2	0	0	2	0	1	0	0	0	1	0	12	0	1321.74	Q3TXS7	Q3TXS7	617	628	Psmd1	26S proteasome non-ATPase regulatory subunit 1	yes	yes	2	2.2717e-07	135.99	By MS/MS	By MS/MS	By MS/MS	By MS/MS	By MS/MS	By MS/MS
AAVEWFDGK	YEDPPTAKAAVEWFDG	AVEWFDGKDFQGSKLK	K	A	A	G	K	D	2	0	0	1	0	0	1	1	0	0	0	1	0	1	0	0	0	1	0	1	0	9	0	1021.49	Q5SUT0;Q5SUS9;Q61545	Q5SUT0	387	395	Ewsr1	RNA-binding protein EWS	yes	no	2	0.0054688	67.881	By matching	By MS/MS	By matching	By matching	By matching	By matching
AAVEWFDGKDFQGSK	YEDPPTAKAAVEWFDG	GKDFQGSKLKVSLARK	K	A	A	S	K	L	2	0	0	2	0	1	1	2	0	0	0	2	0	2	0	1	0	1	0	1	0	15	1	1683.79	Q5SUT0;Q5SUS9;Q61545	Q5SUT0	387	401	Ewsr1	RNA-binding protein EWS	yes	no	2;3	8.7059e-13	156.72	By MS/MS	By MS/MS	By MS/MS	By MS/MS	By MS/MS	By MS/MS
AAVLDLEK	EKENQKGKAAVLDLEK	AAVLDLEKACKELKHQ	K	A	A	E	K	A	2	0	0	1	0	0	1	0	0	0	2	1	0	0	0	0	0	0	0	1	0	8	0	857.486	Q8BL66	Q8BL66	885	892	Eea1	Early endosome antigen 1	yes	yes	2	0.036737	48.423	By MS/MS	By MS/MS	By matching	By MS/MS	By matching	By MS/MS
AAVMHDILDMMPEGIK	SHFDLELRAAVMHDIL	DMMPEGIKQNKARTIL	R	A	A	I	K	Q	2	0	0	2	0	0	1	1	1	2	1	1	3	0	1	0	0	0	0	1	0	16	0	1769.85	Q99PV0;B7ZC27	Q99PV0	687	702	Prpf8	Pre-mRNA-processing-splicing factor 8	yes	no	3	0.0011189	67.646	By matching	By MS/MS	By matching	By MS/MS	By MS/MS	By MS/MS
AAVPDAVGK	ISMIDPPRAAVPDAVG	AVPDAVGKCRSAGIKV	R	A	A	G	K	C	3	0	0	1	0	0	0	1	0	0	0	1	0	0	1	0	0	0	0	2	0	9	0	826.455	A0A0G2JGX4;Q8VCE0;Q6PIC6;D3YYN7;Q3UHK5;Q6PIE5;Q8VDN2	Q8VDN2	597	605	Atp1a3;Atp1a2;Atp1a1	Sodium/potassium-transporting ATPase subunit alpha-3;Sodium/potassium-transporting ATPase subunit alpha-2;Sodium/potassium-transporting ATPase subunit alpha-1	no	no	2	0.0092659	58.433	By matching	By matching	By MS/MS	By MS/MS	By MS/MS	By MS/MS
AAVPSGASTGIYEALELR	YTAKGLFRAAVPSGAS	IYEALELRDNDKTRFM	R	A	A	L	R	D	4	1	0	0	0	0	2	2	0	1	2	0	0	0	1	2	1	0	1	1	0	18	0	1803.94	Q5FW97;P17182;B0QZL1;B1ARR7;B1ARR6;D3Z6E4;A0A0N4SUX5;Q545V3;P17183;P21550;A0A0N4SUI6;D3YVD3;D3Z2S4;Q5SX61;Q5SX60;Q5SX59	Q5FW97	33	50	EG433182;Eno1;Eno2;Eno3	Alpha-enolase;Enolase;Gamma-enolase;Beta-enolase	yes	no	2;3	2.183e-22	176.28	By MS/MS	By MS/MS	By MS/MS	By MS/MS	By MS/MS	By MS/MS
AAVPSGASTGIYEALELRDNDK	YTAKGLFRAAVPSGAS	LELRDNDKTRFMGKGV	R	A	A	D	K	T	4	1	1	2	0	0	2	2	0	1	2	1	0	0	1	2	1	0	1	1	0	22	1	2276.13	Q5FW97;P17182;B0QZL1;B1ARR7;B1ARR6	Q5FW97	33	54	EG433182;Eno1	Alpha-enolase;Enolase	yes	no	2;3	6.1843e-13	140.45	By MS/MS	By MS/MS	By MS/MS	By MS/MS	By MS/MS	By MS/MS
AAVPSGASTGIYEALELRDNDKTR	YTAKGLFRAAVPSGAS	LRDNDKTRFMGKGVSQ	R	A	A	T	R	F	4	2	1	2	0	0	2	2	0	1	2	1	0	0	1	2	2	0	1	1	0	24	2	2533.28	Q5FW97;P17182;B0QZL1;B1ARR7;B1ARR6	Q5FW97	33	56	EG433182;Eno1	Alpha-enolase;Enolase	yes	no	3;4	9.143e-15	127.96	By MS/MS	By MS/MS	By MS/MS	By MS/MS	By MS/MS	By MS/MS
AAVQELSGSILTSEDPEER	HRSTPESRAAVQELSG	TSEDPEERGVKLGLGD	R	A	A	E	R	G	2	1	0	1	0	1	4	1	0	1	2	0	0	0	1	3	1	0	0	1	0	19	0	2029.98	P49769	P49769	359	377	Psen1	Presenilin-1;Presenilin-1 NTF subunit;Presenilin-1 CTF subunit;Presenilin-1 CTF12	yes	yes	2	1.8166e-08	111.4	By matching	By matching	By matching	By matching	By MS/MS	By matching
AAVQQLQAEGLSPR	ARDEARGRAAVQQLQA	QAEGLSPRFHQLDIDD	R	A	A	P	R	F	3	1	0	0	0	3	1	1	0	0	2	0	0	0	1	1	0	0	0	1	0	14	0	1466.78	Q8K354	Q8K354	45	58	Cbr3	Carbonyl reductase [NADPH] 3	yes	yes	2	5.5858e-09	136.33	By MS/MS	By MS/MS	By MS/MS	By MS/MS	By MS/MS	By MS/MS
AAVSEAEAQFYEQNSR	TWLDQARKAAVSEAEA	QFYEQNSRYQITLWGP	K	A	A	S	R	Y	4	1	1	0	0	2	3	0	0	0	0	0	0	1	0	2	0	0	1	1	0	16	0	1798.81	O88325	O88325	626	641	Naglu		yes	yes	2;3	4.9267e-34	240.2	By MS/MS	By MS/MS	By MS/MS	By MS/MS	By MS/MS	By MS/MS
AAVTSLFAK	TMLSAEEKAAVTSLFA	AVTSLFAKVKVDEVGG	K	A	A	A	K	V	3	0	0	0	0	0	0	0	0	0	1	1	0	1	0	1	1	0	0	1	0	9	0	906.517	CON__Q3SX09	CON__Q3SX09	64	72			yes	yes	2	0.00022162	118.33	By MS/MS	By MS/MS	By matching	By MS/MS	By MS/MS	By matching
AAVYNHFISDGVKK	GLHEVEVKAAVYNHFI	FISDGVKKTLKVVPEG	K	A	A	K	K	T	2	0	1	1	0	0	0	1	1	1	0	2	0	1	0	1	0	0	1	2	0	14	1	1547.81	CON__Q2UVX4	CON__Q2UVX4	913	926			yes	yes	2	0.12594	28.956	By matching	By MS/MS	By matching	By matching	By matching	By matching
AAWEAYLSR	EAAEMYRKAAWEAYLS	AWEAYLSRLAVQ____	K	A	A	S	R	L	3	1	0	0	0	0	1	0	0	0	1	0	0	0	0	1	0	1	1	0	0	9	0	1065.52	Q544K9;P13439	Q544K9	469	477	Umps	Uridine 5-monophosphate synthase;Orotate phosphoribosyltransferase;Orotidine 5-phosphate decarboxylase	yes	no	2	0.077181	49.3	By matching	By matching	By matching	By matching	By matching	By MS/MS
AAWGEETDYTPVWCMR	LKNDTFLRAAWGEETD	YTPVWCMRQAGRYLPE	R	A	A	M	R	Q	2	1	0	1	1	0	2	1	0	0	0	0	1	0	1	0	2	2	1	1	0	16	0	1970.83	P70697	P70697	22	37	Urod	Uroporphyrinogen decarboxylase	yes	yes	2	1.2433e-07	121.13	By matching	By MS/MS	By matching	By MS/MS	By MS/MS	By matching
AAYDREESPNLEEYEPNTVASLLK	KSKVDELKAAYDREES	NTVASLLKQYLRDLPE	K	A	A	L	K	Q	3	1	2	1	0	0	5	0	0	0	3	1	0	0	2	2	1	0	2	1	0	24	1	2737.31	Q62172	Q62172	245	268	Ralbp1	RalA-binding protein 1	yes	yes	3	0.00024479	61.417	By matching	By MS/MS	By matching	By MS/MS	By MS/MS	By matching
AAYEAELGDAR	SREVSGIKAAYEAELG	EAELGDARKTLDSVAK	K	A	A	A	R	K	4	1	0	1	0	0	2	1	0	0	1	0	0	0	0	0	0	0	1	0	0	11	0	1164.54	P48678;P48678-2;D3YUF7	P48678	79	89	Lmna	Prelamin-A/C;Lamin-A/C	yes	no	2	9.8087e-05	99.5	By MS/MS	By MS/MS	By MS/MS	By MS/MS	By MS/MS	By MS/MS
AAYEAELGDARK	SREVSGIKAAYEAELG	AELGDARKTLDSVAKE	K	A	A	R	K	T	4	1	0	1	0	0	2	1	0	0	1	1	0	0	0	0	0	0	1	0	0	12	1	1292.64	P48678;P48678-2;D3YUF7	P48678	79	90	Lmna	Prelamin-A/C;Lamin-A/C	yes	no	2;3	1.0927e-07	144.57	By MS/MS	By MS/MS	By MS/MS	By MS/MS	By MS/MS	By MS/MS
AAYFGIYDTAK	VQGIIIYRAAYFGIYD	FGIYDTAKGMLPDPKN	R	A	A	A	K	G	3	0	0	1	0	0	0	1	0	1	0	1	0	1	0	0	1	0	2	0	0	11	0	1218.59	Q545A2;P51881	Q545A2	189	199	Slc25a5	ADP/ATP translocase 2;ADP/ATP translocase 2, N-terminally processed	yes	no	2	0.00024897	91.313	By MS/MS	By MS/MS	By MS/MS	By MS/MS	By MS/MS	By MS/MS
AAYFGVYDTAK	VQGIIIYRAAYFGVYD	FGVYDTAKGMLPDPKN	R	A	A	A	K	G	3	0	0	1	0	0	0	1	0	0	0	1	0	1	0	0	1	0	2	1	0	11	0	1204.58	P48962	P48962	189	199	Slc25a4	ADP/ATP translocase 1	yes	yes	2	0.042698	46.068	By matching	By matching	By matching	By matching	By MS/MS	By matching
AAYLNMSEDPSHPSMALNTR	VIEEQLRRAAYLNMSE	PSMALNTRFAEVECLA	R	A	A	T	R	F	3	1	2	1	0	0	1	0	1	0	2	0	2	0	2	3	1	0	1	0	0	20	0	2204	E9QAS4;E9QAS5;Q6PDQ2	E9QAS4	1792	1811	Chd4	Chromodomain-helicase-DNA-binding protein 4	yes	no	3	0.00085438	54.857	By matching	By matching	By matching	By MS/MS	By MS/MS	By matching
AAYLQENGKPLDEVLR	NAQRQQIKAAYLQENG	KPLDEVLRKALTGHLE	K	A	A	L	R	K	2	1	1	1	0	1	2	1	0	0	3	1	0	0	1	0	0	0	1	1	0	16	0	1814.95	Q4FJV4;P10107	Q4FJV4	82	97	Anxa1	Annexin;Annexin A1	yes	no	2;3	1.6618e-25	204.9	By MS/MS	By MS/MS	By MS/MS	By MS/MS	By MS/MS	By MS/MS
AAYLQENGKPLDEVLRK	NAQRQQIKAAYLQENG	PLDEVLRKALTGHLEE	K	A	A	R	K	A	2	1	1	1	0	1	2	1	0	0	3	2	0	0	1	0	0	0	1	1	0	17	1	1943.05	Q4FJV4;P10107	Q4FJV4	82	98	Anxa1	Annexin;Annexin A1	yes	no	2;3;4	6.2642e-22	175.19	By MS/MS	By MS/MS	By matching	By MS/MS	By MS/MS	By MS/MS
AAYNLVR	KIDKEACRAAYNLVRD	RAAYNLVRDDGSAVIW	R	A	A	V	R	D	2	1	1	0	0	0	0	0	0	0	1	0	0	0	0	0	0	0	1	1	0	7	0	805.445	Q544F6;Q9CQI6	Q544F6	12	18	Cotl1	Coactosin-like protein	yes	no	2	0.010063	79.454	By matching	By MS/MS	By MS/MS	By MS/MS	By matching	By MS/MS
AAYPDLENPPLIVTPSQQPK	EVFGCAIRAAYPDLEN	VTPSQQPKFGDYQCNS	R	A	A	P	K	F	2	0	1	1	0	2	1	0	0	1	2	1	0	0	5	1	1	0	1	1	0	20	0	2177.14	Q9D0I9	Q9D0I9	90	109	Rars	Arginine--tRNA ligase, cytoplasmic	yes	yes	2;3	2.5386e-18	159.47	By MS/MS	By MS/MS	By MS/MS	By MS/MS	By MS/MS	By MS/MS
AAYVLFYQR	SEDQIVTKAAYVLFYQ	AYVLFYQRRDDECSST	K	A	A	Q	R	R	2	1	0	0	0	1	0	0	0	0	1	0	0	1	0	0	0	0	2	1	0	9	0	1129.59	Q8R5H1-5;Q8R5H1-2;Q8R5H1;Q99K46;A0A0A6YW28;P35123	A0A0A6YW28	866	874	Usp15;Usp11;Usp4	Ubiquitin carboxyl-terminal hydrolase 15;Ubiquitin carboxyl-terminal hydrolase 11;Ubiquitin carboxyl-terminal hydrolase 4	no	no	2	0.093939	45.738	By matching	By MS/MS	By matching	By matching	By matching	By matching
ACACAHGMLAEDGASCR	LYRGGGQRACACAHGM	AEDGASCREYAGYLLY	R	A	C	C	R	E	5	1	0	1	3	0	1	2	1	0	1	0	1	0	0	1	0	0	0	0	0	17	0	1835.72	A0A0R4J0I9;Q91ZX7	A0A0R4J0I9	2180	2196	Lrp1	Prolow-density lipoprotein receptor-related protein 1;Low-density lipoprotein receptor-related protein 1 85 kDa subunit;Low-density lipoprotein receptor-related protein 1 515 kDa subunit;Low-density lipoprotein receptor-related protein 1 intracellular domain	yes	no	2;3	5.1258e-11	127.05	By matching	By matching	By matching	By matching	By MS/MS	By MS/MS
ACADATLSQITNNIDPVGR	NQIRDARKACADATLS	NNIDPVGRIQMRTRRT	K	A	C	G	R	I	3	1	2	2	1	1	0	1	0	2	1	0	0	0	1	1	2	0	0	1	0	19	0	2014.97	Q3TQ70;P62874;H3BKR2;H3BLF7	Q3TQ70	24	42	Gnb1	Guanine nucleotide-binding protein G(I)/G(S)/G(T) subunit beta-1	yes	no	2;3	8.2783e-31	209.25	By MS/MS	By MS/MS	By MS/MS	By MS/MS	By MS/MS	By MS/MS
ACAETIDPASLWEY	GDHAGVLKACAETIDP	DPASLWEY________	K	A	C	E	Y	-	3	0	0	1	1	0	2	0	0	1	1	0	0	0	1	1	1	1	1	0	0	14	0	1624.71	Q61553;A0A0G2JDU7;F7BDR1	Q61553	480	493	Fscn1	Fascin	yes	no	2	7.3424e-06	100.38	By MS/MS	By matching	By MS/MS	By matching	By MS/MS	By MS/MS
ACALSIAESCRPGDKVPSIK	LDLVVFGRACALSIAE	GDKVPSIKANAGEESV	R	A	C	I	K	A	3	1	0	1	2	0	1	1	0	2	1	2	0	0	2	3	0	0	0	1	0	20	1	2158.09	Q8K2B3	Q8K2B3	466	485	Sdha	Succinate dehydrogenase [ubiquinone] flavoprotein subunit, mitochondrial	yes	yes	3;4	1.0492e-12	126.84	By MS/MS	By MS/MS	By matching	By MS/MS	By MS/MS	By matching
ACEFAGFQCQIQFGPHNEQK	SHPVSFDKACEFAGFQ	FGPHNEQKHKAGFLDL	K	A	C	Q	K	H	2	0	1	0	2	4	2	2	1	1	0	1	0	3	1	0	0	0	0	0	0	20	0	2395.05	P26039	P26039	235	254	Tln1	Talin-1	yes	yes	2;3	5.554e-64	275.23	By MS/MS	By MS/MS	By MS/MS	By MS/MS	By MS/MS	By MS/MS
ACELFLR	IRLGQCTKACELFLRN	KACELFLRNRAAAVHT	K	A	C	L	R	N	1	1	0	0	1	0	1	0	0	0	2	0	0	1	0	0	0	0	0	0	0	7	0	907.459	Q6PGF7	Q6PGF7	418	424	Exoc8	Exocyst complex component 8	yes	yes	2	0.095052	40.098	By matching	By matching	By matching	By matching	By MS/MS	By matching
ACEPGVDYVYK	TLEDRLDKACEPGVDY	PGVDYVYKTRLIQKKL	K	A	C	Y	K	T	1	0	0	1	1	0	1	1	0	0	0	1	0	0	1	0	0	0	2	2	0	11	0	1299.58	CON__Q2UVX4;P01027-2	CON__Q2UVX4	1535	1545	C3	Complement C3;Complement C3 beta chain;C3-beta-c;Complement C3 alpha chain;C3a anaphylatoxin;Acylation stimulating protein;Complement C3b alpha chain;Complement C3c alpha chain fragment 1;Complement C3dg fragment;Complement C3g fragment;Complement C3d fragment;Complement C3f fragment;Complement C3c alpha chain fragment 2	no	no	2	0.0067206	58.511	By matching	By matching	By matching	By MS/MS	By matching	By matching
ACEPIIQNFCHDVADNQIDSGDLMECLIQNK	QIEALLMRACEPIIQN	MECLIQNKHQKDMNEK	R	A	C	N	K	H	2	0	3	4	3	3	2	1	1	4	2	1	1	1	1	1	0	0	0	1	0	31	0	3646.62	Q53WR6;Q61543;F8WHM5;F6RSH1	Q53WR6	691	721	Glg1	Golgi apparatus protein 1	yes	no	3	6.5457e-09	97.312	By matching	By MS/MS	By matching	By matching	By matching	By matching
ACEQPLGYICK	KDGYWADRACEQPLGY	QPLGYICKMVSQSHAV	R	A	C	C	K	M	1	0	0	0	2	1	1	1	0	1	1	1	0	0	1	0	0	0	1	0	0	11	0	1337.61	Q2HZ94;Q61830	Q2HZ94	477	487	Mrc1	Macrophage mannose receptor 1	yes	no	2	6.8332e-05	103.44	By MS/MS	By MS/MS	By MS/MS	By MS/MS	By MS/MS	By MS/MS
ACGDSTLTQITAGLDPVGR	NQIRDARKACGDSTLT	AGLDPVGRIQMRTRRT	K	A	C	G	R	I	2	1	0	2	1	1	0	3	0	1	2	0	0	0	1	1	3	0	0	1	0	19	0	1930.94	Q3U9V4;E9QKR0;P62880;D3Z1M1;D3Z1T4	Q3U9V4	24	42	Gnb2	Guanine nucleotide-binding protein G(I)/G(S)/G(T) subunit beta-2	yes	no	2;3	5.5261e-60	282.47	By MS/MS	By MS/MS	By MS/MS	By MS/MS	By MS/MS	By MS/MS
ACGEFVFLMDR	IPEVEASKACGEFVFL	EFVFLMDRSGSMDSPM	K	A	C	D	R	S	1	1	0	1	1	0	1	1	0	0	1	0	1	2	0	0	0	0	0	1	0	11	0	1343.6	Q99KC8	Q99KC8	278	288	Vwa5a	von Willebrand factor A domain-containing protein 5A	yes	yes	2	0.00028503	89.356	By MS/MS	By MS/MS	By MS/MS	By MS/MS	By MS/MS	By MS/MS
ACGLNFADLMGR	GQLTLRVRACGLNFAD	NFADLMGRQGLYDRLP	R	A	C	G	R	Q	2	1	1	1	1	0	0	2	0	0	2	0	1	1	0	0	0	0	0	0	0	12	0	1323.61	Q499X4;Q62465	Q499X4	98	109	Vat1	Synaptic vesicle membrane protein VAT-1 homolog	yes	no	2	2.3324e-14	179.94	By MS/MS	By MS/MS	By MS/MS	By MS/MS	By MS/MS	By MS/MS
ACGLVASNLNLKPGECLK	________________	LKPGECLKVRGEVASD	M	A	C	L	K	V	2	0	2	0	2	0	1	2	0	0	4	2	0	0	1	1	0	0	0	1	0	18	0	1943	P16045	P16045	2	19	Lgals1	Galectin-1	yes	yes	2	0.011188	57.284	By matching	By MS/MS	By matching	By matching	By matching	By matching
ACGNFGIPCELR	GHCEKIKKACGNFGIP	FGIPCELRVTSAHKGP	K	A	C	L	R	V	1	1	1	0	2	0	1	2	0	1	1	0	0	1	1	0	0	0	0	0	0	12	0	1392.63	Q9DCL9	Q9DCL9	287	298	Paics	Multifunctional protein ADE2;Phosphoribosylaminoimidazole-succinocarboxamide synthase;Phosphoribosylaminoimidazole carboxylase	yes	yes	2	2.0293e-07	137.4	By MS/MS	By MS/MS	By MS/MS	By MS/MS	By MS/MS	By MS/MS
ACGVDFEIR	PGPEDTGKACGVDFEI	CGVDFEIRAFCAKSIE	K	A	C	I	R	A	1	1	0	1	1	0	1	1	0	1	0	0	0	1	0	0	0	0	0	1	0	9	0	1065.49	Q91YI4;Q91YI4-2;Q5F2D9;J3QNV6	Q91YI4	140	148	Arrb2	Beta-arrestin-2	yes	no	2	0.0033475	84.615	By MS/MS	By MS/MS	By matching	By MS/MS	By MS/MS	By MS/MS
ACGVDYEVK	PGPEDTGKACGVDYEV	CGVDYEVKAFCAENLE	K	A	C	V	K	A	1	0	0	1	1	0	1	1	0	0	0	1	0	0	0	0	0	0	1	2	0	9	0	1039.46	J3QNU6;Q8BWG8-2;Q8BWG8	J3QNU6	139	147	Arrb1	Beta-arrestin-1	yes	no	2	0.0059966	66.568	By matching	By MS/MS	By MS/MS	By MS/MS	By matching	By MS/MS
ACGVSRPVIACSVTIK	RSKQALGRACGVSRPV	IACSVTIKEGSQLKQQ	R	A	C	I	K	E	2	1	0	0	2	0	0	1	0	2	0	1	0	0	1	2	1	0	0	3	0	16	0	1716.9	Q9D0T1	Q9D0T1	92	107	Nhp2l1	NHP2-like protein 1;NHP2-like protein 1, N-terminally processed	yes	yes	2;3	5.9681e-05	87.088	By MS/MS	By MS/MS	By MS/MS	By matching	By matching	By matching
ACIPVGLLGK	KQPTPIQKACIPVGLL	IPVGLLGKDICACAAT	K	A	C	G	K	D	1	0	0	0	1	0	0	2	0	1	2	1	0	0	1	0	0	0	0	1	0	10	0	1026.59	Q921N6;H3BLJ6;Q921N6-2	Q921N6	213	222	Ddx27	Probable ATP-dependent RNA helicase DDX27	yes	no	2	0.1138	32.218	By matching	By matching	By MS/MS	By matching	By matching	By matching
ACLIFFDEIDAIGGAR	FEMARTKKACLIFFDE	IDAIGGARFDDGAGGD	K	A	C	A	R	F	3	1	0	2	1	0	1	2	0	3	1	0	0	2	0	0	0	0	0	0	0	16	0	1766.87	P46471;Q8BVQ9	P46471	269	284	Psmc2	26S protease regulatory subunit 7	yes	no	2	0.0020972	66.826	By matching	By MS/MS	By matching	By matching	By matching	By matching
ACLISLGYDIGNDPQGEAEFAR	TLGPEEFKACLISLGY	QGEAEFARIMSIVDPN	K	A	C	A	R	I	3	1	1	2	1	1	2	3	0	2	2	0	0	1	1	1	0	0	1	0	0	22	0	2395.11	Q7TPR4	Q7TPR4	773	794	Actn1	Alpha-actinin-1	yes	yes	2;3	8.5054e-35	215.62	By matching	By MS/MS	By matching	By MS/MS	By MS/MS	By MS/MS
ACLISLGYDVENDRQGDAEFNR	ALGPEEFKACLISLGY	QGDAEFNRIMSVVDPN	K	A	C	N	R	I	2	2	2	3	1	1	2	2	0	1	2	0	0	1	0	1	0	0	1	1	0	22	1	2541.16	Q3ULT2;P57780	Q3ULT2	793	814	Actn4	Alpha-actinin-4	yes	no	2;3	1.6174e-08	108.99	By matching	By MS/MS	By MS/MS	By MS/MS	By MS/MS	By MS/MS
ACLISMGYNMGEAEFAR	MMDTDDFRACLISMGY	MGEAEFARIMSIVDPN	R	A	C	A	R	I	3	1	1	0	1	0	2	2	0	1	1	0	2	1	0	1	0	0	1	0	0	17	0	1918.84	A1BN54	A1BN54	773	789	Actn1		yes	yes	2	5.3745e-11	125.98	By matching	By MS/MS	By matching	By matching	By MS/MS	By MS/MS
ACLLCSLVK	PKDLRHLRACLLCSLV	CLLCSLVKTIDQFEYD	R	A	C	V	K	T	1	0	0	0	2	0	0	0	0	0	3	1	0	0	0	1	0	0	0	1	0	9	0	1062.56	Q9Z199;P63271;G3UVU8;D6RHM5	Q9Z199	15	23	Supt4h1b;Supt4h1a;Supt4a	Transcription elongation factor SPT4-B;Transcription elongation factor SPT4-A	yes	no	2	0.13576	37.556	By matching	By matching	By matching	By matching	By matching	By MS/MS
ACLLPETVNMEEYPYDAEY	LSFNRNWRACLLPETV	EYPYDAEY________	R	A	C	E	Y	-	2	0	1	1	1	0	4	0	0	0	2	0	1	0	2	0	1	0	3	1	0	19	0	2305.98	P45377	P45377	298	316	Akr1b8	Aldose reductase-related protein 2	yes	yes	2	0.073255	38.227	By MS/MS	By matching	By matching	By matching	By matching	By matching
ACNQLGQFLQHR	SEPNLLVRACNQLGQF	LGQFLQHRETNLRYLA	R	A	C	H	R	E	1	1	1	0	1	3	0	1	1	0	2	0	0	1	0	0	0	0	0	0	0	12	0	1470.71	P17426-2;P17426;P17427	P17427	329	340	Ap2a1;Ap2a2	AP-2 complex subunit alpha-1;AP-2 complex subunit alpha-2	no	no	2;3	2.8244e-19	214.82	By MS/MS	By MS/MS	By MS/MS	By MS/MS	By MS/MS	By MS/MS
ACQFPVSLLEECSGVTDANFGYSK	IQHGPDYRACQFPVSL	DANFGYSKGQPCILVK	R	A	C	S	K	G	2	0	1	1	2	1	2	2	0	0	2	1	0	2	1	3	1	0	1	2	0	24	0	2678.2	Q544Q7;P97370	Q544Q7	143	166	Atp1b3	Sodium/potassium-transporting ATPase subunit beta-3	yes	no	2;3	1.2551e-36	199.75	By MS/MS	By MS/MS	By matching	By MS/MS	By matching	By MS/MS
ACQIFVR	HAPGVARKACQIFVRN	KACQIFVRNLPFDFTW	K	A	C	V	R	N	1	1	0	0	1	1	0	0	0	1	0	0	0	1	0	0	0	0	0	1	0	7	0	892.459	Q9D0E1-2;Q9D0E1;B8JK33;B8JK32	Q9D0E1-2	612	618	Hnrnpm	Heterogeneous nuclear ribonucleoprotein M	yes	no	2	0.011393	75.269	By MS/MS	By MS/MS	By MS/MS	By matching	By matching	By MS/MS
ACQPPFAFR	NPCPNKEKACQPPFAF	CQPPFAFRHVLKLTDN	K	A	C	F	R	H	2	1	0	0	1	1	0	0	0	0	0	0	0	2	2	0	0	0	0	0	0	9	0	1092.52	Q542I8;P11835;M0QWA7;D3YYP8	Q542I8	197	205	Itgb2	Integrin beta;Integrin beta-2	yes	no	2	0.0079615	61.679	By MS/MS	By matching	By MS/MS	By matching	By MS/MS	By MS/MS
ACQSIYPLHDVFVR	SIGKDIEKACQSIYPL	PLHDVFVRKVKMLKKP	K	A	C	V	R	K	1	1	0	1	1	1	0	0	1	1	1	0	0	1	1	1	0	0	1	2	0	14	0	1703.85	Q564F3;P97351	Q564F3	200	213	Rps3a1;Rps3a	40S ribosomal protein S3a	yes	no	2;3	6.9743e-13	171.21	By MS/MS	By MS/MS	By MS/MS	By MS/MS	By MS/MS	By MS/MS
ACSAIHAVNLR	GEATLDKKACSAIHAV	AIHAVNLRNYLGAECR	K	A	C	L	R	N	3	1	1	0	1	0	0	0	1	1	1	0	0	0	0	1	0	0	0	1	0	11	0	1210.62	Q9JJ28	Q9JJ28	559	569	Flii	Protein flightless-1 homolog	yes	yes	2	0.00027126	90.104	By matching	By matching	By MS/MS	By MS/MS	By MS/MS	By matching
ACSSELESLEMELR	QGLYAEVKACSSELES	ESLEMELRQQILVNIG	K	A	C	L	R	Q	1	1	0	0	1	0	4	0	0	0	3	0	1	0	0	3	0	0	0	0	0	14	0	1652.74	Q9D8T2	Q9D8T2	298	311	Gsdmdc1	Gasdermin-D	yes	yes	2	8.432e-09	129.77	By matching	By MS/MS	By MS/MS	By MS/MS	By MS/MS	By MS/MS
ACSTNDLKELLIFNQQQVPSGESAILDR	NIKDELKKACSTNDLK	GESAILDRVADGMAFG	K	A	C	D	R	V	2	1	2	2	1	3	2	1	0	2	4	1	0	1	1	3	1	0	0	1	0	28	1	3145.57	Q921K2;P11103	Q921K2	256	283	Parp1	Poly [ADP-ribose] polymerase 1	yes	no	3	3.6937e-08	89.024	By matching	By matching	By matching	By MS/MS	By MS/MS	By matching
ACTGSLNMTLQR	LEAQNKIKACTGSLNM	SLNMTLQRASAAAKSE	K	A	C	Q	R	A	1	1	1	0	1	1	0	1	0	0	2	0	1	0	0	1	2	0	0	0	0	12	0	1350.64	Q8CI51;D9J2Z9;D9J300;D9J301;D9J302;Q8CI51-2;Q9CRA2;D9J303;F8WJI6;E9Q8P5;Q8CI51-3	Q8CI51	72	83	Pdlim5	PDZ and LIM domain protein 5	yes	no	2	0.0060871	61.11	By matching	By MS/MS	By matching	By matching	By matching	By matching
ACTILLR	ITDCKDPKACTILLRG	KACTILLRGASKEILS	K	A	C	L	R	G	1	1	0	0	1	0	0	0	0	1	2	0	0	0	0	0	1	0	0	0	0	7	0	845.479	Q3U4U6;P80318;E9Q133;Q3U0I3;F6Q609	Q3U4U6	371	377	Cct3	T-complex protein 1 subunit gamma	yes	no	2	0.0014428	138.07	By MS/MS	By MS/MS	By matching	By MS/MS	By MS/MS	By MS/MS
ACVDTALENLSTLK	LLNSQALKACVDTALE	LENLSTLKMKVAEVLA	K	A	C	L	K	M	2	0	1	1	1	0	1	0	0	0	3	1	0	0	0	1	2	0	0	1	0	14	0	1533.77	P19096;A0A0U1RNJ1	P19096	1221	1234	Fasn	Fatty acid synthase;[Acyl-carrier-protein] S-acetyltransferase;[Acyl-carrier-protein] S-malonyltransferase;3-oxoacyl-[acyl-carrier-protein] synthase;3-oxoacyl-[acyl-carrier-protein] reductase;3-hydroxyacyl-[acyl-carrier-protein] dehydratase;Enoyl-[acyl-carrier-protein] reductase;Oleoyl-[acyl-carrier-protein] hydrolase	yes	no	2;3	8.2465e-09	130.2	By MS/MS	By MS/MS	By MS/MS	By MS/MS	By MS/MS	By MS/MS
ACVLQNPQTIMHIQDPASQR	PVTTFGPKACVLQNPQ	IQDPASQRLTWNKSPK	K	A	C	Q	R	L	2	1	1	1	1	4	0	0	1	2	1	0	1	0	2	1	1	0	0	1	0	20	0	2306.13	P58058	P58058	78	97	Nadk	NAD kinase	yes	yes	3	7.6537e-09	108.45	By matching	By matching	By matching	By MS/MS	By MS/MS	By matching
ACVVHGSDLKDMTSEELDDILR	QVNPRDAKACVVHGSD	EELDDILRYHTEIVFA	K	A	C	L	R	Y	1	1	0	4	1	0	2	1	1	1	3	1	1	0	0	2	1	0	0	2	0	22	1	2502.17	Q8VDN2	Q8VDN2	662	683	Atp1a1	Sodium/potassium-transporting ATPase subunit alpha-1	yes	yes	3;4	4.9745e-27	193.42	By matching	By MS/MS	By matching	By MS/MS	By MS/MS	By MS/MS
ACYALENFVENLGPK	GNTHHLAKACYALENF	FVENLGPKVQPYLPEL	K	A	C	P	K	V	2	0	2	0	1	0	2	1	0	0	2	1	0	1	1	0	0	0	1	1	0	15	0	1723.82	Q8VI75;Q5U4C5	Q8VI75	458	472	Ipo4	Importin-4	yes	no	2	3.0586e-05	97.797	By matching	By matching	By matching	By MS/MS	By matching	By MS/MS
ACYGVLR	LGGLAVRRACYGVLRF	RACYGVLRFIMESGAK	R	A	C	L	R	F	1	1	0	0	1	0	0	1	0	0	1	0	0	0	0	0	0	0	1	1	0	7	0	837.417	Q5YLW3;P62908;D3YV43	Q5YLW3	118	124	Rps3	40S ribosomal protein S3	yes	no	2	0.010063	79.454	By MS/MS	By matching	By MS/MS	By MS/MS	By MS/MS	By matching
ACYLSINPQKDETLETEK	IVKAIKERACYLSINP	DETLETEKAQYYLPDG	R	A	C	E	K	A	1	0	1	1	1	1	3	0	0	1	2	2	0	0	1	1	2	0	1	0	0	18	1	2138.02	P61164	P61164	221	238	Actr1a	Alpha-centractin	yes	yes	2;3	2.724e-21	174.65	By MS/MS	By MS/MS	By MS/MS	By MS/MS	By matching	By MS/MS
ADAAEFWR	GDTFRITKADAAEFWR	ADAAEFWRKAFGEKTI	K	A	D	W	R	K	3	1	0	1	0	0	1	0	0	0	0	0	0	1	0	0	0	1	0	0	0	8	0	964.44	A0A0X1KG61;A0A0U1RP47;A0A0U1RQ85;P22682;B9EKI5;Q3TTA7;Q3TTA7-2	A0A0X1KG61	182	189	Cbl;Cblb	E3 ubiquitin-protein ligase CBL;E3 ubiquitin-protein ligase CBL-B	no	no	2	0.0017434	115.49	By MS/MS	By MS/MS	By MS/MS	By MS/MS	By MS/MS	By MS/MS
ADAEEEAATRIPA	LAEINANRADAEEEAA	EAATRIPA________	R	A	D	P	A	-	5	1	0	1	0	0	3	0	0	1	0	0	0	0	1	0	1	0	0	0	0	13	1	1342.64	A2BFF7;Q3TPJ8;O88487;A2BFF8;A2BFF9;A2BFF5	A2BFF7	600	612	Dync1i2	Cytoplasmic dynein 1 intermediate chain 2	yes	no	2	0.10291	47.774	By matching	By matching	By MS/MS	By matching	By matching	By matching
ADAEGESDLENSR	SDLVNAIKADAEGESD	ESDLENSRKLLSAAKI	K	A	D	S	R	K	2	1	1	2	0	0	3	1	0	0	1	0	0	0	0	2	0	0	0	0	0	13	0	1391.58	P26039	P26039	842	854	Tln1	Talin-1	yes	yes	2	6.1252e-06	115.24	By MS/MS	By MS/MS	By MS/MS	By MS/MS	By MS/MS	By MS/MS
ADAEVLR	DFPGFDGRADAEVLRK	RADAEVLRKAMKGLGT	R	A	D	L	R	K	2	1	0	1	0	0	1	0	0	0	1	0	0	0	0	0	0	0	0	1	0	7	0	772.408	P48036;A0A0G2JGQ0	P48036	17	23	Anxa5	Annexin A5	yes	no	2	0.00056471	114.43	By matching	By MS/MS	By matching	By matching	By matching	By MS/MS
ADALQAGASQFETSAAK	KLSELDDRADALQAGA	QFETSAAKLKRKYWWK	R	A	D	A	K	L	6	0	0	1	0	2	1	1	0	0	1	1	0	1	0	2	1	0	0	0	0	17	0	1664.8	P63024;Q8CHR4;B0QZN5;P63044	P63024	54	70	Vamp3;Vamp2	Vesicle-associated membrane protein 3;Vesicle-associated membrane protein 2	yes	no	2;3	1.9182e-11	140.89	By MS/MS	By MS/MS	By MS/MS	By MS/MS	By MS/MS	By MS/MS
ADATNVNNWHWTER	PRWIVEERADATNVNN	NNWHWTERDASNWSTE	R	A	D	E	R	D	2	1	3	1	0	0	1	0	1	0	0	0	0	0	0	0	2	2	0	1	0	14	0	1712.77	Q8BK64	Q8BK64	17	30	Ahsa1	Activator of 90 kDa heat shock protein ATPase homolog 1	yes	yes	2;3	3.6583e-30	227.74	By MS/MS	By MS/MS	By MS/MS	By MS/MS	By MS/MS	By MS/MS
ADAVQDSEMVELVELEIR	HVVVYVNKADAVQDSE	ELVELEIRELLTEFGY	K	A	D	I	R	E	2	1	0	2	0	1	4	0	0	1	2	0	1	0	0	1	0	0	0	3	0	18	0	2045	Q8BFR5;D3YVN7;Q8BFR5-2	Q8BFR5	183	200	Tufm;Gm9755	Elongation factor Tu, mitochondrial;Elongation factor Tu	yes	no	2;3	1.7822e-16	157.98	By matching	By MS/MS	By matching	By matching	By MS/MS	By MS/MS
ADAVYTGLNTR	AAIASREKADAVYTGL	VYTGLNTRSQETYETL	K	A	D	T	R	S	2	1	1	1	0	0	0	1	0	0	1	0	0	0	0	0	2	0	1	1	0	11	0	1179.59	P20491	P20491	61	71	Fcer1g	High affinity immunoglobulin epsilon receptor subunit gamma	yes	yes	2	0.0032524	68.515	By MS/MS	By MS/MS	By MS/MS	By MS/MS	By MS/MS	By MS/MS
ADCASGIFLAAEK	DSCEPEFKADCASGIF	GIFLAAEKYAPSKRWH	K	A	D	E	K	Y	4	0	0	1	1	0	1	1	0	1	1	1	0	1	0	1	0	0	0	0	0	13	0	1351.64	Q8CBB7;P22892	Q8CBB7	401	413	Ap1g1	AP-1 complex subunit gamma-1	yes	no	2	4.6388e-06	109.02	By matching	By MS/MS	By MS/MS	By MS/MS	By MS/MS	By MS/MS
ADCIKEIDLLK	DLMDAKARADCIKEID	IKEIDLLKQLNHPNVI	R	A	D	L	K	Q	1	0	0	2	1	0	1	0	0	2	2	2	0	0	0	0	0	0	0	0	0	11	1	1316.7	Q3TN15;Q9ES74	Q3TN15	77	87	Nek7	Serine/threonine-protein kinase Nek7	yes	no	3	0.036113	47.991	By matching	By matching	By matching	By MS/MS	By matching	By matching
ADCLMGEFK	VYNSHSLRADCLMGEF	DCLMGEFKIDVGFVYD	R	A	D	F	K	I	1	0	0	1	1	0	1	1	0	0	1	1	1	1	0	0	0	0	0	0	0	9	0	1069.46	Q69ZN7;E9Q390;Q69ZN7-4;Q69ZN7-2;Q69ZN7-3	Q69ZN7	273	281	Myof	Myoferlin	yes	no	2	0.0073639	64.39	By MS/MS	By MS/MS	By MS/MS	By MS/MS	By MS/MS	By MS/MS
ADCSCGLASWYALR	LRCDLELKADCSCGLA	LASWYALRQNCSGQQQ	K	A	D	L	R	Q	3	1	0	1	2	0	0	1	0	0	2	0	0	0	0	2	0	1	1	0	0	14	0	1628.71	B9EHD0;Q8K1T1	B9EHD0	118	131	Lrrc25	Leucine-rich repeat-containing protein 25	yes	no	2	8.432e-09	129.77	By MS/MS	By MS/MS	By MS/MS	By MS/MS	By MS/MS	By MS/MS
ADCTITMADSDLLALMTGK	VLPNSDKKADCTITMA	LLALMTGKMNPQSAFF	K	A	D	G	K	M	3	0	0	3	1	0	0	1	0	1	3	1	2	0	0	1	3	0	0	0	0	19	0	2025.94	P32020-2;P32020	P32020-2	89	107	Scp2	Non-specific lipid-transfer protein	yes	no	2;3	4.0099e-31	215.81	By MS/MS	By MS/MS	By MS/MS	By MS/MS	By MS/MS	By MS/MS
ADDADEFGYSR	LWRYGDFRADDADEFG	ADEFGYSR________	R	A	D	S	R	-	2	1	0	3	0	0	1	1	0	0	0	0	0	1	0	1	0	0	1	0	0	11	0	1244.49	Q78PY7	Q78PY7	900	910	Snd1	Staphylococcal nuclease domain-containing protein 1	yes	yes	2	0.0016692	73.082	By MS/MS	By MS/MS	By MS/MS	By matching	By matching	By MS/MS
ADDGRPFPQVIK	FHETLYQKADDGRPFP	RPFPQVIKSKGGVVGI	K	A	D	I	K	S	1	1	0	2	0	1	0	1	0	1	0	1	0	1	2	0	0	0	0	1	0	12	0	1341.7	Q5FWB7;P05064;A6ZI44;D3YWI1;A0A0U1RPN8;Q9CPQ9;A6ZI46;D3Z510;D3YV98;A0A0U1RPT5	Q5FWB7	88	99	Aldoa;Aldoart1	Fructose-bisphosphate aldolase A	yes	no	2;3	2.5777e-07	134.21	By MS/MS	By MS/MS	By MS/MS	By MS/MS	By MS/MS	By MS/MS
ADDLLPLGDQTQDGDFGSR	KEKEVIMRADDLLPLG	QDGDFGSRLRGRGRRR	R	A	D	S	R	L	1	1	0	5	0	2	0	3	0	0	3	0	0	1	1	1	1	0	0	0	0	19	0	2018.92	Q9Z315	Q9Z315	420	438	Sart1	U4/U6.U5 tri-snRNP-associated protein 1	yes	yes	2	0.02776	52.464	By matching	By matching	By matching	By MS/MS	By matching	By matching
ADDPNSIFLIDHAWTCR	VTSESGVRADDPNSIF	IDHAWTCRVEHARKQL	R	A	D	C	R	V	2	1	1	3	1	0	0	0	1	2	1	0	0	1	1	1	1	1	0	0	0	17	0	2029.93	Q3UDE2	Q3UDE2	106	122	Ttll12	Tubulin--tyrosine ligase-like protein 12	yes	yes	3	1.1203e-05	92.264	By matching	By matching	By matching	By MS/MS	By matching	By matching
ADDPSSYMEVVQAANASGNWEELVK	EAIDSYIKADDPSSYM	GNWEELVKYLQMARKK	K	A	D	V	K	Y	4	0	2	2	0	1	3	1	0	0	1	1	1	0	1	3	0	1	1	3	0	25	0	2709.22	Q5SXR6;Q68FD5	Q5SXR6	1135	1159	Cltc	Clathrin heavy chain;Clathrin heavy chain 1	yes	no	2;3	4.3157e-72	288.91	By MS/MS	By MS/MS	By MS/MS	By MS/MS	By MS/MS	By MS/MS
ADDTFEALRIEPFSSPPELPDVMKPQDSGGSANEQAVQ	ATVGLAFRADDTFEAL	SANEQAVQ________	R	A	D	V	Q	-	4	1	1	4	0	3	4	2	0	1	2	1	1	2	5	4	1	0	0	2	0	38	1	4071.9	P62869	P62869	81	118	Tceb2	Transcription elongation factor B polypeptide 2	yes	yes	3	0.031214	37.825	By matching	By matching	By matching	By MS/MS	By MS/MS	By matching
ADDVVWVR	VKDLTVQKADDVVWVR	ADDVVWVRARVHTSRA	K	A	D	V	R	A	1	1	0	2	0	0	0	0	0	0	0	0	0	0	0	0	0	1	0	3	0	8	0	958.487	Q922B2;Q8BJY7	Q922B2	56	63	Dars	Aspartate--tRNA ligase, cytoplasmic	yes	no	2	0.0034741	98.904	By MS/MS	By MS/MS	By MS/MS	By MS/MS	By MS/MS	By MS/MS
ADDYEQVKNVADYYPEYK	EGLAQLARADDYEQVK	ADYYPEYKLLFEGAGS	R	A	D	Y	K	L	2	0	1	3	0	1	2	0	0	0	0	2	0	0	1	0	0	0	4	2	0	18	1	2208.99	P51863	P51863	258	275	Atp6v0d1	V-type proton ATPase subunit d 1	yes	yes	2;3	1.7556e-57	273.78	By matching	By MS/MS	By matching	By MS/MS	By MS/MS	By MS/MS
ADEAALDHPYLK	FQSLLDARADEAALDH	ALDHPYLKQIDPVVLK	R	A	D	L	K	Q	3	0	0	2	0	0	1	0	1	0	2	1	0	0	1	0	0	0	1	0	0	12	0	1341.66	Q63829	Q63829	41	52	Commd3	COMM domain-containing protein 3	yes	yes	2;3	7.6281e-14	160.16	By MS/MS	By MS/MS	By MS/MS	By MS/MS	By MS/MS	By MS/MS
ADEDGFEVVPIQDPVK	VKRGRGSKADEDGFEV	VPIQDPVKYRILDPEG	K	A	D	V	K	Y	1	0	0	3	0	1	2	1	0	1	0	1	0	1	2	0	0	0	0	3	0	16	0	1756.85	Q9DBE9	Q9DBE9	635	650	Ftsj3	pre-rRNA processing protein FTSJ3	yes	yes	2	0.068434	41.422	By MS/MS	By matching	By matching	By matching	By matching	By matching
ADEDPIMGFHQMFLLK	SMVVGQLKADEDPIMG	FHQMFLLKNINDAWVC	K	A	D	L	K	N	1	0	0	2	0	1	1	1	1	1	2	1	2	2	1	0	0	0	0	0	0	16	0	1890.9	P61971	P61971	91	106	Nutf2	Nuclear transport factor 2	yes	yes	2;3	2.376e-07	112.42	By matching	By MS/MS	By MS/MS	By MS/MS	By MS/MS	By MS/MS
ADEGISFR	AQDYGVLKADEGISFR	ADEGISFRGLFIIDDK	K	A	D	F	R	G	1	1	0	1	0	0	1	1	0	1	0	0	0	1	0	1	0	0	0	0	0	8	0	893.424	P35700;B1AXW5;B1AXW6	P35700	121	128	Prdx1	Peroxiredoxin-1	yes	no	1;2	0.00019203	129.68	By MS/MS	By MS/MS	By MS/MS	By MS/MS	By MS/MS	By MS/MS
ADEIESYLENLK	YNEIYNFKADEIESYL	ESYLENLKGKKGLSGR	K	A	D	L	K	G	1	0	1	1	0	0	3	0	0	1	2	1	0	0	0	1	0	0	1	0	0	12	0	1422.69	A2AQJ7;A2AQJ5;A2AQJ6;Q8BXN9-3;Q8BXN9;Q8BXN9-2	A2AQJ7	102	113	Tmem87a	Transmembrane protein 87A	yes	no	2	0.00019676	91.784	By matching	By MS/MS	By matching	By MS/MS	By matching	By MS/MS
ADEQTTCEVLDYFLR	QDLLLGPKADEQTTCE	EVLDYFLRRLGSSQVA	K	A	D	L	R	R	1	1	0	2	1	1	2	0	0	0	2	0	0	1	0	0	2	0	1	1	0	15	0	1858.84	K3W4P2;A0A0G2JH17;Q6P4S8	K3W4P2	990	1004	Ints1	Integrator complex subunit 1	yes	no	2	0.0052539	56.339	By matching	By matching	By matching	By MS/MS	By matching	By matching
ADETKDEQFEQCVQNFNK	KVLQKLGKADETKDEQ	QCVQNFNKQLTEGTRL	K	A	D	N	K	Q	1	0	2	2	1	3	3	0	0	0	0	2	0	2	0	0	1	0	0	1	0	18	1	2228.96	Q6P1B9;O08539-2;O08539	Q6P1B9	36	53	Bin1	Myc box-dependent-interacting protein 1	yes	no	2;3	1.7111e-21	183.22	By MS/MS	By MS/MS	By MS/MS	By MS/MS	By matching	By MS/MS
ADEWLMK	YAGKVDYKADEWLMKN	KADEWLMKNMDPLNDN	K	A	D	M	K	N	1	0	0	1	0	0	1	0	0	0	1	1	1	0	0	0	0	1	0	0	0	7	0	891.416	Q8VDD5	Q8VDD5	581	587	Myh9	Myosin-9	no	no	2	0.0069384	98.418	By MS/MS	By MS/MS	By MS/MS	By MS/MS	By MS/MS	By MS/MS
ADFCIIHYAGK	KPKQLKDKADFCIIHY	CIIHYAGKVDYKADEW	K	A	D	G	K	V	2	0	0	1	1	0	0	1	1	2	0	1	0	1	0	0	0	0	1	0	0	11	0	1293.62	Q8VDD5	Q8VDD5	566	576	Myh9	Myosin-9	no	no	2;3	2.0716e-05	118.9	By MS/MS	By MS/MS	By MS/MS	By MS/MS	By MS/MS	By MS/MS
ADFKELVLSNNDLHEPGVR	LASVLRVKADFKELVL	DLHEPGVRILCQGLKD	K	A	D	V	R	I	1	1	2	2	0	0	2	1	1	0	3	1	0	1	1	1	0	0	0	2	0	19	1	2152.09	Q91VI7	Q91VI7	165	183	Rnh1	Ribonuclease inhibitor	yes	yes	3;4	1.0528e-30	198.35	By matching	By MS/MS	By matching	By MS/MS	By MS/MS	By matching
ADFPAGIPECGTDALR	EKAKEGQKADFPAGIP	ECGTDALRFGLCAYTS	K	A	D	L	R	F	3	1	0	2	1	0	1	2	0	1	1	0	0	1	2	0	1	0	0	0	0	16	0	1688.78	Q790I0;Q9Z1Q9;G3UY93;G3UZX1	Q790I0	907	922	Vars	Valine--tRNA ligase	yes	no	2	0.011861	58.98	By matching	By MS/MS	By MS/MS	By matching	By matching	By MS/MS
ADFQGISPER	IQINPQNKADFQGISP	FQGISPERAFADFLFA	K	A	D	E	R	A	1	1	0	1	0	1	1	1	0	1	0	0	0	1	1	1	0	0	0	0	0	10	0	1118.54	P61804	P61804	83	92	Dad1	Dolichyl-diphosphooligosaccharide--protein glycosyltransferase subunit DAD1	yes	yes	2	1.41e-07	127.92	By MS/MS	By MS/MS	By MS/MS	By matching	By MS/MS	By MS/MS
ADFREPNAQVSRPIPDIGGGYIPTEEEWR	________________	IPTEEEWRLFAECHEE	R	A	D	W	R	L	2	3	1	2	0	1	4	3	0	3	0	0	0	1	4	1	1	1	1	1	0	29	1	3298.6	Q9CRD0-3;Q9CRD0-2;Q9CRD0;A0A0J9YUK7;A0A0J9YTV7	Q9CRD0-3	5	33	Ociad1	OCIA domain-containing protein 1	yes	no	4	0.047042	30.922	By matching	By matching	By matching	By MS/MS	By matching	By matching
ADFSGMSSK	MTDAFGGRADFSGMSS	DFSGMSSKQGLFLSKV	R	A	D	S	K	Q	1	0	0	1	0	0	0	1	0	0	0	1	1	1	0	3	0	0	0	0	0	9	0	928.396	Q4FJQ6;F8WIV2;Q60854	Q4FJQ6	301	309	Serpinb6a;Serpinb6	Serpin B6	yes	no	2	0.0014501	86.898	By MS/MS	By MS/MS	By MS/MS	By MS/MS	By MS/MS	By MS/MS
ADFSGMTTK	TDAFEETRADFSGMTT	DFSGMTTKKNVPVSKV	R	A	D	T	K	K	1	0	0	1	0	0	0	1	0	0	0	1	1	1	0	1	2	0	0	0	0	9	0	956.427	O08800	O08800	297	305	Serpinb8	Serpin B8	yes	yes	2	0.13032	27.428	By matching	By matching	By MS/MS	By matching	By matching	By matching
ADGALLPIGVVK	PKMTCRRKADGALLPI	LLPIGVVKSVKQEMNG	K	A	D	V	K	S	2	0	0	1	0	0	0	2	0	1	2	1	0	0	1	0	0	0	0	2	0	12	0	1151.69	P13597-2;P13597	P13597-2	432	443	Icam1	Intercellular adhesion molecule 1	yes	no	2	0.0047973	64.64	By MS/MS	By MS/MS	By matching	By MS/MS	By MS/MS	By MS/MS
ADGESCSVLMMYQESK	TRKELFYKADGESCSV	LMMYQESKFRYRRVAE	K	A	D	S	K	F	1	0	0	1	1	1	2	1	0	0	1	1	2	0	0	3	0	0	1	1	0	16	0	1833.76	CON__P41361	CON__P41361	275	290			yes	yes	2	2.0344e-19	188.59	By MS/MS	By MS/MS	By matching	By MS/MS	By MS/MS	By MS/MS
ADGIVPETWTDGPKDTSVEDALER	IPKPEFPRADGIVPET	SVEDALERTYVPRLKT	R	A	D	E	R	T	2	1	0	4	0	0	3	2	0	1	1	1	0	0	2	1	3	1	0	2	0	24	1	2600.22	Q9CQ06	Q9CQ06	162	185	Mrpl24	39S ribosomal protein L24, mitochondrial	yes	yes	3	2.2009e-07	88.976	By matching	By MS/MS	By matching	By matching	By MS/MS	By matching
ADGYEPPVQESV	ETGAKVERADGYEPPV	EPPVQESV________	R	A	D	S	V	-	1	0	0	1	0	1	2	1	0	0	0	0	0	0	2	1	0	0	1	2	0	12	0	1289.58	Q564F3;P97351	Q564F3	253	264	Rps3a1;Rps3a	40S ribosomal protein S3a	yes	no	2	0.00034565	84.365	By MS/MS	By MS/MS	By MS/MS	By MS/MS	By MS/MS	By MS/MS
ADGYVLEGK	SRPGQCGRADGYVLEG	DGYVLEGKELEFYLRK	R	A	D	G	K	E	1	0	0	1	0	0	1	2	0	0	1	1	0	0	0	0	0	0	1	1	0	9	0	950.471	Q497E9;P62242	Q497E9	185	193	Rps8	40S ribosomal protein S8	yes	no	2	0.002114	76.228	By MS/MS	By matching	By MS/MS	By matching	By matching	By MS/MS
ADGYVLEGKELEFYLR	SRPGQCGRADGYVLEG	KELEFYLRKIKARKGK	R	A	D	L	R	K	1	1	0	1	0	0	3	2	0	0	3	1	0	1	0	0	0	0	2	1	0	16	1	1900.96	Q497E9;P62242	Q497E9	185	200	Rps8	40S ribosomal protein S8	yes	no	2;3	3.2719e-19	176.29	By matching	By MS/MS	By matching	By MS/MS	By MS/MS	By MS/MS
ADGYVLEGKELEFYLRK	SRPGQCGRADGYVLEG	ELEFYLRKIKARKGK_	R	A	D	R	K	I	1	1	0	1	0	0	3	2	0	0	3	2	0	1	0	0	0	0	2	1	0	17	2	2029.05	Q497E9;P62242	Q497E9	185	201	Rps8	40S ribosomal protein S8	yes	no	3	0.069223	55.437	By matching	By matching	By matching	By MS/MS	By matching	By matching
ADHDFVVQEDFMK	EAGMFAIRADHDFVVQ	VVQEDFMKAVRKVADS	R	A	D	M	K	A	1	0	0	3	0	1	1	0	1	0	0	1	1	2	0	0	0	0	0	2	0	13	0	1579.7	Q14AQ1;P62334	Q14AQ1	357	369	Psmc6	26S protease regulatory subunit 10B	yes	no	2;3	4.4544e-08	135.02	By MS/MS	By matching	By MS/MS	By matching	By matching	By MS/MS
ADHQPLTEASYVNLPTIALCNTDSPLR	LLVVTDPRADHQPLTE	CNTDSPLRYVDIAIPC	R	A	D	L	R	Y	3	1	2	2	1	1	1	0	1	1	4	0	0	0	3	2	3	0	1	1	0	27	0	2995.47	P14206	P14206	129	155	Rpsa	40S ribosomal protein SA	yes	yes	2;3;4	3.5129e-107	324.67	By MS/MS	By MS/MS	By MS/MS	By MS/MS	By MS/MS	By MS/MS
ADIDVSGPKVDIDVPDLDIEGPEGK	EVDVNLPKADIDVSGP	DIEGPEGKLKGSKFKM	K	A	D	G	K	L	1	0	0	6	0	0	2	3	0	3	1	2	0	0	3	1	0	0	0	3	0	25	1	2592.28	E9Q616	E9Q616	1851	1875	Ahnak		yes	yes	3	0.00015451	63.893	By matching	By MS/MS	By matching	By matching	By MS/MS	By matching
ADIDVSGPKVDIDVPDVNIEGPEGK	EVDVNLPKADIDVSGP	NIEGPEGKLKGPKFKM	K	A	D	G	K	L	1	0	1	5	0	0	2	3	0	3	0	2	0	0	3	1	0	0	0	4	0	25	1	2577.28	E9Q616	E9Q616	2254	2278	Ahnak		yes	yes	3	7.9362e-11	109.19	By matching	By MS/MS	By MS/MS	By MS/MS	By MS/MS	By MS/MS
ADIDVSGPKVDIEAPDVSIEGPEGK	EVDVNLPKADIDVSGP	SIEGPEGKLKGPKFKM	K	A	D	G	K	L	2	0	0	4	0	0	3	3	0	3	0	2	0	0	3	2	0	0	0	3	0	25	1	2536.25	E9Q616	E9Q616	1404	1428	Ahnak		yes	yes	3	6.1447e-11	112.74	By matching	By matching	By matching	By MS/MS	By MS/MS	By matching
ADIEEIR	HFREKLQKADIEEIRS	KADIEEIRSGRLSQEL	K	A	D	I	R	S	1	1	0	1	0	0	2	0	0	2	0	0	0	0	0	0	0	0	0	0	0	7	0	844.429	Q3UKN6;P81117	Q3UKN6	78	84	Nucb2	Nucleobindin-2;Nesfatin-1	yes	no	2	0.026846	58.782	By matching	By matching	By MS/MS	By matching	By matching	By matching
ADIELFVNR	EEKSNECKADIELFVN	DIELFVNRLDSVESVL	K	A	D	N	R	L	1	1	1	1	0	0	1	0	0	1	1	0	0	1	0	0	0	0	0	1	0	9	0	1075.57	Q542E4;P58021;E9PZ69	Q542E4	57	65	Tm9sf2	Transmembrane 9 superfamily member 2	yes	no	2	0.00096945	95.311	By MS/MS	By MS/MS	By MS/MS	By MS/MS	By matching	By MS/MS
ADIEMPFDPSK	HIPGSPFKADIEMPFD	EMPFDPSKVVASGPGL	K	A	D	S	K	V	1	0	0	2	0	0	1	0	0	1	0	1	1	1	2	1	0	0	0	0	0	11	0	1248.57	Q80X90	Q80X90	1125	1135	Flnb	Filamin-B	yes	yes	2	0.00074806	75.739	By matching	By matching	By MS/MS	By matching	By matching	By MS/MS
ADIEVACYGYEGIDAVK	TPQAVKIRADIEVACY	YEGIDAVKEALRAGLN	R	A	D	V	K	E	3	0	0	2	1	0	2	2	0	2	0	1	0	0	0	0	0	0	2	2	0	17	0	1871.86	Q6ZWX6	Q6ZWX6	193	209	Eif2s1	Eukaryotic translation initiation factor 2 subunit 1	yes	yes	2;3	2.875e-05	88.115	By matching	By MS/MS	By MS/MS	By matching	By MS/MS	By MS/MS
ADIEVACYGYEGIDAVKEALR	TPQAVKIRADIEVACY	DAVKEALRAGLNCSTE	R	A	D	L	R	A	4	1	0	2	1	0	3	2	0	2	1	1	0	0	0	0	0	0	2	2	0	21	1	2341.13	Q6ZWX6	Q6ZWX6	193	213	Eif2s1	Eukaryotic translation initiation factor 2 subunit 1	yes	yes	3	9.225e-07	95.195	By matching	By matching	By matching	By MS/MS	By MS/MS	By matching
ADIFMFDEPSSYLDVK	CAVVCIQKADIFMFDE	PSSYLDVKQRLKAAIT	K	A	D	V	K	Q	1	0	0	3	0	0	1	0	0	1	1	1	1	2	1	2	0	0	1	1	0	16	0	1875.86	Q3UHY8;P61222	Q3UHY8	235	250	Abce1	ATP-binding cassette sub-family E member 1	yes	no	2	6.392e-07	105.39	By MS/MS	By MS/MS	By matching	By MS/MS	By MS/MS	By MS/MS
ADIFVDPVLHTACALDIK	LNMLKESKADIFVDPV	TACALDIKHHCAAITP	K	A	D	I	K	H	3	0	0	3	1	0	0	0	1	2	2	1	0	1	1	0	1	0	0	2	0	18	0	1997.03	Q53WR6;Q61543;F8WHM5;F6RSH1	Q53WR6	1055	1072	Glg1	Golgi apparatus protein 1	yes	no	2;3	7.6403e-12	142.88	By MS/MS	By MS/MS	By MS/MS	By MS/MS	By MS/MS	By MS/MS
ADIGAPSGFK	SGKKKISKADIGAPSG	IGAPSGFKHVSHVGWD	K	A	D	F	K	H	2	0	0	1	0	0	0	2	0	1	0	1	0	1	1	1	0	0	0	0	0	10	0	961.487	Q53WY0;P70315	Q53WY0	238	247	Was	Wiskott-Aldrich syndrome protein homolog	yes	no	2	0.0014778	76.332	By matching	By matching	By matching	By MS/MS	By MS/MS	By MS/MS
ADIGVAMGIVGSDVSK	NDSPALKKADIGVAMG	IVGSDVSKQAADMILL	K	A	D	S	K	Q	2	0	0	2	0	0	0	3	0	2	0	1	1	0	0	2	0	0	0	3	0	16	0	1517.78	Q8VDN2	Q8VDN2	728	743	Atp1a1	Sodium/potassium-transporting ATPase subunit alpha-1	yes	yes	2	4.4185e-06	99.813	By matching	By MS/MS	By MS/MS	By MS/MS	By MS/MS	By MS/MS
ADILEDKDGK	SMAGVVVRADILEDKD	ILEDKDGKSRGIGIVT	R	A	D	G	K	S	1	0	0	3	0	0	1	1	0	1	1	2	0	0	0	0	0	0	0	0	0	10	1	1102.55	Q9D0E1-2;Q9D0E1;B8JK33;B8JK32;F6W322	Q9D0E1-2	193	202	Hnrnpm	Heterogeneous nuclear ribonucleoprotein M	yes	no	2	0.0086358	84.507	By matching	By MS/MS	By MS/MS	By matching	By matching	By MS/MS
ADILQVGLR	GTNGQVTRADILQVGL	DILQVGLRELLNALFS	R	A	D	L	R	E	1	1	0	1	0	1	0	1	0	1	2	0	0	0	0	0	0	0	0	1	0	9	0	983.576	D3Z3J6;G3UYE5;F6Y616;Q8VE62	D3Z3J6	181	189	Paip1	Polyadenylate-binding protein-interacting protein 1	yes	no	2	0.064719	51.949	By MS/MS	By MS/MS	By matching	By matching	By matching	By MS/MS
ADINEENEETITK	MEDAGTYKADINEENE	ENEETITKIYYLHIYR	K	A	D	T	K	I	1	0	2	1	0	0	4	0	0	2	0	1	0	0	0	0	2	0	0	0	0	13	0	1504.69	E9Q9E8;A0A0R4J0K5;Q18PI6-3;Q18PI6;A0A0R4J1S4;Q18PI6-2	E9Q9E8	107	119	Cd84	SLAM family member 5	yes	no	2	4.5833e-08	134.61	By MS/MS	By MS/MS	By MS/MS	By MS/MS	By MS/MS	By MS/MS
ADIPVVICDTPQK	AIIFVINRADIPVVIC	VICDTPQKATMLVENV	R	A	D	Q	K	A	1	0	0	2	1	1	0	0	0	2	0	1	0	0	2	0	1	0	0	2	0	13	0	1454.74	Q3UC67;Q8JZR0	Q3UC67	178	190	Acsl5	Long-chain-fatty-acid--CoA ligase 5	yes	no	2	0.00036882	78.814	By MS/MS	By MS/MS	By MS/MS	By matching	By matching	By MS/MS
ADIQDIFYQEDQIR	RLRYGKAKADIQDIFY	FYQEDQIRAKFFATYG	K	A	D	I	R	A	1	1	0	3	0	3	1	0	0	3	0	0	0	1	0	0	0	0	1	0	0	14	0	1752.83	A7M7Q8;Q3TI14;Q8VE22;Q5SXC9	A7M7Q8	39	52	Mrps23	28S ribosomal protein S23, mitochondrial	yes	no	2	5.6147e-05	98.676	By matching	By MS/MS	By matching	By MS/MS	By MS/MS	By MS/MS
ADIVENQVMDTR	ETEEERIRADIVENQV	ENQVMDTRMQLIMLCY	R	A	D	T	R	M	1	1	1	2	0	1	1	0	0	1	0	0	1	0	0	0	1	0	0	2	0	12	0	1389.66	P10649;A2AE89;F6WHQ7	P10649	97	108	Gstm1	Glutathione S-transferase Mu 1	yes	no	2	3.7426e-10	151.99	By MS/MS	By MS/MS	By MS/MS	By MS/MS	By MS/MS	By MS/MS
ADIWSLGITAIELAK	KQSAYDSKADIWSLGI	ITAIELAKGEPPHSEL	K	A	D	A	K	G	3	0	0	1	0	0	1	1	0	3	2	1	0	0	0	1	1	1	0	0	0	15	0	1599.89	Q3U335;Q99KH8;A2AD84;A2AD85;Q99JT2;D3Z359;Q9Z2W1	Q3U335	200	214	Stk24;2610018G03Rik;Mst4;Stk25	Serine/threonine-protein kinase 24;Serine/threonine-protein kinase 24 35 kDa subunit;Serine/threonine-protein kinase 24 12 kDa subunit;Serine/threonine-protein kinase MST4;Serine/threonine-protein kinase 25	yes	no	2;3	3.9088e-07	120.7	By MS/MS	By MS/MS	By matching	By MS/MS	By MS/MS	By MS/MS
ADLAAVEAK	ISEAQAIKADLAAVEA	DLAAVEAKVNRSTALL	K	A	D	A	K	V	4	0	0	1	0	0	1	0	0	0	1	1	0	0	0	0	0	0	0	1	0	9	0	886.476	Q9JHU4;F6ZX84	Q9JHU4	3461	3469	Dync1h1	Cytoplasmic dynein 1 heavy chain 1	yes	no	2	0.0063748	65.627	By matching	By MS/MS	By MS/MS	By matching	By matching	By MS/MS
ADLAEEYSKDR	PQPEHPLRADLAEEYS	AEEYSKDRKKFCKNAE	R	A	D	D	R	K	2	1	0	2	0	0	2	0	0	0	1	1	0	0	0	1	0	0	1	0	0	11	1	1295.6	Q561N4;P68037	Q561N4	123	133	Ube2l3	Ubiquitin-conjugating enzyme E2 L3	yes	no	2	0.0035908	88.021	By MS/MS	By MS/MS	By matching	By MS/MS	By MS/MS	By MS/MS
ADLDISGTKVEVSAPDVSIEGSEGK	EVDVNLPKADLDISGT	SIEGSEGKLKGHKFKM	K	A	D	G	K	L	2	0	0	3	0	0	3	3	0	2	1	2	0	0	1	4	1	0	0	3	0	25	1	2502.23	E9Q616	E9Q616	775	799	Ahnak		yes	yes	3	4.7759e-15	127.17	By MS/MS	By matching	By MS/MS	By MS/MS	By MS/MS	By matching
ADLDVSGPK	GPEVSLPKADLDVSGP	DLDVSGPKVDIDVPDV	K	A	D	P	K	V	1	0	0	2	0	0	0	1	0	0	1	1	0	0	1	1	0	0	0	1	0	9	0	900.455	E9Q616	E9Q616	1278	1286	Ahnak		yes	no	2	0.0074833	62.869	By MS/MS	By MS/MS	By MS/MS	By MS/MS	By matching	By MS/MS
ADLDVSGPKVDIDVPDVNIEGPDAK	GPEVSLPKADLDVSGP	NIEGPDAKLKGPKFKM	K	A	D	A	K	L	2	0	1	6	0	0	1	2	0	2	1	2	0	0	3	1	0	0	0	4	0	25	1	2577.28	E9Q616	E9Q616	1278	1302	Ahnak		yes	no	2;3	5.0866e-36	203.24	By MS/MS	By MS/MS	By MS/MS	By MS/MS	By MS/MS	By MS/MS
ADLDVSGPKVDIDVPDVNVEGPDMK	EVDVNLPKADLDVSGP	NVEGPDMKVKGPKFRM	K	A	D	M	K	V	1	0	1	6	0	0	1	2	0	1	1	2	1	0	3	1	0	0	0	5	0	25	1	2623.27	E9Q616	E9Q616	4585	4609	Ahnak		yes	yes	3	8.5644e-05	69.47	By matching	By MS/MS	By matching	By matching	By MS/MS	By matching
ADLDVSGPKVDIEGPNVNIEGPEGK	EVDVNLPKADLDVSGP	NIEGPEGKLKGPKFKM	K	A	D	G	K	L	1	0	2	3	0	0	3	4	0	2	1	2	0	0	3	1	0	0	0	3	0	25	1	2548.27	E9Q616	E9Q616	3993	4017	Ahnak		yes	yes	3	1.1073e-10	102.97	By matching	By matching	By matching	By MS/MS	By MS/MS	By matching
ADLEAQRDVTYEEAK	VIILIGNKADLEAQRD	DVTYEEAKQFAEENGL	K	A	D	A	K	Q	3	1	0	2	0	1	3	0	0	0	1	1	0	0	0	0	1	0	1	1	0	15	1	1736.82	Q50HX4;Q91V41;A2AL34	Q50HX4	126	140	Rab14	Ras-related protein Rab-14	yes	no	2;3	2.448e-13	168.74	By MS/MS	By MS/MS	By MS/MS	By MS/MS	By MS/MS	By MS/MS
ADLEGMCGK	TVLQKLGRADLEGMCG	DLEGMCGKLDPTFASA	R	A	D	G	K	L	1	0	0	1	1	0	1	2	0	0	1	1	1	0	0	0	0	0	0	0	0	9	0	979.41	Q00519	Q00519	532	540	Xdh	Xanthine dehydrogenase/oxidase;Xanthine dehydrogenase;Xanthine oxidase	yes	yes	2	0.010239	56.013	By MS/MS	By matching	By matching	By matching	By matching	By MS/MS
ADLEMQIESLTEELAYLKK	LDELTLTKADLEMQIE	EELAYLKKNHEEEMKD	K	A	D	K	K	N	2	0	0	1	0	1	4	0	0	1	4	2	1	0	0	1	1	0	1	0	0	19	1	2223.13	CON__P13645	CON__P13645	267	285			yes	yes	3	5.5008e-09	117.65	By matching	By MS/MS	By matching	By matching	By MS/MS	By matching
ADLEPESFRPNLSDPSELLLPDQIEK	SKQVAPAKADLEPESF	LLPDQIEKLTKHLPPR	K	A	D	E	K	L	1	1	1	3	0	1	4	0	0	1	5	1	0	1	4	3	0	0	0	0	0	26	0	2951.48	B1H3M0;E9Q0A7;Q4KMM3-3;Q4KMM3-2;Q4KMM3-4;Q4KMM3	B1H3M0	39	64	Oxr1	Oxidation resistance protein 1	yes	no	3	6.7423e-05	67.899	By matching	By MS/MS	By matching	By MS/MS	By MS/MS	By MS/MS
ADLFPILMR	TVVKAAHRADLFPILM	DLFPILMRILYGRMKN	R	A	D	M	R	I	1	1	0	1	0	0	0	0	0	1	2	0	1	1	1	0	0	0	0	0	0	9	0	1074.59	E9QK83;Q5XG71	E9QK83	1007	1015	Utp20	Small subunit processome component 20 homolog	yes	no	2	0.0086285	60.019	By matching	By matching	By matching	By MS/MS	By matching	By MS/MS
ADLIAYLK	GIKKKGERADLIAYLK	ADLIAYLKKATNE___	R	A	D	L	K	K	2	0	0	1	0	0	0	0	0	1	2	1	0	0	0	0	0	0	1	0	0	8	0	905.522	Q56A15;P62897	Q56A15	93	100	Cycs	Cytochrome c, somatic	yes	no	2	0.0077081	73.208	By MS/MS	By MS/MS	By MS/MS	By MS/MS	By MS/MS	By MS/MS
ADLIDTER	IESISNSKADLIDTER	ADLIDTERFQNFSMAT	K	A	D	E	R	F	1	1	0	2	0	0	1	0	0	1	1	0	0	0	0	0	1	0	0	0	0	8	0	931.461	P30204-2;P30204	P30204-2	137	144	Msr1	Macrophage scavenger receptor types I and II	yes	no	2	0.017471	53.965	By MS/MS	By MS/MS	By MS/MS	By MS/MS	By matching	By MS/MS
ADLINNLGTIAK	DTGIGMTKADLINNLG	NNLGTIAKSGTKAFME	K	A	D	A	K	S	2	0	2	1	0	0	0	1	0	2	2	1	0	0	0	0	1	0	0	0	0	12	0	1241.7	Q71LX8;P11499;Q80Y52;P07901;B7ZC50	Q71LX8	96	107	Hsp90ab1;Hsp90aa1	Heat shock protein HSP 90-beta;Heat shock protein HSP 90-alpha	no	no	2;3	2.6017e-10	158.53	By MS/MS	By MS/MS	By MS/MS	By MS/MS	By MS/MS	By MS/MS
ADLNQGIGEPQSPSR	LSAKLLRRADLNQGIG	GEPQSPSRRVFNPYTE	R	A	D	S	R	R	1	1	1	1	0	2	1	2	0	1	1	0	0	0	2	2	0	0	0	0	0	15	0	1567.76	Q8C845;Q9D8Y0	Q8C845	63	77	Efhd2	EF-hand domain-containing protein D2	yes	no	2	1.8453e-15	173.03	By MS/MS	By MS/MS	By MS/MS	By MS/MS	By MS/MS	By MS/MS
ADLPTGATTSAPVMLR	QAGLYHCRADLPTGAT	TSAPVMLRVLYPPKTP	R	A	D	L	R	V	3	1	0	1	0	0	0	1	0	0	2	0	1	0	2	1	3	0	0	1	0	16	0	1599.83	G3X8X6;Q62230;H9KUZ3;Q62230-3	G3X8X6	1517	1532	Siglec1	Sialoadhesin	yes	no	2	3.746e-07	113.48	By MS/MS	By MS/MS	By MS/MS	By MS/MS	By MS/MS	By MS/MS
ADLQNHLDTAQHALQDK	EAAKAAQRADLQNHLD	AQHALQDKQQELNKVS	R	A	D	D	K	Q	3	0	1	3	0	3	0	0	2	0	3	1	0	0	0	0	1	0	0	0	0	17	0	1916.93	Q8BL66	Q8BL66	663	679	Eea1	Early endosome antigen 1	yes	yes	3	4.9527e-05	79.561	By matching	By matching	By matching	By matching	By matching	By MS/MS
ADLSGITK	ITEVFSDRADLSGITK	ADLSGITKEQPLKVSK	R	A	D	T	K	E	1	0	0	1	0	0	0	1	0	1	1	1	0	0	0	1	1	0	0	0	0	8	0	803.439	CON__P34955	CON__P34955	338	345			yes	yes	2	0.0024381	108.74	By MS/MS	By matching	By matching	By MS/MS	By MS/MS	By matching
ADLTALFLPR	TEKTDQMKADLTALFL	LTALFLPRQPPMPLAE	K	A	D	P	R	Q	2	1	0	1	0	0	0	0	0	0	3	0	0	1	1	0	1	0	0	0	0	10	0	1115.63	Q9JJ28	Q9JJ28	875	884	Flii	Protein flightless-1 homolog	yes	yes	2	1.3433e-10	188.04	By MS/MS	By MS/MS	By MS/MS	By MS/MS	By MS/MS	By MS/MS
ADMETLQR	SSTYWEGKADMETLQR	ADMETLQRIYGISFPD	K	A	D	Q	R	I	1	1	0	1	0	1	1	0	0	0	1	0	1	0	0	0	1	0	0	0	0	8	0	962.449	Q9D0R2	Q9D0R2	288	295	Tars	Threonine--tRNA ligase, cytoplasmic	yes	yes	2	0.0050741	85.161	By matching	By matching	By MS/MS	By matching	By matching	By MS/MS
ADMGGAATICSAIVSAAK	SANMDLMRADMGGAAT	SAIVSAAKLNLPINII	R	A	D	A	K	L	6	0	0	1	1	0	0	2	0	2	0	1	1	0	0	2	1	0	0	1	0	18	0	1692.82	Q9CPY7-2;Q9CPY7	Q9CPY7-2	273	290	Lap3	Cytosol aminopeptidase	yes	no	2	2.5813e-08	118.72	By MS/MS	By MS/MS	By matching	By matching	By MS/MS	By MS/MS
ADMVIEAVFEDLGVK	LDYKGFEKADMVIEAV	VFEDLGVKHKVLKEVE	K	A	D	V	K	H	2	0	0	2	0	0	2	1	0	1	1	1	1	1	0	0	0	0	0	3	0	15	0	1634.82	Q8BMS1	Q8BMS1	441	455	Hadha	Trifunctional enzyme subunit alpha, mitochondrial;Long-chain enoyl-CoA hydratase;Long chain 3-hydroxyacyl-CoA dehydrogenase	yes	yes	2;3	7.8188e-10	125.97	By MS/MS	By MS/MS	By MS/MS	By MS/MS	By MS/MS	By MS/MS
ADNDAGNAAIDSLLNYETVK	RFRIEMNKADNDAGNA	LLNYETVKYFNNEKYE	K	A	D	V	K	Y	4	0	3	3	0	0	1	1	0	1	2	1	0	0	0	1	1	0	1	1	0	20	0	2092.99	Q61102	Q61102	325	344	Abcb7	ATP-binding cassette sub-family B member 7, mitochondrial	yes	yes	2	1.0202e-05	76.492	By MS/MS	By MS/MS	By matching	By matching	By matching	By matching
ADNFEYSDPVDGSISK	DKVYTVEKADNFEYSD	PVDGSISKNQGLRLIF	K	A	D	S	K	N	1	0	1	3	0	0	1	1	0	1	0	1	0	1	1	3	0	0	1	1	0	16	0	1742.76	Q9D0F9;A2CEK3	Q9D0F9	471	486	Pgm1;Pgm2	Phosphoglucomutase-1	yes	no	2	3.7593e-10	128.99	By MS/MS	By MS/MS	By MS/MS	By MS/MS	By MS/MS	By MS/MS
ADNSATGFGTGTR	LQQLEQFKADNSATGF	TGFGTGTRALEQALEK	K	A	D	T	R	A	2	1	1	1	0	0	0	3	0	0	0	0	0	1	0	1	3	0	0	0	0	13	0	1253.56	P97449;A0A0U1RNS3	P97449	922	934	Anpep	Aminopeptidase N	yes	no	2	1.2115e-15	174.37	By MS/MS	By MS/MS	By MS/MS	By MS/MS	By MS/MS	By MS/MS
ADPDQMIEVPNNIIR	NETSSVLKADPDQMIE	EVPNNIIRNANASPKI	K	A	D	I	R	N	1	1	2	2	0	1	1	0	0	3	0	0	1	0	2	0	0	0	0	1	0	15	0	1723.86	A0A087WRA4;D0QMC3	A0A087WRA4	339	353	Mndal	Myeloid cell nuclear differentiation antigen-like protein	yes	no	2	0.0038369	61.962	By matching	By MS/MS	By matching	By matching	By matching	By MS/MS
ADPEELFTKLEK	LPGMQNLKADPEELFT	ELFTKLEKIGKGSFGE	K	A	D	E	K	I	1	0	0	1	0	0	3	0	0	0	2	2	0	1	1	0	1	0	0	0	0	12	1	1418.73	Q3U335;Q99KH8	Q3U335	18	29	Stk24	Serine/threonine-protein kinase 24;Serine/threonine-protein kinase 24 35 kDa subunit;Serine/threonine-protein kinase 24 12 kDa subunit	yes	no	3	0.0019818	69.846	By matching	By matching	By matching	By MS/MS	By matching	By matching
ADPHLCDFLESHYLDK	LHALGSARADPHLCDF	LESHYLDKEVKLIKKM	R	A	D	D	K	E	1	0	0	3	1	0	1	0	2	0	3	1	0	1	1	1	0	0	1	0	0	16	0	1958.88	Q9CPX4	Q9CPX4	122	137	Ftl1	Ferritin	yes	yes	2;3;4	5.4048e-05	88.385	By matching	By MS/MS	By matching	By MS/MS	By MS/MS	By MS/MS
ADPHLCDFLESHYLDKEVK	LHALGSARADPHLCDF	HYLDKEVKLIKKMGNH	R	A	D	V	K	L	1	0	0	3	1	0	2	0	2	0	3	2	0	1	1	1	0	0	1	1	0	19	1	2315.09	Q9CPX4	Q9CPX4	122	140	Ftl1	Ferritin	yes	yes	2;3;4;5	3.9222e-16	150.69	By MS/MS	By MS/MS	By matching	By MS/MS	By MS/MS	By MS/MS
ADPLSADYQPETR	SELGSPSRADPLSADY	ADYQPETRRSSANRLR	R	A	D	T	R	R	2	1	0	2	0	1	1	0	0	0	1	0	0	0	2	1	1	0	1	0	0	13	0	1461.67	Q3UDW8-2;Q3UDW8	Q3UDW8-2	210	222	Hgsnat	Heparan-alpha-glucosaminide N-acetyltransferase	yes	no	2	8.8473e-07	122.1	By MS/MS	By MS/MS	By MS/MS	By MS/MS	By MS/MS	By MS/MS
ADPQEAINCLMR	DAGNAFKKADPQEAIN	EAINCLMRAIEIYTDM	K	A	D	M	R	A	2	1	1	1	1	1	1	0	0	1	1	0	1	0	1	0	0	0	0	0	0	12	0	1416.65	Q9DB05	Q9DB05	95	106	Napa	Alpha-soluble NSF attachment protein	yes	yes	2	0.00014984	94.122	By MS/MS	By matching	By MS/MS	By matching	By matching	By MS/MS
ADPSMLQNLR	ALEKLEAKADPSMLQN	PSMLQNLRALVAMNES	K	A	D	L	R	A	1	1	1	1	0	1	0	0	0	0	2	0	1	0	1	1	0	0	0	0	0	10	0	1143.57	Q7TQK5;E9QAD4	Q7TQK5	378	387	Ccdc93	Coiled-coil domain-containing protein 93	yes	no	2	0.091652	43.297	By MS/MS	By matching	By matching	By matching	By matching	By matching
ADPYVEITGTAGK	MITDAFLKADPYVEIT	EITGTAGKKFRISTAI	K	A	D	G	K	K	2	0	0	1	0	0	1	2	0	1	0	1	0	0	1	0	2	0	1	1	0	13	0	1320.66	F8WJE0;Q60710;F6TVP2;E9Q0K6;E9PYG9	F8WJE0	436	448	Samhd1	Deoxynucleoside triphosphate triphosphohydrolase SAMHD1	yes	no	2	3.1685e-05	99.161	By MS/MS	By MS/MS	By MS/MS	By MS/MS	By MS/MS	By MS/MS
ADPYVEITGTAGKK	MITDAFLKADPYVEIT	ITGTAGKKFRISTAID	K	A	D	K	K	F	2	0	0	1	0	0	1	2	0	1	0	2	0	0	1	0	2	0	1	1	0	14	1	1448.75	F8WJE0;Q60710;F6TVP2;E9Q0K6;E9PYG9	F8WJE0	436	449	Samhd1	Deoxynucleoside triphosphate triphosphohydrolase SAMHD1	yes	no	2	0.047034	41.743	By matching	By matching	By MS/MS	By matching	By matching	By matching
ADQCYEDVR	HVFGQPAKADQCYEDV	DQCYEDVRVSQTTWDS	K	A	D	V	R	V	1	1	0	2	1	1	1	0	0	0	0	0	0	0	0	0	0	0	1	1	0	9	0	1154.47	Q3U1N0;O89053;G3UYK8;A0A0U1RPY8;D3YW57;G3UX53;D3YXM2	Q3U1N0	21	29	Coro1a	Coronin;Coronin-1A	yes	no	2	8.315e-05	123.86	By MS/MS	By MS/MS	By MS/MS	By matching	By MS/MS	By MS/MS
ADQDRLDLEER	EKFNRDQKADQDRLDL	DRLDLEERKKVETEAK	K	A	D	E	R	K	1	2	0	3	0	1	2	0	0	0	2	0	0	0	0	0	0	0	0	0	0	11	1	1358.64	Q9CU62	Q9CU62	402	412	Smc1a	Structural maintenance of chromosomes protein 1A	yes	yes	2	0.057225	63.662	By MS/MS	By matching	By matching	By matching	By matching	By matching
ADQELLMYSHDNIICGITSVAFSR	TCRLFDLRADQELLMY	ITSVAFSRSGRLLLAG	R	A	D	S	R	S	2	1	1	2	1	1	1	1	1	3	2	0	1	1	0	3	1	0	1	1	0	24	0	2739.3	Q3U9V4;E9QKR0;P62880;D3YZX3;E9PWM7	Q3U9V4	257	280	Gnb2	Guanine nucleotide-binding protein G(I)/G(S)/G(T) subunit beta-2	yes	no	2;3	8.7642e-15	129.32	By matching	By MS/MS	By matching	By MS/MS	By MS/MS	By MS/MS
ADQELMTYSHDNIICGITSVSFSK	TCRLFDLRADQELMTY	ITSVSFSKSGRLLLAG	R	A	D	S	K	S	1	0	1	2	1	1	1	1	1	3	1	1	1	1	0	4	2	0	1	1	0	24	0	2715.25	Q3TQ70;P62874	Q3TQ70	257	280	Gnb1	Guanine nucleotide-binding protein G(I)/G(S)/G(T) subunit beta-1	yes	no	2;3	7.6588e-28	181.33	By matching	By MS/MS	By MS/MS	By MS/MS	By MS/MS	By MS/MS
ADQFIAR	AHEFADVKADQFIARH	KADQFIARHKYSPADV	K	A	D	A	R	H	2	1	0	1	0	1	0	0	0	1	0	0	0	1	0	0	0	0	0	0	0	7	0	819.424	A0A171EBL2;E9Q555	A0A171EBL2	3161	3167	Rnf213	E3 ubiquitin-protein ligase RNF213	yes	no	2	0.063351	41.652	By matching	By matching	By matching	By matching	By matching	By MS/MS
ADQIETQQLMR	KIRVVLNKADQIETQQ	IETQQLMRVYGALMWS	K	A	D	M	R	V	1	1	0	1	0	3	1	0	0	1	1	0	1	0	0	0	1	0	0	0	0	11	0	1331.65	Q80ZZ0;Q9WVK4	Q80ZZ0	221	231	Ehd1	EH domain-containing protein 1	no	no	2	1.2851e-06	135.16	By MS/MS	By MS/MS	By MS/MS	By MS/MS	By MS/MS	By MS/MS
ADQQYECVAEIGEGAYGK	MEKDSLSRADQQYECV	IGEGAYGKVFKARDLK	R	A	D	G	K	V	3	0	0	1	1	2	3	3	0	1	0	1	0	0	0	0	0	0	2	1	0	18	0	1986.86	Q0VBK8;Q64261;A0A0G2JGA8;A0A0G2JGH2;J3QPN4	Q0VBK8	9	26	Cdk6;Gm16505	Cyclin-dependent kinase 6	yes	no	2	8.2944e-23	189.56	By MS/MS	By MS/MS	By MS/MS	By MS/MS	By MS/MS	By MS/MS
ADQVDTQQLMR	KIRVVLNKADQVDTQQ	VDTQQLMRVYGALMWS	K	A	D	M	R	V	1	1	0	2	0	3	0	0	0	0	1	0	1	0	0	0	1	0	0	1	0	11	0	1303.62	Q3TM70;Q9EQP2	Q3TM70	224	234	Ehd4	EH domain-containing protein 4	yes	no	2	4.6657e-07	144.1	By matching	By MS/MS	By matching	By MS/MS	By matching	By matching
ADQWNVNYVETSAK	SVEEAKNRADQWNVNY	NYVETSAKTRANVDKV	R	A	D	A	K	T	2	0	2	1	0	1	1	0	0	0	0	1	0	0	0	1	1	1	1	2	0	14	0	1623.75	P63321	P63321	146	159	Rala	Ras-related protein Ral-A	yes	yes	2	1.3282e-07	124.16	By MS/MS	By MS/MS	By MS/MS	By MS/MS	By MS/MS	By MS/MS
ADRDESSPYAAMLAAQDVAQR	VTGGMKVKADRDESSP	AAQDVAQRCKELGITA	K	A	D	Q	R	C	6	2	0	3	0	2	1	0	0	0	1	0	1	0	1	2	0	0	1	1	0	21	1	2264.05	P62264;D3YVF4;D3Z7I1	P62264	64	84	Rps14	40S ribosomal protein S14	yes	no	2;3;4	1.4212e-32	210.16	By MS/MS	By MS/MS	By MS/MS	By MS/MS	By MS/MS	By MS/MS
ADSEVHWEFEQIQDNVR	LQALTWLRADSEVHWE	EQIQDNVRRQSSRVSW	R	A	D	V	R	R	1	1	1	2	0	2	3	0	1	1	0	0	0	1	0	1	0	1	0	2	0	17	0	2100.95	A2AR26;Q3UDF0	A2AR26	238	254	Slc2a6		yes	no	3	0.00064891	69.979	By matching	By MS/MS	By matching	By matching	By matching	By matching
ADSLDLSELAK	QHFLIPQRADSLDLSE	LDLSELAKAAKKKLQS	R	A	D	A	K	A	2	0	0	2	0	0	1	0	0	0	3	1	0	0	0	2	0	0	0	0	0	11	0	1160.59	Q9JLQ2	Q9JLQ2	253	263	Git2	ARF GTPase-activating protein GIT2	yes	yes	2	0.00038028	84.188	By matching	By matching	By matching	By matching	By MS/MS	By matching
ADSSLDLSELAK	QHFLIPQRADSSLDLS	LDLSELAKAAKKKLQS	R	A	D	A	K	A	2	0	0	2	0	0	1	0	0	0	3	1	0	0	0	3	0	0	0	0	0	12	0	1247.62	F7BIK4;Q80XR8;E9PVA6	F7BIK4	253	264	Git2		yes	no	2	0.0031207	69.229	By MS/MS	By matching	By MS/MS	By MS/MS	By matching	By MS/MS
ADSVVVLLCR	LLGFIPAKADSVVVLL	SVVVLLCRQPCASQSS	K	A	D	C	R	Q	1	1	0	1	1	0	0	0	0	0	2	0	0	0	0	1	0	0	0	3	0	10	0	1130.61	Q9EPU0-2;Q9EPU0	Q9EPU0-2	196	205	Upf1	Regulator of nonsense transcripts 1	yes	no	2	0.032977	57.347	By matching	By MS/MS	By matching	By matching	By MS/MS	By MS/MS
ADTDDAPVPAPAGDQKDVPASEK	PDGQLQFRADTDDAPV	KDVPASEKKVPEQPPE	R	A	D	E	K	K	5	0	0	5	0	1	1	1	0	0	0	2	0	0	4	1	1	0	0	2	0	23	1	2293.07	Q02819	Q02819	420	442	Nucb1	Nucleobindin-1	yes	yes	3	0.00049649	52.162	By matching	By matching	By matching	By MS/MS	By matching	By matching
ADTFSGLLEYLNPNHK	RKRIQAWRADTFSGLL	EYLNPNHKEANNIENI	R	A	D	H	K	E	1	0	2	1	0	0	1	1	1	0	3	1	0	1	1	1	1	0	1	0	0	16	0	1817.89	E9PX59;Q69Z37	E9PX59	1328	1343	Samd9l	Sterile alpha motif domain-containing protein 9-like	yes	no	3	0.087875	31.089	By matching	By matching	By matching	By MS/MS	By matching	By matching
ADTGFYFCEVQNAQGSER	LHLPAVTRADTGFYFC	QNAQGSERSSPLSVVV	R	A	D	E	R	S	2	1	1	1	1	2	2	2	0	0	0	0	0	2	0	1	1	0	1	1	0	18	0	2077.88	G3X8X6;Q62230;H9KUZ3;Q62230-3	G3X8X6	390	407	Siglec1	Sialoadhesin	yes	no	2	9.8644e-59	281.09	By MS/MS	By MS/MS	By MS/MS	By MS/MS	By MS/MS	By MS/MS
ADTLDPALLRPGR	KVIMATNRADTLDPAL	PALLRPGRLDRKIEFP	R	A	D	G	R	L	2	2	0	2	0	0	0	1	0	0	3	0	0	0	2	0	1	0	0	0	0	13	0	1393.77	P54775;A0A140LIZ5	P54775	314	326	Psmc4	26S protease regulatory subunit 6B	yes	no	2;3	0.0025974	69.846	By MS/MS	By MS/MS	By MS/MS	By MS/MS	By MS/MS	By MS/MS
ADTLTDEINFLR	NKVELQAKADTLTDEI	TDEINFLRALYDAELS	K	A	D	L	R	A	1	1	1	2	0	0	1	0	0	1	2	0	0	1	0	0	2	0	0	0	0	12	0	1406.7	CON__P48668;CON__P04259;CON__P02538	CON__P48668	288	299			yes	no	2	1.1699e-05	110.08	By matching	By matching	By matching	By matching	By MS/MS	By matching
ADTLTLK	NIVPVIAKADTLTLKE	KADTLTLKERERLKKR	K	A	D	L	K	E	1	0	0	1	0	0	0	0	0	0	2	1	0	0	0	0	2	0	0	0	0	7	0	760.433	E9Q3V6;P42208;F6WYM0;D3YYB1;D3Z3C0	E9Q3V6	144	150	2002-09-01	Septin-2	yes	no	2	0.01042	77.282	By MS/MS	By MS/MS	By matching	By MS/MS	By MS/MS	By MS/MS
ADTLTPEECQQFK	NIIPLIAKADTLTPEE	PEECQQFKKQIMKEIQ	K	A	D	F	K	K	1	0	0	1	1	2	2	0	0	0	1	1	0	1	1	0	2	0	0	0	0	13	0	1565.7	E9Q9F5;E9Q1G8;O55131	E9Q9F5	196	208	2007-09-01	Septin-7	yes	no	2	1.7419e-05	100.02	By MS/MS	By MS/MS	By MS/MS	By MS/MS	By MS/MS	By MS/MS
ADTQTYQPYNKDWIK	DLSCLVYRADTQTYQP	PYNKDWIKEKIYVLLR	R	A	D	I	K	E	1	0	1	2	0	2	0	0	0	1	0	2	0	0	1	0	2	1	2	0	0	15	1	1869.89	Q4FZH7;G3UW85;P84089	Q4FZH7	74	88	Erh	Enhancer of rudimentary homolog	yes	no	2;3	4.7953e-19	197.17	By MS/MS	By MS/MS	By matching	By MS/MS	By MS/MS	By MS/MS
ADVDISVPK	ELDVNMPKADVDISVP	DVDISVPKLDISAPDL	K	A	D	P	K	L	1	0	0	2	0	0	0	0	0	1	0	1	0	0	1	1	0	0	0	2	0	9	0	942.502	E9Q616	E9Q616	1024	1032	Ahnak		yes	yes	2	0.030099	48.284	By MS/MS	By MS/MS	By matching	By matching	By matching	By matching
ADVDISVPKLDISAPDLNLEGPEGK	ELDVNMPKADVDISVP	NLEGPEGKLKGPKFKM	K	A	D	G	K	L	2	0	1	4	0	0	2	2	0	2	3	2	0	0	3	2	0	0	0	2	0	25	1	2591.33	E9Q616	E9Q616	1024	1048	Ahnak		yes	yes	3	0.035799	39.593	By matching	By matching	By matching	By matching	By MS/MS	By matching
ADVDLIVQDLK	SVGRGTTRADVDLIVQ	DLIVQDLKQAVAQLEG	R	A	D	L	K	Q	1	0	0	3	0	1	0	0	0	1	2	1	0	0	0	0	0	0	0	2	0	11	0	1227.67	A0A0R4J069;Q9JLI6	A0A0R4J069	412	422	Scly	Selenocysteine lyase	yes	no	2	0.0068839	58.04	By matching	By MS/MS	By matching	By MS/MS	By MS/MS	By MS/MS
ADVDLYQVR	VDCEGYPRADVDLYQV	DVDLYQVRTARHNIIC	R	A	D	V	R	T	1	1	0	2	0	1	0	0	0	0	1	0	0	0	0	0	0	0	1	2	0	9	0	1077.55	Q9CR00;A0A0G2JGN6	Q9CR00	65	73	Psmd9	26S proteasome non-ATPase regulatory subunit 9	yes	no	2	0.0019048	78.939	By matching	By MS/MS	By MS/MS	By matching	By matching	By MS/MS
ADVESQFPDWIR	PQKIQAARADVESQFP	SQFPDWIRQFLLGDRG	R	A	D	I	R	Q	1	1	0	2	0	1	1	0	0	1	0	0	0	1	1	1	0	1	0	1	0	12	0	1461.69	Q8BJS4-3;Q8BJS4-2;Q8BJS4	Q8BJS4-3	433	444	Sun2	SUN domain-containing protein 2	yes	no	2	8.7249e-06	113.99	By MS/MS	By MS/MS	By MS/MS	By matching	By matching	By MS/MS
ADVFHAYLSLLK	KEREENVKADVFHAYL	HAYLSLLKQTRPVQSW	K	A	D	L	K	Q	2	0	0	1	0	0	0	0	1	0	3	1	0	1	0	1	0	0	1	1	0	12	0	1375.75	Q6ZQ38	Q6ZQ38	392	403	Cand1	Cullin-associated NEDD8-dissociated protein 1	yes	yes	3	0.0039348	59.227	By matching	By matching	By matching	By matching	By matching	By MS/MS
ADVIHACDIVEDAAIAYGYNNIQMTLPK	EVEIPPTRADVIHACD	NIQMTLPKTYTIANQF	R	A	D	P	K	T	5	0	2	3	1	1	1	1	1	4	1	1	1	0	1	0	1	0	2	2	0	28	0	3104.49	Q9WUA2	Q9WUA2	356	383	Farsb	Phenylalanine--tRNA ligase beta subunit	yes	yes	3;4	2.1303e-17	128.4	By matching	By MS/MS	By MS/MS	By matching	By MS/MS	By MS/MS
ADVIQATGDAICIFR	FAQNVLSKADVIQATG	GDAICIFRELQCLTPR	K	A	D	F	R	E	3	1	0	2	1	1	0	1	0	3	0	0	0	1	0	0	1	0	0	1	0	15	0	1648.82	A2AW05;Q08943;Q08943-2	A2AW05	189	203	Ssrp1	FACT complex subunit SSRP1	yes	no	3	0.02209	50.305	By matching	By MS/MS	By matching	By MS/MS	By MS/MS	By matching
ADVLFVAPR	VTYCINAKADVLFVAP	DVLFVAPREPGAVSY_	K	A	D	P	R	E	2	1	0	1	0	0	0	0	0	0	1	0	0	1	1	0	0	0	0	2	0	9	0	986.555	P57716	P57716	693	701	Ncstn	Nicastrin	yes	yes	2	0.056216	53.756	By MS/MS	By matching	By matching	By matching	By matching	By matching
ADVQSIIGLQR	FNKLTEDKADVQSIIG	QSIIGLQRFFETRMND	K	A	D	Q	R	F	1	1	0	1	0	2	0	1	0	2	1	0	0	0	0	1	0	0	0	1	0	11	0	1198.67	Q62318	Q62318	780	790	Trim28	Transcription intermediary factor 1-beta	yes	yes	2	0.00039965	83.137	By matching	By MS/MS	By MS/MS	By MS/MS	By MS/MS	By MS/MS
ADVVETLLQTDQSLTEAAK	LKNYFDSKADVVETLL	QSLTEAAKEVEEERTK	K	A	D	A	K	E	3	0	0	2	0	2	2	0	0	0	3	1	0	0	0	1	3	0	0	2	0	19	0	2031.04	Q9Z0E6	Q9Z0E6	467	485	Gbp2	Interferon-induced guanylate-binding protein 2	yes	yes	2	8.0982e-06	88.176	By matching	By MS/MS	By matching	By matching	By matching	By matching
ADWMDSAAPLAAYR	QKFLGSSKADWMDSAA	AAPLAAYRWLVCYLLQ	K	A	D	Y	R	W	5	1	0	2	0	0	0	0	0	0	1	0	1	0	1	1	0	1	1	0	0	14	0	1536.7	Q3TAW3;E9Q296;Q8C178;Q9EPL9;A0A0J9YVH1	Q3TAW3	506	519	Acox3	Acyl-coenzyme A oxidase;Peroxisomal acyl-coenzyme A oxidase 3	yes	no	2	8.5168e-05	94.09	By MS/MS	By matching	By matching	By MS/MS	By matching	By MS/MS
ADWSSLSR	KALKEKEKADWSSLSR	ADWSSLSRDEKVQLYR	K	A	D	S	R	D	1	1	0	1	0	0	0	0	0	0	1	0	0	0	0	3	0	1	0	0	0	8	0	920.435	A2RSV8;P19783;M0QWX7;D6RG40	A2RSV8	68	75	Cox4i1;Chka	Cytochrome c oxidase subunit 4 isoform 1, mitochondrial	yes	no	2	0.0032088	101.25	By matching	By matching	By MS/MS	By matching	By MS/MS	By MS/MS
ADWSSLSRDEK	KALKEKEKADWSSLSR	SSLSRDEKVQLYRIQF	K	A	D	E	K	V	1	1	0	2	0	0	1	0	0	0	1	1	0	0	0	3	0	1	0	0	0	11	1	1292.6	A2RSV8;P19783;M0QWX7	A2RSV8	68	78	Cox4i1	Cytochrome c oxidase subunit 4 isoform 1, mitochondrial	yes	no	2;3	1.5615e-05	134.49	By MS/MS	By MS/MS	By MS/MS	By MS/MS	By MS/MS	By MS/MS
ADYAQLLEDMQNAFR	KDGEAKIKADYAQLLE	EDMQNAFRSLED____	K	A	D	F	R	S	3	1	1	2	0	2	1	0	0	0	2	0	1	1	0	0	0	0	1	0	0	15	0	1783.82	P50516	P50516	599	613	Atp6v1a	V-type proton ATPase catalytic subunit A	yes	yes	2;3	4.0299e-33	232.22	By MS/MS	By MS/MS	By MS/MS	By MS/MS	By MS/MS	By MS/MS
ADYDREALLGVQEDVDEYVK	HYPQGEHRADYDREAL	EDVDEYVKLGHEEQQR	R	A	D	V	K	L	2	1	0	4	0	1	3	1	0	0	2	1	0	0	0	0	0	0	2	3	0	20	1	2326.1	Q8BP92	Q8BP92	40	59	Rcn2	Reticulocalbin-2	yes	yes	3	0.00045542	66.732	By matching	By MS/MS	By matching	By MS/MS	By matching	By matching
ADYQAVDDEIEANIEEIDANEEDIDDGFRR	IRVFSEKKADYQAVDD	DIDDGFRRLFVQLAGE	K	A	D	R	R	L	4	2	2	7	0	1	6	1	0	4	0	0	0	1	0	0	0	0	1	1	0	30	1	3468.51	O08529	O08529	507	536	Capn2	Calpain-2 catalytic subunit	yes	yes	3	4.7533e-05	67.911	By matching	By MS/MS	By matching	By MS/MS	By MS/MS	By matching
ADYSLILQR	QQMAEDSKADYSLILQ	DYSLILQRFNQEQWEY	K	A	D	Q	R	F	1	1	0	1	0	1	0	0	0	1	2	0	0	0	0	1	0	0	1	0	0	9	0	1077.58	A2AQ43;Q80TY0-2;Q80TY0-3;A2AQ44;A2AQ42;A2AQ45;A2AQ41;Q80TY0;Q80TY0-4;Q80TY0-5;A2AQ47	A2AQ43	188	196	Fnbp1	Formin-binding protein 1	yes	no	2	5.3832e-05	107.9	By MS/MS	By matching	By MS/MS	By matching	By MS/MS	By MS/MS
AEACFVNCVER	PGPKLDSRAEACFVNC	CFVNCVERFIDTSQFI	R	A	E	E	R	F	2	1	1	0	2	0	2	0	0	0	0	0	0	1	0	0	0	0	0	2	0	11	0	1353.58	Q9WVA2	Q9WVA2	59	69	Timm8a1	Mitochondrial import inner membrane translocase subunit Tim8 A	yes	yes	2	0.00023425	92.112	By matching	By MS/MS	By MS/MS	By MS/MS	By matching	By matching
AEAEAASEVWCR	GGGVGGSKAEAEAASE	AASEVWCRRVRELGGC	K	A	E	C	R	R	4	1	0	0	1	0	3	0	0	0	0	0	0	0	0	1	0	1	0	1	0	12	0	1377.6	Q3TBU7;Q3U2K8;Q80WC7-2;Q80WC7	Q3TBU7	20	31	Agfg2	Arf-GAP domain and FG repeat-containing protein 2	yes	no	2	0.0036555	70.563	By matching	By matching	By matching	By matching	By MS/MS	By matching
AEAEHNWWEGR	GDIVELTKAEAEHNWW	EHNWWEGRNTATNEVG	K	A	E	G	R	N	2	1	1	0	0	0	3	1	1	0	0	0	0	0	0	0	0	2	0	0	0	11	0	1383.6	Q3U9E2;P27870;E9PXI0;Q8VDU4	Q3U9E2	630	640	Vav1	Proto-oncogene vav	yes	no	2;3	0.00045957	79.886	By matching	By MS/MS	By MS/MS	By MS/MS	By MS/MS	By MS/MS
AEAEKAEEELEEDDDDELDETLSER	SPEELLPKAEAEKAEE	LDETLSERLWGLTEMF	K	A	E	E	R	L	3	1	0	5	0	0	10	0	0	0	3	1	0	0	0	1	1	0	0	0	0	25	1	2908.21	Q9CPQ3	Q9CPQ3	23	47	Tomm22	Mitochondrial import receptor subunit TOM22 homolog	yes	yes	3	3.3641e-37	200.98	By MS/MS	By MS/MS	By MS/MS	By MS/MS	By MS/MS	By MS/MS
AEAGAGSATEFQFR	VPPGADKKAEAGAGSA	SATEFQFRGGFGRGRG	K	A	E	F	R	G	4	1	0	0	0	1	2	2	0	0	0	0	0	2	0	1	1	0	0	0	0	14	0	1440.66	Q5M9K7;P63325	Q5M9K7	140	153	Rps10	40S ribosomal protein S10	yes	no	2	3.2788e-17	192.14	By MS/MS	By MS/MS	By MS/MS	By MS/MS	By MS/MS	By MS/MS
AEAGDNLGALVR	MFHKSLERAEAGDNLG	DNLGALVRGLKREDLR	R	A	E	V	R	G	3	1	1	1	0	0	1	2	0	0	2	0	0	0	0	0	0	0	0	1	0	12	0	1184.61	Q8BFR5;D3YVN7;Q8BFR5-2;A0A0U1RPC4	Q8BFR5	316	327	Tufm;Gm9755	Elongation factor Tu, mitochondrial;Elongation factor Tu	yes	no	2	0.00029734	86.772	By matching	By MS/MS	By matching	By matching	By matching	By MS/MS
AEAGEGQKPSPAQLELR	QRTIRCAKAEAGEGQK	SPAQLELRMVQSKRDI	K	A	E	L	R	M	3	1	0	0	0	2	3	2	0	0	2	1	0	0	2	1	0	0	0	0	0	17	0	1779.91	Q8K183	Q8K183	276	292	Pdxk	Pyridoxal kinase	yes	yes	2;3	1.2789e-37	240.13	By MS/MS	By MS/MS	By MS/MS	By MS/MS	By MS/MS	By MS/MS
AEALFDFTGNSK	MDRMEAPRAEALFDFT	FDFTGNSKLELSFKAG	R	A	E	S	K	L	2	0	1	1	0	0	1	1	0	0	1	1	0	2	0	1	1	0	0	0	0	12	0	1298.61	P97369;A8XU21	P97369	175	186	Ncf4	Neutrophil cytosol factor 4	yes	no	2	0.00028127	87.573	By MS/MS	By matching	By MS/MS	By matching	By matching	By MS/MS
AEAQVVMMGLDSAGK	SVNSRGHKAEAQVVMM	MGLDSAGKTTILYKLK	K	A	E	G	K	T	3	0	0	1	0	1	1	2	0	0	1	1	2	0	0	1	0	0	0	2	0	15	0	1505.72	Q6P3A9	Q6P3A9	11	25	Arl11	ADP-ribosylation factor-like protein 11	yes	yes	2	2.0181e-06	103.13	By MS/MS	By MS/MS	By matching	By matching	By MS/MS	By MS/MS
AEATASALADADADLEER	SVAAGGKKAEATASAL	ADADLEERLKNLRRD_	K	A	E	E	R	L	7	1	0	3	0	0	3	0	0	0	2	0	0	0	0	1	1	0	0	0	0	18	0	1817.83	Q9DB34	Q9DB34	198	215	Chmp2a	Charged multivesicular body protein 2a	yes	yes	2	5.7049e-05	83.666	By matching	By matching	By MS/MS	By matching	By matching	By matching
AECLEDLVSFIIEEPPQDMDEK	KLIEFLLKAECLEDLV	PPQDMDEKIRYKYPNI	K	A	E	E	K	I	1	0	0	3	1	1	5	0	0	2	2	1	1	1	2	1	0	0	0	1	0	22	0	2606.18	G5E8R4;Q922D4-2;Q922D4;Q922D4-3;Q922D4-4	G5E8R4	51	72	Ppp6r3	Serine/threonine-protein phosphatase 6 regulatory subunit 3	yes	no	3	0.055873	31.527	By matching	By matching	By MS/MS	By matching	By matching	By matching
AECMLQQAER	REKDDIQRAECMLQQA	CMLQQAERLGCRQFVT	R	A	E	E	R	L	2	1	0	0	1	2	2	0	0	0	1	0	1	0	0	0	0	0	0	0	0	10	0	1234.54	Q61233	Q61233	334	343	Lcp1	Plastin-2	yes	yes	2	5.3624e-20	224.58	By MS/MS	By MS/MS	By MS/MS	By MS/MS	By MS/MS	By MS/MS
AEDFVSCIENYR	QAKDPECRAEDFVSCI	VSCIENYRRKGQELYA	R	A	E	Y	R	R	1	1	1	1	1	0	2	0	0	1	0	0	0	1	0	1	0	0	1	1	0	12	0	1501.65	E9Q2M9;E9PV60	E9Q2M9	2180	2191	Wdfy4		yes	no	2	0.1131	36.292	By MS/MS	By matching	By matching	By matching	By matching	By matching
AEDGAAPSPSSETPK	ASSTSSPKAEDGAAPS	SPSSETPKKKKKRFSF	K	A	E	P	K	K	3	0	0	1	0	0	2	1	0	0	0	1	0	0	3	3	1	0	0	0	0	15	0	1442.65	P26645	P26645	131	145	Marcks	Myristoylated alanine-rich C-kinase substrate	yes	yes	2	3.0673e-05	97.2	By MS/MS	By MS/MS	By MS/MS	By matching	By matching	By matching
AEDGSVIDYELIDQDAR	VALAKGRRAEDGSVID	ELIDQDARELYDAGVK	R	A	E	A	R	E	2	1	0	4	0	1	2	1	0	2	1	0	0	0	0	1	0	0	1	1	0	17	0	1907.87	Q542G9;P07356;B0V2N7;B0V2N5	Q542G9	180	196	Anxa2	Annexin;Annexin A2	yes	no	2;3	2.7987e-59	292.8	By MS/MS	By MS/MS	By MS/MS	By MS/MS	By MS/MS	By MS/MS
AEDGSVIDYELIDQDARELYDAGVK	VALAKGRRAEDGSVID	ELYDAGVKRKGTDVPK	R	A	E	V	K	R	3	1	0	5	0	1	3	2	0	2	2	1	0	0	0	1	0	0	2	2	0	25	1	2783.31	Q542G9;P07356;B0V2N5	Q542G9	180	204	Anxa2	Annexin;Annexin A2	yes	no	2;3	5.9756e-21	154.13	By matching	By MS/MS	By matching	By matching	By MS/MS	By MS/MS
AEDGSVIDYELIDQDARELYDAGVKR	VALAKGRRAEDGSVID	LYDAGVKRKGTDVPKW	R	A	E	K	R	K	3	2	0	5	0	1	3	2	0	2	2	1	0	0	0	1	0	0	2	2	0	26	2	2939.41	Q542G9;P07356;B0V2N5	Q542G9	180	205	Anxa2	Annexin;Annexin A2	yes	no	3;4	8.1485e-08	89.297	By matching	By matching	By matching	By MS/MS	By MS/MS	By MS/MS
AEDIPQMDDAFSQTVK	TFMLKIYRAEDIPQMD	DAFSQTVKEIFGGNAD	R	A	E	V	K	E	2	0	0	3	0	2	1	0	0	1	0	1	1	1	1	1	1	0	0	1	0	16	0	1793.81	Q69ZN7;E9Q390;Q69ZN7-4;Q69ZN7-2	Q69ZN7	367	382	Myof	Myoferlin	yes	no	2	4.0748e-10	127.3	By MS/MS	By MS/MS	By MS/MS	By MS/MS	By matching	By matching
AEDKEWIPVTK	GRGARGGKAEDKEWIP	KEWIPVTKLGRLVKDM	K	A	E	T	K	L	1	0	0	1	0	0	2	0	0	1	0	2	0	0	1	0	1	1	0	1	0	11	1	1314.68	Q58EU3;P25444;D3YVC1;D3YWJ3;E9Q1N8;J3QMG5;F6YTZ4;D3Z536	Q58EU3	55	65	Rps2;Gm18025;Gm5786;Gm6576;Gm8225	40S ribosomal protein S2	yes	no	2;3	2.5187e-08	151.16	By MS/MS	By MS/MS	By MS/MS	By MS/MS	By MS/MS	By MS/MS
AEDLPLR	LLSVFLERAEDLPLRK	RAEDLPLRKGTKPPSP	R	A	E	L	R	K	1	1	0	1	0	0	1	0	0	0	2	0	0	0	1	0	0	0	0	0	0	7	0	812.439	Q3U7R1;Q3U7R1-2	Q3U7R1	794	800	Esyt1	Extended synaptotagmin-1	yes	no	2	0.0058603	105.39	By MS/MS	By MS/MS	By MS/MS	By MS/MS	By matching	By MS/MS
AEDNADTLALVFEAPNQEK	NEDIITLRAEDNADTL	FEAPNQEKVSDYEMKL	R	A	E	E	K	V	4	0	2	2	0	1	3	0	0	0	2	1	0	1	1	0	1	0	0	1	0	19	0	2073.99	Q542J9;P17918;A0A140T8V5	Q542J9	92	110	Pcna	Proliferating cell nuclear antigen	yes	no	2;3	9.0362e-60	274.68	By MS/MS	By MS/MS	By MS/MS	By MS/MS	By MS/MS	By MS/MS
AEDNADTLALVFEAPNQEKVSDYEMK	NEDIITLRAEDNADTL	KVSDYEMKLMDLDVEQ	R	A	E	M	K	L	4	0	2	3	0	1	4	0	0	0	2	2	1	1	1	1	1	0	1	2	0	26	1	2926.35	Q542J9;P17918;A0A140T8V5	Q542J9	92	117	Pcna	Proliferating cell nuclear antigen	yes	no	3	8.3387e-08	79.407	By matching	By matching	By matching	By MS/MS	By MS/MS	By matching
AEDSGEYHCVYHFVSAPK	EYRINKPRAEDSGEYH	YHFVSAPKANATIEVK	R	A	E	P	K	A	2	0	0	1	1	0	2	1	2	0	0	1	0	1	1	2	0	0	2	2	0	18	0	2094.91	A0A0A0MQN8;H3BIX4;Z4YLB7;P97300-3;P97300-1;P97300	A0A0A0MQN8	93	110	Nptn	Neuroplastin	yes	no	2;3	2.2873e-23	195.46	By MS/MS	By MS/MS	By matching	By MS/MS	By MS/MS	By matching
AEEDVEPECIMEK	AHVTINARAEEDVEPE	EPECIMEKVAKASGAN	R	A	E	E	K	V	1	0	0	1	1	0	5	0	0	1	0	1	1	0	1	0	0	0	0	1	0	13	0	1577.66	Q62418-3;Q62418-2;Q62418	Q62418-3	119	131	Dbnl	Drebrin-like protein	yes	no	2	0.000288	83.692	By matching	By MS/MS	By matching	By MS/MS	By matching	By MS/MS
AEEEFNIEK	KAEEIDAKAEEEFNIE	EEEFNIEKGRLVQTQR	K	A	E	E	K	G	1	0	1	0	0	0	4	0	0	1	0	1	0	1	0	0	0	0	0	0	0	9	0	1107.51	P50518;A0A0N4SW07;A0A0N4SWA3;Q9D593	P50518	34	42	Atp6v1e1;Atp6v1e2	V-type proton ATPase subunit E 1;V-type proton ATPase subunit E 2	yes	no	2	0.00092192	96.143	By MS/MS	By MS/MS	By MS/MS	By MS/MS	By MS/MS	By MS/MS
AEEGYENLLSPSDMAHIK	VLLDTLSRAEEGYENL	PSDMAHIKSDTLISKH	R	A	E	I	K	S	2	0	1	1	0	0	3	1	1	1	2	1	1	0	1	2	0	0	1	0	0	18	0	2002.93	Q52KI7;P55302	Q52KI7	199	216	Lrpap1	Alpha-2-macroglobulin receptor-associated protein	yes	no	2;3	2.2995e-16	161.86	By MS/MS	By MS/MS	By MS/MS	By MS/MS	By MS/MS	By MS/MS
AEEILEK	HCTVRGAKAEEILEKG	KAEEILEKGLKVREYE	K	A	E	E	K	G	1	0	0	0	0	0	3	0	0	1	1	1	0	0	0	0	0	0	0	0	0	7	0	830.439	E9PYL9;Q9CXW4;A2BH06;E9PZB3	E9PYL9	79	85	Gm10036;Rpl11;Gm5093	60S ribosomal protein L11	yes	no	2	0.007414	95.531	By MS/MS	By matching	By matching	By MS/MS	By MS/MS	By MS/MS
AEELGLPILGVLR	VLLARRSKAEELGLPI	LPILGVLRSYAVVGVP	K	A	E	L	R	S	1	1	0	0	0	0	2	2	0	1	4	0	0	0	1	0	0	0	0	1	0	13	0	1378.82	Q921H8;H3BKL5;Q3UKM0;Q8VCH0	Q921H8	293	305	Acaa1a;Acaa1b	3-ketoacyl-CoA thiolase A, peroxisomal;3-ketoacyl-CoA thiolase B, peroxisomal	yes	no	2	7.2541e-08	126.12	By MS/MS	By MS/MS	By MS/MS	By MS/MS	By MS/MS	By MS/MS
AEELLDGIQDKIPTFQGLK	SMTGVKIRAEELLDGI	IPTFQGLKFTDTDLLD	R	A	E	L	K	F	1	0	0	2	0	2	2	2	0	2	3	2	0	1	1	0	1	0	0	0	0	19	1	2114.13	Q9DCJ9	Q9DCJ9	155	173	Npl	N-acetylneuraminate lyase	yes	yes	3	0.053047	37.4	By matching	By matching	By matching	By MS/MS	By MS/MS	By matching
AEEQEPELTSTPNFVVEVTK	EEPSQGQKAEEQEPEL	NFVVEVTKTDGKKTLV	K	A	E	T	K	T	1	0	1	0	0	1	5	0	0	0	1	1	0	1	2	1	3	0	0	3	0	20	0	2246.1	Q8R5L1	Q8R5L1	153	172	C1qbp		yes	yes	2;3	8.6739e-13	136.53	By MS/MS	By MS/MS	By matching	By MS/MS	By MS/MS	By MS/MS
AEEQLALATNMK	AKKEEWKKAEEQLALA	LALATNMKSEPRHSKI	K	A	E	M	K	S	3	0	1	0	0	1	2	0	0	0	2	1	1	0	0	0	1	0	0	0	0	12	0	1317.66	O70145;A0A087WPH0	O70145	140	151	Ncf2	Neutrophil cytosol factor 2	yes	no	2	3.0684e-10	155.86	By matching	By MS/MS	By MS/MS	By MS/MS	By MS/MS	By MS/MS
AEETGHWLWSR	TRKSECSRAEETGHWL	TGHWLWSREKSCVAIT	R	A	E	S	R	E	1	1	0	0	0	0	2	1	1	0	1	0	0	0	0	1	1	2	0	0	0	11	0	1370.64	B2RXS4	B2RXS4	506	516	Plxnb2	Plexin-B2	yes	yes	2	7.0675e-09	125.54	By matching	By MS/MS	By matching	By MS/MS	By MS/MS	By MS/MS
AEEVATFFAK	KVMKLSPKAEEVATFF	EVATFFAKMLDHEYTT	K	A	E	A	K	M	3	0	0	0	0	0	2	0	0	0	0	1	0	2	0	0	1	0	0	1	0	10	0	1111.56	Q04750	Q04750	255	264	Top1	DNA topoisomerase 1	yes	yes	2	0.0038901	82.831	By MS/MS	By MS/MS	By MS/MS	By MS/MS	By matching	By MS/MS
AEEWGVQYVETSAK	PVDEARGKAEEWGVQY	QYVETSAKTRANVDKV	K	A	E	A	K	T	2	0	0	0	0	1	3	1	0	0	0	1	0	0	0	1	1	1	1	2	0	14	0	1595.75	Q9JIW9;F6QC68	Q9JIW9	147	160	Ralb	Ras-related protein Ral-B	yes	no	2	6.6846e-05	95.57	By MS/MS	By matching	By matching	By matching	By MS/MS	By matching
AEEYEFLTPMEEAPK	MVGSYGPRAEEYEFLT	TPMEEAPKGMLARGSY	R	A	E	P	K	G	2	0	0	0	0	0	5	0	0	0	1	1	1	1	2	0	1	0	1	0	0	15	0	1782.8	Q99PT1	Q99PT1	153	167	Arhgdia	Rho GDP-dissociation inhibitor 1	yes	yes	2;3	1.1549e-18	183	By MS/MS	By MS/MS	By MS/MS	By MS/MS	By MS/MS	By MS/MS
AEFFADVVPAVR	AFTAGRMKAEFFADVV	ADVVPAVRRWREAGMK	K	A	E	V	R	R	3	1	0	1	0	0	1	0	0	0	0	0	0	2	1	0	0	0	0	3	0	12	0	1319.69	Q8BGB7-2;Q8BGB7	Q8BGB7-2	95	106	Enoph1	Enolase-phosphatase E1	yes	no	2	0.0082243	55.261	By matching	By MS/MS	By matching	By matching	By matching	By MS/MS
AEFGFDLSHIPR	IGDLRVARAEFGFDLS	FDLSHIPRATDWNQAG	R	A	E	P	R	A	1	1	0	1	0	0	1	1	1	1	1	0	0	2	1	1	0	0	0	0	0	12	0	1387.69	Q9DBB8	Q9DBB8	152	163	Dhdh	Trans-1,2-dihydrobenzene-1,2-diol dehydrogenase	yes	yes	3	0.0013992	71.176	By matching	By MS/MS	By matching	By MS/MS	By matching	By matching
AEFGPPGPGPGSR	LHLHLDLRAEFGPPGP	PGPGPGSRGLSGTATL	R	A	E	S	R	G	1	1	0	0	0	0	1	4	0	0	0	0	0	1	4	1	0	0	0	0	0	13	0	1224.59	Q8VCT3;E9PYF1	Q8VCT3	45	57	Rnpep	Aminopeptidase B	yes	no	2	0.11963	33.265	By MS/MS	By MS/MS	By matching	By matching	By matching	By matching
AEFQGVLEK	QCQISLQKAEFQGVLE	EFQGVLEKLNISTDDL	K	A	E	E	K	L	1	0	0	0	0	1	2	1	0	0	1	1	0	1	0	0	0	0	0	1	0	9	0	1019.53	CON__ENSEMBL:ENSBTAP00000007350;CON__P01030	CON__ENSEMBL:ENSBTAP00000007350	317	325			yes	no	2	0.11454	30.569	By matching	By matching	By matching	By matching	By matching	By MS/MS
AEFTVETR	TGNMVKKRAEFTVETR	AEFTVETRSAGQGEVL	R	A	E	T	R	S	1	1	0	0	0	0	2	0	0	0	0	0	0	1	0	0	2	0	0	1	0	8	0	951.466	B7FAU9;Q8BTM8;B7FAV1;F6XC15	B7FAU9	302	309	Flna	Filamin-A	yes	no	2	0.0025319	90.135	By MS/MS	By MS/MS	By MS/MS	By MS/MS	By MS/MS	By MS/MS
AEFVEVTK	RLSQKFPKAEFVEVTK	AEFVEVTKLVTDLTKV	K	A	E	T	K	L	1	0	0	0	0	0	2	0	0	0	0	1	0	1	0	0	1	0	0	2	0	8	0	921.481	CON__P02769	CON__P02769	249	256			yes	yes	2	0.0036456	97.431	By MS/MS	By MS/MS	By MS/MS	By MS/MS	By MS/MS	By MS/MS
AEFVEVTKLVTDLTK	RLSQKFPKAEFVEVTK	KLVTDLTKVHKECCHG	K	A	E	T	K	V	1	0	0	1	0	0	2	0	0	0	2	2	0	1	0	0	3	0	0	3	0	15	1	1691.93	CON__P02769	CON__P02769	249	263			yes	yes	2;3	7.8639e-10	129.38	By matching	By matching	By matching	By MS/MS	By MS/MS	By matching
AEFWLDLQPQAK	RCKKNNGKAEFWLDLQ	LDLQPQAKVLMCVQYF	K	A	E	A	K	V	2	0	0	1	0	2	1	0	0	0	2	1	0	1	1	0	0	1	0	0	0	12	0	1444.74	P28867;P28867-2	P28867	102	113	Prkcd	Protein kinase C delta type;Protein kinase C delta type regulatory subunit;Protein kinase C delta type catalytic subunit	yes	no	2	0.0013225	74.15	By MS/MS	By MS/MS	By MS/MS	By MS/MS	By matching	By MS/MS
AEGAGTEEEGTPKESEPQAAADATEVK	KAKDKDKKAEGAGTEE	AADATEVKESTEEKPK	K	A	E	V	K	E	6	0	0	1	0	1	7	3	0	0	0	2	0	0	2	1	3	0	0	1	0	27	1	2701.22	Q91XV3	Q91XV3	26	52	Basp1	Brain acid soluble protein 1	yes	yes	3	0.00011075	63.625	By matching	By matching	By matching	By matching	By MS/MS	By matching
AEGEIKVPDVELK	EYDVTVPRAEGEIKVP	KVPDVELKSAKLDIDV	R	A	E	L	K	S	1	0	0	1	0	0	3	1	0	1	1	2	0	0	1	0	0	0	0	2	0	13	1	1425.77	E9Q616	E9Q616	842	854	Ahnak		yes	yes	2	3.9234e-05	113.4	By MS/MS	By MS/MS	By MS/MS	By MS/MS	By MS/MS	By MS/MS
AEGILDVFQTVK	STVLERVKAEGILDVF	LDVFQTVKSLRLQRPH	K	A	E	V	K	S	1	0	0	1	0	1	1	1	0	1	1	1	0	1	0	0	1	0	0	2	0	12	0	1318.71	Q91V35;P18052-2;P18052	Q91V35	745	756	Ptpra	Receptor-type tyrosine-protein phosphatase;Receptor-type tyrosine-protein phosphatase alpha	yes	no	2	0.0074303	57.434	By MS/MS	By matching	By matching	By MS/MS	By matching	By MS/MS
AEGPDVAVDLPK	KFGVSGIKAEGPDVAV	DVAVDLPKGDINIEGP	K	A	E	P	K	G	2	0	0	2	0	0	1	1	0	0	1	1	0	0	2	0	0	0	0	2	0	12	0	1209.62	E9Q616	E9Q616	3217	3228	Ahnak		yes	yes	2	0.0035708	67.997	By MS/MS	By MS/MS	By MS/MS	By MS/MS	By MS/MS	By MS/MS
AEGPEVDVNLPK	KFSVPGFKAEGPEVDV	EVDVNLPKADLDISGT	K	A	E	P	K	A	1	0	1	1	0	0	2	1	0	0	1	1	0	0	2	0	0	0	0	2	0	12	0	1266.65	E9Q616	E9Q616	763	774	Ahnak		yes	no	2	2.3962e-07	135.26	By MS/MS	By MS/MS	By MS/MS	By MS/MS	By MS/MS	By MS/MS
AEGPEVSLPK	KFSMPGFKAEGPEVSL	GPEVSLPKADLDVSGP	K	A	E	P	K	A	1	0	0	0	0	0	2	1	0	0	1	1	0	0	2	1	0	0	0	1	0	10	0	1025.54	E9Q616	E9Q616	1268	1277	Ahnak		yes	yes	2	0.0055006	63.694	By matching	By MS/MS	By MS/MS	By matching	By MS/MS	By matching
AEGPQEWVFQECK	FQYIQKLRAEGPQEWV	EWVFQECKDLNAVAFR	R	A	E	C	K	D	1	0	0	0	1	2	3	1	0	0	0	1	0	1	1	0	0	1	0	1	0	13	0	1606.71	F6RPJ9;Q9JHR7	F6RPJ9	371	383	Ide	Insulin-degrading enzyme	yes	no	2	0.00066848	84.173	By MS/MS	By matching	By MS/MS	By MS/MS	By matching	By matching
AEGQVLVLDGR	________________	QVLVLDGRGHLLGRLA	M	A	E	G	R	G	1	1	0	1	0	1	1	2	0	0	2	0	0	0	0	0	0	0	0	2	0	11	0	1155.62	Q5M9M0;P19253;A0A140T8K2	Q5M9M0	2	12	Rpl13a	60S ribosomal protein L13a	yes	no	2	0.00019721	94.122	By matching	By MS/MS	By MS/MS	By MS/MS	By MS/MS	By MS/MS
AEGSDVANAVLDGADCIMLSGETAK	IKKPRPTRAEGSDVAN	MLSGETAKGDYPLEAV	R	A	E	A	K	G	5	0	1	3	1	0	2	3	0	1	2	1	1	0	0	2	1	0	0	2	0	25	0	2493.14	P52480-2;P52480	P52480	343	367	Pkm	Pyruvate kinase PKM	no	no	2;3;4	4.9777e-85	308.39	By MS/MS	By MS/MS	By MS/MS	By MS/MS	By MS/MS	By MS/MS
AEGSDVANAVLDGADCIMLSGETAKGDYPLEAVR	IKKPRPTRAEGSDVAN	DYPLEAVRMQHLIARE	R	A	E	V	R	M	6	1	1	4	1	0	3	4	0	1	3	1	1	0	1	2	1	0	1	3	0	34	1	3493.63	P52480-2;P52480	P52480	343	376	Pkm	Pyruvate kinase PKM	no	no	3;4;5	2.0622e-68	258.67	By MS/MS	By MS/MS	By MS/MS	By MS/MS	By MS/MS	By MS/MS
AEGSEYQVLYIADDNEIR	MKTHNTCKAEGSEYQV	IADDNEIRSLFPGHPH	K	A	E	I	R	S	2	1	1	2	0	1	3	1	0	2	1	0	0	0	0	1	0	0	2	1	0	18	0	2083.97	A0A0R4J0I9;Q91ZX7	A0A0R4J0I9	3863	3880	Lrp1	Prolow-density lipoprotein receptor-related protein 1;Low-density lipoprotein receptor-related protein 1 85 kDa subunit;Low-density lipoprotein receptor-related protein 1 515 kDa subunit;Low-density lipoprotein receptor-related protein 1 intracellular domain	yes	no	2;3	9.467e-23	188.41	By MS/MS	By MS/MS	By MS/MS	By MS/MS	By MS/MS	By MS/MS
AEGSITPMETEGLLR	TLGSQAERAEGSITPM	METEGLLRDQMLLEEE	R	A	E	L	R	D	1	1	0	0	0	0	3	2	0	1	2	0	1	0	1	1	2	0	0	0	0	15	0	1602.79	Q8VBT6	Q8VBT6	746	760	Apobr	Apolipoprotein B receptor	yes	yes	2	0.048049	45.084	By MS/MS	By matching	By matching	By matching	By matching	By matching
AEGVTALPYFLFK	HAYDDLCRAEGVTALP	ALPYFLFKYDDDTVLV	R	A	E	F	K	Y	2	0	0	0	0	0	1	1	0	0	2	1	0	2	1	0	1	0	1	1	0	13	0	1454.78	A0A0A0MQN4;Q9D906;S4R2T5;S4R2D5;S4R2P7;S4R1T0	A0A0A0MQN4	229	241	Atg7	Ubiquitin-like modifier-activating enzyme ATG7	yes	no	2	5.9816e-05	97.463	By matching	By MS/MS	By matching	By matching	By matching	By MS/MS
AEGYAEGDLTLYHR	LVTKKKPKAEGYAEGD	GDLTLYHRTSVTDFLR	K	A	E	H	R	T	2	1	0	1	0	0	2	2	1	0	2	0	0	0	0	0	1	0	2	0	0	14	0	1593.74	Q9DBE9	Q9DBE9	238	251	Ftsj3	pre-rRNA processing protein FTSJ3	yes	yes	2	0.00018645	85.909	By MS/MS	By matching	By matching	By MS/MS	By MS/MS	By MS/MS
AEHDQLLLNYAK	QIELGKFKAEHDQLLL	QLLLNYAKKESDLSGA	K	A	E	A	K	K	2	0	1	1	0	1	1	0	1	0	3	1	0	0	0	0	0	0	1	0	0	12	0	1413.73	P14733	P14733	113	124	Lmnb1	Lamin-B1	yes	yes	3	0.044765	40.475	By matching	By matching	By matching	By MS/MS	By matching	By MS/MS
AEIDLVCELAK	NVFKTDTRAEIDLVCE	DLVCELAKRAGAFDAV	R	A	E	A	K	R	2	0	0	1	1	0	2	0	0	1	2	1	0	0	0	0	0	0	0	1	0	11	0	1259.64	Q3V3R1	Q3V3R1	807	817	Mthfd1l	Monofunctional C1-tetrahydrofolate synthase, mitochondrial	yes	yes	2	0.0035206	66.84	By matching	By matching	By MS/MS	By matching	By MS/MS	By matching
AEIDMLDIR	LIRVMVSRAEIDMLDI	EIDMLDIRASFKRLYG	R	A	E	I	R	A	1	1	0	2	0	0	1	0	0	2	1	0	1	0	0	0	0	0	0	0	0	9	0	1074.54	P97429;F7ANV6	P97429	276	284	Anxa4	Annexin A4;Annexin	yes	no	2	1.1103e-06	150.27	By MS/MS	By MS/MS	By MS/MS	By MS/MS	By MS/MS	By MS/MS
AEIITVSDGR	QALQQEHKAEIITVSD	IITVSDGRGVKFF___	K	A	E	G	R	G	1	1	0	1	0	0	1	1	0	2	0	0	0	0	0	1	1	0	0	1	0	10	0	1059.56	A8XY17;Q9CQ80;A2A4J8	A8XY17	114	123	Vps25	Vacuolar protein-sorting-associated protein 25	yes	no	2	0.08802	37.144	By MS/MS	By matching	By matching	By matching	By matching	By matching
AEIMKDLQEPEFSVK	KTAPLDLKAEIMKDLQ	QEPEFSVKKEGKVLFN	K	A	E	V	K	K	1	0	0	1	0	1	3	0	0	1	1	2	1	1	1	1	0	0	0	1	0	15	1	1762.88	A2AQK4;Q91VF2	A2AQK4	261	275	Hnmt	Histamine N-methyltransferase	yes	no	3	0.089551	31.677	By matching	By matching	By matching	By MS/MS	By matching	By matching
AEISCTDNQDGTCSVSYLPVLPGDYSILVK	LAIEGPSKAEISCTDN	GDYSILVKYNDQHIPG	K	A	E	V	K	Y	1	0	1	3	2	1	1	2	0	2	3	1	0	0	2	4	2	0	2	3	0	30	0	3300.55	B7FAU9;Q8BTM8;B7FAV1	B7FAU9	1900	1929	Flna	Filamin-A	yes	no	3	6.8045e-35	183.44	By MS/MS	By MS/MS	By MS/MS	By MS/MS	By MS/MS	By MS/MS
AEISFEDR	IAVEGPSKAEISFEDR	AEISFEDRKDGSCGVA	K	A	E	D	R	K	1	1	0	1	0	0	2	0	0	1	0	0	0	1	0	1	0	0	0	0	0	8	0	965.445	B7FAU9;Q8BTM8;B7FAV1;J3JS91	B7FAU9	2273	2280	Flna	Filamin-A	yes	no	2	0.010342	68.016	By matching	By MS/MS	By matching	By MS/MS	By matching	By MS/MS
AEITSQESQISSYEEELLK	AQLISSLKAEITSQES	SYEEELLKAREELSRL	K	A	E	L	K	A	1	0	0	0	0	2	5	0	0	2	2	1	0	0	0	4	1	0	1	0	0	19	0	2183.05	Q5JC28;H3BK65;P42567;A0A0R4J0A0;P42567-2	Q5JC28	431	449	Eps15	Epidermal growth factor receptor substrate 15	yes	no	2	7.71e-39	234.49	By matching	By MS/MS	By matching	By MS/MS	By MS/MS	By MS/MS
AEIVPVTTTVLDDKGDKK	AQSRGCFRAEIVPVTT	LDDKGDKKTITVSQDE	R	A	E	K	K	T	1	0	0	3	0	0	1	1	0	1	1	3	0	0	1	0	3	0	0	3	0	18	2	1928.05	Q921H8;H3BKL5;H3BJZ9	Q921H8	221	238	Acaa1a	3-ketoacyl-CoA thiolase A, peroxisomal	yes	no	2;4	3.9994e-08	107.98	By MS/MS	By MS/MS	By matching	By MS/MS	By MS/MS	By matching
AEKDEPGAWEETFK	KPEETQEKAEKDEPGA	GAWEETFKTHSDSKPY	K	A	E	F	K	T	2	0	0	1	0	0	4	1	0	0	0	2	0	1	1	0	1	1	0	0	0	14	1	1635.74	Q8BHN3;Q8BHN3-2	Q8BHN3	218	231	Ganab	Neutral alpha-glucosidase AB	yes	no	2	8.0271e-08	133.25	By MS/MS	By MS/MS	By MS/MS	By MS/MS	By MS/MS	By matching
AEKTEVLSEDLLQIER	LANQTVGRAEKTEVLS	EDLLQIERRLDTVRSM	R	A	E	E	R	R	1	1	0	1	0	1	4	0	0	1	3	1	0	0	0	1	1	0	0	1	0	16	1	1871.98	E9QAJ9;Q3UIA2-4;Q3UIA2-3;Q3UIA2-2;Q3UIA2;A0A0U1RNM6	E9QAJ9	19	34	Arhgap17	Rho GTPase-activating protein 17	yes	no	2;3	2.5109e-06	118.31	By MS/MS	By MS/MS	By matching	By MS/MS	By MS/MS	By MS/MS
AELANIER	KKIIQQQKAELANIER	AELANIERECLNNKQQ	K	A	E	E	R	E	2	1	1	0	0	0	2	0	0	1	1	0	0	0	0	0	0	0	0	0	0	8	0	914.482	O54988-2;O54988	O54988-2	951	958	Slk	STE20-like serine/threonine-protein kinase	yes	no	2	0.091645	37.344	By matching	By MS/MS	By matching	By matching	By matching	By matching
AELATEEFLPVTPILEGFVILR	VLLAHGERAELATEEF	LEGFVILRKNPNYDL_	R	A	E	L	R	K	2	1	0	0	0	0	4	1	0	2	4	0	0	2	2	0	2	0	0	2	0	22	0	2456.36	Q3TKV1;Q8VDM4	Q3TKV1	880	901	Psmd2	26S proteasome non-ATPase regulatory subunit 2	yes	no	3	4.0076e-20	168.62	By matching	By MS/MS	By MS/MS	By matching	By matching	By MS/MS
AELDDTPMR	RALAEIAKAELDDTPM	ELDDTPMRGRQLRVRF	K	A	E	M	R	G	1	1	0	2	0	0	1	0	0	0	1	0	1	0	1	0	1	0	0	0	0	9	0	1046.47	Q8VIJ6	Q8VIJ6	342	350	Sfpq	Splicing factor, proline- and glutamine-rich	yes	yes	2	0.0037028	72.275	By MS/MS	By MS/MS	By MS/MS	By MS/MS	By MS/MS	By MS/MS
AELEIQKDALEPGQR	SYSLEYGKAELEIQKD	DALEPGQRVVIVDDLL	K	A	E	Q	R	V	2	1	0	1	0	2	3	1	0	1	2	1	0	0	1	0	0	0	0	0	0	15	1	1695.88	P08030	P08030	108	122	Aprt	Adenine phosphoribosyltransferase	yes	yes	2	0.0036321	65.511	By matching	By matching	By MS/MS	By matching	By MS/MS	By matching
AELELELGR	FEKAAAGKAELELELG	ELELELGRIRSNAEDT	K	A	E	G	R	I	1	1	0	0	0	0	3	1	0	0	3	0	0	0	0	0	0	0	0	0	0	9	0	1028.55	Q9QXS1-3;Q9QXS1-10;Q9QXS1-9;Q9QXS1-12;Q9QXS1-11;Q9QXS1-13;Q9QXS1-5;Q9QXS1-16;Q9QXS1-4;Q9QXS1-14;Q9QXS1-6;Q9QXS1-7;Q9QXS1-8;Q9QXS1-2;Q9QXS1;Q9QXS1-15;E9Q3W4	Q9QXS1-3	1939	1947	Plec	Plectin	yes	no	2	0.0008127	98.055	By MS/MS	By MS/MS	By MS/MS	By MS/MS	By MS/MS	By MS/MS
AELEVQGR	SEITGLSKAELEVQGR	AELEVQGRQRFDDNLA	K	A	E	G	R	Q	1	1	0	0	0	1	2	1	0	0	1	0	0	0	0	0	0	0	0	1	0	8	0	900.466	Q91XB0;D3YUE0	Q91XB0	90	97	Trex1	Three-prime repair exonuclease 1	yes	no	2	0.02989	71.379	By matching	By MS/MS	By matching	By MS/MS	By matching	By MS/MS
AELGALPDDFIDSLEKTDEDKYK	DTSLVFSKAELGALPD	KTDEDKYKVTLKYPHY	K	A	E	Y	K	V	2	0	0	5	0	0	3	1	0	1	3	3	0	1	1	1	1	0	1	0	0	23	2	2611.25	Q91YP2	Q91YP2	218	240	Nln	Neurolysin, mitochondrial	yes	yes	4	0.12615	17.734	By matching	By matching	By matching	By MS/MS	By matching	By matching
AELGEYIR	GDSRLKMRAELGEYIR	AELGEYIRRITTVPLP	R	A	E	I	R	R	1	1	0	0	0	0	2	1	0	1	1	0	0	0	0	0	0	0	1	0	0	8	0	949.487	Q9JHU4	Q9JHU4	2510	2517	Dync1h1	Cytoplasmic dynein 1 heavy chain 1	yes	yes	2	0.0054837	81.642	By matching	By matching	By MS/MS	By matching	By matching	By MS/MS
AELGIPLEEVDLNEMDYLTR	RAAKRRLKAELGIPLE	NEMDYLTRIYYKAQSD	K	A	E	T	R	I	1	1	1	2	0	0	4	1	0	1	4	0	1	0	1	0	1	0	1	1	0	20	0	2319.13	P58044;G3XA48;H3BLF8	P58044	114	133	Idi1	Isopentenyl-diphosphate Delta-isomerase 1	yes	no	2	1.0813e-08	111.4	By matching	By matching	By matching	By MS/MS	By matching	By matching
AELLEFLESQQENMIK	LMWNNSTRAELLEFLE	SQQENMIKKGDCDKTY	R	A	E	I	K	K	1	0	1	0	0	2	4	0	0	1	3	1	1	1	0	1	0	0	0	0	0	16	0	1920.95	G3X922;D4AFX7	G3X922	1650	1665	Dnajc13		yes	no	2;3	1.462e-14	162.29	By matching	By MS/MS	By matching	By MS/MS	By MS/MS	By MS/MS
AELLFQGK	LILVKMAKAELLFQGK	AELLFQGKLSPELLTT	K	A	E	G	K	L	1	0	0	0	0	1	1	1	0	0	2	1	0	1	0	0	0	0	0	0	0	8	0	904.502	E9Q5B5;O08528	E9Q5B5	288	295	Hk2	Hexokinase-2	yes	no	2	0.0053017	83.206	By MS/MS	By MS/MS	By MS/MS	By MS/MS	By matching	By MS/MS
AELLPTIK	QGVDLSWKAELLPTIK	AELLPTIKSLTLRLQD	K	A	E	I	K	S	1	0	0	0	0	0	1	0	0	1	2	1	0	0	1	0	1	0	0	0	0	8	0	883.538	Q3UUQ7	Q3UUQ7	417	424	Pgap1	GPI inositol-deacylase	yes	yes	2	0.010342	68.016	By MS/MS	By MS/MS	By matching	By matching	By matching	By MS/MS
AELLVAEAPSKPITVTVEEQR	LIHTSNSRAELLVAEA	TVTVEEQRSQSVRPGA	R	A	E	Q	R	S	3	1	0	0	0	1	4	0	0	1	2	1	0	0	2	1	2	0	0	3	0	21	0	2279.24	B1B0C7;E9PZ16	B1B0C7	1758	1778	Hspg2		yes	no	3	2.7225e-06	81.574	By matching	By MS/MS	By matching	By matching	By matching	By MS/MS
AELNEFLTR	FVADGIFKAELNEFLT	ELNEFLTRELAEDGYS	K	A	E	T	R	E	1	1	1	0	0	0	2	0	0	0	2	0	0	1	0	0	1	0	0	0	0	9	0	1091.56	Q5YLW3;P62908;D3YV43;A0A140LI77	Q5YLW3	19	27	Rps3	40S ribosomal protein S3	yes	no	2	3.6593e-05	133.76	By MS/MS	By MS/MS	By MS/MS	By MS/MS	By MS/MS	By MS/MS
AELNPWPEYINTR	DGGGDGGRAELNPWPE	WPEYINTRLDMYNKLK	R	A	E	T	R	L	1	1	2	0	0	0	2	0	0	1	1	0	0	0	2	0	1	1	1	0	0	13	0	1601.78	Q9D0R2	Q9D0R2	44	56	Tars	Threonine--tRNA ligase, cytoplasmic	yes	yes	2	0.0025431	70.009	By matching	By matching	By MS/MS	By MS/MS	By MS/MS	By matching
AELQNVDLFHYSK	LIKGSALRAELQNVDL	VDLFHYSKLDSDMSFC	R	A	E	S	K	L	1	0	1	1	0	1	1	0	1	0	2	1	0	1	0	1	0	0	1	1	0	13	0	1562.77	Q9R0E2;F6WNR1	Q9R0E2	465	477	Plod1	Procollagen-lysine,2-oxoglutarate 5-dioxygenase 1	yes	no	3	0.13594	23.934	By matching	By matching	By matching	By matching	By matching	By MS/MS
AELRDDPIISTHLAK	EKALTDYRAELRDDPI	IISTHLAKLYDNLLEQ	R	A	E	A	K	L	2	1	0	2	0	0	1	0	1	2	2	1	0	0	1	1	1	0	0	0	0	15	1	1677.9	Q5BKQ9;Q8BG32;G3UWW7;G3UXL5;G3UYH2;G3UZ28	Q5BKQ9	311	325	Psmd11	26S proteasome non-ATPase regulatory subunit 11	yes	no	2;3	6.911e-09	138.91	By MS/MS	By MS/MS	By MS/MS	By MS/MS	By MS/MS	By MS/MS
AELVPYLLK	ELVAQALKAELVPYLL	ELVPYLLKLLEGVGLE	K	A	E	L	K	L	1	0	0	0	0	0	1	0	0	0	3	1	0	0	1	0	0	0	1	1	0	9	0	1044.62	G3X922;D4AFX7	G3X922	2131	2139	Dnajc13		yes	no	2	0.098259	44.82	By matching	By matching	By matching	By MS/MS	By MS/MS	By MS/MS
AEMDEVER	VLEAMTERAEMDEVER	AEMDEVERFQPLLDGL	R	A	E	E	R	F	1	1	0	1	0	0	3	0	0	0	0	0	1	0	0	0	0	0	0	1	0	8	0	977.412	Q6NS79;D3Z074;E9PXV7;E9PV41;O08808	Q6NS79	243	250	Diap1;Diaph1	Protein diaphanous homolog 1	yes	no	2	0.035276	66.27	By MS/MS	By matching	By matching	By MS/MS	By matching	By MS/MS
AEMEVLLASK	EAELAKVRAEMEVLLA	MEVLLASKARAEEESR	R	A	E	S	K	A	2	0	0	0	0	0	2	0	0	0	2	1	1	0	0	1	0	0	0	1	0	10	0	1089.57	Q9QXS1-3;Q9QXS1-10;Q9QXS1-9;Q9QXS1-12;Q9QXS1-11;Q9QXS1-13;Q9QXS1-5;Q9QXS1-16;Q9QXS1-4;Q9QXS1-14;Q9QXS1-6;Q9QXS1-7;Q9QXS1-8;Q9QXS1-2;Q9QXS1;Q9QXS1-15;E9Q3W4	Q9QXS1-3	1759	1768	Plec	Plectin	yes	no	2	0.0034018	67.385	By matching	By matching	By MS/MS	By matching	By matching	By matching
AEMIIEK	EATQLWGKAEMIIEKN	KAEMIIEKNTDGVNFY	K	A	E	E	K	N	1	0	0	0	0	0	2	0	0	2	0	1	1	0	0	0	0	0	0	0	0	7	0	832.436	Q920A5	Q920A5	256	262	Scpep1	Retinoid-inducible serine carboxypeptidase	yes	yes	2	0.0091139	85.212	By MS/MS	By MS/MS	By MS/MS	By MS/MS	By MS/MS	By MS/MS
AEMQQILQGLDK	EKAGLLTKAEMQQILQ	QILQGLDKVAEEWAQG	K	A	E	D	K	V	1	0	0	1	0	3	1	1	0	1	2	1	1	0	0	0	0	0	0	0	0	12	0	1372.7	Q91YI0;E0CY49	Q91YI0	58	69	Asl	Argininosuccinate lyase	yes	no	2	1.1056e-05	110.92	By matching	By matching	By matching	By matching	By matching	By MS/MS
AEMVVPDFSELFK	EKKFGSNKAEMVVPDF	PDFSELFKERATAPFF	K	A	E	F	K	E	1	0	0	1	0	0	2	0	0	0	1	1	1	2	1	1	0	0	0	2	0	13	0	1510.74	Q9EPE9	Q9EPE9	224	236	Atp13a1	Manganese-transporting ATPase 13A1	yes	yes	2	0.0032041	68.033	By MS/MS	By MS/MS	By matching	By MS/MS	By MS/MS	By matching
AENACVPPFTVEVK	LEEVIVGRAENACVPP	PPFTVEVKANTYEKYW	R	A	E	V	K	A	2	0	1	0	1	0	2	0	0	0	0	1	0	1	2	0	1	0	0	3	0	14	0	1559.77	Q9D964	Q9D964	83	96	Gatm	Glycine amidinotransferase, mitochondrial	yes	yes	2	0.007085	53.565	By matching	By matching	By matching	By MS/MS	By matching	By matching
AENEALAMQK	STKKKLEKAENEALAM	NEALAMQKQSEGLTKE	K	A	E	Q	K	Q	3	0	1	0	0	1	2	0	0	0	1	1	1	0	0	0	0	0	0	0	0	10	0	1103.53	Q61335	Q61335	204	213	Bcap31	B-cell receptor-associated protein 31	yes	yes	2	1.3776e-07	153.33	By MS/MS	By MS/MS	By MS/MS	By MS/MS	By MS/MS	By MS/MS
AENFFILR	FMRFMMMRAENFFILR	AENFFILRRKPVEGYD	R	A	E	L	R	R	1	1	1	0	0	0	1	0	0	1	1	0	0	2	0	0	0	0	0	0	0	8	0	1008.54	P59999;Q3TX55;E9PWA7	P59999	98	105	Arpc4	Actin-related protein 2/3 complex subunit 4	yes	no	2	0.00027688	141.52	By MS/MS	By MS/MS	By MS/MS	By MS/MS	By MS/MS	By MS/MS
AENLGEVLR	QPIKITYKAENLGEVL	ENLGEVLRGDRIVNTP	K	A	E	L	R	G	1	1	1	0	0	0	2	1	0	0	2	0	0	0	0	0	0	0	0	1	0	9	0	999.535	Q8BH24	Q8BH24	73	81	Tm9sf4	Transmembrane 9 superfamily member 4	yes	yes	2	0.0044607	70.389	By MS/MS	By matching	By MS/MS	By matching	By matching	By MS/MS
AENLGEVLRGDR	QPIKITYKAENLGEVL	GEVLRGDRIVNTPFQV	K	A	E	D	R	I	1	2	1	1	0	0	2	2	0	0	2	0	0	0	0	0	0	0	0	1	0	12	1	1327.68	Q8BH24	Q8BH24	73	84	Tm9sf4	Transmembrane 9 superfamily member 4	yes	yes	3	0.10628	27.005	By matching	By MS/MS	By matching	By matching	By matching	By matching
AENQRPAEDSALSPGPLAGAK	GVSHPGEKAENQRPAE	PGPLAGAKCEQQVQSQ	K	A	E	A	K	C	5	1	1	1	0	1	2	2	0	0	2	1	0	0	3	2	0	0	0	0	0	21	0	2078.04	Q3UZ39;Q3UZ39-3	Q3UZ39	290	310	Lrrfip1	Leucine-rich repeat flightless-interacting protein 1	yes	no	3	0.02492	43.823	By matching	By matching	By MS/MS	By matching	By matching	By matching
AENSSLNLIGK	NSQVAFEKAENSSLNL	SSLNLIGKAKTKENRQ	K	A	E	G	K	A	1	0	2	0	0	0	1	1	0	1	2	1	0	0	0	2	0	0	0	0	0	11	0	1144.61	P46460;G3UX86	P46460	188	198	Nsf	Vesicle-fusing ATPase	yes	no	2	0.00021152	93.345	By MS/MS	By MS/MS	By MS/MS	By MS/MS	By MS/MS	By MS/MS
AENTQFVKDFLK	GTKEAHDRAENTQFVK	QFVKDFLKGNIKKELF	R	A	E	L	K	G	1	0	1	1	0	1	1	0	0	0	1	2	0	2	0	0	1	0	0	1	0	12	1	1438.75	Q544R7;O70252;D3YX62;D3YXN4	Q544R7	47	58	Hmox2	Heme oxygenase 2	yes	no	2;3	0.0078392	68.033	By matching	By MS/MS	By matching	By MS/MS	By matching	By matching
AENYDISPADR	IVAASNLRAENYDISP	YDISPADRHKSKLIAG	R	A	E	D	R	H	2	1	1	2	0	0	1	0	0	1	0	0	0	0	1	1	0	0	1	0	0	11	0	1249.56	B9EHN0;Q02053	B9EHN0	870	880	Uba1	Ubiquitin-like modifier-activating enzyme 1	yes	no	2	2.0522e-05	118.97	By MS/MS	By MS/MS	By MS/MS	By MS/MS	By MS/MS	By MS/MS
AEPAKIDAFR	DASGNKVKAEPAKIDA	PAKIDAFRASLSKLGD	K	A	E	F	R	A	3	1	0	1	0	0	1	0	0	1	0	1	0	1	1	0	0	0	0	0	0	10	1	1116.59	P09411;S4R2M7	P09411	142	151	Pgk1	Phosphoglycerate kinase 1;Phosphoglycerate kinase	yes	no	2	0.00046247	122.69	By MS/MS	By MS/MS	By MS/MS	By MS/MS	By MS/MS	By MS/MS
AEPEDHYFLLTEPPLNTPENR	QVIFKYLRAEPEDHYF	PLNTPENREYTAEIMF	R	A	E	N	R	E	1	1	2	1	0	0	4	0	1	0	3	0	0	1	4	0	2	0	1	0	0	21	0	2481.18	Q3ULF7;Q99JY9;A0A087WRA1;A0A087WQ14;A0A087WP86;A0A087WS98;A0A087WQ83	Q3ULF7	103	123	Actr3	Actin-related protein 3	yes	no	2;3	1.7145e-33	205.45	By MS/MS	By MS/MS	By MS/MS	By MS/MS	By MS/MS	By MS/MS
AEPEKSEGAAEEQPEPAPAPEQEAAAPGPAAGGEAPK	AAKEEAPKAEPEKSEG	AAGGEAPKAGEASAES	K	A	E	P	K	A	11	0	0	0	0	2	9	4	0	0	0	2	0	0	8	1	0	0	0	0	0	37	1	3564.65	Q91XV3	Q91XV3	87	123	Basp1	Brain acid soluble protein 1	yes	yes	3	7.9757e-05	60.752	By matching	By matching	By matching	By MS/MS	By MS/MS	By matching
AEPFIYYLK	KANCFQTKAEPFIYYL	EPFIYYLKALSSYQKN	K	A	E	L	K	A	1	0	0	0	0	0	1	0	0	1	1	1	0	1	1	0	0	0	2	0	0	9	0	1142.6	CON__REFSEQ:XP_585019	CON__REFSEQ:XP_585019	206	214			yes	yes	2	0.077675	38.303	By matching	By matching	By matching	By MS/MS	By MS/MS	By matching
AEPLNSVAH	ALDLGNIRAEPLNSVA	EPLNSVAH________	R	A	E	A	H	-	2	0	1	0	0	0	1	0	1	0	1	0	0	0	1	1	0	0	0	1	0	9	0	936.466	A0A0N4SUZ3;Q6ZWM4	A0A0N4SUZ3	92	100	Lsm8	U6 snRNA-associated Sm-like protein LSm8	yes	no	2	0.098735	44.719	By matching	By MS/MS	By matching	By MS/MS	By matching	By matching
AEPPQCTSLAWSADGQTLFAGYTDNLVR	EVISTSSKAEPPQCTS	GYTDNLVRVWQVTIGT	K	A	E	V	R	V	4	1	1	2	1	2	1	2	0	0	3	0	0	1	2	2	3	1	1	1	0	28	0	3067.43	P68040	P68040	281	308	Gnb2l1	Guanine nucleotide-binding protein subunit beta-2-like 1;Guanine nucleotide-binding protein subunit beta-2-like 1, N-terminally processed	yes	yes	2;3	6.7558e-24	169.18	By matching	By MS/MS	By MS/MS	By MS/MS	By MS/MS	By MS/MS
AEQEEYVQEGIR	IFIELTLKAEQEEYVQ	EYVQEGIRWTPIEYFN	K	A	E	I	R	W	1	1	0	0	0	2	4	1	0	1	0	0	0	0	0	0	0	0	1	1	0	12	0	1449.67	Q8CG29;G3V011;P70248;E9Q634	Q8CG29	421	432	Myo1f;Myo1e	Unconventional myosin-If;Unconventional myosin-Ie	no	no	2	3.0841e-14	174.21	By MS/MS	By MS/MS	By MS/MS	By MS/MS	By matching	By MS/MS
AEQINQAAGEASAVLAK	ILASEAEKAEQINQAA	EASAVLAKAKAKAEAI	K	A	E	A	K	A	6	0	1	0	0	2	2	1	0	1	1	1	0	0	0	1	0	0	0	1	0	17	0	1669.86	Q99JB2;A2AG39;F6WI02	Q99JB2	234	250	Stoml2	Stomatin-like protein 2, mitochondrial	yes	no	2	9.1196e-06	98.062	By matching	By matching	By matching	By matching	By matching	By MS/MS
AEQSIVELSGSENSLK	EVAAALARAEQSIVEL	SGSENSLKAEVADLRA	R	A	E	L	K	A	1	0	1	0	0	1	3	1	0	1	2	1	0	0	0	4	0	0	0	1	0	16	0	1689.84	E9Q5A8;A3KGJ7;Q60952;B7ZCN3	E9Q5A8	594	609	Cep250	Centrosome-associated protein CEP250	yes	no	2	0.031671	47.639	By MS/MS	By MS/MS	By MS/MS	By MS/MS	By MS/MS	By MS/MS
AEREDAGFYWCEVATEDSSVLK	SSEYHIARAEREDAGF	TEDSSVLKRSPELELQ	R	A	E	L	K	R	3	1	0	2	1	0	4	1	0	0	1	1	0	1	0	2	1	1	1	2	0	22	1	2561.14	P26151	P26151	259	280	Fcgr1	High affinity immunoglobulin gamma Fc receptor I	yes	yes	3	0.00055809	54.656	By matching	By MS/MS	By matching	By MS/MS	By matching	By matching
AESEEGPDVLR	MARLGVFRAESEEGPD	EEGPDVLRWLDRQLIR	R	A	E	L	R	W	1	1	0	1	0	0	3	1	0	0	1	0	0	0	1	1	0	0	0	1	0	11	0	1200.56	Q9D662	Q9D662	536	546	Sec23b	Protein transport protein Sec23B	yes	yes	2	0.056438	43.897	By MS/MS	By matching	By MS/MS	By matching	By matching	By MS/MS
AESFFQTK	VAEKKRPKAESFFQTK	AESFFQTKALDVSASD	K	A	E	T	K	A	1	0	0	0	0	1	1	0	0	0	0	1	0	2	0	1	1	0	0	0	0	8	0	956.46	A0A0R4J107;Q8R146-2;Q8R146	A0A0R4J107	172	179	Apeh	Acylamino-acid-releasing enzyme	yes	no	2	0.039037	53.965	By matching	By MS/MS	By MS/MS	By MS/MS	By MS/MS	By matching
AESLIFR	EGPRFSSRAESLIFRT	RAESLIFRTWGADVVN	R	A	E	F	R	T	1	1	0	0	0	0	1	0	0	1	1	0	0	1	0	1	0	0	0	0	0	7	0	834.46	Q9CQ65	Q9CQ65	181	187	Mtap	S-methyl-5-thioadenosine phosphorylase	yes	yes	2	8.6715e-05	162.07	By MS/MS	By MS/MS	By MS/MS	By MS/MS	By MS/MS	By MS/MS
AESLQQEVEALK	DKEMAEERAESLQQEV	QQEVEALKERVDELTT	R	A	E	L	K	E	2	0	0	0	0	2	3	0	0	0	2	1	0	0	0	1	0	0	0	1	0	12	0	1343.69	E9Q586;E9Q3M3;O08788-2;O08788;D3YX34	E9Q586	281	292	Dctn1	Dynactin subunit 1	yes	no	2	0.084615	40.164	By matching	By matching	By MS/MS	By matching	By matching	By matching
AESPEMEVNLPK	KFGMPGFKAESPEMEV	EMEVNLPKSDIDVSGP	K	A	E	P	K	S	1	0	1	0	0	0	3	0	0	0	1	1	1	0	2	1	0	0	0	1	0	12	0	1342.64	E9Q616	E9Q616	891	902	Ahnak		yes	yes	2	0.0020333	79.492	By MS/MS	By matching	By MS/MS	By matching	By matching	By matching
AESTPEIAEQR	HVLSYVSKAESTPEIA	TPEIAEQRGERDSQTQ	K	A	E	Q	R	G	2	1	0	0	0	1	3	0	0	1	0	0	0	0	1	1	1	0	0	0	0	11	0	1229.59	Q3MIA8;B1ATU4;G3UXW9;Q99LD4;Q99LD4-2	Q3MIA8	221	231	Gps1	COP9 signalosome complex subunit 1	yes	no	2	7.437e-06	107.06	By MS/MS	By matching	By MS/MS	By matching	By matching	By matching
AESWLLK	TTKTQMVRAESWLLKL	RAESWLLKLFDDHKNV	R	A	E	L	K	L	1	0	0	0	0	0	1	0	0	0	2	1	0	0	0	1	0	1	0	0	0	7	0	845.465	Q99J87	Q99J87	323	329	Dhx58	Probable ATP-dependent RNA helicase DHX58	yes	yes	2	0.01529	69.998	By matching	By matching	By matching	By MS/MS	By MS/MS	By MS/MS
AETANPVTLQSGLMPPEHQER	IMPSNPTKAETANPVT	MPPEHQERNVPENMH_	K	A	E	E	R	N	2	1	1	0	0	2	3	1	1	0	2	0	1	0	3	1	2	0	0	1	0	21	0	2304.12	A0A087WRT7	A0A087WRT7	209	229			yes	yes	3	1.9043e-06	87.319	By matching	By matching	By matching	By MS/MS	By MS/MS	By matching
AETECQNTEYQQLLDIK	EEQLQQIRAETECQNT	YQQLLDIKIRLENEIQ	R	A	E	I	K	I	1	0	1	1	1	3	3	0	0	1	2	1	0	0	0	0	2	0	1	0	0	17	0	2081.96	CON__P13645	CON__P13645	423	439			yes	yes	2	2.7303e-22	184.22	By MS/MS	By matching	By matching	By MS/MS	By MS/MS	By matching
AETLMTVTDPVHDIAFAPNLGR	ENTRKYAKAETLMTVT	AFAPNLGRSFHILAVA	K	A	E	G	R	S	3	1	1	2	0	0	1	1	1	1	2	0	1	1	2	0	3	0	0	2	0	22	0	2367.19	Q8R2U0-2;Q8R2U0	Q8R2U0-2	212	233	Seh1l	Nucleoporin SEH1	yes	no	3	2.1374e-10	120.71	By matching	By matching	By matching	By MS/MS	By MS/MS	By MS/MS
AETPGPQIK	ARLAKEAKAETPGPQI	ETPGPQIKELTDEEAE	K	A	E	I	K	E	1	0	0	0	0	1	1	1	0	1	0	1	0	0	2	0	1	0	0	0	0	9	0	939.503	O35685	O35685	97	105	Nudc	Nuclear migration protein nudC	yes	yes	2	0.045846	44.98	By matching	By MS/MS	By MS/MS	By MS/MS	By matching	By matching
AEVAAIYEPPQIGTQNSLELLEDPKAEVVDEIAAK	KDIPLGIRAEVAAIYE	VVDEIAAKLGLRKVGW	R	A	E	A	K	L	6	0	1	2	0	2	6	1	0	3	3	2	0	0	3	1	1	0	1	3	0	35	1	3749.93	P60670-2;P60670	P60670-2	268	302	Nploc4	Nuclear protein localization protein 4 homolog	yes	no	3	0.010046	47.989	By MS/MS	By matching	By matching	By MS/MS	By MS/MS	By matching
AEVDVADELLENLAK	LVLESLEKAEVDVADE	ELLENLAKVFSLMDPN	K	A	E	A	K	V	3	0	1	2	0	0	3	0	0	0	3	1	0	0	0	0	0	0	0	2	0	15	0	1627.83	D3Z7S0;D3Z4J5;Q9D1H7-2;Q9D1H7	D3Z7S0	42	56	Get4	Golgi to ER traffic protein 4 homolog	yes	no	2	8.1623e-07	116.11	By matching	By MS/MS	By matching	By MS/MS	By MS/MS	By matching
AEVEELALEVEQK				A	E	Q	K		2	0	0	0	0	1	5	0	0	0	2	1	0	0	0	0	0	0	0	2	0	13	0	1485.76		REV__Q6A078					yes	no	2	0.0047303	63.473	By MS/MS	By MS/MS	By MS/MS	By MS/MS	By MS/MS	By MS/MS
AEVGVPAEFGIWTR	AGGPGLERAEVGVPAE	AEFGIWTREAGAGGLA	R	A	E	T	R	E	2	1	0	0	0	0	2	2	0	1	0	0	0	1	1	0	1	1	0	2	0	14	0	1530.78	B7FAU9;Q8BTM8;B7FAV1;J3JS91	B7FAU9	2243	2256	Flna	Filamin-A	yes	no	2;3	4.0915e-09	132.97	By MS/MS	By MS/MS	By MS/MS	By MS/MS	By MS/MS	By MS/MS
AEVIMNYHVGETVLSLQK	LLNGASQKAEVIMNYH	ETVLSLQKTTLIPGGS	K	A	E	Q	K	T	1	0	1	0	0	1	2	1	1	1	2	1	1	0	0	1	1	0	1	3	0	18	0	2030.05	Q921M3-2;Q921M3	Q921M3-2	994	1011	Sf3b3	Splicing factor 3B subunit 3	yes	no	3	0.0016219	54.253	By matching	By MS/MS	By matching	By matching	By matching	By matching
AEVLDDGLPEDVLFGNLDLLPPSGK	YRSLQYSRAEVLDDGL	DLLPPSGKSTKPGAAP	R	A	E	G	K	S	1	0	1	4	0	0	2	3	0	0	6	1	0	1	3	1	0	0	0	2	0	25	0	2622.34	Q8VDP4	Q8VDP4	763	787	Ccar2	Cell cycle and apoptosis regulator protein 2	yes	yes	2;3	0.00014606	68.309	By MS/MS	By matching	By matching	By MS/MS	By MS/MS	By matching
AEVLSEEPILK	KIVVLFYKAEVLSEEP	LSEEPILKWYKDAHVA	K	A	E	L	K	W	1	0	0	0	0	0	3	0	0	1	2	1	0	0	1	1	0	0	0	1	0	11	0	1226.68	A0A087WQS2;Q9CQC6	A0A087WQS2	401	411	Bzw1	Basic leucine zipper and W2 domain-containing protein 1	yes	no	2	0.024786	49.28	By matching	By matching	By MS/MS	By matching	By matching	By matching
AEVQNLGGELVVSGVDSAMSLIQAAK	LNICSKVKAEVQNLGG	MSLIQAAKNLMNAVVQ	K	A	E	A	K	N	4	0	1	1	0	2	2	3	0	1	3	1	1	0	0	3	0	0	0	4	0	26	0	2585.34	Q545R0;P26231	Q545R0	798	823	Ctnna1	Catenin alpha-1	yes	no	3	4.6056e-23	150.03	By matching	By matching	By matching	By matching	By matching	By MS/MS
AEVSELKCGDLEEELKNVTNNLK	ELKRAEERAEVSELKC	KNVTNNLKSLEAASEK	R	A	E	L	K	S	1	0	3	1	1	0	5	1	0	0	4	3	0	0	0	1	1	0	0	2	0	23	2	2631.31	Q6IRU2	Q6IRU2	147	169	Tpm4	Tropomyosin alpha-4 chain	yes	yes	3;4	1.585e-28	196.02	By matching	By MS/MS	By matching	By MS/MS	By MS/MS	By MS/MS
AEVSELPNVVR	RDSMRQIRAEVSELPN	SELPNVVRDLANGNIT	R	A	E	V	R	D	1	1	1	0	0	0	2	0	0	0	1	0	0	0	1	1	0	0	0	3	0	11	0	1211.65	Q9CZD3	Q9CZD3	687	697	Gars	Glycine--tRNA ligase	yes	yes	2	2.059e-06	126.71	By MS/MS	By MS/MS	By MS/MS	By MS/MS	By MS/MS	By MS/MS
AEVTITQGTYK	FIKPGVNKAEVTITQG	TITQGTYKGRIEIIDQ	K	A	E	Y	K	G	1	0	0	0	0	1	1	1	0	1	0	1	0	0	0	0	3	0	1	1	0	11	0	1209.62	E9Q9E8;A0A0R4J0K5;Q18PI6-3;Q18PI6;A0A0R4J1S4;Q18PI6-2	E9Q9E8	70	80	Cd84	SLAM family member 5	yes	no	2	6.8554e-07	141.71	By MS/MS	By MS/MS	By MS/MS	By MS/MS	By MS/MS	By MS/MS
AEVVECVSLVELTSLK	CDLLHQLRAEVVECVS	LVELTSLKGRERLGPI	R	A	E	L	K	G	1	0	0	0	1	0	3	0	0	0	3	1	0	0	0	2	1	0	0	4	0	16	0	1774.94	P08030	P08030	148	163	Aprt	Adenine phosphoribosyltransferase	yes	yes	2;3	4.8438e-07	110.12	By matching	By MS/MS	By MS/MS	By MS/MS	By MS/MS	By MS/MS
AEVWDLDMLR	VALLHEDRAEVWDLDM	VWDLDMLRSSHNTWPV	R	A	E	L	R	S	1	1	0	2	0	0	1	0	0	0	2	0	1	0	0	0	0	1	0	1	0	10	0	1246.6	D6RE33;A0A0R4J1Q0;G5E896;Q3UJB9-2;Q3UJB9	D6RE33	264	273	Edc4	Enhancer of mRNA-decapping protein 4	yes	no	2	0.10478	40.154	By matching	By MS/MS	By matching	By matching	By matching	By matching
AEYEFDSPYWDDISDSAK	KLFEQILKAEYEFDSP	DDISDSAKDFIRHLME	K	A	E	A	K	D	2	0	0	4	0	0	2	0	0	1	0	1	0	1	1	3	0	1	2	0	0	18	0	2136.88	Q8BW96-2;Q8BW96;Q8BW96-3;Q3UY68;Q91YS8	Q3UY68	233	250	Camk1d;Camk1	Calcium/calmodulin-dependent protein kinase type 1D;Calcium/calmodulin-dependent protein kinase type 1	no	no	2	6.2881e-12	143.99	By MS/MS	By MS/MS	By MS/MS	By MS/MS	By MS/MS	By MS/MS
AEYLCQIGDK	IRDAMMAKAEYLCQIG	YLCQIGDKEGALTAFR	K	A	E	D	K	E	1	0	0	1	1	1	1	1	0	1	1	1	0	0	0	0	0	0	1	0	0	10	0	1195.55	Q99JI4	Q99JI4	108	117	Psmd6	26S proteasome non-ATPase regulatory subunit 6	yes	yes	2	0.0034892	69.346	By matching	By matching	By MS/MS	By matching	By matching	By MS/MS
AEYLCQIGDKEGALTAFR	IRDAMMAKAEYLCQIG	EGALTAFRKTYDKTVA	K	A	E	F	R	K	3	1	0	1	1	1	2	2	0	1	2	1	0	1	0	0	1	0	1	0	0	18	1	2040.99	Q99JI4	Q99JI4	108	125	Psmd6	26S proteasome non-ATPase regulatory subunit 6	yes	yes	2;3	2.4631e-10	131.67	By MS/MS	By MS/MS	By MS/MS	By MS/MS	By MS/MS	By MS/MS
AFAAGADIK	IVLTGGDKAFAAGADI	FAAGADIKEMQNRTFQ	K	A	F	I	K	E	4	0	0	1	0	0	0	1	0	1	0	1	0	1	0	0	0	0	0	0	0	9	0	862.455	Q8BH95;F6T930	Q8BH95	93	101	Echs1	Enoyl-CoA hydratase, mitochondrial	yes	no	2	0.0090562	58.955	By MS/MS	By MS/MS	By MS/MS	By MS/MS	By MS/MS	By matching
AFADALEVIPMALSENSGMNPIQTMTEVR	TLEQYAMRAFADALEV	IQTMTEVRARQVKESN	R	A	F	V	R	A	4	1	2	1	0	1	3	1	0	2	2	0	3	1	2	2	2	0	0	2	0	29	0	3134.51	P80316	P80316	450	478	Cct5	T-complex protein 1 subunit epsilon	yes	yes	2;3;4	3.3227e-51	222.4	By MS/MS	By MS/MS	By MS/MS	By MS/MS	By MS/MS	By MS/MS
AFADAMEVIPSTLAENAGLNPISTVTELR	GMESYCVRAFADAMEV	ISTVTELRNRHAQGEK	R	A	F	L	R	N	5	1	2	1	0	0	3	1	0	2	3	0	1	1	2	2	3	0	0	2	0	29	0	3029.54	Q564F4;P80315;G5E839	Q564F4	453	481	Cct4	T-complex protein 1 subunit delta	yes	no	2;3;4	1.7133e-40	197.73	By MS/MS	By MS/MS	By MS/MS	By MS/MS	By MS/MS	By MS/MS
AFADEPPEPEASPSLWEIEFAK	RLSIFADKAFADEPPE	LWEIEFAKQLASVADQ	K	A	F	A	K	Q	4	0	0	1	0	0	5	0	0	1	1	1	0	2	4	2	0	1	0	0	0	22	0	2459.15	Q61733	Q61733	252	273	Mrps31	28S ribosomal protein S31, mitochondrial	yes	yes	2	0.00022398	70.452	By matching	By matching	By matching	By MS/MS	By MS/MS	By matching
AFAFVTFADDK	VFIPKPFRAFAFVTFA	FVTFADDKVAQSLCGE	R	A	F	D	K	V	3	0	0	2	0	0	0	0	0	0	0	1	0	3	0	0	1	0	0	1	0	11	0	1230.59	Q544R5;Q921F2;A0A087WRZ5;Q8R0B4;Q8BLD4;Q6VYI5;Q6VYI4;A0A087WQA5;A0A087WRP4;H3BJV1;A0A087WSH7;A0A087WQX8;A0A087WNY6;A0A087WS74;A0A087WS17	Q544R5	228	238	Tardbp	TAR DNA-binding protein 43	yes	no	2	5.3218e-05	108.35	By matching	By MS/MS	By matching	By MS/MS	By matching	By matching
AFAFVTFADDKVAQSLCGEDLIIK	VFIPKPFRAFAFVTFA	CGEDLIIKGISVHISN	R	A	F	I	K	G	4	0	0	3	1	1	1	1	0	2	2	2	0	3	0	1	1	0	0	2	0	24	1	2657.34	Q544R5;Q921F2;A0A087WRZ5;Q8R0B4;Q8BLD4;Q6VYI5;Q6VYI4;A0A087WQA5;A0A087WRP4;H3BJV1;A0A087WSH7;A0A087WQX8;A0A087WNY6;A0A087WS74;A0A087WS17	Q544R5	228	251	Tardbp	TAR DNA-binding protein 43	yes	no	3	6.68e-15	136.34	By matching	By MS/MS	By matching	By MS/MS	By MS/MS	By MS/MS
AFAHITGGGLLENIPR	IIRSGRVKAFAHITGG	GLLENIPRVLPQKFGV	K	A	F	P	R	V	2	1	1	0	0	0	1	3	1	2	2	0	0	1	1	0	1	0	0	0	0	16	0	1664.9	Q64737	Q64737	677	692	Gart	Trifunctional purine biosynthetic protein adenosine-3;Phosphoribosylamine--glycine ligase;Phosphoribosylformylglycinamidine cyclo-ligase;Phosphoribosylglycinamide formyltransferase	yes	yes	3	4.3226e-05	83.692	By matching	By MS/MS	By matching	By MS/MS	By MS/MS	By MS/MS
AFAMIIDKLEEDINSSMTNSTAASRPPVTLR	GPTNAIFKAFAMIIDK	SRPPVTLRLVVPATQC	K	A	F	L	R	L	4	2	2	2	0	0	2	0	0	3	2	1	2	1	2	4	3	0	0	1	0	31	1	3377.7	P60335	P60335	71	101	Pcbp1	Poly(rC)-binding protein 1	yes	yes	4	2.5905e-05	71.67	By matching	By MS/MS	By matching	By matching	By matching	By matching
AFCGFEDPR	DRINLAQKAFCGFEDP	FCGFEDPRTKTKMSAA	K	A	F	P	R	T	1	1	0	1	1	0	1	1	0	0	0	0	0	2	1	0	0	0	0	0	0	9	0	1097.46	Q9QXS1-3;Q9QXS1-10;Q9QXS1-9;Q9QXS1-12;Q9QXS1-11;Q9QXS1-13;Q9QXS1-5;Q9QXS1-16;Q9QXS1-4;Q9QXS1-14;Q9QXS1-6;Q9QXS1-7;Q9QXS1-8;Q9QXS1-2;Q9QXS1;Q9QXS1-15;E9Q3W4	Q9QXS1-3	4351	4359	Plec	Plectin	yes	no	2	0.010552	55.235	By MS/MS	By MS/MS	By MS/MS	By MS/MS	By MS/MS	By MS/MS
AFDAIESAQSAR	KDPITAKRAFDAIESA	IESAQSARQQQKLMRQ	R	A	F	A	R	Q	4	1	0	1	0	1	1	0	0	1	0	0	0	1	0	2	0	0	0	0	0	12	0	1264.6	Q8BX70-3;Q8BX70	Q8BX70-3	3677	3688	Vps13c	Vacuolar protein sorting-associated protein 13C	yes	no	2	0.0030527	73.881	By matching	By matching	By MS/MS	By matching	By MS/MS	By MS/MS
AFDCPETEYPAK	IATDFTLKAFDCPETE	PETEYPAKIVNTAQGC	K	A	F	A	K	I	2	0	0	1	1	0	2	0	0	0	0	1	0	1	2	0	1	0	1	0	0	12	0	1426.61	A6PWC3;A2A9Q2;Q8BHG1	A6PWC3	638	649	Nrd1	Nardilysin	yes	no	2	0.057675	47.712	By matching	By matching	By MS/MS	By MS/MS	By MS/MS	By matching
AFDEKLFTFHADICTLPDTEK	PDETYVPKAFDEKLFT	CTLPDTEKQIKKQTAL	K	A	F	E	K	Q	2	0	0	3	1	0	2	0	1	1	2	2	0	3	1	0	3	0	0	0	0	21	1	2497.18	CON__P02769	CON__P02769	524	544			yes	yes	3;4	4.1053e-34	216.19	By matching	By matching	By matching	By matching	By MS/MS	By matching
AFDEVKVDK	GINRGKNKAFDEVKVD	FDEVKVDKTCALEHVT	K	A	F	D	K	T	1	0	0	2	0	0	1	0	0	0	0	2	0	1	0	0	0	0	0	2	0	9	1	1049.54	Q8K124	Q8K124	126	134	Plekho2	Pleckstrin homology domain-containing family O member 2	yes	yes	2	0.00049825	130.98	By MS/MS	By MS/MS	By MS/MS	By MS/MS	By MS/MS	By MS/MS
AFDFLSEETEASLASR	QLPGDKSKAFDFLSEE	TEASLASRREQKREQY	K	A	F	S	R	R	3	1	0	1	0	0	3	0	0	0	2	0	0	2	0	3	1	0	0	0	0	16	0	1771.83	Q58A65-5;Q58A65-2;Q58A65;A0A0R4J196;F8WH31;E9PUD1;Q58A65-6;Q58A65-3;Q58A65-4;F6SH61;Z4YMB8;F6WNT4	Q58A65-5	592	607	Spag9	C-Jun-amino-terminal kinase-interacting protein 4	yes	no	2	1.0176e-07	121.82	By matching	By matching	By matching	By matching	By MS/MS	By MS/MS
AFDFLSEETEASLASRR	QLPGDKSKAFDFLSEE	EASLASRREQKREQYR	K	A	F	R	R	E	3	2	0	1	0	0	3	0	0	0	2	0	0	2	0	3	1	0	0	0	0	17	1	1927.93	Q58A65-5;Q58A65-2;Q58A65;A0A0R4J196;F8WH31;E9PUD1;Q58A65-6;Q58A65-3;Q58A65-4;F6SH61;Z4YMB8;F6WNT4	Q58A65-5	592	608	Spag9	C-Jun-amino-terminal kinase-interacting protein 4	yes	no	3	0.0040093	51.591	By matching	By MS/MS	By matching	By matching	By MS/MS	By matching
AFDIIDR	YHSGHIDRAFDIIDRL	RAFDIIDRLKLVPLNQ	R	A	F	D	R	L	1	1	0	2	0	0	0	0	0	2	0	0	0	1	0	0	0	0	0	0	0	7	0	848.439	Q8BJ71;Q8BJ71-2	Q8BJ71	710	716	Nup93	Nuclear pore complex protein Nup93	yes	no	2	0.0086951	87.754	By MS/MS	By MS/MS	By MS/MS	By MS/MS	By MS/MS	By MS/MS
AFDLAPPEAVPQQK	EFVQLAFKAFDLAPPE	PEAVPQQKDPDPEFPT	K	A	F	Q	K	D	3	0	0	1	0	2	1	0	0	0	1	1	0	1	3	0	0	0	0	1	0	14	0	1509.78	Q7TSV4	Q7TSV4	277	290	Pgm2	Phosphoglucomutase-2	yes	yes	2	0.12386	32.53	By matching	By matching	By matching	By matching	By matching	By MS/MS
AFDLAPPEAVPQQKDPDPEFPTVK	EFVQLAFKAFDLAPPE	DPEFPTVKYPNPEEGK	K	A	F	V	K	Y	3	0	0	3	0	2	2	0	0	0	1	2	0	2	6	0	1	0	0	2	0	24	1	2635.32	Q7TSV4	Q7TSV4	277	300	Pgm2	Phosphoglucomutase-2	yes	yes	3	0.0073281	49.765	By matching	By matching	By matching	By matching	By MS/MS	By MS/MS
AFDLGATGVMTDYPTK	NEEYEYKRAFDLGATG	VMTDYPTKLKDFLNNF	R	A	F	T	K	L	2	0	0	2	0	0	0	2	0	0	1	1	1	1	1	0	3	0	1	1	0	16	0	1685.8	Q9CRY7	Q9CRY7	289	304	Gdpd1	Glycerophosphodiester phosphodiesterase domain-containing protein 1	yes	yes	2	5.2875e-07	108.77	By MS/MS	By MS/MS	By matching	By MS/MS	By matching	By MS/MS
AFDNDVDALCNLR	TVSGVAHRAFDNDVDA	VDALCNLREFFNFLPL	R	A	F	L	R	E	2	1	2	3	1	0	0	0	0	0	2	0	0	1	0	0	0	0	0	1	0	13	0	1521.69	Q99MN9;E9Q1J7;D3YZC1	Q99MN9	262	274	Pccb	Propionyl-CoA carboxylase beta chain, mitochondrial	yes	no	2	1.2363e-06	120.87	By MS/MS	By MS/MS	By MS/MS	By MS/MS	By MS/MS	By MS/MS
AFDSGIIPMEFVNK	AAAKMFSKAFDSGIIP	IPMEFVNKMKKEGKLI	K	A	F	N	K	M	1	0	1	1	0	0	1	1	0	2	0	1	1	2	1	1	0	0	0	1	0	14	0	1566.78	Q3V117;Q91V92	Q3V117	949	962	Acly	ATP-citrate synthase	yes	no	2	6.5774e-09	134.04	By MS/MS	By MS/MS	By MS/MS	By MS/MS	By MS/MS	By MS/MS
AFEEAEKNAPAIIFIDELDAIAPK	ESESNLRKAFEEAEKN	ELDAIAPKREKTHGEV	K	A	F	P	K	R	6	0	1	2	0	0	4	0	0	4	1	2	0	2	2	0	0	0	0	0	0	24	1	2614.35	Q01853	Q01853	289	312	Vcp	Transitional endoplasmic reticulum ATPase	yes	yes	3	7.7185e-15	134.34	By MS/MS	By MS/MS	By MS/MS	By MS/MS	By MS/MS	By MS/MS
AFEEAEKNAPAIIFIDELDAIAPKR	ESESNLRKAFEEAEKN	LDAIAPKREKTHGEVE	K	A	F	K	R	E	6	1	1	2	0	0	4	0	0	4	1	2	0	2	2	0	0	0	0	0	0	25	2	2770.45	Q01853	Q01853	289	313	Vcp	Transitional endoplasmic reticulum ATPase	yes	yes	3;4	1.2348e-10	111.53	By matching	By matching	By matching	By MS/MS	By MS/MS	By matching
AFEPATGR	VDASGTEKAFEPATGR	AFEPATGRVIATFACS	K	A	F	G	R	V	2	1	0	0	0	0	1	1	0	0	0	0	0	1	1	0	1	0	0	0	0	8	0	847.419	Q9JLJ2;Q3U367	Q9JLJ2	31	38	Aldh9a1	4-trimethylaminobutyraldehyde dehydrogenase	yes	no	2	0.0057389	69.628	By MS/MS	By MS/MS	By matching	By MS/MS	By matching	By MS/MS
AFFDLIDADTK	QLQLTTIRAFFDLIDA	DLIDADTKQITQKPKK	R	A	F	T	K	Q	2	0	0	3	0	0	0	0	0	1	1	1	0	2	0	0	1	0	0	0	0	11	0	1254.61	Q3UUQ7	Q3UUQ7	298	308	Pgap1	GPI inositol-deacylase	yes	yes	2	0.00039882	83.182	By matching	By matching	By matching	By MS/MS	By MS/MS	By MS/MS
AFFESHPAPSAER	DKMAGEVKAFFESHPA	HPAPSAERTIQQCCEN	K	A	F	E	R	T	3	1	0	0	0	0	2	0	1	0	0	0	0	2	2	2	0	0	0	0	0	13	0	1444.67	Q11011;F6QYF8	Q11011	871	883	Npepps	Puromycin-sensitive aminopeptidase	yes	no	2	0.0035434	67.019	By MS/MS	By matching	By matching	By MS/MS	By matching	By matching
AFFPCFDTPAVK	QGQAVLNRAFFPCFDT	CFDTPAVKCTYSALIE	R	A	F	V	K	C	2	0	0	1	1	0	0	0	0	0	0	1	0	3	2	0	1	0	0	1	0	12	0	1398.66	Q8VCT3;E9PYF1	Q8VCT3	177	188	Rnpep	Aminopeptidase B	yes	no	2	1.7805e-05	102.05	By MS/MS	By MS/MS	By MS/MS	By MS/MS	By MS/MS	By MS/MS
AFFSEVER	GLKMKTSRAFFSEVER	AFFSEVERRFDAMPFT	R	A	F	E	R	R	1	1	0	0	0	0	2	0	0	0	0	0	0	2	0	1	0	0	0	1	0	8	0	983.471	P50580;P50580-2;D3YVH7	P50580	264	271	Pa2g4	Proliferation-associated protein 2G4	yes	no	2	0.0018682	114.28	By MS/MS	By MS/MS	By MS/MS	By MS/MS	By MS/MS	By MS/MS
AFFSEVERR	GLKMKTSRAFFSEVER	FFSEVERRFDAMPFTL	R	A	F	R	R	F	1	2	0	0	0	0	2	0	0	0	0	0	0	2	0	1	0	0	0	1	0	9	1	1139.57	P50580;P50580-2;D3YVH7	P50580	264	272	Pa2g4	Proliferation-associated protein 2G4	yes	no	2;3	0.0006573	91.867	By matching	By MS/MS	By matching	By MS/MS	By MS/MS	By MS/MS
AFFSGSQR	ERPFVLSRAFFSGSQR	AFFSGSQRFGAVWTGD	R	A	F	Q	R	F	1	1	0	0	0	1	0	1	0	0	0	0	0	2	0	2	0	0	0	0	0	8	0	898.43	Q8BHN3;Q8BHN3-2;Q8BHN3-3	Q8BHN3	603	610	Ganab	Neutral alpha-glucosidase AB	yes	no	2	0.0094245	69.825	By matching	By matching	By MS/MS	By matching	By matching	By matching
AFGAPNVVEDEIDQYLSKQDGK	TSTSVGLKAFGAPNVV	YLSKQDGKIYRSRDPQ	K	A	F	G	K	I	2	0	1	3	0	2	2	2	0	1	1	2	0	1	1	1	0	0	1	2	0	22	1	2422.17	P60670-2;P60670	P60670-2	99	120	Nploc4	Nuclear protein localization protein 4 homolog	yes	no	3	0.017456	46.808	By matching	By matching	By matching	By MS/MS	By MS/MS	By matching
AFGENAVVQLISLQK	SNLKKEHKAFGENAVV	VQLISLQKANGSWELD	K	A	F	Q	K	A	2	0	1	0	0	2	1	1	0	1	2	1	0	1	0	1	0	0	0	2	0	15	0	1615.89	Q99KC8;F6TIL5	Q99KC8	682	696	Vwa5a	von Willebrand factor A domain-containing protein 5A	yes	no	2;3	6.9141e-19	188.9	By MS/MS	By MS/MS	By MS/MS	By MS/MS	By MS/MS	By MS/MS
AFGFSHLEALLDDSKELQR	PDGNCFYRAFGFSHLE	DDSKELQRFKAVSAKS	R	A	F	Q	R	F	2	1	0	2	0	1	2	1	1	0	4	1	0	2	0	2	0	0	0	0	0	19	1	2175.1	D3YWF6;Q7TQI3;D3Z7K0	D3YWF6	65	83	Otub1	Ubiquitin thioesterase OTUB1	yes	no	3;4	1.085e-23	173.98	By matching	By MS/MS	By matching	By MS/MS	By MS/MS	By matching
AFGIPIR	LADFGLARAFGIPIRV	RAFGIPIRVYTHEVVT	R	A	F	I	R	V	1	1	0	0	0	0	0	1	0	2	0	0	0	1	1	0	0	0	0	0	0	7	0	772.46	D3Z2T9;P11440	D3Z2T9	152	158	Cdk1	Cyclin-dependent kinase 1	yes	no	2	0.024557	57.463	By matching	By matching	By MS/MS	By matching	By matching	By matching
AFGPGIEGK	AIDTSGIKAFGPGIEG	FGPGIEGKDVFREATT	K	A	F	G	K	D	1	0	0	0	0	0	1	3	0	1	0	1	0	1	1	0	0	0	0	0	0	9	0	874.455	Q80X90	Q80X90	1233	1241	Flnb	Filamin-B	yes	yes	1;2	0.0056565	75.692	By MS/MS	By matching	By MS/MS	By matching	By matching	By MS/MS
AFGPGLQGGNAGSPAR	PTKPSKVKAFGPGLQG	GNAGSPARFTIDTKGA	K	A	F	A	R	F	3	1	1	0	0	1	0	5	0	0	1	0	0	1	2	1	0	0	0	0	0	16	0	1455.72	B7FAU9;Q8BTM8;B7FAV1	B7FAU9	1072	1087	Flna	Filamin-A	yes	no	2	8.7907e-12	148.7	By MS/MS	By MS/MS	By MS/MS	By MS/MS	By MS/MS	By MS/MS
AFGYVCGGEGQHQFFAIK	ARDVTDNRAFGYVCGG	QHQFFAIKTGQQAEPL	R	A	F	I	K	T	2	0	0	0	1	2	1	4	1	1	0	1	0	3	0	0	0	0	1	1	0	18	0	2014.94	E9QL31;A0A0R4J104;P98078-2;P98078;E9PX84;Q3TRE6;P98078-3;Q9DCE6;E0CXT5;F6TQN9	E9QL31	133	150	Dab2	Disabled homolog 2	yes	no	2;3	2.9756e-16	158.45	By matching	By MS/MS	By MS/MS	By MS/MS	By MS/MS	By MS/MS
AFGYYGPLR	GNKTELERAFGYYGPL	FGYYGPLRSVWVARNP	R	A	F	L	R	S	1	1	0	0	0	0	0	2	0	0	1	0	0	1	1	0	0	0	2	0	0	9	0	1042.52	P84104-2;P84104	P84104-2	29	37	Srsf3	Serine/arginine-rich splicing factor 3	yes	no	2	0.00052158	106.36	By MS/MS	By MS/MS	By MS/MS	By MS/MS	By MS/MS	By MS/MS
AFHITQGLLK	DLPENLVRAFHITQGL	HITQGLLKECRLCSGH	R	A	F	L	K	E	1	0	0	0	0	1	0	1	1	1	2	1	0	1	0	0	1	0	0	0	0	10	0	1126.65	Q5SUR0	Q5SUR0	890	899	Pfas	Phosphoribosylformylglycinamidine synthase	yes	yes	2	0.11278	38.238	By matching	By matching	By matching	By MS/MS	By matching	By matching
AFHNEAQVNPER	TDLVAKLRAFHNEAQV	EAQVNPERKNLKWIGL	R	A	F	E	R	K	2	1	2	0	0	1	2	0	1	0	0	0	0	1	1	0	0	0	0	1	0	12	0	1410.66	P11983;P11983-2	P11983	469	480	Tcp1	T-complex protein 1 subunit alpha	yes	no	2	0.0063599	60.364	By matching	By matching	By MS/MS	By MS/MS	By matching	By matching
AFIHWVSQPLVCEIR	ADAGEKPKAFIHWVSQ	QPLVCEIRLYECLFQH	K	A	F	I	R	L	1	1	0	0	1	1	1	0	1	2	1	0	0	1	1	1	0	1	0	2	0	15	0	1853.96	D3Z158;Q8BML9;Q8R1V9;A0A140LJH2;A0A140LID3;A0A140LIN2;A0A140LII8	D3Z158	652	666	Qars		yes	no	3	0.090139	30.894	By matching	By matching	By matching	By MS/MS	By matching	By matching
AFIITINSFGTELSKEDR	LEFEADRRAFIITINS	TELSKEDRAKLFPHCG	R	A	F	D	R	A	1	1	1	1	0	0	2	1	0	3	1	1	0	2	0	2	2	0	0	0	0	18	1	2040.05	P51863	P51863	220	237	Atp6v0d1	V-type proton ATPase subunit d 1	yes	yes	3	1.791e-11	127.61	By matching	By MS/MS	By matching	By matching	By MS/MS	By matching
AFIPAIDSFGFETDLR	GSPLYTIKAFIPAIDS	FGFETDLRTHTQGQAF	K	A	F	L	R	T	2	1	0	2	0	0	1	1	0	2	1	0	0	3	1	1	1	0	0	0	0	16	0	1797.89	Q543F1;A2AH85;O08810;G3UZ34	Q543F1	872	887	Eftud2	116 kDa U5 small nuclear ribonucleoprotein component	yes	no	2	7.6563e-07	101.53	By MS/MS	By matching	By MS/MS	By MS/MS	By MS/MS	By MS/MS
AFIPQLLSR	DVTLPRLKAFIPQLLS	FIPQLLSRLHIEALLH	K	A	F	S	R	L	1	1	0	0	0	1	0	0	0	1	2	0	0	1	1	1	0	0	0	0	0	9	0	1043.61	F6RPJ9;Q9JHR7	F6RPJ9	682	690	Ide	Insulin-degrading enzyme	yes	no	2	0.010239	56.013	By matching	By MS/MS	By matching	By MS/MS	By MS/MS	By matching
AFITNIPFDVK	SNPTKRYRAFITNIPF	TNIPFDVKWQSLKDLV	R	A	F	V	K	W	1	0	1	1	0	0	0	0	0	2	0	1	0	2	1	0	1	0	0	1	0	11	0	1263.69	Q9D0E1-2;Q9D0E1;B8JK33;B8JK32	Q9D0E1-2	72	82	Hnrnpm	Heterogeneous nuclear ribonucleoprotein M	yes	no	2	2.2409e-09	150.46	By MS/MS	By MS/MS	By MS/MS	By MS/MS	By MS/MS	By MS/MS
AFKDIDIEDLEELDPDFIMAK	KKTELGAKAFKDIDIE	DPDFIMAKQVEQLEKE	K	A	F	A	K	Q	2	0	0	5	0	0	3	0	0	3	2	2	1	2	1	0	0	0	0	0	0	21	1	2466.19	P23116	P23116	652	672	Eif3a	Eukaryotic translation initiation factor 3 subunit A	yes	yes	2;3	1.2622e-17	162.11	By matching	By MS/MS	By MS/MS	By MS/MS	By MS/MS	By MS/MS
AFLACMR	EDKNRRMRAFLACMRS	RAFLACMRSDTPAMLN	R	A	F	M	R	S	2	1	0	0	1	0	0	0	0	0	1	0	1	1	0	0	0	0	0	0	0	7	0	867.41	Q6A0A9	Q6A0A9	688	694	FAM120A	Constitutive coactivator of PPAR-gamma-like protein 1	yes	yes	2	0.010405	77.374	By matching	By MS/MS	By MS/MS	By MS/MS	By MS/MS	By MS/MS
AFLADPSAFAAAAPAAAATTAAPAAAAAPAK	FPLTEKVKAFLADPSA	AAAAAPAKAEAKEESE	K	A	F	A	K	A	19	0	0	1	0	0	0	0	0	0	1	1	0	2	4	1	2	0	0	0	0	31	0	2695.4	Q5M8R8;P14869;E9Q070	Q5M8R8	267	297	Rplp0;Gm8730	60S acidic ribosomal protein P0	yes	no	2;3;4	8.583e-27	164.28	By MS/MS	By MS/MS	By MS/MS	By MS/MS	By MS/MS	By MS/MS
AFLDCCEYITQLR	LQGDACVKAFLDCCEY	CEYITQLRQQHSRDGA	K	A	F	L	R	Q	1	1	0	1	2	1	1	0	0	1	2	0	0	1	0	0	1	0	1	0	0	13	0	1687.77	CON__Q2UVX4	CON__Q2UVX4	721	733			yes	yes	2	0.031697	54.276	By matching	By matching	By matching	By MS/MS	By matching	By matching
AFLDSLPDVK	VLNGIDLKAFLDSLPD	LDSLPDVKIVKMKCPD	K	A	F	V	K	I	1	0	0	2	0	0	0	0	0	0	2	1	0	1	1	1	0	0	0	1	0	10	0	1103.59	Q8CGY8-2;Q8CGY8	Q8CGY8-2	733	742	Ogt	UDP-N-acetylglucosamine--peptide N-acetylglucosaminyltransferase 110 kDa subunit	yes	no	2	0.0077594	57.347	By MS/MS	By MS/MS	By MS/MS	By MS/MS	By MS/MS	By matching
AFLEALQNQAETSSK	TIARSGSKAFLEALQN	NQAETSSKIIGQFGVG	K	A	F	S	K	I	3	0	1	0	0	2	2	0	0	0	2	1	0	1	0	2	1	0	0	0	0	15	0	1635.81	Q9CQN1	Q9CQN1	184	198	Trap1	Heat shock protein 75 kDa, mitochondrial	yes	yes	2	6.861e-16	155.06	By MS/MS	By MS/MS	By MS/MS	By MS/MS	By MS/MS	By MS/MS
AFLEDMKK	LPISGTCKAFLEDMKK	AFLEDMKKYAETFLEP	K	A	F	K	K	Y	1	0	0	1	0	0	1	0	0	0	1	2	1	1	0	0	0	0	0	0	0	8	1	980.5	Q99J36	Q99J36	171	178	Thumpd1	THUMP domain-containing protein 1	yes	yes	2	0.077946	48.036	By matching	By MS/MS	By matching	By matching	By MS/MS	By matching
AFLEENQLDYIIR	QFGPDVTKAFLEENQL	NQLDYIIRSHEVKAEG	K	A	F	I	R	S	1	1	1	1	0	1	2	0	0	2	2	0	0	1	0	0	0	0	1	0	0	13	0	1622.83	F7BX26;Q60676	F7BX26	390	402	Ppp5c	Serine/threonine-protein phosphatase;Serine/threonine-protein phosphatase 5	yes	no	2	3.9209e-06	122.46	By MS/MS	By MS/MS	By MS/MS	By MS/MS	By MS/MS	By MS/MS
AFLEHMSEVQPDSPQGIYDTLLELR	ANNPRELKAFLEHMSE	YDTLLELRLQNWAHEK	K	A	F	L	R	L	1	1	0	2	0	2	3	1	1	1	4	0	1	1	2	2	1	0	1	1	0	25	0	2887.41	Q91W86	Q91W86	606	630	Vps11	Vacuolar protein sorting-associated protein 11 homolog	yes	yes	3	1.5822e-07	82.302	By matching	By MS/MS	By matching	By matching	By matching	By matching
AFLEVNEEGSEAAASTVISIAGR	YVSDAFHKAFLEVNEE	TVISIAGRSLNSDRVT	K	A	F	G	R	S	5	1	1	0	0	0	4	2	0	2	1	0	0	1	0	3	1	0	0	2	0	23	0	2320.15	CON__P41361	CON__P41361	404	426			yes	yes	3	2.7642e-07	88.976	By matching	By MS/MS	By matching	By matching	By MS/MS	By MS/MS
AFLFDVVSK	ISNSGIEKAFLFDVVS	FLFDVVSKIYIATDSS	K	A	F	S	K	I	1	0	0	1	0	0	0	0	0	0	1	1	0	2	0	1	0	0	0	2	0	9	0	1024.56	Q99K70;B1AWT2;B1AWT3;Q7TT45;B1AWT4	Q99K70	258	266	Rragc;Rragd	Ras-related GTP-binding protein C;Ras-related GTP-binding protein D	yes	no	2	0.0085951	60.102	By MS/MS	By MS/MS	By MS/MS	By MS/MS	By MS/MS	By MS/MS
AFLFEYDTPR	AGCCSVLRAFLFEYDT	LFEYDTPRIVLIRSRK	R	A	F	P	R	I	1	1	0	1	0	0	1	0	0	0	1	0	0	2	1	0	1	0	1	0	0	10	0	1257.6	D3Z5U5;Q9Z257;D3YYR5;Q9Z256;A0A0G2JEP2	D3Z5U5	10	19	P2rx4	P2X purinoceptor	yes	no	2	0.0023347	72.59	By MS/MS	By MS/MS	By MS/MS	By MS/MS	By MS/MS	By MS/MS
AFLIEEQK	CVRDRIKRAFLIEEQK	AFLIEEQKIVVKVLKA	R	A	F	Q	K	I	1	0	0	0	0	1	2	0	0	1	1	1	0	1	0	0	0	0	0	0	0	8	0	976.523	Q9D1R9	Q9D1R9	94	101	Rpl34	60S ribosomal protein L34	yes	yes	2	0.00063792	129.47	By MS/MS	By MS/MS	By MS/MS	By MS/MS	By MS/MS	By MS/MS
AFLIEEQKIVVK	CVRDRIKRAFLIEEQK	EEQKIVVKVLKAQAQS	R	A	F	V	K	V	1	0	0	0	0	1	2	0	0	2	1	2	0	1	0	0	0	0	0	2	0	12	1	1415.84	Q9D1R9	Q9D1R9	94	105	Rpl34	60S ribosomal protein L34	yes	yes	2	0.0042777	78.324	By matching	By matching	By matching	By matching	By MS/MS	By matching
AFLPVMMK	LAHFWTTKAFLPVMMK	AFLPVMMKNNHGHIVT	K	A	F	M	K	N	1	0	0	0	0	0	0	0	0	0	1	1	2	1	1	0	0	0	0	1	0	8	0	935.497	Q9EQ06;Q9EQ06-2	Q9EQ06	154	161	Hsd17b11	Estradiol 17-beta-dehydrogenase 11	yes	no	2	0.014063	60.682	By matching	By MS/MS	By MS/MS	By MS/MS	By MS/MS	By matching
AFLQGGQEATDIALLLR	GVEVGRLRAFLQGGQE	TDIALLLRDLETSCSD	R	A	F	L	R	D	3	1	0	1	0	2	1	2	0	1	4	0	0	1	0	0	1	0	0	0	0	17	0	1814.99	E9Q586;E9Q3M3;O08788-2;O08788;D3YX34	E9Q586	732	748	Dctn1	Dynactin subunit 1	yes	no	2;3	8.5322e-17	171.26	By matching	By MS/MS	By matching	By MS/MS	By MS/MS	By MS/MS
AFLTLAEDILR	KANINIEKAFLTLAED	TLAEDILRKTPVKEPN	K	A	F	L	R	K	2	1	0	1	0	0	1	0	0	1	3	0	0	1	0	0	1	0	0	0	0	11	0	1260.71	Q4FJL0;P61027	Q4FJL0	162	172	Rab10	Ras-related protein Rab-10	yes	no	2	1.1351e-10	172.27	By MS/MS	By MS/MS	By MS/MS	By MS/MS	By MS/MS	By MS/MS
AFMEEFGAEPELAVSAPGR	ELLAEARRAFMEEFGA	LAVSAPGRVNLIGEHT	R	A	F	G	R	V	4	1	0	0	0	0	4	2	0	0	1	0	1	2	2	1	0	0	0	1	0	19	0	2006.94	Q9R0N0	Q9R0N0	19	37	Galk1	Galactokinase	yes	yes	2	2.0843e-05	87.352	By matching	By MS/MS	By matching	By matching	By matching	By matching
AFMGPLK	FQTMEEKKAFMGPLKK	KAFMGPLKKDRIAKEE	K	A	F	L	K	K	1	0	0	0	0	0	0	1	0	0	1	1	1	1	1	0	0	0	0	0	0	7	0	762.41	P27659	P27659	387	393	Rpl3	60S ribosomal protein L3	yes	yes	2	0.071205	44.407	By MS/MS	By MS/MS	By matching	By MS/MS	By MS/MS	By MS/MS
AFMGPLKK	FQTMEEKKAFMGPLKK	AFMGPLKKDRIAKEEG	K	A	F	K	K	D	1	0	0	0	0	0	0	1	0	0	1	2	1	1	1	0	0	0	0	0	0	8	1	890.505	P27659	P27659	387	394	Rpl3	60S ribosomal protein L3	yes	yes	2	0.083772	46.426	By matching	By MS/MS	By MS/MS	By MS/MS	By MS/MS	By matching
AFMTADLPNELIELLEK	EEVSVTVKAFMTADLP	ELIELLEKIVLDNSVF	K	A	F	E	K	I	2	0	1	1	0	0	3	0	0	1	4	1	1	1	1	0	1	0	0	0	0	17	0	1946.01	Q5SXR6;Q68FD5	Q5SXR6	998	1014	Cltc	Clathrin heavy chain;Clathrin heavy chain 1	yes	no	2;3	1.7051e-29	207.79	By MS/MS	By MS/MS	By MS/MS	By MS/MS	By MS/MS	By MS/MS
AFPCWDEPAIK	FEATDARRAFPCWDEP	CWDEPAIKATFDISLV	R	A	F	I	K	A	2	0	0	1	1	0	1	0	0	1	0	1	0	1	2	0	0	1	0	0	0	11	0	1332.62	Q11011;E9Q039;E9Q6F4;F6V7K3	Q11011	188	198	Npepps	Puromycin-sensitive aminopeptidase	yes	no	2	0.0088425	52.391	By matching	By MS/MS	By MS/MS	By MS/MS	By matching	By MS/MS
AFPSYFSK	SLSPFEQRAFPSYFSK	AFPSYFSKGIPNVLRR	R	A	F	S	K	G	1	0	0	0	0	0	0	0	0	0	0	1	0	2	1	2	0	0	1	0	0	8	0	945.46	Q9CQ69	Q9CQ69	26	33	Uqcrq	Cytochrome b-c1 complex subunit 8	yes	yes	2	0.023013	51.193	By matching	By MS/MS	By matching	By MS/MS	By matching	By matching
AFQFVETHGEVCPANWTPESPTIKPSPTASK	EETLRLVKAFQFVETH	KPSPTASKEYFEKVHQ	K	A	F	S	K	E	3	0	1	0	1	1	3	1	1	1	0	2	0	2	5	3	4	1	0	2	0	31	0	3412.64	P20108	P20108	219	249	Prdx3	Thioredoxin-dependent peroxide reductase, mitochondrial	yes	yes	3;4	4.5921e-19	138.02	By matching	By MS/MS	By MS/MS	By MS/MS	By MS/MS	By MS/MS
AFQINTFNLK	EQVLSVSRAFQINTFN	QINTFNLKVQPFNVTK	R	A	F	L	K	V	1	0	2	0	0	1	0	0	0	1	1	1	0	2	0	0	1	0	0	0	0	10	0	1194.64	P17047-3;P17047;P17047-2	P17047-3	347	356	Lamp2	Lysosome-associated membrane glycoprotein 2	yes	no	2	8.4969e-06	136.99	By MS/MS	By MS/MS	By MS/MS	By MS/MS	By MS/MS	By MS/MS
AFQNVIAPR	TAAPQYQKAFQNVIAP	FQNVIAPRNKNFNIHG	K	A	F	P	R	N	2	1	1	0	0	1	0	0	0	1	0	0	0	1	1	0	0	0	0	1	0	9	0	1014.56	Q8BFR4	Q8BFR4	239	247	Gns	N-acetylglucosamine-6-sulfatase	yes	yes	2	1.2772e-05	144.12	By MS/MS	By MS/MS	By MS/MS	By MS/MS	By MS/MS	By MS/MS
AFSDPFVEAEK	GFKRFHGRAFSDPFVE	DPFVEAEKSNLAYDIV	R	A	F	E	K	S	2	0	0	1	0	0	2	0	0	0	0	1	0	2	1	1	0	0	0	1	0	11	0	1238.58	Q3U2G2;Q61316	Q3U2G2	74	84	Hspa4	Heat shock 70 kDa protein 4	yes	no	2	7.6055e-05	100.93	By MS/MS	By MS/MS	By MS/MS	By MS/MS	By MS/MS	By MS/MS
AFSDPFVEAEKSNLAYDIVQLPTGLTGIK	GFKRFHGRAFSDPFVE	PTGLTGIKVTYMEEER	R	A	F	I	K	V	3	0	1	2	0	1	2	2	0	2	3	2	0	2	2	2	2	0	1	2	0	29	1	3122.62	Q3U2G2;Q61316	Q3U2G2	74	102	Hspa4	Heat shock 70 kDa protein 4	yes	no	3	6.7106e-18	137.7	By matching	By MS/MS	By matching	By MS/MS	By MS/MS	By MS/MS
AFSFLNEVK	DDDFERSRAFSFLNEV	FSFLNEVKKRFQTTYG	R	A	F	V	K	K	1	0	1	0	0	0	1	0	0	0	1	1	0	2	0	1	0	0	0	1	0	9	0	1053.55	P70280	P70280	75	83	Vamp7	Vesicle-associated membrane protein 7	yes	yes	2	9.9853e-05	100.25	By MS/MS	By MS/MS	By MS/MS	By MS/MS	By MS/MS	By MS/MS
AFSGYLGPDESK	VLCSWGKKAFSGYLGP	YLGPDESKWKAYDATC	K	A	F	S	K	W	1	0	0	1	0	0	1	2	0	0	1	1	0	1	1	2	0	0	1	0	0	12	0	1269.59	H3BLJ9;H3BJL6;H3BKH6;Q9R0P3;H3BJP2	H3BLJ9	187	198	Esd	S-formylglutathione hydrolase	yes	no	2	8.0553e-06	114.87	By matching	By matching	By matching	By MS/MS	By MS/MS	By MS/MS
AFSGYLGPDESKWK	VLCSWGKKAFSGYLGP	GPDESKWKAYDATCLV	K	A	F	W	K	A	1	0	0	1	0	0	1	2	0	0	1	2	0	1	1	2	0	1	1	0	0	14	1	1583.76	H3BLJ9;H3BJL6;H3BKH6;Q9R0P3;H3BJP2	H3BLJ9	187	200	Esd	S-formylglutathione hydrolase	yes	no	2;3	1.7059e-09	148.85	By matching	By matching	By matching	By MS/MS	By MS/MS	By MS/MS
AFSPTTVNTGR	ICETIVWKAFSPTTVN	PTTVNTGRGMEFEGAI	K	A	F	G	R	G	1	1	1	0	0	0	0	1	0	0	0	0	0	1	1	1	3	0	0	1	0	11	0	1149.58	P61620	P61620	195	205	Sec61a1	Protein transport protein Sec61 subunit alpha isoform 1	yes	yes	2	0.00029905	88.596	By MS/MS	By MS/MS	By MS/MS	By MS/MS	By matching	By MS/MS
AFSTWLK	GLQYQDTKAFSTWLKL	KAFSTWLKLNKKVTAQ	K	A	F	L	K	L	1	0	0	0	0	0	0	0	0	0	1	1	0	1	0	1	1	1	0	0	0	7	0	851.454	P26041	P26041	54	60	Msn	Moesin	yes	yes	1;2	0.0069244	105.2	By MS/MS	By MS/MS	By MS/MS	By MS/MS	By MS/MS	By MS/MS
AFSVEPLLIYPTHYTGDDGYVSDTETSVVWNNEQVK	HFSPRNLRAFSVEPLL	VWNNEQVKTDWDRAKS	R	A	F	V	K	T	1	0	2	3	0	1	3	2	1	1	2	1	0	1	2	3	4	1	3	5	0	36	0	4072.92	Q8K297	Q8K297	543	578	Colgalt1	Procollagen galactosyltransferase 1	yes	yes	3	5.381e-13	112.09	By matching	By MS/MS	By matching	By matching	By matching	By matching
AFSVFLFNTENK	IDKGLLHRAFSVFLFN	FLFNTENKLLLQQRSD	R	A	F	N	K	L	1	0	2	0	0	0	1	0	0	0	1	1	0	3	0	1	1	0	0	1	0	12	0	1415.71	P58044;G3XA48;H3BLF8;H3BLP1;H3BKD7	P58044	53	64	Idi1	Isopentenyl-diphosphate Delta-isomerase 1	yes	no	2	2.2275e-10	160.67	By matching	By MS/MS	By matching	By matching	By matching	By MS/MS
AFSYYGPLR	AGKGELERAFSYYGPL	FSYYGPLRTVWIARNP	R	A	F	L	R	T	1	1	0	0	0	0	0	1	0	0	1	0	0	1	1	1	0	0	2	0	0	9	0	1072.53	Q8BL97-3;Q8BL97-4;Q8BL97-2;Q8BL97	Q8BL97-3	30	38	Srsf7	Serine/arginine-rich splicing factor 7	yes	no	2	0.05226	43.635	By matching	By matching	By MS/MS	By matching	By matching	By matching
AFTGFIVEADTPGIHIGKK	DPKVPASKAFTGFIVE	PGIHIGKKELNMGQRC	K	A	F	K	K	E	2	0	0	1	0	0	1	3	1	3	0	2	0	2	1	0	2	0	0	1	0	19	1	2000.07	P45952	P45952	218	236	Acadm	Medium-chain specific acyl-CoA dehydrogenase, mitochondrial	yes	yes	4	1.0341e-05	85.563	By matching	By MS/MS	By matching	By matching	By MS/MS	By matching
AFTGREFDELSPSAQR	QDEDVTSKAFTGREFD	ELSPSAQRDACLNARC	K	A	F	Q	R	D	2	2	0	1	0	1	2	1	0	0	1	0	0	2	1	2	1	0	0	0	0	16	1	1809.86	J3KMM5;O55143;O55143-2	J3KMM5	651	666	Atp2a2	Calcium-transporting ATPase;Sarcoplasmic/endoplasmic reticulum calcium ATPase 2	yes	no	3	4.6516e-07	104.16	By matching	By matching	By matching	By MS/MS	By MS/MS	By matching
AFTHTAQYDEAISDYFR	TRRHLALKAFTHTAQY	EAISDYFRKQYSKGIS	K	A	F	F	R	K	3	1	0	2	0	1	1	0	1	1	0	0	0	2	0	1	2	0	2	0	0	17	0	2033.91	Q9CWJ9	Q9CWJ9	178	194	Atic	Bifunctional purine biosynthesis protein PURH;Phosphoribosylaminoimidazolecarboxamide formyltransferase;IMP cyclohydrolase	yes	yes	2;3	2.971e-58	274.08	By MS/MS	By MS/MS	By MS/MS	By MS/MS	By MS/MS	By MS/MS
AFTMDCITLEGDQVSHR	EVSTQLARAFTMDCIT	EGDQVSHRGALTGGYY	R	A	F	H	R	G	1	1	0	2	1	1	1	1	1	1	1	0	1	1	0	1	2	0	0	1	0	17	0	1978.89	Q1HL32;Q9CW03	Q1HL32	645	661	Smc3	Structural maintenance of chromosomes protein 3	yes	no	3	1.8057e-05	87.088	By matching	By MS/MS	By matching	By matching	By MS/MS	By MS/MS
AFTNPEDACSFITSANFPALVVK	EIPTAQWRAFTNPEDA	NFPALVVKASGLAAGK	R	A	F	V	K	A	4	0	2	1	1	0	1	0	0	1	1	1	0	3	2	2	2	0	0	2	0	23	0	2498.22	Q64737;Q64737-2;D6RCG1	Q64737	126	148	Gart	Trifunctional purine biosynthetic protein adenosine-3;Phosphoribosylamine--glycine ligase;Phosphoribosylformylglycinamidine cyclo-ligase;Phosphoribosylglycinamide formyltransferase	yes	no	2;3	3.7685e-20	151.89	By MS/MS	By MS/MS	By MS/MS	By MS/MS	By matching	By matching
AFVAIGDYNGHVGLGVK	AGQRTRFKAFVAIGDY	GHVGLGVKCSKEVATA	K	A	F	V	K	C	2	0	1	1	0	0	0	4	1	1	1	1	0	1	0	0	0	0	1	3	0	17	0	1715.9	Q58EU3;P25444;D3YVC1;D3YWJ3	Q58EU3	126	142	Rps2	40S ribosomal protein S2	yes	no	2	0.059326	42.708	By matching	By matching	By matching	By matching	By MS/MS	By matching
AFVDFFSQCLHEEYK	LTIYSATKAFVDFFSQ	QCLHEEYKSKGIFVQS	K	A	F	Y	K	S	1	0	0	1	1	1	2	0	1	0	1	1	0	3	0	1	0	0	1	1	0	15	0	1918.86	O70503;O70503-2	O70503	207	221	Hsd17b12	Estradiol 17-beta-dehydrogenase 12	yes	no	2;3	2.7883e-25	213.83	By matching	By MS/MS	By MS/MS	By MS/MS	By MS/MS	By MS/MS
AFVDLTLSPSVR	LVDLAQVKAFVDLTLS	LTLSPSVRQGAQHLLR	K	A	F	V	R	Q	1	1	0	1	0	0	0	0	0	0	2	0	0	1	1	2	1	0	0	2	0	12	0	1303.71	Q99MR3	Q99MR3	596	607	Slc12a9	Solute carrier family 12 member 9	yes	yes	2	0.0004194	80.69	By matching	By MS/MS	By matching	By MS/MS	By MS/MS	By MS/MS
AFVDLTNQVSCSGDVKR	GYCQKLSKAFVDLTNQ	SCSGDVKRSVKVDCAN	K	A	F	K	R	S	1	1	1	2	1	1	0	1	0	0	1	1	0	1	0	2	1	0	0	3	0	17	1	1894.92	Q8BWW3;Q9CYR6	Q8BWW3	190	206	Pgm3	Phosphoacetylglucosamine mutase	yes	no	3	0.085549	27.714	By matching	By MS/MS	By matching	By matching	By MS/MS	By matching
AFVDSCLQLHETK	KTHICVTRAFVDSCLQ	CLQLHETKRLDSGSAS	R	A	F	T	K	R	1	0	0	1	1	1	1	0	1	0	2	1	0	1	0	1	1	0	0	1	0	13	0	1546.74	A0A0R4J083	A0A0R4J083	346	358			no	no	2	0.0025131	70.889	By MS/MS	By MS/MS	By matching	By matching	By matching	By matching
AFVEFLTDEIKEEK	ALHTEGDKAFVEFLTD	TDEIKEEKKIQKHKSL	K	A	F	E	K	K	1	0	0	1	0	0	4	0	0	1	1	2	0	2	0	0	1	0	0	1	0	14	1	1696.86	Q8R5L1;O35658	Q8R5L1	79	92	C1qbp	Complement component 1 Q subcomponent-binding protein, mitochondrial	yes	no	3	0.00015639	82.515	By matching	By MS/MS	By MS/MS	By matching	By MS/MS	By MS/MS
AFVEVNEEGTEAAAATAGMMTVR	FLSKVVHKAFVEVNEE	TAGMMTVRCMRFTPRF	K	A	F	V	R	C	6	1	1	0	0	0	4	2	0	0	0	0	2	1	0	0	3	0	0	3	0	23	0	2354.09	Q4FJQ6;F8WIV2;Q60854	Q4FJQ6	321	343	Serpinb6a;Serpinb6	Serpin B6	yes	no	2;3	1.074e-36	210.16	By MS/MS	By MS/MS	By matching	By MS/MS	By MS/MS	By MS/MS
AFVFILEPK	APQGKNQKAFVFILEP	FVFILEPKKQGDPPVE	K	A	F	P	K	K	1	0	0	0	0	0	1	0	0	1	1	1	0	2	1	0	0	0	0	1	0	9	0	1062.61	Q8CIH5	Q8CIH5	871	879	Plcg2	1-phosphatidylinositol 4,5-bisphosphate phosphodiesterase gamma-2	yes	yes	2	0.0016187	83.948	By MS/MS	By MS/MS	By MS/MS	By MS/MS	By MS/MS	By MS/MS
AFVHWYVGEGMEEGEFSEAR	FDLMYAKRAFVHWYVG	EGEFSEAREDMAALEK	R	A	F	A	R	E	2	1	0	0	0	0	5	3	1	0	0	0	1	2	0	1	0	1	1	2	0	20	0	2329.01	Q52L87;P68373;Q9JJZ2;P05213;A0A0A0MQA5;P68368	P05213	403	422	Tuba1c;Tuba8;Tuba1b;Tuba4a	Tubulin alpha-1C chain;Tubulin alpha-8 chain;Tubulin alpha-1B chain;Tubulin alpha-4A chain	no	no	2;3	3.754e-33	203.06	By matching	By MS/MS	By matching	By MS/MS	By MS/MS	By MS/MS
AFVPPLAEDLLAR	EWVKCIAKAFVPPLAE	LAEDLLARDFERLGRL	K	A	F	A	R	D	3	1	0	1	0	0	1	0	0	0	3	0	0	1	2	0	0	0	0	1	0	13	0	1410.79	Q4LDD4-2;Q4LDD4;Q4LDD4-3;E9PUB0;F6XBJ8	Q4LDD4-2	850	862	Arap1	Arf-GAP with Rho-GAP domain, ANK repeat and PH domain-containing protein 1	yes	no	2	0.0042049	65.043	By MS/MS	By MS/MS	By matching	By MS/MS	By matching	By MS/MS
AFVRPSGTEDIVR	VKKYTLARAFVRPSGT	SGTEDIVRVYAEANSQ	R	A	F	V	R	V	1	2	0	1	0	0	1	1	0	1	0	0	0	1	1	1	1	0	0	2	0	13	0	1445.76	Q8BWW3;Q9CYR6	Q8BWW3	452	464	Pgm3	Phosphoacetylglucosamine mutase	yes	no	2;3	0.00018288	82.069	By MS/MS	By matching	By matching	By MS/MS	By MS/MS	By matching
AFVSMVYSEEGAEDR	VGKPAANRAFVSMVYS	SEEGAEDRTFARVIVG	R	A	F	D	R	T	2	1	0	1	0	0	3	1	0	0	0	0	1	1	0	2	0	0	1	2	0	15	0	1688.74	Q9CU62	Q9CU62	78	92	Smc1a	Structural maintenance of chromosomes protein 1A	yes	yes	2	3.8534e-05	96.247	By matching	By matching	By MS/MS	By MS/MS	By matching	By MS/MS
AFWDDWMR	ELEPKWPKAFWDDWMR	AFWDDWMRRPEQRKGR	K	A	F	M	R	R	1	1	0	2	0	0	0	0	0	0	0	0	1	1	0	0	0	2	0	0	0	8	0	1125.47	Q544F0;P27808	Q544F0	288	295	Mgat1	Alpha-1,3-mannosyl-glycoprotein 2-beta-N-acetylglucosaminyltransferase	yes	no	2	0.14088	32.32	By matching	By MS/MS	By matching	By matching	By matching	By matching
AFYAELYHIISSNLEK	RAMVLDLRAFYAELYH	IISSNLEKIVNPKGEE	R	A	F	E	K	I	2	0	1	0	0	0	2	0	1	2	2	1	0	1	0	2	0	0	2	0	0	16	0	1896.96	G3X9V0;Q5SVP3;P97372	G3X9V0	203	218	Psme2;PSME2b	Proteasome activator complex subunit 2	yes	no	2;3	0.00038823	81.594	By matching	By MS/MS	By matching	By matching	By matching	By MS/MS
AFYMEEGAPYCER	CKTPIRNRAFYMEEGA	EGAPYCERDYEKMFGT	R	A	F	E	R	D	2	1	0	0	1	0	3	1	0	0	0	0	1	1	1	0	0	0	2	0	0	13	0	1621.65	Q3TJD7	Q3TJD7	378	390	Pdlim7	PDZ and LIM domain protein 7	yes	yes	2	0.0042049	65.043	By MS/MS	By MS/MS	By MS/MS	By matching	By matching	By matching
AFYNNVLGEYEEYITK	DKLTLTSRAFYNNVLG	EYEEYITKLFNYNKVL	R	A	F	T	K	L	1	0	2	0	0	0	3	1	0	1	1	1	0	1	0	0	1	0	3	1	0	16	0	1951.92	Q3TG75;P29758	Q3TG75	114	129	Oat	Ornithine aminotransferase, mitochondrial	yes	no	2	1.2637e-14	163.8	By matching	By MS/MS	By matching	By MS/MS	By MS/MS	By MS/MS
AGAAAPELLQALLR	SALHLALRAGAAAPEL	ELLQALLRSGAHAVPQ	R	A	G	L	R	S	5	1	0	0	0	1	1	1	0	0	4	0	0	0	1	0	0	0	0	0	0	14	0	1392.81	Q3UG25;Q9WTK5	Q3UG25	570	583	Nfkb2	Nuclear factor NF-kappa-B p100 subunit;Nuclear factor NF-kappa-B p52 subunit	yes	no	2	0.0030963	66.989	By MS/MS	By MS/MS	By matching	By MS/MS	By MS/MS	By MS/MS
AGAAFFNEVR	LIGYGVSRAGAAFFNE	AAFFNEVRNAVFGKVA	R	A	G	V	R	N	3	1	1	0	0	0	1	1	0	0	0	0	0	2	0	0	0	0	0	1	0	10	0	1080.54	Q61102	Q61102	201	210	Abcb7	ATP-binding cassette sub-family B member 7, mitochondrial	yes	yes	2	0.00058811	89.827	By MS/MS	By MS/MS	By MS/MS	By MS/MS	By MS/MS	By MS/MS
AGAASLDVIQEVEYVKEEAK	PVTINVGRAGAASLDV	EYVKEEAKMVYLLECL	R	A	G	A	K	M	4	0	0	1	0	1	4	1	0	1	1	2	0	0	0	1	0	0	1	3	0	20	1	2148.09	Q91VN6	Q91VN6	401	420	Ddx41	Probable ATP-dependent RNA helicase DDX41	yes	yes	3	0.027353	44.054	By matching	By matching	By matching	By matching	By matching	By MS/MS
AGAEGILTNR	WYAGPMERAGAEGILT	AEGILTNRSDGTYLVR	R	A	G	N	R	S	2	1	1	0	0	0	1	2	0	1	1	0	0	0	0	0	1	0	0	0	0	10	0	1000.53	Q3U9E2;P27870;E9PXI0	Q3U9E2	679	688	Vav1	Proto-oncogene vav	yes	no	2	3.1783e-06	144.77	By MS/MS	By matching	By MS/MS	By matching	By matching	By MS/MS
AGAEQLDSWLTDEER	LRLQLELRAGAEQLDS	SWLTDEERCLNYILAQ	R	A	G	E	R	C	2	1	0	2	0	1	3	1	0	0	2	0	0	0	0	1	1	1	0	0	0	15	0	1718.77	B2RRZ7;Q3U0V2	B2RRZ7	120	134	Tradd	Tumor necrosis factor receptor type 1-associated DEATH domain protein	yes	no	2	0.0042081	60.489	By matching	By matching	By MS/MS	By matching	By matching	By matching
AGAESDGQFQFTGIKK	________________	FQFTGIKKYFNSYTLT	M	A	G	K	K	Y	2	0	0	1	0	2	1	3	0	1	0	2	0	2	0	1	1	0	0	0	0	16	1	1682.83	Q78IK2	Q78IK2	2	17	Usmg5	Up-regulated during skeletal muscle growth protein 5	yes	yes	2;3	1.3409e-44	269.87	By MS/MS	By matching	By MS/MS	By MS/MS	By MS/MS	By MS/MS
AGAGSATLSMAYAGAR	GTEVVKAKAGAGSATL	SMAYAGARFVFSLVDA	K	A	G	A	R	F	6	1	0	0	0	0	0	3	0	0	1	0	1	0	0	2	1	0	1	0	0	16	0	1453.7	P08249	P08249	242	257	Mdh2	Malate dehydrogenase, mitochondrial	yes	yes	2	1.1191e-33	232.53	By MS/MS	By MS/MS	By MS/MS	By MS/MS	By MS/MS	By MS/MS
AGAIAPCEVTVPAQNTGLGPEK	NKVPAAARAGAIAPCE	NTGLGPEKTSFFQALG	R	A	G	E	K	T	4	0	1	0	1	1	2	3	0	1	1	1	0	0	3	0	2	0	0	2	0	22	0	2179.09	Q5M8R8;P14869;E9Q070;D3YVM5;S4R1N1	Q5M8R8	113	134	Rplp0;Gm8730	60S acidic ribosomal protein P0	yes	no	2;3	7.7194e-20	168.05	By MS/MS	By MS/MS	By MS/MS	By MS/MS	By MS/MS	By MS/MS
AGAISASGPELEGAGHSK	TGSAVDIRAGAISASG	LEGAGHSKFQVTVPGA	R	A	G	S	K	F	4	0	0	0	0	0	2	4	1	1	1	1	0	0	1	3	0	0	0	0	0	18	0	1637.8	E9Q616	E9Q616	228	245	Ahnak		yes	yes	2	4.9987e-08	112.91	By MS/MS	By MS/MS	By MS/MS	By MS/MS	By matching	By matching
AGALCLSR	PDTITEWKAGALCLSR	AGALCLSRDTGLGLSP	K	A	G	S	R	D	2	1	0	0	1	0	0	1	0	0	2	0	0	0	0	1	0	0	0	0	0	8	0	846.438	CON__ENSEMBL:ENSBTAP00000024146	CON__ENSEMBL:ENSBTAP00000024146	772	779			yes	yes	2	0.013099	62.582	By matching	By MS/MS	By matching	By matching	By matching	By MS/MS
AGALQCSPSDVYTK	GCSALVTKAGALQCSP	SPSDVYTKKELIECAR	K	A	G	T	K	K	2	0	0	1	1	1	0	1	0	0	1	1	0	0	1	2	1	0	1	1	0	14	0	1495.7	P26039	P26039	1934	1947	Tln1	Talin-1	yes	yes	2	1.3388e-06	116.79	By MS/MS	By MS/MS	By MS/MS	By MS/MS	By matching	By MS/MS
AGALQCSPSDVYTKK	GCSALVTKAGALQCSP	PSDVYTKKELIECARR	K	A	G	K	K	E	2	0	0	1	1	1	0	1	0	0	1	2	0	0	1	2	1	0	1	1	0	15	1	1623.79	P26039	P26039	1934	1948	Tln1	Talin-1	yes	yes	2;3	5.4162e-14	164.66	By MS/MS	By MS/MS	By MS/MS	By MS/MS	By MS/MS	By MS/MS
AGAPPGLFNVVQGGAATGQFLCHHR	LLAEIYTKAGAPPGLF	GQFLCHHREVAKISFT	K	A	G	H	R	E	4	1	1	0	1	2	0	5	2	0	2	0	0	2	2	0	1	0	0	2	0	25	0	2561.27	Q9JLJ2;Q3U367	Q9JLJ2	199	223	Aldh9a1	4-trimethylaminobutyraldehyde dehydrogenase	yes	no	4	1.7292e-07	80.844	By matching	By MS/MS	By matching	By matching	By matching	By matching
AGATLDILVENMGR	TALNIRGKAGATLDIL	ILVENMGRVNYGRFIN	K	A	G	G	R	V	2	1	1	1	0	0	1	2	0	1	2	0	1	0	0	0	1	0	0	1	0	14	0	1458.75	Q3TAW7;P23780	Q3TAW7	471	484	Glb1	Beta-galactosidase	yes	no	2;3	1.2032e-16	177.31	By matching	By MS/MS	By matching	By MS/MS	By MS/MS	By MS/MS
AGATVYITGR	GIALQLCKAGATVYIT	ATVYITGRHLDTLRAT	K	A	G	G	R	H	2	1	0	0	0	0	0	2	0	1	0	0	0	0	0	0	2	0	1	1	0	10	0	1007.54	Q99L04	Q99L04	30	39	Dhrs1	Dehydrogenase/reductase SDR family member 1	yes	yes	2	0.0029212	70.942	By MS/MS	By MS/MS	By MS/MS	By MS/MS	By matching	By MS/MS
AGAVAEEVLAAIR	KELQAYAKAGAVAEEV	EEVLAAIRTVIAFGGQ	K	A	G	I	R	T	5	1	0	0	0	0	2	1	0	1	1	0	0	0	0	0	0	0	0	2	0	13	0	1268.71	B2RUR3;P06795;P21447	B2RUR3	249	261	Abcb1b;Abcb1a	Multidrug resistance protein 1B;Multidrug resistance protein 1A	yes	no	2	2.2908e-06	117.2	By matching	By MS/MS	By matching	By MS/MS	By MS/MS	By MS/MS
AGAYDFPSPEWDTVTPEAK	HRLYQQIKAGAYDFPS	DTVTPEAKDLINKMLT	K	A	G	A	K	D	3	0	0	2	0	0	2	1	0	0	0	1	0	1	3	1	2	1	1	1	0	19	0	2079.94	E9Q1V9;E9Q1W0;E9Q1T1;A0A0G2JGS4;Q6PHZ2-2;Q6PHZ2-4;Q6PHZ2;Q6PHZ2-5;Q8CCM0;Q5SVI9;Q5SVJ1;Q5SVI3;Q5SVI0;Q5SVI2;Q68EG2;Q5SVI1;Q5SVJ0;P28652;F8WIS9;P11798;Q923T9-3;Q923T9-2;Q923T9	E9Q1V9	228	246	Camk2d;Camk2b;Camk2a;Camk2g	Calcium/calmodulin-dependent protein kinase type II subunit delta;Calcium/calmodulin-dependent protein kinase type II subunit beta;Calcium/calmodulin-dependent protein kinase type II subunit alpha;Calcium/calmodulin-dependent protein kinase type II subunit gamma	no	no	2;3	2.1781e-08	108.71	By MS/MS	By MS/MS	By MS/MS	By MS/MS	By MS/MS	By MS/MS
AGCECLNESDEHGFDNCLR	DLMPFINKAGCECLNE	HGFDNCLRKDMSFLES	K	A	G	L	R	K	1	1	2	2	3	0	3	2	1	0	2	0	0	1	0	1	0	0	0	0	0	19	0	2281.88	Q8CDN6	Q8CDN6	133	151	Txnl1	Thioredoxin-like protein 1	yes	yes	3	5.8636e-06	85.087	By matching	By matching	By matching	By matching	By matching	By MS/MS
AGDELTKIEDEDEQGWCK	EHDELSFKAGDELTKI	EDEQGWCKGRLDSGQV	K	A	G	C	K	G	1	0	0	3	1	1	4	2	0	1	1	2	0	0	0	0	1	1	0	0	0	18	1	2121.92	Q3TDA7;Q9WVE8	Q3TDA7	449	466	Pacsin2	Protein kinase C and casein kinase substrate in neurons protein 2	yes	no	2;3	6.6922e-07	111.06	By MS/MS	By matching	By matching	By MS/MS	By matching	By matching
AGDGRPCPTAESASAPPEDPNVNFLK	NWSPRPPRAGDGRPCP	DPNVNFLKNVGESVAA	R	A	G	L	K	N	4	1	2	2	1	0	2	2	0	0	1	1	0	1	5	2	1	0	0	1	0	26	0	2696.25	Q64337;Q64337-2;D3YZJ1	Q64337	213	238	Sqstm1	Sequestosome-1	yes	no	3	6.6063e-08	80.813	By MS/MS	By MS/MS	By MS/MS	By MS/MS	By MS/MS	By MS/MS
AGDLGVDLTSK	KKKIEVVKAGDLGVDL	LGVDLTSKVSVISVEE	K	A	G	S	K	V	1	0	0	2	0	0	0	2	0	0	2	1	0	0	0	1	1	0	0	1	0	11	0	1074.56	Q9DCW4;A0A0U1RQB4;A0A0U1RNK9	Q9DCW4	211	221	Etfb	Electron transfer flavoprotein subunit beta	yes	no	2	0.080981	43.405	By matching	By matching	By matching	By matching	By MS/MS	By MS/MS
AGDLSNELVR	SVLHLNKKAGDLSNEL	DLSNELVRHFLIECTP	K	A	G	V	R	H	1	1	1	1	0	0	1	1	0	0	2	0	0	0	0	1	0	0	0	1	0	10	0	1072.55	Q5SSZ5;Q5SSZ5-2	Q5SSZ5	1221	1230	Tns3	Tensin-3	yes	no	2	0.00080544	82.445	By MS/MS	By matching	By matching	By MS/MS	By MS/MS	By MS/MS
AGDNILAVLK	ILIDSIQRAGDNILAV	DNILAVLKHLATSDTL	R	A	G	L	K	H	2	0	1	1	0	0	0	1	0	1	2	1	0	0	0	0	0	0	0	1	0	10	0	1012.59	Q3UVK0;F6TQS9	Q3UVK0	365	374	Ermp1	Endoplasmic reticulum metallopeptidase 1	yes	no	2	0.10181	32.616	By matching	By matching	By matching	By MS/MS	By matching	By matching
AGDTVIPLYIPQCGECK	GEGVTKLKAGDTVIPL	IPQCGECKFCLNPKTN	K	A	G	C	K	F	1	0	0	1	2	1	1	2	0	2	1	1	0	0	2	0	1	0	1	1	0	17	0	1919.91	Q6P5I3;P28474	Q6P5I3	85	101	Adh5	Alcohol dehydrogenase class-3	yes	no	2	2.4198e-06	99.663	By MS/MS	By MS/MS	By MS/MS	By MS/MS	By MS/MS	By MS/MS
AGDVIFLLSK	SKLELSFKAGDVIFLL	DVIFLLSKINKDWLEG	K	A	G	S	K	I	1	0	0	1	0	0	0	1	0	1	2	1	0	1	0	1	0	0	0	1	0	10	0	1061.61	P97369;A8XU21	P97369	193	202	Ncf4	Neutrophil cytosol factor 4	yes	no	2	0.0074658	58.172	By MS/MS	By matching	By MS/MS	By matching	By MS/MS	By matching
AGDVLWLR	CLMQQGIKAGDVLWLR	AGDVLWLRFKYYSFFD	K	A	G	L	R	F	1	1	0	1	0	0	0	1	0	0	2	0	0	0	0	0	0	1	0	1	0	8	0	928.513	Q3TEE6;Q8K1B8	Q3TEE6	243	250	Fermt3	Fermitin family homolog 3	yes	no	2	0.0028811	104.44	By MS/MS	By matching	By matching	By MS/MS	By MS/MS	By MS/MS
AGDVVLVIPFQNPEEQDEGWLMGVK	DTDELQLKAGDVVLVI	EGWLMGVKESDWNQHK	K	A	G	V	K	E	1	0	1	2	0	2	3	3	0	1	2	1	1	1	2	0	0	1	0	4	0	25	0	2769.37	Q6P1B9;O08539-2;O08539	Q6P1B9	427	451	Bin1	Myc box-dependent-interacting protein 1	yes	no	2;3	6.0589e-21	150.36	By MS/MS	By MS/MS	By MS/MS	By MS/MS	By MS/MS	By MS/MS
AGDWQCPNPGCGNQNFAWR	GGGNVQHRAGDWQCPN	GNQNFAWRTECNQCKA	R	A	G	W	R	T	2	1	3	1	2	2	0	3	0	0	0	0	0	1	2	0	0	2	0	0	0	19	0	2233.92	Q5SUT0;Q5SUS9;Q61545	Q5SUT0	481	499	Ewsr1	RNA-binding protein EWS	yes	no	2	2.7894e-18	171.56	By MS/MS	By MS/MS	By MS/MS	By MS/MS	By matching	By MS/MS
AGEASAESTGAADGAAPEEGEAK	AAGGEAPKAGEASAES	APEEGEAKKTEAPAAA	K	A	G	A	K	K	8	0	0	1	0	0	5	4	0	0	0	1	0	0	1	2	1	0	0	0	0	23	0	2074.89	Q91XV3	Q91XV3	124	146	Basp1	Brain acid soluble protein 1	yes	yes	2	2.987e-59	268.25	By MS/MS	By MS/MS	By MS/MS	By MS/MS	By MS/MS	By MS/MS
AGEAVVLFQMPVSELLK	VNSSIVVKAGEAVVLF	MPVSELLKRCRGCTRE	K	A	G	L	K	R	2	0	0	0	0	1	2	1	0	0	3	1	1	1	1	1	0	0	0	3	0	17	0	1830	A0A0R4J092;Q8K2I4	A0A0R4J092	743	759	Manba	Beta-mannosidase	yes	no	2	1.5184e-11	142.62	By MS/MS	By MS/MS	By matching	By MS/MS	By matching	By MS/MS
AGEAVVLFQMPVSELLKR	VNSSIVVKAGEAVVLF	PVSELLKRCRGCTRET	K	A	G	K	R	C	2	1	0	0	0	1	2	1	0	0	3	1	1	1	1	1	0	0	0	3	0	18	1	1986.1	A0A0R4J092;Q8K2I4	A0A0R4J092	743	760	Manba	Beta-mannosidase	yes	no	3	1.6956e-05	79.837	By matching	By matching	By matching	By MS/MS	By matching	By matching
AGEDGEVSGEGVLPFDPK	RIARREKKAGEDGEVS	GVLPFDPKELRIQREH	K	A	G	P	K	E	1	0	0	2	0	0	3	4	0	0	1	1	0	1	2	1	0	0	0	2	0	18	0	1801.84	E9PZJ8	E9PZJ8	354	371	Ascc3	Activating signal cointegrator 1 complex subunit 3	yes	yes	3	0.12874	13.702	By matching	By matching	By matching	By matching	By MS/MS	By matching
AGELTEDEVER	ADIDLTKRAGELTEDE	LTEDEVERVITIMQNP	R	A	G	E	R	V	1	1	0	1	0	0	4	1	0	0	1	0	0	0	0	0	1	0	0	1	0	11	0	1246.57	Q561N5;F6YVP7;P62270;S4R1N6	Q561N5	56	66	Rps18;Gm10260	40S ribosomal protein S18	yes	no	2	1.5368e-09	157.68	By MS/MS	By MS/MS	By MS/MS	By MS/MS	By MS/MS	By MS/MS
AGELTEDEVERVITIMQNPR	ADIDLTKRAGELTEDE	ITIMQNPRQYKIPDWF	R	A	G	P	R	Q	1	2	1	1	0	1	4	1	0	2	1	0	1	0	1	0	2	0	0	2	0	20	1	2299.15	Q561N5;F6YVP7;P62270;S4R1N6	Q561N5	56	75	Rps18;Gm10260	40S ribosomal protein S18	yes	no	3	2.8308e-18	150.69	By matching	By matching	By matching	By MS/MS	By MS/MS	By matching
AGEQQETASLELLKEPPR	CLKTLVLKAGEQQETA	ELLKEPPRAANRASDQ	K	A	G	P	R	A	2	1	0	0	0	2	4	1	0	0	3	1	0	0	2	1	1	0	0	0	0	18	1	1995.03	E9Q7G0	E9Q7G0	913	930	Numa1		yes	yes	3	0.065151	34.586	By matching	By matching	By matching	By MS/MS	By matching	By matching
AGEQSWIQALPSVAKEEK	RATGPSRRAGEQSWIQ	PSVAKEEKMLGILVEN	R	A	G	E	K	M	3	0	0	0	0	2	3	1	0	1	1	2	0	0	1	2	0	1	0	1	0	18	1	1970.01	E9QMK9;Q8BH86;F7CUW7	E9QMK9	584	601	9030617O03Rik	UPF0317 protein C14orf159 homolog, mitochondrial	yes	no	3	1.6242e-05	84.249	By matching	By matching	By matching	By MS/MS	By MS/MS	By matching
AGEVERDLDKADGMIR	ASGKVAQRAGEVERDL	DKADGMIRLLFNDVQT	R	A	G	I	R	L	2	2	0	3	0	0	2	2	0	1	1	1	1	0	0	0	0	0	0	1	0	16	2	1773.87	Q9QXS1-3;Q9QXS1-10;Q9QXS1-9;Q9QXS1-12;Q9QXS1-11;Q9QXS1-13;Q9QXS1-5;Q9QXS1-16;Q9QXS1-4;Q9QXS1-14;Q9QXS1-6;Q9QXS1-7;Q9QXS1-8;Q9QXS1-2;Q9QXS1;Q9QXS1-15;E9Q3W4;A0A0R4J218;A0A0R4J223;E9Q9J6;A0A0R4J221;E9PW24	Q9QXS1-3	435	450	Plec	Plectin	yes	no	2;3	6.857e-07	108.18	By matching	By MS/MS	By matching	By MS/MS	By matching	By matching
AGEVFIHK	KLFEKYGKAGEVFIHK	AGEVFIHKDKGFGFIR	K	A	G	H	K	D	1	0	0	0	0	0	1	1	1	1	0	1	0	1	0	0	0	0	0	1	0	8	0	899.486	Q99K48;Q99K48-2	Q99K48	102	109	Nono	Non-POU domain-containing octamer-binding protein	yes	no	2	0.07815	40.067	By matching	By matching	By MS/MS	By matching	By matching	By matching
AGFAGDDAPR	DNGSGMCKAGFAGDDA	FAGDDAPRAVFPSIVG	K	A	G	P	R	A	3	1	0	2	0	0	0	2	0	0	0	0	0	1	1	0	0	0	0	0	0	10	0	975.441	Q4KL81;B2RRX1;P63260;P60710;E9Q1F2;G3UZ07;B1ATY1;G3UYG0;E9Q606;E9Q2D1;F6WX90;Q497E4;P68033;P62737;Q3UJ36;P63268;P68134;D3YZY0;D3Z2K3	Q4KL81	19	28	Actg1;Actb;Actc1;Acta2;Actg2;Acta1	Actin, cytoplasmic 2;Actin, cytoplasmic 2, N-terminally processed;Actin, cytoplasmic 1;Actin, cytoplasmic 1, N-terminally processed;Actin, alpha cardiac muscle 1;Actin, aortic smooth muscle;Actin, gamma-enteric smooth muscle;Actin, alpha skeletal muscle	no	no	2	2.7049e-06	145.46	By MS/MS	By MS/MS	By MS/MS	By MS/MS	By MS/MS	By MS/MS
AGFAGDQIPK	DNGSGVIKAGFAGDQI	FAGDQIPKYCFPNYVG	K	A	G	P	K	Y	2	0	0	1	0	1	0	2	0	1	0	1	0	1	1	0	0	0	0	0	0	10	0	1002.51	P61164;Q8R5C5	P61164	23	32	Actr1a;Actr1b	Alpha-centractin;Beta-centractin	no	no	2	0.0044653	66.603	By MS/MS	By MS/MS	By matching	By matching	By matching	By MS/MS
AGFHWVIPDGEDTTVR	KSLLLRTKAGFHWVIP	DGEDTTVRASTNCTYD	K	A	G	V	R	A	1	1	0	2	0	0	1	2	1	1	0	0	0	1	1	0	2	1	0	2	0	16	0	1798.86	Q9D7J6	Q9D7J6	220	235	Dnase1l1	Deoxyribonuclease-1-like 1	yes	yes	3	0.037106	42.191	By matching	By MS/MS	By matching	By MS/MS	By MS/MS	By MS/MS
AGFIQDTSLILYEEVKPNLTER	LLPVMCDRAGFIQDTS	VKPNLTERIQDYDVSL	R	A	G	E	R	I	1	1	1	1	0	1	3	1	0	2	3	1	0	1	1	1	2	0	1	1	0	22	0	2535.32	F8VPX1;E9PXY8;Q6A4J8-3;Q6A4J8;Q6A4J8-2	F8VPX1	725	746	Usp7	Ubiquitin carboxyl-terminal hydrolase;Ubiquitin carboxyl-terminal hydrolase 7	yes	no	3	0.00021671	66.467	By matching	By MS/MS	By matching	By matching	By MS/MS	By matching
AGFLAFTQLPK	VRRLVASKAGFLAFTQ	LAFTQLPKFRERLGMK	K	A	G	P	K	F	2	0	0	0	0	1	0	1	0	0	2	1	0	2	1	0	1	0	0	0	0	11	0	1191.67	G3X922;D4AFX7	G3X922	440	450	Dnajc13		yes	no	2	0.0039559	66.486	By MS/MS	By MS/MS	By matching	By MS/MS	By matching	By MS/MS
AGFLDLKDFLPK	PHNEQKHKAGFLDLKD	DLKDFLPKEYVKQKGE	K	A	G	P	K	E	1	0	0	2	0	0	0	1	0	0	3	2	0	2	1	0	0	0	0	0	0	12	1	1362.75	P26039	P26039	257	268	Tln1	Talin-1	yes	yes	2;3	7.2181e-05	110.38	By MS/MS	By MS/MS	By MS/MS	By MS/MS	By MS/MS	By MS/MS
AGFLINPQDPIPR	VFTNNIPKAGFLINPQ	NPQDPIPRRQHGANPL	K	A	G	P	R	R	1	1	1	1	0	1	0	1	0	2	1	0	0	1	3	0	0	0	0	0	0	13	0	1436.78	Q4FZC9-2;Q4FZC9	Q4FZC9-2	688	700	Syne3	Nesprin-3	yes	no	2	0.0067067	57.567	By matching	By matching	By matching	By matching	By MS/MS	By matching
AGFMQACESAYSSWK	EFMQSPDKAGFMQACE	ESAYSSWKFSGGFRTW	K	A	G	W	K	F	3	0	0	0	1	1	1	1	0	0	0	1	1	1	0	3	0	1	1	0	0	15	0	1721.72	Q9D771	Q9D771	217	231	Tmem206	Transmembrane protein 206	yes	yes	2	0.10841	35.771	By matching	By matching	By matching	By matching	By matching	By MS/MS
AGFSETFLNEMIAPVMK	TLRENLKKAGFSETFL	EMIAPVMKVNYGQSTD	K	A	G	M	K	V	2	0	1	0	0	0	2	1	0	1	1	1	2	2	1	1	1	0	0	1	0	17	0	1883.92	Q9CQF9;F7CIP8;D3Z275	Q9CQF9	206	222	Pcyox1	Prenylcysteine oxidase	yes	no	2	4.4406e-11	130.01	By MS/MS	By matching	By matching	By matching	By matching	By MS/MS
AGFWEEFESLQK	QESEDTAKAGFWEEFE	EEFESLQKQEVKNLHQ	K	A	G	Q	K	Q	1	0	0	0	0	1	3	1	0	0	1	1	0	2	0	1	0	1	0	0	0	12	0	1469.68	P29351;P29351-2;P29351-3	P29351	242	253	Ptpn6	Tyrosine-protein phosphatase non-receptor type 6	yes	no	2;3	1.7456e-08	148.18	By MS/MS	By MS/MS	By MS/MS	By MS/MS	By MS/MS	By MS/MS
AGFWEEFESLQKQEVK	QESEDTAKAGFWEEFE	SLQKQEVKNLHQRLEG	K	A	G	V	K	N	1	0	0	0	0	2	4	1	0	0	1	2	0	2	0	1	0	1	0	1	0	16	1	1953.95	P29351;P29351-2;P29351-3	P29351	242	257	Ptpn6	Tyrosine-protein phosphatase non-receptor type 6	yes	no	2;3	2.1038e-52	285.43	By matching	By MS/MS	By matching	By MS/MS	By MS/MS	By MS/MS
AGGAFDPYTLVR	GGAYGAGKAGGAFDPY	FDPYTLVRQPHTILRV	K	A	G	V	R	Q	2	1	0	1	0	0	0	2	0	0	1	0	0	1	1	0	1	0	1	1	0	12	0	1265.64	O55100-2;O55100	O55100-2	11	22	Syngr1	Synaptogyrin-1	yes	no	2	5.4362e-06	118.31	By MS/MS	By matching	By MS/MS	By matching	By matching	By matching
AGGAGVPAFYTSTGYGTLVQEGGSPIK	GTLAERIRAGGAGVPA	QEGGSPIKYNKDGSVA	R	A	G	I	K	Y	3	0	0	0	0	1	1	7	0	1	1	1	0	1	2	2	3	0	2	2	0	27	0	2584.28	Q9D0K2;Q3UJQ9	Q9D0K2	147	173	Oxct1	Succinyl-CoA:3-ketoacid coenzyme A transferase 1, mitochondrial;Succinyl-CoA:3-ketoacid-coenzyme A transferase	yes	no	2;3	1.0106e-18	148.53	By MS/MS	By MS/MS	By MS/MS	By MS/MS	By MS/MS	By MS/MS
AGGAVSGEEKQFLEVWEK	TMKAVLRKAGGAVSGE	QFLEVWEKNRKLKSFN	K	A	G	E	K	N	2	0	0	0	0	1	4	3	0	0	1	2	0	1	0	1	0	1	0	2	0	18	1	1962.97	A0A0R4J107;Q8R146-2;Q8R146;A0A0A6YXV0	A0A0R4J107	108	125	Apeh	Acylamino-acid-releasing enzyme	yes	no	3	0.087851	31.402	By matching	By matching	By matching	By matching	By MS/MS	By matching
AGGEFLLR	VELLDAARAGGEFLLR	AGGEFLLRYARVAPPG	R	A	G	L	R	Y	1	1	0	0	0	0	1	2	0	0	2	0	0	1	0	0	0	0	0	0	0	8	0	861.471	D6RHA2;P82343-2;P82343	D6RHA2	86	93	Renbp	N-acylglucosamine 2-epimerase	yes	no	2	0.0025871	107.29	By MS/MS	By MS/MS	By MS/MS	By MS/MS	By MS/MS	By MS/MS
AGGEGGVTLGQPHLSR	________________	LGQPHLSRQDLATLDV	M	A	G	S	R	Q	1	1	0	0	0	1	1	5	1	0	2	0	0	0	1	1	1	0	0	1	0	16	0	1534.79	Q3TML6;Q9Z0N1;A2AAW9	Q3TML6	2	17	Eif2s3x	Eukaryotic translation initiation factor 2 subunit 3, X-linked	yes	no	2	0.0014487	69.94	By matching	By matching	By MS/MS	By matching	By matching	By matching
AGGGAAEQEELHYIPIR	PSAVPGPRAGGGAAEQ	ELHYIPIRVLGRGAFG	R	A	G	I	R	V	3	1	0	0	0	1	3	3	1	2	1	0	0	0	1	0	0	0	1	0	0	17	0	1809.9	Q8K1R7	Q8K1R7	40	56	Nek9	Serine/threonine-protein kinase Nek9	yes	yes	3	7.6034e-08	106.6	By matching	By matching	By matching	By MS/MS	By MS/MS	By matching
AGGGPTLQCPPPSSPEIAASLEYDYETIR	YPVAAKARAGGGPTLQ	EYDYETIRNIDCYGTD	R	A	G	I	R	N	3	1	0	1	1	1	3	3	0	2	2	0	0	0	5	3	2	0	2	0	0	29	0	3075.45	Q8CHK3	Q8CHK3	272	300	Mboat7	Lysophospholipid acyltransferase 7	yes	yes	3	1.9004e-05	73.361	By matching	By matching	By matching	By matching	By MS/MS	By matching
AGGIETIANEFSDR	SCYIAVARAGGIETIA	IANEFSDRCTPSVISF	R	A	G	D	R	C	2	1	1	1	0	0	2	2	0	2	0	0	0	1	0	1	1	0	0	0	0	14	0	1478.7	Q61699-2;Q61699;E9Q0U7;D3Z027	Q61699-2	20	33	Hsph1	Heat shock protein 105 kDa	yes	no	2	5.5858e-09	136.33	By MS/MS	By MS/MS	By MS/MS	By MS/MS	By MS/MS	By MS/MS
AGGIETIANEYSDR	SCYVAVARAGGIETIA	IANEYSDRCTPACVSF	R	A	G	D	R	C	2	1	1	1	0	0	2	2	0	2	0	0	0	0	0	1	1	0	1	0	0	14	0	1494.7	Q3U2G2;Q61316	Q3U2G2	20	33	Hspa4	Heat shock 70 kDa protein 4	yes	no	2	6.8263e-09	133.47	By MS/MS	By MS/MS	By MS/MS	By MS/MS	By MS/MS	By MS/MS
AGGLLVYK	QELDLLLRAGGLLVYK	AGGLLVYKLLPTLDEL	R	A	G	Y	K	L	1	0	0	0	0	0	0	2	0	0	2	1	0	0	0	0	0	0	1	1	0	8	0	819.485	O88325	O88325	592	599	Naglu		yes	yes	2	0.0057368	79.469	By MS/MS	By MS/MS	By MS/MS	By MS/MS	By matching	By MS/MS
AGGMLSPETLTGIHK	QYSALISKAGGMLSPE	ETLTGIHKALQEGNLS	K	A	G	H	K	A	1	0	0	0	0	0	1	3	1	1	2	1	1	0	1	1	2	0	0	0	0	15	0	1510.78	Q61635	Q61635	35	49	Ifi47		yes	yes	2;3	0.0056388	54.812	By matching	By matching	By matching	By MS/MS	By matching	By MS/MS
AGGSASAMLQPLLDNQVGFK	SYQRDSFKAGGSASAM	LDNQVGFKNMQNVEHV	K	A	G	F	K	N	3	0	1	1	0	2	0	3	0	0	3	1	1	1	1	2	0	0	0	1	0	20	0	2003.01	Q6RI64;O09061	Q6RI64	164	183	Psmb1	Proteasome subunit beta type;Proteasome subunit beta type-1	yes	no	2;3	2.534e-21	163.79	By MS/MS	By MS/MS	By MS/MS	By MS/MS	By MS/MS	By MS/MS
AGGSLCHILAAAYK	IKCFLDFKAGGSLCHI	HILAAAYKFKSDQGWR	K	A	G	Y	K	F	4	0	0	0	1	0	0	2	1	1	2	1	0	0	0	1	0	0	1	0	0	14	0	1430.73	Q3UID0;Q6PDG5-2;Q6PDG5	Q3UID0	86	99	Smarcc2	SWI/SNF complex subunit SMARCC2	yes	no	2	0.000319	84.753	By matching	By matching	By matching	By matching	By matching	By MS/MS
AGHFDKEIVPVLVSSR	NRAEHAQKAGHFDKEI	VPVLVSSRKGLTEVKI	K	A	G	S	R	K	1	1	0	1	0	0	1	1	1	1	1	1	0	1	1	2	0	0	0	3	0	16	1	1752.95	Q8CAY6;G3XA25;F2Z459;Q80X81	Q8CAY6	195	210	Acat2;Acat3	Acetyl-CoA acetyltransferase, cytosolic	yes	no	3	0.0049994	51.76	By matching	By MS/MS	By matching	By MS/MS	By MS/MS	By MS/MS
AGHMVPSDQGEMALK	LAFYWILKAGHMVPSD	DQGEMALKMMKLVTKQ	K	A	G	L	K	M	2	0	0	1	0	1	1	2	1	0	1	1	2	0	1	1	0	0	0	1	0	15	0	1569.73	Q920A5	Q920A5	429	443	Scpep1	Retinoid-inducible serine carboxypeptidase	yes	yes	2;3	1.0708e-13	149.59	By MS/MS	By MS/MS	By MS/MS	By MS/MS	By MS/MS	By MS/MS
AGHQSAAASNLSGLSLQEAQQILNVSK	AAADARGRAGHQSAAA	QQILNVSKLSPEEVQK	R	A	G	S	K	L	5	0	2	0	0	4	1	2	1	1	4	1	0	0	0	5	0	0	0	1	0	27	0	2721.4	Q9CQV1	Q9CQV1	41	67	Pam16	Mitochondrial import inner membrane translocase subunit TIM16	yes	yes	3	3.3483e-23	150.11	By matching	By matching	By matching	By MS/MS	By MS/MS	By matching
AGIFQSAK	KDFEEMRKAGIFQSAK	AGIFQSAK________	K	A	G	A	K	-	2	0	0	0	0	1	0	1	0	1	0	1	0	1	0	1	0	0	0	0	0	8	0	820.444	Q9CPQ1;A0A0G2JDA6	Q9CPQ1	69	76	Cox6c	Cytochrome c oxidase subunit 6C	yes	no	1;2	0.0019481	113.5	By MS/MS	By MS/MS	By MS/MS	By MS/MS	By MS/MS	By MS/MS
AGIIASAR	LTDSLVCKAGIIASAR	AGIIASARAGETRFTD	K	A	G	A	R	A	3	1	0	0	0	0	0	1	0	2	0	0	0	0	0	1	0	0	0	0	0	8	0	757.445	P58252	P58252	43	50	Eef2	Elongation factor 2	yes	yes	2	0.0041115	93.429	By matching	By MS/MS	By MS/MS	By MS/MS	By matching	By matching
AGIISTVEVLK	NDLFSLARAGIISTVE	ISTVEVLKVMEAFVNE	R	A	G	L	K	V	1	0	0	0	0	0	1	1	0	2	1	1	0	0	0	1	1	0	0	2	0	11	0	1128.68	Q11011;E9Q039;F6QYF8	Q11011	629	639	Npepps	Puromycin-sensitive aminopeptidase	yes	no	2	0.0075611	56.087	By MS/MS	By MS/MS	By MS/MS	By MS/MS	By MS/MS	By MS/MS
AGILAIQLK	LSDPEKEKAGILAIQL	GILAIQLKERSVVHSE	K	A	G	L	K	E	2	0	0	0	0	1	0	1	0	2	2	1	0	0	0	0	0	0	0	0	0	9	0	925.596	B2RXC1	B2RXC1	414	422	Trappc11	Trafficking protein particle complex subunit 11	yes	yes	2	0.075214	47.599	By matching	By MS/MS	By matching	By matching	By MS/MS	By matching
AGILDLGHPIYQGPNQALEDNKGHLAVQSK	WEGPGLPRAGILDLGH	GHLAVQSKERSQKPSN	R	A	G	S	K	E	3	0	2	2	0	3	1	4	2	2	4	2	0	0	2	1	0	0	1	1	0	30	1	3182.65	Q8VI93	Q8VI93	346	375	Oas3	2-5-oligoadenylate synthase 3	yes	yes	5	0.030526	35.596	By matching	By matching	By matching	By MS/MS	By matching	By matching
AGIPVFAWK	HAAAAIAKAGIPVFAW	GIPVFAWKGETDEEYL	K	A	G	W	K	G	2	0	0	0	0	0	0	1	0	1	0	1	0	1	1	0	0	1	0	1	0	9	0	987.554	Q3TF14;P50247;A2ALT5	Q3TF14	95	103	Ahcy	Adenosylhomocysteinase	yes	no	2	0.072902	39.305	By MS/MS	By MS/MS	By matching	By matching	By MS/MS	By matching
AGISEAQLTDAETSK	DLRSLFSRAGISEAQL	LTDAETSKLIYDFIED	R	A	G	S	K	L	3	0	0	1	0	1	2	1	0	1	1	1	0	0	0	2	2	0	0	0	0	15	0	1519.74	Q53WY0;P70315	Q53WY0	276	290	Was	Wiskott-Aldrich syndrome protein homolog	yes	no	2	9.5767e-14	152.11	By MS/MS	By MS/MS	By MS/MS	By MS/MS	By MS/MS	By matching
AGISEAQLTDAETSKLIYDFIEDQGGLEAVR	DLRSLFSRAGISEAQL	QGGLEAVRQEMRRQEP	R	A	G	V	R	Q	4	1	0	3	0	2	4	3	0	3	3	1	0	1	0	2	2	0	1	1	0	31	1	3338.65	Q53WY0;P70315	Q53WY0	276	306	Was	Wiskott-Aldrich syndrome protein homolog	yes	no	3	6.6429e-19	135.49	By matching	By MS/MS	By matching	By matching	By matching	By matching
AGITPSYPQGSSWEHVSNNVR	ENGNLWYRAGITPSYP	EHVSNNVRKVSVGPLD	R	A	G	V	R	K	1	1	2	0	0	1	1	2	1	1	0	0	0	0	2	4	1	1	1	2	0	21	0	2285.08	Q80VP0-2;Q80VP0	Q80VP0-2	923	943	Tecpr1	Tectonin beta-propeller repeat-containing protein 1	yes	no	3	0.024614	44.054	By matching	By MS/MS	By matching	By MS/MS	By matching	By MS/MS
AGKEPGLQIWR	VEHPEFLKAGKEPGLQ	EPGLQIWRVEKFDLVP	K	A	G	W	R	V	1	1	0	0	0	1	1	2	0	1	1	1	0	0	1	0	0	1	0	0	0	11	1	1253.69	P13020-2;P13020;A0A0J9YUQ8;CON__Q3SX14;A6PWS5;A0A0J9YV37;A0A0J9YUJ8	P13020-2	11	21	Gsn	Gelsolin	yes	no	2;3	9.5919e-07	133.89	By MS/MS	By MS/MS	By MS/MS	By MS/MS	By MS/MS	By MS/MS
AGKFPSLLTHNENMVAK	ILGPGLNKAGKFPSLL	HNENMVAKVDEVKSTI	K	A	G	A	K	V	2	0	2	0	0	0	1	1	1	0	2	2	1	1	1	1	1	0	0	1	0	17	1	1855.96	Q5XJF6;P53026	Q5XJF6	131	147	Rpl10a	Ribosomal protein;60S ribosomal protein L10a	yes	no	2;3;4	4.4485e-10	132.62	By MS/MS	By MS/MS	By MS/MS	By MS/MS	By MS/MS	By MS/MS
AGKLDPHLVLDQLR	IIPNHEKKAGKLDPHL	HLVLDQLRCNGVLEGI	K	A	G	L	R	C	1	1	0	2	0	1	0	1	1	0	4	1	0	0	1	0	0	0	0	1	0	14	1	1573.89	Q8VDD5	Q8VDD5	680	693	Myh9	Myosin-9	no	no	2;3;4	2.5023e-05	111.78	By MS/MS	By MS/MS	By MS/MS	By MS/MS	By MS/MS	By MS/MS
AGKPVICATQMLESMIK	MMIGRCNRAGKPVICA	QMLESMIKKPRPTRAE	R	A	G	I	K	K	2	0	0	0	1	1	1	1	0	2	1	2	2	0	1	1	1	0	0	1	0	17	0	1875.96	P52480-2;P52480	P52480	320	336	Pkm	Pyruvate kinase PKM	no	no	2;3	2.1589e-37	228.51	By MS/MS	By MS/MS	By MS/MS	By MS/MS	By MS/MS	By MS/MS
AGLAPVPMIIFAK	RVKAGLQKAGLAPVPM	VPMIIFAKDGHFALEE	K	A	G	A	K	D	3	0	0	0	0	0	0	1	0	2	1	1	1	1	2	0	0	0	0	1	0	13	0	1326.77	P70697;A0A0A0MQG7	P70697	251	263	Urod	Uroporphyrinogen decarboxylase	yes	no	2	0.077151	40.475	By matching	By MS/MS	By matching	By MS/MS	By matching	By matching
AGLEDECKTLR	RSSLQTAKAGLEDECK	EDECKTLRQKVEILNE	K	A	G	L	R	Q	1	1	0	1	1	0	2	1	0	0	2	1	0	0	0	0	1	0	0	0	0	11	1	1290.62	Q8BI84;J3KMH5;Q8BI84-3;J3KMG3	Q8BI84	1534	1544	Mia3	Melanoma inhibitory activity protein 3	yes	no	3	0.1295	26.786	By matching	By matching	By matching	By matching	By matching	By MS/MS
AGLEQGSDAGYLAESQK	LKIIDAVKAGLEQGSD	GYLAESQKFGELALTK	K	A	G	Q	K	F	3	0	0	1	0	2	2	3	0	0	2	1	0	0	0	2	0	0	1	0	0	17	0	1722.81	Q8BMS1	Q8BMS1	310	326	Hadha	Trifunctional enzyme subunit alpha, mitochondrial;Long-chain enoyl-CoA hydratase;Long chain 3-hydroxyacyl-CoA dehydrogenase	yes	yes	2;3	4.9013e-29	198.3	By MS/MS	By MS/MS	By MS/MS	By MS/MS	By MS/MS	By MS/MS
AGLEQGSDAGYLAESQKFGELALTK	LKIIDAVKAGLEQGSD	FGELALTKESKALMGL	K	A	G	T	K	E	4	0	0	1	0	2	3	4	0	0	4	2	0	1	0	2	1	0	1	0	0	25	1	2582.29	Q8BMS1	Q8BMS1	310	334	Hadha	Trifunctional enzyme subunit alpha, mitochondrial;Long-chain enoyl-CoA hydratase;Long chain 3-hydroxyacyl-CoA dehydrogenase	yes	yes	3	1.085e-07	89.979	By matching	By matching	By matching	By MS/MS	By MS/MS	By matching
AGLILFGNDDR	HRPGLVTKAGLILFGN	ILFGNDDRMLLVKNIQ	K	A	G	D	R	M	1	1	1	2	0	0	0	2	0	1	2	0	0	1	0	0	0	0	0	0	0	11	0	1189.61	Q8R0Y6;A0A0N4SW56	Q8R0Y6	275	285	Aldh1l1	Cytosolic 10-formyltetrahydrofolate dehydrogenase	yes	no	2	0.056018	43.68	By matching	By matching	By matching	By matching	By matching	By MS/MS
AGLLEPEVFHLNPAR	VRFLKTLRAGLLEPEV	VFHLNPARSDTDAFKR	R	A	G	A	R	S	2	1	1	0	0	0	2	1	1	0	3	0	0	1	2	0	0	0	0	1	0	15	0	1661.89	P52825;A2A8E8	P52825	168	182	Cpt2	Carnitine O-palmitoyltransferase 2, mitochondrial	yes	no	2;3	7.2226e-05	85.837	By MS/MS	By MS/MS	By matching	By MS/MS	By matching	By MS/MS
AGLNCSTETMPIK	DAVKEALRAGLNCSTE	STETMPIKINLIAPPR	R	A	G	I	K	I	1	0	1	0	1	0	1	1	0	1	1	1	1	0	1	1	2	0	0	0	0	13	0	1420.67	Q6ZWX6	Q6ZWX6	214	226	Eif2s1	Eukaryotic translation initiation factor 2 subunit 1	yes	yes	2	5.5871e-10	149.02	By MS/MS	By MS/MS	By MS/MS	By MS/MS	By MS/MS	By MS/MS
AGLNEMVEYITHSR	LKCKEVKRAGLNEMVE	VEYITHSRDVVTEAIY	R	A	G	S	R	D	1	1	1	0	0	0	2	1	1	1	1	0	1	0	0	1	1	0	1	1	0	14	0	1618.78	Q91V89	Q91V89	139	152	Ppp2r5d		yes	yes	3	6.6563e-05	91.712	By matching	By MS/MS	By matching	By matching	By MS/MS	By MS/MS
AGLNQNMDAITEELQAK	EDEIRDEKAGLNQNMD	ITEELQAKTSSLEEMT	K	A	G	A	K	T	3	0	2	1	0	2	2	1	0	1	2	1	1	0	0	0	1	0	0	0	0	17	0	1844.89	E9QA63;B1ARU4;E9PVY8;Q9QXZ0;A0A0A0MQA6;F7ACR9;E9QNP1;Q9QXZ0-3;Q9QXZ0-2;Q9QXZ0-4;B1ARU1;F6Q750	E9QA63	4946	4962	Macf1	Microtubule-actin cross-linking factor 1	yes	no	2	9.0524e-16	150.39	By MS/MS	By matching	By matching	By matching	By matching	By MS/MS
AGLPCQDLEFVQFHPTGIYGAGCLITEGCR	DGTAMVTRAGLPCQDL	CLITEGCRGEGGILIN	R	A	G	C	R	G	2	1	0	1	3	2	2	5	1	2	3	0	0	2	2	0	2	0	1	1	0	30	0	3365.56	Q8K2B3	Q8K2B3	283	312	Sdha	Succinate dehydrogenase [ubiquinone] flavoprotein subunit, mitochondrial	yes	yes	3	2.6102e-13	120.37	By matching	By matching	By MS/MS	By matching	By matching	By MS/MS
AGLPGFYDPCVGEEK	LILTEASKAGLPGFYD	DPCVGEEKSLRVLYQF	K	A	G	E	K	S	1	0	0	1	1	0	2	3	0	0	1	1	0	1	2	0	0	0	1	1	0	15	0	1637.74	Q5U458	Q5U458	509	523	Dnajc11	DnaJ homolog subfamily C member 11	yes	yes	2	0.0046302	58.814	By MS/MS	By MS/MS	By MS/MS	By MS/MS	By matching	By matching
AGLQFPVGR	KAKSRSSRAGLQFPVG	GLQFPVGRVHRLLRKG	R	A	G	G	R	V	1	1	0	0	0	1	0	2	0	0	1	0	0	1	1	0	0	0	0	1	0	9	0	943.524	F8WIX8;Q149V4;B2RWH3;Q64523;Q6GSS7;P27661;G3UWL7;B2RVP5;Q3THW5;P0C0S6;Q3UA95;A0A0N4SV66;A3KPD0;Q8CGP4;B2RVF0;A2AB79;Q8CGP6;Q8R1M2;Q8CGP7;Q8CGP5;Q8BFU2;P22752	A0A0N4SV66	17	25	Hist1h2al;Hist2h2ac;Hist2h2aa1;H2afx;H2afz;H2afv;Hist1h2ah;Hist1h2aa;Hist1h2ad;Hist3h2a;H2afj;Hist1h2ak;Hist1h2af;Hist1h2ab	Histone H2A;Histone H2A type 2-C;Histone H2A type 2-A;Histone H2AX;Histone H2A.V;Histone H2A.Z;Histone H2A type 1-H;Histone H2A.J;Histone H2A type 1-K;Histone H2A type 1-F;Histone H2A type 3;Histone H2A type 1	no	no	2	2.7061e-05	137.9	By MS/MS	By MS/MS	By MS/MS	By MS/MS	By MS/MS	By MS/MS
AGLRPGDVILAIGEK	MMLTLTPRAGLRPGDV	VILAIGEKLAQNAEDV	R	A	G	E	K	L	2	1	0	1	0	0	1	3	0	2	2	1	0	0	1	0	0	0	0	1	0	15	0	1507.87	D3YX27;Q9JIY5;F6TCV0;D3YX28	D3YX27	373	387	Htra2	Serine protease HTRA2, mitochondrial	yes	no	2;3	0.0028777	57.525	By matching	By MS/MS	By MS/MS	By MS/MS	By MS/MS	By matching
AGLTLAPPEGTLPAPPPR	FLREEVQRAGLTLAPP	TLPAPPPRDLLRIQEE	R	A	G	P	R	D	3	1	0	0	0	0	1	2	0	0	3	0	0	0	6	0	2	0	0	0	0	18	0	1753.97	Q9JHF5	Q9JHF5	75	92	Tcirg1		yes	yes	2;3	8.1794e-08	105.28	By matching	By MS/MS	By matching	By matching	By MS/MS	By matching
AGLTLAPPEGTLPAPPPRDLLR	FLREEVQRAGLTLAPP	PPPRDLLRIQEETDRL	R	A	G	L	R	I	3	2	0	1	0	0	1	2	0	0	5	0	0	0	6	0	2	0	0	0	0	22	1	2251.27	Q9JHF5	Q9JHF5	75	96	Tcirg1		yes	yes	3	0.00028832	65.184	By matching	By matching	By matching	By MS/MS	By MS/MS	By matching
AGLVGPELHEK	LTVDEAVRAGLVGPEL	VGPELHEKLLSAEKAV	R	A	G	E	K	L	1	0	0	0	0	0	2	2	1	0	2	1	0	0	1	0	0	0	0	1	0	11	0	1148.62	Q9QXS1-3;Q9QXS1-10;Q9QXS1-9;Q9QXS1-12;Q9QXS1-11;Q9QXS1-13;Q9QXS1-5;Q9QXS1-16;Q9QXS1-4;Q9QXS1-14;Q9QXS1-6;Q9QXS1-7;Q9QXS1-8;Q9QXS1-2;Q9QXS1;Q9QXS1-15;E9Q3W4;F6R059	Q9QXS1-3	3080	3090	Plec	Plectin	yes	no	3	0.032534	43.68	By MS/MS	By matching	By matching	By MS/MS	By MS/MS	By matching
AGLYGLPK	TDDDRRWKAGLYGLPK	AGLYGLPKRSGKLKDL	K	A	G	P	K	R	1	0	0	0	0	0	0	2	0	0	2	1	0	0	1	0	0	0	1	0	0	8	0	817.47	P19096;A0A0U1RNJ1	P19096	42	49	Fasn	Fatty acid synthase;[Acyl-carrier-protein] S-acetyltransferase;[Acyl-carrier-protein] S-malonyltransferase;3-oxoacyl-[acyl-carrier-protein] synthase;3-oxoacyl-[acyl-carrier-protein] reductase;3-hydroxyacyl-[acyl-carrier-protein] dehydratase;Enoyl-[acyl-carrier-protein] reductase;Oleoyl-[acyl-carrier-protein] hydrolase	yes	no	2	0.015842	57.177	By matching	By MS/MS	By matching	By MS/MS	By MS/MS	By matching
AGMTHIVR	LTAFLGYKAGMTHIVR	AGMTHIVREVDRPGSK	K	A	G	V	R	E	1	1	0	0	0	0	0	1	1	1	0	0	1	0	0	0	1	0	0	1	0	8	0	883.47	P27659;A0A087WQK0;A0A087WNS0	P27659	51	58	Rpl3	60S ribosomal protein L3	yes	no	2	0.013957	60.892	By matching	By matching	By matching	By MS/MS	By matching	By matching
AGNALGGVDNEEEEELGDEAMMALDQNLASLFK	QQLMEVLKAGNALGGV	QNLASLFKEQKMRIQA	K	A	G	F	K	E	5	0	3	3	0	1	6	4	0	0	5	1	2	1	0	1	0	0	0	1	0	33	0	3479.57	Q3U2W2;Q7TPV4	Q3U2W2	765	797	Mybbp1a	Myb-binding protein 1A	yes	no	3	3.7195e-19	140.66	By matching	By matching	By matching	By matching	By matching	By MS/MS
AGNAPKDEIDSAVK	GELVRSLKAGNAPKDE	DEIDSAVKMLLSLKMS	K	A	G	V	K	M	3	0	1	2	0	0	1	1	0	1	0	2	0	0	1	1	0	0	0	1	0	14	1	1413.71	P32921-2;P32921	P32921-2	32	45	Wars	Tryptophan--tRNA ligase, cytoplasmic;T1-TrpRS;T2-TrpRS	yes	no	2	0.0019125	87.647	By matching	By matching	By matching	By matching	By matching	By MS/MS
AGNFYVPAEPK	RMARMARKAGNFYVPA	FYVPAEPKLAFVIRIR	K	A	G	P	K	L	2	0	1	0	0	0	1	1	0	0	0	1	0	1	2	0	0	0	1	1	0	11	0	1191.59	Q5M9N8;P14148;F6XI62	Q5M9N8	100	110	Rpl7	60S ribosomal protein L7	yes	no	2	0.0023359	71.159	By matching	By matching	By MS/MS	By MS/MS	By matching	By MS/MS
AGNLGGGVVTIER	ERIKVNGKAGNLGGGV	GGVVTIERSKSKITVT	K	A	G	E	R	S	1	1	1	0	0	0	1	4	0	1	1	0	0	0	0	0	1	0	0	2	0	13	0	1241.67	Q4VAG4;P67984	Q4VAG4	53	65	Rpl22	60S ribosomal protein L22	yes	no	2	5.0865e-06	107.46	By MS/MS	By MS/MS	By MS/MS	By MS/MS	By MS/MS	By MS/MS
AGNNMLLVGVHGPR	NFTVDCSKAGNNMLLV	LVGVHGPRTPCEEILV	K	A	G	P	R	T	1	1	2	0	0	0	0	3	1	0	2	0	1	0	1	0	0	0	0	2	0	14	0	1433.76	B7FAU9;Q8BTM8;B7FAV1	B7FAU9	2577	2590	Flna	Filamin-A	yes	no	2;3	5.4279e-07	121.66	By MS/MS	By MS/MS	By MS/MS	By MS/MS	By MS/MS	By MS/MS
AGNVIFR	VKAWKADRAGNVIFRK	RAGNVIFRKSARNFNL	R	A	G	F	R	K	1	1	1	0	0	0	0	1	0	1	0	0	0	1	0	0	0	0	0	1	0	7	0	775.434	Q9D0K2;Q3UJQ9	Q9D0K2	218	224	Oxct1	Succinyl-CoA:3-ketoacid coenzyme A transferase 1, mitochondrial;Succinyl-CoA:3-ketoacid-coenzyme A transferase	yes	no	2	0.005322	108.98	By MS/MS	By MS/MS	By MS/MS	By MS/MS	By MS/MS	By MS/MS
AGNVLMTLEGDIR	RIIHRDLKAGNVLMTL	MTLEGDIRLADFGVSA	K	A	G	I	R	L	1	1	1	1	0	0	1	2	0	1	2	0	1	0	0	0	1	0	0	1	0	13	0	1387.71	O55098	O55098	160	172	Stk10	Serine/threonine-protein kinase 10	yes	yes	2	0.0015783	72.891	By matching	By matching	By MS/MS	By MS/MS	By matching	By matching
AGPAGTTPELVGVNPETFLPVLQK	AYEVLASRAGPAGTTP	TFLPVLQKTQLNKTHK	R	A	G	Q	K	T	2	0	1	0	0	1	2	3	0	0	3	1	0	1	4	0	3	0	0	3	0	24	0	2434.31	Q8BWC0;A0A140LJI3;A0A140LJE2;A0A140LIA1;A0A140LHT5	Q8BWC0	329	352	Tpcn2	Two pore calcium channel protein 2	yes	no	3	0.038758	36.723	By MS/MS	By MS/MS	By matching	By matching	By matching	By matching
AGPIWDLR	ELVPLFEKAGPIWDLR	AGPIWDLRLMMDPLTG	K	A	G	L	R	L	1	1	0	1	0	0	0	1	0	1	1	0	0	0	1	0	0	1	0	0	0	8	0	926.497	Q8VHM5;F7B5B5;A2AW41;A0A0R4J259;Q7TMK9-2;G3UZI2;Q7TMK9;G3V018;G3UXJ6;G3UZ48;G3UWM1	A0A0R4J259	185	192	Hnrnpr;Syncrip	Heterogeneous nuclear ribonucleoprotein Q	no	no	2	0.0043868	91.064	By MS/MS	By MS/MS	By MS/MS	By MS/MS	By MS/MS	By MS/MS
AGPVPCMDNTVDLQR	ITVNGSGRAGPVPCMD	DNTVDLQRAEVLAPPT	R	A	G	Q	R	A	1	1	1	2	1	1	0	1	0	0	1	0	1	0	2	0	1	0	0	2	0	15	0	1671.77	P26952-2;P26952;P26952-3	P26952-2	218	232	Il3ra	Interleukin-3 receptor subunit alpha	yes	no	2	0.00015904	81.632	By MS/MS	By MS/MS	By MS/MS	By MS/MS	By matching	By MS/MS
AGQAVDDFIEK	RRVILLVKAGQAVDDF	AVDDFIEKLVPLLDTG	K	A	G	E	K	L	2	0	0	2	0	1	1	1	0	1	0	1	0	1	0	0	0	0	0	1	0	11	0	1191.58	Q9DCD0	Q9DCD0	77	87	Pgd	6-phosphogluconate dehydrogenase, decarboxylating	yes	yes	2	1.1943e-09	161.19	By MS/MS	By MS/MS	By MS/MS	By MS/MS	By MS/MS	By MS/MS
AGQCVIGLQMGTNK	NFDDATMKAGQCVIGL	GLQMGTNKCASQSGMT	K	A	G	N	K	C	1	0	1	0	1	2	0	3	0	1	1	1	1	0	0	0	1	0	0	1	0	14	0	1475.72	Q543F3;Q08093	Q543F3	161	174	Cnn2	Calponin-2	yes	no	2	0.0012195	73.305	By matching	By matching	By matching	By matching	By MS/MS	By matching
AGQQGLSVAFDLATHR	KFYKDNIKAGQQGLSV	AFDLATHRGYDSDNPR	K	A	G	H	R	G	3	1	0	1	0	2	0	2	1	0	2	0	0	1	0	1	1	0	0	1	0	16	0	1669.85	P16332	P16332	127	142	Mut	Methylmalonyl-CoA mutase, mitochondrial	yes	yes	3	0.076174	32.858	By matching	By MS/MS	By matching	By matching	By MS/MS	By matching
AGQTQPNPGILPIQPALTPR	IAPRQRPKAGQTQPNP	IQPALTPRKRATVQPL	K	A	G	P	R	K	2	1	1	0	0	3	0	2	0	2	2	0	0	0	5	0	2	0	0	0	0	20	0	2068.14	Q3UHJ0-2;Q3UHJ0	Q3UHJ0-2	372	391	Aak1	AP2-associated protein kinase 1	yes	no	2;3	1.6591e-08	104.18	By matching	By MS/MS	By matching	By MS/MS	By MS/MS	By matching
AGQTTYSGVVDCFR	TRLQVAARAGQTTYSG	SGVVDCFRKILREEGP	R	A	G	F	R	K	1	1	0	1	1	1	0	2	0	0	0	0	0	1	0	1	2	0	1	2	0	14	0	1559.7	Q8BH59	Q8BH59	552	565	Slc25a12	Calcium-binding mitochondrial carrier protein Aralar1	yes	yes	2	0.0059785	57.288	By MS/MS	By matching	By matching	By matching	By matching	By matching
AGQVVTIWASGAGATHSPPTDLVWK	FPPKFTLKAGQVVTIW	PPTDLVWKAQNTWGCG	K	A	G	W	K	A	4	0	0	1	0	1	0	3	1	1	1	1	0	0	2	2	3	2	0	3	0	25	0	2548.31	P48678;P48678-2;P48678-3	P48678	491	515	Lmna	Prelamin-A/C;Lamin-A/C	yes	no	3	9.3945e-11	102.97	By matching	By MS/MS	By matching	By matching	By matching	By MS/MS
AGSPTLLNCLMYK	QGEFRVDKAGSPTLLN	LLNCLMYKMSYYRFGE	K	A	G	Y	K	M	1	0	1	0	1	0	0	1	0	0	3	1	1	0	1	1	1	0	1	0	0	13	0	1466.73	A0A0R4J0D3;Q3TDQ1	A0A0R4J0D3	704	716	Stt3b	Dolichyl-diphosphooligosaccharide--protein glycosyltransferase subunit STT3B	yes	no	2	0.00037063	78.705	By matching	By matching	By MS/MS	By MS/MS	By matching	By matching
AGSSESIAAFIQR	LLGSLGARAGSSESIA	SIAAFIQRLSGSSNIF	R	A	G	Q	R	L	3	1	0	0	0	1	1	1	0	2	0	0	0	1	0	3	0	0	0	0	0	13	0	1335.68	Q3UF95;Q9Z1R2;G3UYQ2;Q3TDL4;G3UZT6	Q3UF95	724	736	Bag6	Large proline-rich protein BAG6	yes	no	2	0.001247	73.881	By MS/MS	By MS/MS	By matching	By matching	By MS/MS	By MS/MS
AGSVSLDSVLGDVR	SDLHFLDKAGSVSLDS	DSVLGDVRSLQRGLEL	K	A	G	V	R	S	1	1	0	2	0	0	0	2	0	0	2	0	0	0	0	3	0	0	0	3	0	14	0	1373.72	Q9JL26;A2AB60;Q9JL26-2	Q9JL26	902	915	Fmnl1	Formin-like protein 1	yes	no	2	2.917e-10	148.52	By MS/MS	By MS/MS	By MS/MS	By MS/MS	By MS/MS	By MS/MS
AGTDLLNFLSSFIDPK	ELTPFFKKAGTDLLNF	LSSFIDPKKQPATR__	K	A	G	P	K	K	1	0	1	2	0	0	0	1	0	1	3	1	0	2	1	2	1	0	0	0	0	16	0	1736.9	CON__P81644	CON__P81644	79	94			yes	yes	2	8.4914e-15	166.96	By matching	By MS/MS	By MS/MS	By matching	By matching	By MS/MS
AGTGENAPWVVEDELVKK	FIRHNALRAGTGENAP	VEDELVKKYSLPSKFS	R	A	G	K	K	Y	2	0	1	1	0	0	3	2	0	0	1	2	0	0	1	0	1	1	0	3	0	18	1	1940.98	Q9Z277	Q9Z277	264	281	Baz1b	Tyrosine-protein kinase BAZ1B	yes	yes	3	0.071726	29.172	By matching	By matching	By matching	By matching	By matching	By MS/MS
AGTLIMALHDASDYLLESAK	SWFANYVRAGTLIMAL	DYLLESAKMFNYAGWK	R	A	G	A	K	M	4	0	0	2	0	0	1	1	1	1	4	1	1	0	0	2	1	0	1	0	0	20	0	2118.07	Q924Z4	Q924Z4	231	250	Cers2	Ceramide synthase 2	yes	yes	3	3.6616e-06	85.737	By matching	By MS/MS	By matching	By matching	By matching	By matching
AGTLSITEFADMLSGNAGGFR	RSALDQYRAGTLSITE	SGNAGGFRSRSSSVGS	R	A	G	F	R	S	3	1	1	1	0	0	1	4	0	1	2	0	1	2	0	2	2	0	0	0	0	21	0	2114.01	Q9QXS1-3;Q9QXS1-10;Q9QXS1-9;Q9QXS1-12;Q9QXS1-11;Q9QXS1-13;Q9QXS1-5;Q9QXS1-16;Q9QXS1-4;Q9QXS1-14;Q9QXS1-6;Q9QXS1-7;Q9QXS1-8;Q9QXS1-2;Q9QXS1;Q9QXS1-15;E9Q3W4	Q9QXS1-3	4220	4240	Plec	Plectin	yes	no	2;3	1.5912e-33	206.63	By matching	By MS/MS	By MS/MS	By MS/MS	By MS/MS	By MS/MS
AGTQELDDQIQANLPDEK	LRFFSEKKAGTQELDD	QANLPDEKVLSEEEID	K	A	G	E	K	V	2	0	1	3	0	3	2	1	0	1	2	1	0	0	1	0	1	0	0	0	0	18	0	1983.94	Q3TI07;O35350	Q3TI07	518	535	Capn1	Calpain-1 catalytic subunit	yes	no	2	2.1189e-16	162.77	By matching	By matching	By matching	By matching	By MS/MS	By matching
AGTQIENIDEDFRDGLK	WCNSHLRKAGTQIENI	EDFRDGLKLMLLLEVI	K	A	G	L	K	L	1	1	1	3	0	1	2	2	0	2	1	1	0	1	0	0	1	0	0	0	0	17	1	1919.92	Q3ULT2;P57780;E9Q2W9	Q3ULT2	68	84	Actn4	Alpha-actinin-4	yes	no	2;3	3.5711e-57	273.33	By MS/MS	By MS/MS	By MS/MS	By MS/MS	By MS/MS	By MS/MS
AGTQIENIEEDFRDGLK	WCNSHLRKAGTQIENI	EDFRDGLKLMLLLEVI	K	A	G	L	K	L	1	1	1	2	0	1	3	2	0	2	1	1	0	1	0	0	1	0	0	0	0	17	1	1933.94	A1BN54;Q7TPR4	A1BN54	48	64	Actn1	Alpha-actinin-1	no	no	2;3	2.5496e-36	235.75	By MS/MS	By MS/MS	By MS/MS	By MS/MS	By MS/MS	By MS/MS
AGTSLWGGLR	CDLGNPMKAGTSLWGG	TSLWGGLRFTVPHLQD	K	A	G	L	R	F	1	1	0	0	0	0	0	3	0	0	2	0	0	0	0	1	1	1	0	0	0	10	0	1016.54	P11688	P11688	742	751	Itga5	Integrin alpha-5;Integrin alpha-5 heavy chain;Integrin alpha-5 light chain	yes	yes	2	0.0007631	83.883	By MS/MS	By MS/MS	By MS/MS	By matching	By matching	By MS/MS
AGVAPLQVK	SFQVDTSKAGVAPLQV	GVAPLQVKVQGPKGLV	K	A	G	V	K	V	2	0	0	0	0	1	0	1	0	0	1	1	0	0	1	0	0	0	0	2	0	9	0	881.533	B7FAU9;Q8BTM8;B7FAV1	B7FAU9	1478	1486	Flna	Filamin-A	yes	no	1;2	0.0018192	84.699	By MS/MS	By MS/MS	By MS/MS	By MS/MS	By MS/MS	By MS/MS
AGVATPGLTEDQLWR	RNIVQNYRAGVATPGL	LTEDQLWRAKYVYDSA	R	A	G	W	R	A	2	1	0	1	0	1	1	2	0	0	2	0	0	0	1	0	2	1	0	1	0	15	0	1612.82	Q91V61-2;Q91V61;Q3U4F0	Q91V61-2	55	69	Sfxn3	Sideroflexin-3	yes	no	2	6.6691e-06	100.11	By MS/MS	By MS/MS	By MS/MS	By MS/MS	By MS/MS	By MS/MS
AGVDPLVPLR	MVDRAKQKAGVDPLVP	VDPLVPLRSLGLSLSG	K	A	G	L	R	S	1	1	0	1	0	0	0	1	0	0	2	0	0	0	2	0	0	0	0	2	0	10	0	1035.61	Q3U2G9;Q9D997;Q9QZ08;D3YXG2	Q3U2G9	60	69	Nagk	N-acetyl-D-glucosamine kinase	yes	no	2	0.00069547	86.18	By matching	By matching	By MS/MS	By MS/MS	By matching	By MS/MS
AGVIFPVGR	TKTSRSAKAGVIFPVG	GVIFPVGRMLRYIKKG	K	A	G	G	R	M	1	1	0	0	0	0	0	2	0	1	0	0	0	1	1	0	0	0	0	2	0	9	0	914.534	Q9QZQ8-2;Q9QZQ8;Q8CCK0	Q9QZQ8-2	19	27	H2afy;H2afy2	Core histone macro-H2A.1;Core histone macro-H2A.2	yes	no	2	0.0016997	82.529	By MS/MS	By MS/MS	By MS/MS	By MS/MS	By MS/MS	By MS/MS
AGVIGLTQTAAR	QTNYASSKAGVIGLTQ	GLTQTAARELGRHGIR	K	A	G	A	R	E	3	1	0	0	0	1	0	2	0	1	1	0	0	0	0	0	2	0	0	1	0	12	0	1156.66	P50171;P50171-2;G3UX44	P50171	172	183	Hsd17b8;H2-Ke6	Estradiol 17-beta-dehydrogenase 8	yes	no	2	0.0076052	56.956	By MS/MS	By MS/MS	By MS/MS	By MS/MS	By MS/MS	By matching
AGVLAHLEEER	GQSKVFFRAGVLAHLE	LAHLEEERDLKITDVI	R	A	G	E	R	D	2	1	0	0	0	0	3	1	1	0	2	0	0	0	0	0	0	0	0	1	0	11	0	1222.63	Q8VDD5	Q8VDD5	765	775	Myh9	Myosin-9	no	no	2;3	1.5449e-06	132.32	By MS/MS	By MS/MS	By MS/MS	By MS/MS	By MS/MS	By MS/MS
AGVLAHLEEERDLK	GQSKVFFRAGVLAHLE	LEEERDLKITDVIIGF	R	A	G	L	K	I	2	1	0	1	0	0	3	1	1	0	3	1	0	0	0	0	0	0	0	1	0	14	1	1578.84	Q8VDD5	Q8VDD5	765	778	Myh9	Myosin-9	no	no	2;3	1.6732e-09	144.8	By MS/MS	By MS/MS	By MS/MS	By MS/MS	By MS/MS	By MS/MS
AGVLSQADYLNLVQCETLEDLK	EGLVRGLKAGVLSQAD	CETLEDLKLHLQSTDY	K	A	G	L	K	L	2	0	1	2	1	2	2	1	0	0	5	1	0	0	0	1	1	0	1	2	0	22	0	2478.23	P51863	P51863	25	46	Atp6v0d1	V-type proton ATPase subunit d 1	yes	yes	2;3	9.6382e-44	225.3	By MS/MS	By MS/MS	By MS/MS	By MS/MS	By MS/MS	By MS/MS
AGVMALANLLQIQR	DVNNPDFKAGVMALAN	ANLLQIQRHDDYLVML	K	A	G	Q	R	H	3	1	1	0	0	2	0	1	0	1	3	0	1	0	0	0	0	0	0	1	0	14	0	1496.85	Q4VA29;Q9CQE8	Q4VA29	132	145	2700060E02Rik	UPF0568 protein C14orf166 homolog	yes	no	2	3.885e-09	140.24	By matching	By MS/MS	By matching	By matching	By matching	By MS/MS
AGVNFSEFTGVWK	SMFDRENKAGVNFSEF	SEFTGVWKYITDWQNV	K	A	G	W	K	Y	1	0	1	0	0	0	1	2	0	0	0	1	0	2	0	1	1	1	0	2	0	13	0	1440.7	P12815;P12815-2	P12815	78	90	Pdcd6	Programmed cell death protein 6	yes	no	2	3.5415e-06	112.84	By matching	By MS/MS	By matching	By MS/MS	By matching	By MS/MS
AGVNTVTTLVENK	TKRPPVLRAGVNTVTT	VTTLVENKKAQLVVIA	R	A	G	N	K	K	1	0	2	0	0	0	1	1	0	0	1	1	0	0	0	0	3	0	0	3	0	13	0	1344.72	Q58ET1;P12970;A0A140T8L1	Q58ET1	138	150	Rpl7a	60S ribosomal protein L7a	no	no	2;3	4.2175e-11	158.11	By MS/MS	By MS/MS	By MS/MS	By MS/MS	By MS/MS	By MS/MS
AGVNTVTTLVENKK	TKRPPVLRAGVNTVTT	TTLVENKKAQLVVIAH	R	A	G	K	K	A	1	0	2	0	0	0	1	1	0	0	1	2	0	0	0	0	3	0	0	3	0	14	1	1472.82	Q58ET1;P12970;A0A140T8L1	Q58ET1	138	151	Rpl7a	60S ribosomal protein L7a	no	no	2;3	7.9944e-12	154.86	By MS/MS	By MS/MS	By MS/MS	By MS/MS	By MS/MS	By MS/MS
AGVTTEEIDHAVHLACIAR	DIAAGMIKAGVTTEEI	VHLACIARNCYPSPLN	K	A	G	A	R	N	4	1	0	1	1	0	2	1	2	2	1	0	0	0	0	0	2	0	0	2	0	19	0	2062.03	Q4VAA9;Q8BP48	Q4VAA9	159	177	Metap1	Methionine aminopeptidase 1	yes	no	4	5.8321e-06	85.362	By matching	By matching	By matching	By matching	By MS/MS	By MS/MS
AGVVGPELHEK	LYVHEAVKAGVVGPEL	VGPELHEKLLSAEKAV	K	A	G	E	K	L	1	0	0	0	0	0	2	2	1	0	1	1	0	0	1	0	0	0	0	2	0	11	0	1134.6	Q9QXS1-3;Q9QXS1-10;Q9QXS1-9;Q9QXS1-12;Q9QXS1-11;Q9QXS1-13;Q9QXS1-5;Q9QXS1-16;Q9QXS1-4;Q9QXS1-14;Q9QXS1-6;Q9QXS1-7;Q9QXS1-8;Q9QXS1-2;Q9QXS1;Q9QXS1-15;E9Q3W4;F6R059	Q9QXS1-3	3411	3421	Plec	Plectin	yes	no	3	0.042139	40.714	By matching	By matching	By matching	By matching	By matching	By MS/MS
AGVYPEKDQAENEDGAQENTFSMDPQLER	SWKASFLRAGVYPEKD	SMDPQLERQVETIRNL	R	A	G	E	R	Q	3	1	2	3	0	3	5	2	0	0	1	1	1	1	2	1	1	0	1	1	0	29	1	3267.43	Q3TCR7;G3X9G4;Q3T9X3;P39054;F8WIV5;P39054-2;G3UZZ3	Q3TCR7	623	651	Dnm2	Dynamin-2	no	no	3	1.0216e-17	131.7	By MS/MS	By MS/MS	By MS/MS	By MS/MS	By MS/MS	By MS/MS
AGYPLEKPFDFR	FLIVFMEKAGYPLEKP	LEKPFDFRVKGVTSIS	K	A	G	F	R	V	1	1	0	1	0	0	1	1	0	0	1	1	0	2	2	0	0	0	1	0	0	12	0	1438.72	Q8R0X7;D6REF7	Q8R0X7	329	340	Sgpl1	Sphingosine-1-phosphate lyase 1	yes	no	2;3	6.4347e-05	96.067	By MS/MS	By MS/MS	By MS/MS	By MS/MS	By MS/MS	By MS/MS
AGYPQYVSEILEK	QVIFSFSKAGYPQYVS	YVSEILEKITYERRSI	K	A	G	E	K	I	1	0	0	0	0	1	2	1	0	1	1	1	0	0	1	1	0	0	2	1	0	13	0	1495.76	Q6PB66	Q6PB66	314	326	Lrpprc	Leucine-rich PPR motif-containing protein, mitochondrial	yes	yes	2	0.12459	34.92	By matching	By matching	By matching	By matching	By matching	By MS/MS
AGYQDMPEYENFK	ETIAQWRKAGYQDMPE	MPEYENFKHLLQAPLD	K	A	G	F	K	H	1	0	1	1	0	1	2	1	0	0	0	1	1	1	1	0	0	0	2	0	0	13	0	1590.67	Q9D662	Q9D662	672	684	Sec23b	Protein transport protein Sec23B	yes	yes	2	7.8046e-07	122.46	By MS/MS	By MS/MS	By matching	By MS/MS	By matching	By MS/MS
AGYQSTLTR	GSYTCHCRAGYQSTLT	GYQSTLTRTECRDIDE	R	A	G	T	R	T	1	1	0	0	0	1	0	1	0	0	1	0	0	0	0	1	2	0	1	0	0	9	0	995.504	Q61554	Q61554	519	527	Fbn1	Fibrillin-1	yes	yes	2	0.0050805	68.847	By matching	By matching	By matching	By matching	By matching	By MS/MS
AGYTDQVVIGMDVAASEFYR	LLKTAIAKAGYTDQVV	VAASEFYRSGKYDLDF	K	A	G	Y	R	S	3	1	0	2	0	1	1	2	0	1	0	0	1	1	0	1	1	0	2	3	0	20	0	2191.03	Q5FW97;P17182;Q6PHC1	Q5FW97	234	253	EG433182;Eno1	Alpha-enolase	yes	no	2;3	4.2457e-44	245.61	By MS/MS	By MS/MS	By MS/MS	By MS/MS	By MS/MS	By MS/MS
AGYTLVK	QVYIFLTRAGYTLVKD	RAGYTLVKDYPKQLEK	R	A	G	V	K	D	1	0	0	0	0	0	0	1	0	0	1	1	0	0	0	0	1	0	1	1	0	7	0	750.428	CON__Q3SZV7	CON__Q3SZV7	327	333			yes	yes	2	0.018411	65.777	By MS/MS	By MS/MS	By MS/MS	By MS/MS	By MS/MS	By MS/MS
AHDGGIYAISWSPDSTHLLSASGDK	VCALGESKAHDGGIYA	LLSASGDKTSKIWDVN	K	A	H	D	K	T	3	0	0	3	0	0	0	3	2	2	2	1	0	0	1	5	1	1	1	0	0	25	0	2584.22	Q3TJY2;O88342	Q3TJY2	232	256	Wdr1	WD repeat-containing protein 1	yes	no	2;3;4	4.3378e-59	248.7	By MS/MS	By MS/MS	By MS/MS	By MS/MS	By MS/MS	By MS/MS
AHDGGIYAISWSPDSTHLLSASGDKTSK	VCALGESKAHDGGIYA	ASGDKTSKIWDVNVNS	K	A	H	S	K	I	3	0	0	3	0	0	0	3	2	2	2	2	0	0	1	6	2	1	1	0	0	28	1	2900.39	Q3TJY2;O88342	Q3TJY2	232	259	Wdr1	WD repeat-containing protein 1	yes	no	4	4.1428e-08	85.157	By matching	By MS/MS	By matching	By MS/MS	By MS/MS	By matching
AHEAEALYQACVR	SREEAQAKAHEAEALY	ALYQACVREANSRQQD	K	A	H	V	R	E	4	1	0	0	1	1	2	0	1	0	1	0	0	0	0	0	0	0	1	1	0	13	0	1516.71	Q6PGG2-2;Q6PGG2	Q6PGG2-2	268	280	Gmip	GEM-interacting protein	yes	no	2	0.072759	42.317	By matching	By matching	By MS/MS	By matching	By matching	By matching
AHEILPELVCCSAK	GYEIACKKAHEILPEL	ELVCCSAKNLRDVDEV	K	A	H	A	K	N	2	0	0	0	2	0	2	0	1	1	2	1	0	0	1	1	0	0	0	1	0	14	0	1625.79	Q3UL22;P42932;H3BLL1;H3BKG2	Q3UL22	139	152	Cct8	T-complex protein 1 subunit theta	yes	no	2;3	0.00015361	88.561	By MS/MS	By MS/MS	By MS/MS	By MS/MS	By MS/MS	By MS/MS
AHEPTYFTVDCTEAGQGDVSIGIK	GVAKTGLKAHEPTYFT	GDVSIGIKCAPGVVGP	K	A	H	I	K	C	2	0	0	2	1	1	2	3	1	2	0	1	0	1	1	1	3	0	1	2	0	24	0	2594.2	B7FAU9;Q8BTM8;B7FAV1	B7FAU9	786	809	Flna	Filamin-A	yes	no	3	2.0613e-15	144.5	By matching	By MS/MS	By MS/MS	By MS/MS	By MS/MS	By MS/MS
AHFLQGAFSEEELAR	KMLPELARAHFLQGAF	FSEEELARLNGQQVAT	R	A	H	A	R	L	3	1	0	0	0	1	3	1	1	0	2	0	0	2	0	1	0	0	0	0	0	15	0	1703.83	G3X973;Q8R4Y4-2;Q8R4Y4	G3X973	1055	1069	Stab1	Stabilin-1	yes	no	2;3	2.0132e-07	121.18	By matching	By MS/MS	By matching	By MS/MS	By MS/MS	By MS/MS
AHGGYSVFAGVGER	ELINNVAKAHGGYSVF	VFAGVGERTREGNDLY	K	A	H	E	R	T	2	1	0	0	0	0	1	4	1	0	0	0	0	1	0	1	0	0	1	2	0	14	0	1405.67	P56480	P56480	226	239	Atp5b	ATP synthase subunit beta, mitochondrial	yes	yes	2;3	1.9279e-23	214.47	By MS/MS	By MS/MS	By MS/MS	By MS/MS	By MS/MS	By MS/MS
AHGPGLEGGLVGKPAEFTIDTK	PPDPTKVKAHGPGLEG	AEFTIDTKGAGTGGLG	K	A	H	T	K	G	2	0	0	1	0	0	2	5	1	1	2	2	0	1	2	0	2	0	0	1	0	22	0	2193.14	Q80X90	Q80X90	1045	1066	Flnb	Filamin-B	yes	yes	3	3.8317e-10	117.38	By MS/MS	By MS/MS	By MS/MS	By MS/MS	By MS/MS	By MS/MS
AHIAQLCEK	QMFTHYDRAHIAQLCE	HIAQLCEKAGLLQRAL	R	A	H	E	K	A	2	0	0	0	1	1	1	0	1	1	1	1	0	0	0	0	0	0	0	0	0	9	0	1068.54	Q5SXR6;Q68FD5	Q5SXR6	615	623	Cltc	Clathrin heavy chain;Clathrin heavy chain 1	yes	no	2	2.4643e-09	179.81	By matching	By MS/MS	By MS/MS	By MS/MS	By matching	By MS/MS
AHILIDGLQLGEDFVELHK	EPNSFWKKAHILIDGL	EDFVELHKLLQRSAFQ	K	A	H	H	K	L	1	0	0	2	0	1	2	2	2	2	4	1	0	1	0	0	0	0	0	1	0	19	0	2146.14	D3Z3C3;Q6YGZ1	D3Z3C3	225	243	Hpse	Heparanase;Heparanase 8 kDa subunit;Heparanase 50 kDa subunit	yes	no	3	0.10908	27.483	By matching	By MS/MS	By matching	By matching	By matching	By matching
AHIMPAEFSSCPLNSDEAVNK	IVQKGKVKAHIMPAEF	NSDEAVNKWLHFYEMK	K	A	H	N	K	W	3	0	2	1	1	0	2	0	1	1	1	1	1	1	2	3	0	0	0	1	0	21	0	2316.05	Q91V76	Q91V76	216	236		Ester hydrolase C11orf54 homolog	yes	yes	3	0.099002	28.394	By matching	By matching	By matching	By matching	By matching	By MS/MS
AHIVFDFHQAADGIQEQQR	KRLIISDRAHIVFDFH	DGIQEQQRQEQAGKNL	R	A	H	Q	R	Q	3	1	0	2	0	4	1	1	2	2	0	0	0	2	0	0	0	0	0	1	0	19	0	2209.07	B9EIE9;P46664	B9EIE9	133	151	Adss	Adenylosuccinate synthetase isozyme 2	yes	no	3	0.017215	50.957	By matching	By MS/MS	By matching	By matching	By matching	By matching
AHLGTALK	WHDKQYKKAHLGTALK	AHLGTALKANPFGGAS	K	A	H	L	K	A	2	0	0	0	0	0	0	1	1	0	2	1	0	0	0	0	1	0	0	0	0	8	0	809.476	P62267	P62267	30	37	Rps23	40S ribosomal protein S23	yes	yes	2	0.0047018	88.358	By matching	By matching	By MS/MS	By matching	By MS/MS	By matching
AHLIELQR	WFRRHKVRAHLIELQR	AHLIELQRRFQAARQP	R	A	H	Q	R	R	1	1	0	0	0	1	1	0	1	1	2	0	0	0	0	0	0	0	0	0	0	8	0	978.561	Q5SUA5	Q5SUA5	756	763	Myo1g	Unconventional myosin-Ig	yes	yes	2	0.0028092	105.14	By MS/MS	By MS/MS	By MS/MS	By MS/MS	By MS/MS	By MS/MS
AHLMEIQVNGGTVAEK	LLPLRQKKAHLMEIQV	NGGTVAEKLDWARERL	K	A	H	E	K	L	2	0	1	0	0	1	2	2	1	1	1	1	1	0	0	0	1	0	0	2	0	16	0	1695.86	P27659	P27659	178	193	Rpl3	60S ribosomal protein L3	yes	yes	2	8.7155e-26	213.02	By matching	By MS/MS	By matching	By MS/MS	By MS/MS	By MS/MS
AHLQTLK				A	H	L	K		1	0	0	0	0	1	0	0	1	0	2	1	0	0	0	0	1	0	0	0	0	7	0	809.476		REV__A2ARZ3					yes	yes	2	0.0093543	83.753	By MS/MS	By MS/MS	By matching	By MS/MS	By matching	By MS/MS
AHLVAVFNEYQR	AILCSRSRAHLVAVFN	AVFNEYQRMTGRDIEK	R	A	H	Q	R	M	2	1	1	0	0	1	1	0	1	0	1	0	0	1	0	0	0	0	1	2	0	12	0	1445.74	P97384	P97384	387	398	Anxa11	Annexin A11	yes	yes	3	0.041696	42.243	By matching	By MS/MS	By MS/MS	By matching	By MS/MS	By matching
AHMEDNCPQFLAPDPLVIPMNHETEVTFQGK	NPEEGIIRAHMEDNCP	TEVTFQGKNLETVKVS	R	A	H	G	K	N	2	0	2	2	1	2	3	1	2	1	2	1	2	2	4	0	2	0	0	2	0	31	0	3564.65	B2RXS4	B2RXS4	662	692	Plxnb2	Plexin-B2	yes	yes	4	2.1093e-08	90.03	By matching	By MS/MS	By matching	By MS/MS	By MS/MS	By matching
AHMNSVLMGMK	VSKLYASKAHMNSVLM	NSVLMGMKNQLAVLRV	K	A	H	M	K	N	1	0	1	0	0	0	0	1	1	0	1	1	3	0	0	1	0	0	0	1	0	11	0	1217.57	Q9CQ10;A0A0N4SVS3	Q9CQ10	82	92	Chmp3	Charged multivesicular body protein 3	yes	no	2	0.096456	39.341	By matching	By MS/MS	By matching	By matching	By matching	By matching
AHNAFDPSSVLLSR	GAHHLDLRAHNAFDPS	PSSVLLSRLLEVKHMK	R	A	H	S	R	L	2	1	1	1	0	0	0	0	1	0	2	0	0	1	1	3	0	0	0	1	0	14	0	1512.77	Q7TMR0;A0A140LHY2	Q7TMR0	459	472	Prcp	Lysosomal Pro-X carboxypeptidase	yes	no	3	1.3201e-06	111.07	By matching	By matching	By matching	By MS/MS	By MS/MS	By MS/MS
AHPNLPILIR	QRYVELKKAHPNLPIL	PNLPILIRECSEVQPK	K	A	H	I	R	E	1	1	1	0	0	0	0	0	1	2	2	0	0	0	2	0	0	0	0	0	0	10	0	1142.69	Q9CQ75	Q9CQ75	47	56	Ndufa2	NADH dehydrogenase [ubiquinone] 1 alpha subcomplex subunit 2	yes	yes	2;3	0.037378	46.819	By MS/MS	By MS/MS	By MS/MS	By MS/MS	By MS/MS	By matching
AHPVFYQGTYSQALNDAK	SFEEKYGRAHPVFYQG	SQALNDAKRELRFLLV	R	A	H	A	K	R	3	0	1	1	0	2	0	1	1	0	1	1	0	1	1	1	1	0	2	1	0	18	0	2008.96	Q3TDN2-2;Q3TDN2	Q3TDN2-2	131	148	Faf2	FAS-associated factor 2	yes	no	3	0.031714	42.028	By matching	By matching	By matching	By matching	By matching	By MS/MS
AHQLVMEGYNWCHDR	NGLTLVSRAHQLVMEG	GYNWCHDRNVVTIFSA	R	A	H	D	R	N	1	1	1	1	1	1	1	1	2	0	1	0	1	0	0	0	0	1	1	1	0	15	0	1914.83	P63330;P62715	P63330	240	254	Ppp2ca;Ppp2cb	Serine/threonine-protein phosphatase 2A catalytic subunit alpha isoform;Serine/threonine-protein phosphatase 2A catalytic subunit beta isoform	yes	no	3	0.097725	29.723	By matching	By matching	By matching	By matching	By MS/MS	By matching
AHQVVEDGYEFFAK	HDLDLICRAHQVVEDG	DGYEFFAKRQLVTLFS	R	A	H	A	K	R	2	0	0	1	0	1	2	1	1	0	0	1	0	2	0	0	0	0	1	2	0	14	0	1638.77	P62137;P63087;P63087-2;A0A0G2JFF1;A0A0J9YUU8;P62141	P62137	247	260	Ppp1ca;Ppp1cc;Ppp1cb	Serine/threonine-protein phosphatase PP1-alpha catalytic subunit;Serine/threonine-protein phosphatase PP1-gamma catalytic subunit;Serine/threonine-protein phosphatase PP1-beta catalytic subunit	no	no	2;3	9.5067e-09	127.3	By MS/MS	By MS/MS	By MS/MS	By MS/MS	By MS/MS	By MS/MS
AHQVVEDGYEFFAKR	HDLDLICRAHQVVEDG	GYEFFAKRQLVTLFSA	R	A	H	K	R	Q	2	1	0	1	0	1	2	1	1	0	0	1	0	2	0	0	0	0	1	2	0	15	1	1794.87	P62137;P63087;P63087-2;A0A0G2JFF1;A0A0J9YUU8;P62141	P62137	247	261	Ppp1ca;Ppp1cc;Ppp1cb	Serine/threonine-protein phosphatase PP1-alpha catalytic subunit;Serine/threonine-protein phosphatase PP1-gamma catalytic subunit;Serine/threonine-protein phosphatase PP1-beta catalytic subunit	no	no	3;4	0.014727	50.806	By matching	By MS/MS	By matching	By MS/MS	By MS/MS	By matching
AHSEYEEALSQGHQAYLLEEDDYSR	AELQDKMKAHSEYEEA	LEEDDYSRDVFSCNVG	K	A	H	S	R	D	3	1	0	2	0	2	5	1	2	0	3	0	0	0	0	3	0	0	3	0	0	25	0	2939.28	Q99KC8	Q99KC8	83	107	Vwa5a	von Willebrand factor A domain-containing protein 5A	yes	yes	3;4	2.2244e-29	195.73	By matching	By MS/MS	By matching	By MS/MS	By MS/MS	By matching
AHSEYEEALSQGHQAYLLEEDDYSRDVFSCNVGNLQPGAK	AELQDKMKAHSEYEEA	GNLQPGAKVAVTLRYV	K	A	H	A	K	V	4	1	2	3	1	3	5	3	2	0	4	1	0	1	1	4	0	0	3	2	0	40	1	4526.04	Q99KC8	Q99KC8	83	122	Vwa5a	von Willebrand factor A domain-containing protein 5A	yes	yes	4;5	7.9738e-20	130.64	By matching	By matching	By matching	By MS/MS	By MS/MS	By matching
AHSIQIMK	MGARHRARAHSIQIMK	AHSIQIMKVEEIAAGK	R	A	H	M	K	V	1	0	0	0	0	1	0	0	1	2	0	1	1	0	0	1	0	0	0	0	0	8	0	926.501	P62717;F6YJW4	P62717	121	128	Rpl18a;Gm17541	60S ribosomal protein L18a	yes	no	2	0.00011836	146.81	By matching	By MS/MS	By matching	By MS/MS	By MS/MS	By MS/MS
AHSIQIMKVEEIAAGK	MGARHRARAHSIQIMK	VEEIAAGKCRRPAVKQ	R	A	H	G	K	C	3	0	0	0	0	1	2	1	1	3	0	2	1	0	0	1	0	0	0	1	0	16	1	1723.93	P62717	P62717	121	136	Rpl18a	60S ribosomal protein L18a	yes	yes	2;3;4	2.6546e-09	136.88	By matching	By matching	By matching	By MS/MS	By MS/MS	By matching
AHSSLTQNVDRR				A	H	R	R		1	2	1	1	0	1	0	0	1	0	1	0	0	0	0	2	1	0	0	1	0	12	1	1382.7		REV__Q3UP23					yes	yes	2	0.0096665	58.511	By MS/MS	By MS/MS	By MS/MS	By MS/MS	By MS/MS	By MS/MS
AHSSMVGVNLPQK	DAFGTAHRAHSSMVGV	VGVNLPQKAGGFLMKK	R	A	H	Q	K	A	1	0	1	0	0	1	0	1	1	0	1	1	1	0	1	2	0	0	0	2	0	13	0	1366.7	P09411;S4R2M7	P09411	172	184	Pgk1	Phosphoglycerate kinase 1;Phosphoglycerate kinase	yes	no	2;3	4.7817e-37	262.15	By MS/MS	By MS/MS	By MS/MS	By MS/MS	By MS/MS	By MS/MS
AHTDFFEAFK	LREGEFEKAHTDFFEA	TDFFEAFKNYDESGSP	K	A	H	F	K	N	2	0	0	1	0	0	1	0	1	0	0	1	0	3	0	0	1	0	0	0	0	10	0	1211.56	P61202;P61202-2;A2AQE4	P61202	254	263	Cops2	COP9 signalosome complex subunit 2	yes	no	2;3	2.5083e-06	145.75	By MS/MS	By MS/MS	By MS/MS	By MS/MS	By MS/MS	By MS/MS
AHTMTDDVTFWK	IEMKSKMKAHTMTDDV	TDDVTFWKWISLNTVA	K	A	H	W	K	W	1	0	0	2	0	0	0	0	1	0	0	1	1	1	0	0	3	1	0	1	0	12	0	1450.66	Q5SXR6;Q68FD5	Q5SXR6	105	116	Cltc	Clathrin heavy chain;Clathrin heavy chain 1	yes	no	2;3	3.6211e-10	152.69	By MS/MS	By MS/MS	By MS/MS	By MS/MS	By MS/MS	By MS/MS
AHVAPCFDASK	HIPGSPFKAHVAPCFD	APCFDASKVKCSGPGL	K	A	H	S	K	V	3	0	0	1	1	0	0	0	1	0	0	1	0	1	1	1	0	0	0	1	0	11	0	1201.56	B7FAU9;Q8BTM8;B7FAV1	B7FAU9	1152	1162	Flna	Filamin-A	yes	no	2;3	5.3218e-05	108.35	By MS/MS	By MS/MS	By MS/MS	By MS/MS	By MS/MS	By MS/MS
AHVIVMAATNRPNSIDPALR	LMDGLKQRAHVIVMAA	NSIDPALRRFGRFDRE	R	A	H	L	R	R	4	2	2	1	0	0	0	0	1	2	1	0	1	0	2	1	1	0	0	2	0	20	0	2145.15	Q01853	Q01853	339	358	Vcp	Transitional endoplasmic reticulum ATPase	yes	yes	3	0.064686	33.707	By matching	By matching	By matching	By matching	By matching	By MS/MS
AIACVVTACSTELEK	AGKEELLKAIACVVTA	ACSTELEKSVPNQPTT	K	A	I	E	K	S	3	0	0	0	2	0	2	0	0	1	1	1	0	0	0	1	2	0	0	2	0	15	0	1650.8	Q6PDI5-2;Q6PDI5	Q6PDI5-2	1586	1600	Ecm29	Proteasome-associated protein ECM29 homolog	yes	no	2	0.0030617	65.038	By matching	By MS/MS	By matching	By matching	By MS/MS	By matching
AIADMLR	ATANLSRRAIADMLRA	RAIADMLRACKEAAFH	R	A	I	L	R	A	2	1	0	1	0	0	0	0	0	1	1	0	1	0	0	0	0	0	0	0	0	7	0	788.421	P26039	P26039	2211	2217	Tln1	Talin-1	yes	yes	2	0.019338	64.523	By MS/MS	By MS/MS	By matching	By MS/MS	By MS/MS	By MS/MS
AIAELGIYPAVDPLDSTSR	DATTVLSRAIAELGIY	DPLDSTSRIMDPNIVG	R	A	I	S	R	I	3	1	0	2	0	0	1	1	0	2	2	0	0	0	2	2	1	0	1	1	0	19	0	1987.03	P56480	P56480	388	406	Atp5b	ATP synthase subunit beta, mitochondrial	yes	yes	2;3	3.1954e-17	151.95	By MS/MS	By MS/MS	By MS/MS	By MS/MS	By MS/MS	By MS/MS
AIAGTGANVIVTGGK	NLMDAQVKAIAGTGAN	NVIVTGGKVADIALHY	K	A	I	G	K	V	3	0	1	0	0	0	0	4	0	2	0	1	0	0	0	0	2	0	0	2	0	15	0	1327.75	Q3UL22;P42932;H3BL49;H3BJB6	Q3UL22	282	296	Cct8	T-complex protein 1 subunit theta	yes	no	2	6.1809e-05	93.424	By MS/MS	By MS/MS	By MS/MS	By MS/MS	By MS/MS	By MS/MS
AIAINTFLPK	IKARIKAKAIAINTFL	AINTFLPKNGFRPLDM	K	A	I	P	K	N	2	0	1	0	0	0	0	0	0	2	1	1	0	1	1	0	1	0	0	0	0	10	0	1086.64	Q6A0A2-2;Q6A0A2-3;Q6A0A2	Q6A0A2-2	314	323	Larp4b	La-related protein 4B	yes	no	2	0.0061873	61.765	By MS/MS	By MS/MS	By matching	By MS/MS	By MS/MS	By matching
AIALDPR	AGDIEHPRAIALDPRD	RAIALDPRDGILFWTD	R	A	I	P	R	D	2	1	0	1	0	0	0	0	0	1	1	0	0	0	1	0	0	0	0	0	0	7	0	754.434	A0A0R4J0I9;Q91ZX7;A0A0N4SVX0	A0A0R4J0I9	1392	1398	Lrp1	Prolow-density lipoprotein receptor-related protein 1;Low-density lipoprotein receptor-related protein 1 85 kDa subunit;Low-density lipoprotein receptor-related protein 1 515 kDa subunit;Low-density lipoprotein receptor-related protein 1 intracellular domain	no	no	2	0.13576	33.642	By matching	By matching	By matching	By matching	By matching	By MS/MS
AIANECQANFISIK	CGKTLLAKAIANECQA	QANFISIKGPELLTMW	K	A	I	I	K	G	3	0	2	0	1	1	1	0	0	3	0	1	0	1	0	1	0	0	0	0	0	14	0	1577.79	Q01853	Q01853	530	543	Vcp	Transitional endoplasmic reticulum ATPase	yes	yes	2;3	6.4947e-17	186.69	By MS/MS	By MS/MS	By MS/MS	By MS/MS	By MS/MS	By MS/MS
AIAQLFEK	EQYELVHRAIAQLFEK	AIAQLFEKQLQLYEIH	R	A	I	E	K	Q	2	0	0	0	0	1	1	0	0	1	1	1	0	1	0	0	0	0	0	0	0	8	0	918.517	P35831	P35831	289	296	Ptpn12	Tyrosine-protein phosphatase non-receptor type 12	yes	yes	2	0.011088	66.546	By matching	By MS/MS	By MS/MS	By MS/MS	By MS/MS	By MS/MS
AIASATEGGSVPQIR	SPEEKQRRAIASATEG	GGSVPQIRAPSHVPFL	R	A	I	I	R	A	3	1	0	0	0	1	1	2	0	2	0	0	0	0	1	2	1	0	0	1	0	15	0	1455.77	B1AU25;Q9Z0X1	B1AU25	108	122	Aifm1	Apoptosis-inducing factor 1, mitochondrial	yes	no	2	3.9362e-22	166.86	By matching	By matching	By matching	By matching	By matching	By MS/MS
AIAVTVQEMVTK	TTMVRTAKAIAVTVQE	TVQEMVTKSNTSPEEL	K	A	I	T	K	S	2	0	0	0	0	1	1	0	0	1	0	1	1	0	0	0	2	0	0	3	0	12	0	1288.71	P26039	P26039	1863	1874	Tln1	Talin-1	yes	yes	2	6.0616e-06	110.98	By MS/MS	By MS/MS	By MS/MS	By MS/MS	By MS/MS	By MS/MS
AICTEAGLMALR	DLSGADIKAICTEAGL	EAGLMALRERRMKVTN	K	A	I	L	R	E	3	1	0	0	1	0	1	1	0	1	2	0	1	0	0	0	1	0	0	0	0	12	0	1304.66	Q542I9;P62192	Q542I9	397	408	Psmc1	26S protease regulatory subunit 4	yes	no	2	0.00036938	83.182	By matching	By MS/MS	By MS/MS	By MS/MS	By MS/MS	By MS/MS
AIDAALAAR	ADKALLNRAIDAALAA	IDAALAARKEWDLKPM	R	A	I	A	R	K	5	1	0	1	0	0	0	0	0	1	1	0	0	0	0	0	0	0	0	0	0	9	0	870.492	Q8CHT0	Q8CHT0	104	112	Aldh4a1	Delta-1-pyrroline-5-carboxylate dehydrogenase, mitochondrial	yes	yes	2	0.010653	54.982	By matching	By matching	By matching	By matching	By MS/MS	By MS/MS
AIDFVDVTESNAR	QVATPGGKAIDFVDVT	DVTESNARWVQDFRLK	K	A	I	A	R	W	2	1	1	2	0	0	1	0	0	1	0	0	0	1	0	1	1	0	0	2	0	13	0	1435.69	Q8BFQ8	Q8BFQ8	50	62	Pddc1	Parkinson disease 7 domain-containing protein 1	yes	yes	2	4.5187e-06	109.44	By MS/MS	By MS/MS	By MS/MS	By matching	By matching	By MS/MS
AIDIYEQVGTSAMDSPLLK	AQLEQYQKAIDIYEQV	AMDSPLLKYSAKDYFF	K	A	I	L	K	Y	2	0	0	2	0	1	1	1	0	2	2	1	1	0	1	2	1	0	1	1	0	19	0	2050.03	Q9DB05	Q9DB05	181	199	Napa	Alpha-soluble NSF attachment protein	yes	yes	2;3	8.1019e-18	167.99	By matching	By MS/MS	By matching	By MS/MS	By MS/MS	By MS/MS
AIDLFTDAIK	LNDGELQKAIDLFTDA	DLFTDAIKLNPRLAIL	K	A	I	I	K	L	2	0	0	2	0	0	0	0	0	2	1	1	0	1	0	0	1	0	0	0	0	10	0	1105.6	F8WJK8;Q99L47;E9Q1V0	F8WJK8	123	132	St13	Hsc70-interacting protein	yes	no	2	6.7268e-05	120.06	By MS/MS	By MS/MS	By MS/MS	By MS/MS	By MS/MS	By MS/MS
AIDLFTDAIKLNPR	LNDGELQKAIDLFTDA	DAIKLNPRLAILYAKR	K	A	I	P	R	L	2	1	1	2	0	0	0	0	0	2	2	1	0	1	1	0	1	0	0	0	0	14	1	1585.88	F8WJK8;Q99L47;E9Q1V0	F8WJK8	123	136	St13	Hsc70-interacting protein	yes	no	3	0.01868	53.377	By matching	By matching	By matching	By matching	By MS/MS	By matching
AIDMCPNNASYYGNR	EAYNYYTKAIDMCPNN	NASYYGNRAATLMMLG	K	A	I	N	R	A	2	1	3	1	1	0	0	1	0	1	0	0	1	0	1	1	0	0	2	0	0	15	0	1744.73	Q9QYI3;F7BTP8;A2A5E1	Q9QYI3	54	68	Dnajc7	DnaJ homolog subfamily C member 7	yes	no	2	8.1167e-05	91.076	By MS/MS	By matching	By matching	By MS/MS	By matching	By MS/MS
AIDMFNK	VQRGNMEKAIDMFNKA	KAIDMFNKAINLAKSE	K	A	I	N	K	A	1	0	1	1	0	0	0	0	0	1	0	1	1	1	0	0	0	0	0	0	0	7	0	837.405	Q9CZW5	Q9CZW5	567	573	Tomm70a	Mitochondrial import receptor subunit TOM70	yes	yes	2	0.0088997	80.462	By matching	By MS/MS	By MS/MS	By MS/MS	By matching	By MS/MS
AIDNAADLLIFGK	RAERIASRAIDNAADL	ADLLIFGKELSALGSD	R	A	I	G	K	E	3	0	1	2	0	0	0	1	0	2	2	1	0	1	0	0	0	0	0	0	0	13	0	1359.74	Q3U0I9;Q8CFD4	Q3U0I9	193	205	Snx8	Sorting nexin-8	yes	no	2	3.637e-08	137.62	By MS/MS	By MS/MS	By MS/MS	By MS/MS	By MS/MS	By MS/MS
AIEALKEFNEDGALAVLQQFK	AHSDLDERAIEALKEF	LAVLQQFKDSDLSHVQ	R	A	I	F	K	D	4	0	1	1	0	2	3	1	0	1	3	2	0	2	0	0	0	0	0	1	0	21	1	2333.23	A0A0R4J259;Q7TMK9-2;G3UZI2;Q7TMK9;G3V018;G3UXJ6;G3UWM1;G3XA76	A0A0R4J259	61	81	Syncrip	Heterogeneous nuclear ribonucleoprotein Q	yes	no	2;3	1.7367e-32	207.54	By matching	By MS/MS	By MS/MS	By MS/MS	By MS/MS	By MS/MS
AIECSYTSADGLK	LIWGKKPKAIECSYTS	YTSADGLKHHSKLLVS	K	A	I	L	K	H	2	0	0	1	1	0	1	1	0	1	1	1	0	0	0	2	1	0	1	0	0	13	0	1413.64	A0A140LIT2;O88455	A0A140LIT2	376	388	Dhcr7	7-dehydrocholesterol reductase	yes	no	2	0.00015663	91.62	By MS/MS	By matching	By MS/MS	By matching	By matching	By MS/MS
AIEDMTEEAFQK	AFLITMEKAIEDMTEE	MTEEAFQKHIQALAIR	K	A	I	Q	K	H	2	0	0	1	0	1	3	0	0	1	0	1	1	1	0	0	1	0	0	0	0	12	0	1410.63	F6RPJ9;Q9JHR7	F6RPJ9	841	852	Ide	Insulin-degrading enzyme	yes	no	2	4.6191e-06	119.39	By MS/MS	By matching	By MS/MS	By MS/MS	By MS/MS	By MS/MS
AIEEGTLEEIEEEVR	KQWLKTLKAIEEGTLE	EEIEEEVRQKKSSRKR	K	A	I	V	R	Q	1	1	0	0	0	0	7	1	0	2	1	0	0	0	0	0	1	0	0	1	0	15	0	1744.84	A0A0R4J170;Q3TKT4;Q3TKT4-2;G3UX35	A0A0R4J170	1361	1375	Smarca4	Transcription activator BRG1	yes	no	2	0.056436	45.438	By matching	By matching	By matching	By matching	By matching	By MS/MS
AIEEGTLEEIEEEVRQK	KQWLKTLKAIEEGTLE	IEEEVRQKKSSRKRKR	K	A	I	Q	K	K	1	1	0	0	0	1	7	1	0	2	1	1	0	0	0	0	1	0	0	1	0	17	1	2000.99	A0A0R4J170;Q3TKT4;Q3TKT4-2;G3UX35	A0A0R4J170	1361	1377	Smarca4	Transcription activator BRG1	yes	no	3	0.01724	52.569	By matching	By MS/MS	By matching	By MS/MS	By MS/MS	By matching
AIEEGVNHMWTVSAFQQHPR	HKAFALYKAIEEGVNH	SAFQQHPRTVFVCDED	K	A	I	P	R	T	2	1	1	0	0	2	2	1	2	1	0	0	1	1	1	1	1	1	0	2	0	20	0	2336.11	O88958	O88958	215	234	Gnpda1	Glucosamine-6-phosphate isomerase 1	yes	yes	3	1.989e-10	113.54	By matching	By MS/MS	By matching	By MS/MS	By MS/MS	By MS/MS
AIEFCIAR	AFPVLGGKAIEFCIAR	AIEFCIARWWASLSDV	K	A	I	A	R	W	2	1	0	0	1	0	1	0	0	2	0	0	0	1	0	0	0	0	0	0	0	8	0	978.496	Q64514-2;Q64514;A0A087WRC0	Q64514-2	729	736	Tpp2	Tripeptidyl-peptidase 2	yes	no	2	0.094136	36.842	By matching	By MS/MS	By matching	By matching	By matching	By matching
AIEFLNNPPEEAPR	ETKEQAAKAIEFLNNP	NPPEEAPRKPGIFPKT	K	A	I	P	R	K	2	1	2	0	0	0	3	0	0	1	1	0	0	1	3	0	0	0	0	0	0	14	0	1595.79	Q05CL8;A2AMD0	Q05CL8	176	189	Larp7;Gm12666	La-related protein 7	yes	no	2	8.8699e-09	128.76	By MS/MS	By MS/MS	By MS/MS	By MS/MS	By MS/MS	By MS/MS
AIEINPDSAQPYK	AAIRDCDRAIEINPDS	PDSAQPYKWRGKAHRL	R	A	I	Y	K	W	2	0	1	1	0	1	1	0	0	2	0	1	0	0	2	1	0	0	1	0	0	13	0	1444.72	F8WJK8;Q99L47	F8WJK8	164	176	St13	Hsc70-interacting protein	yes	no	2	4.5998e-08	134.56	By MS/MS	By MS/MS	By MS/MS	By MS/MS	By MS/MS	By MS/MS
AIEINPDSAQPYKWR	AAIRDCDRAIEINPDS	SAQPYKWRGKAHRLLG	R	A	I	W	R	G	2	1	1	1	0	1	1	0	0	2	0	1	0	0	2	1	0	1	1	0	0	15	1	1786.9	F8WJK8;Q99L47	F8WJK8	164	178	St13	Hsc70-interacting protein	yes	no	2;3	1.1043e-05	114.64	By matching	By matching	By matching	By MS/MS	By MS/MS	By matching
AIEIYTDMGR	EAINCLMRAIEIYTDM	EIYTDMGRFTIAAKHH	R	A	I	G	R	F	1	1	0	1	0	0	1	1	0	2	0	0	1	0	0	0	1	0	1	0	0	10	0	1167.56	Q9DB05	Q9DB05	107	116	Napa	Alpha-soluble NSF attachment protein	yes	yes	2	0.0017295	73.499	By matching	By MS/MS	By matching	By MS/MS	By MS/MS	By matching
AIELATTLDGSLTNR	LDSSSQKRAIELATTL	LDGSLTNRNLQTCMEV	R	A	I	N	R	N	2	1	1	1	0	0	1	1	0	1	3	0	0	0	0	1	3	0	0	0	0	15	0	1573.83	G3X8Y3;A0A0A6YW80;Q80UM3	G3X8Y3	782	796	Naa15	N-alpha-acetyltransferase 15, NatA auxiliary subunit	yes	no	2	0.00026225	71.08	By matching	By MS/MS	By matching	By matching	By MS/MS	By MS/MS
AIELFSVGQGPAK	ERIQEIQKAIELFSVG	SVGQGPAKTMEEASKR	K	A	I	A	K	T	2	0	0	0	0	1	1	2	0	1	1	1	0	1	1	1	0	0	0	1	0	13	0	1315.71	Q3UJC3;O70310	Q3UJC3	95	107	Nmt1	Glycylpeptide N-tetradecanoyltransferase;Glycylpeptide N-tetradecanoyltransferase 1	yes	no	2	6.2404e-08	129.34	By MS/MS	By MS/MS	By MS/MS	By MS/MS	By MS/MS	By MS/MS
AIELLQEFSDQHPENAAEIK	CREKQHTKAIELLQEF	PENAAEIKLTMAQLKI	K	A	I	I	K	L	3	0	1	1	0	2	4	0	1	2	2	1	0	1	1	1	0	0	0	0	0	20	0	2281.12	E9Q740;F8VQC1	E9Q740	296	315	Srp72	Signal recognition particle subunit SRP72	yes	no	3	1.6158e-09	121.44	By matching	By matching	By matching	By matching	By matching	By MS/MS
AIELNPANAVYFCNR	AAVHLYGKAIELNPAN	NAVYFCNRAAAYSKLG	K	A	I	N	R	A	3	1	3	0	1	0	1	0	0	1	1	0	0	1	1	0	0	0	1	1	0	15	0	1750.85	Q8BJU0-2;Q8BJU0	Q8BJU0-2	117	131	Sgta	Small glutamine-rich tetratricopeptide repeat-containing protein alpha	yes	no	2	1.8153e-07	122.97	By MS/MS	By matching	By MS/MS	By matching	By matching	By matching
AIELWYHDPACTTPVLK	SYMPILQRAIELWYHD	ACTTPVLKLMAELVHN	R	A	I	L	K	L	2	0	0	1	1	0	1	0	1	1	2	1	0	0	2	0	2	1	1	1	0	17	0	2013	E9PUW7;Q9EPK7-2;Q9EPK7	E9PUW7	758	774	Xpo7	Exportin-7	yes	no	3	0.036488	39.91	By matching	By matching	By matching	By matching	By MS/MS	By matching
AIEMELR	AETKAHAKAIEMELRQ	KAIEMELRQMEVAQAN	K	A	I	L	R	Q	1	1	0	0	0	0	2	0	0	1	1	0	1	0	0	0	0	0	0	0	0	7	0	860.443	E9Q586;E9Q3M3;O08788-2;O08788;D3YX34	E9Q586	531	537	Dctn1	Dynactin subunit 1	yes	no	2	0.020241	63.301	By matching	By matching	By matching	By matching	By MS/MS	By matching
AIEMLGGELGSK	VNEVISNRAIEMLGGE	LGGELGSKKPVHPNDH	R	A	I	S	K	K	1	0	0	0	0	0	2	3	0	1	2	1	1	0	0	1	0	0	0	0	0	12	0	1203.62	P97807-2;P97807	P97807-2	118	129	Fh	Fumarate hydratase, mitochondrial	yes	no	2	0.00033507	84.892	By MS/MS	By MS/MS	By MS/MS	By MS/MS	By MS/MS	By MS/MS
AIENIDTLTNLESLFLGK	ELGSNRIRAIENIDTL	LESLFLGKNKITKLQN	R	A	I	G	K	N	1	0	2	1	0	0	2	1	0	2	4	1	0	1	0	1	2	0	0	0	0	18	0	1990.06	Q3UM45	Q3UM45	201	218	Ppp1r7	Protein phosphatase 1 regulatory subunit 7	yes	yes	2;3	2.4988e-24	197.45	By MS/MS	By MS/MS	By matching	By MS/MS	By MS/MS	By MS/MS
AIEPPPLDAVIEAEHTLR	GIGQFLAKAIEPPPLD	IEAEHTLRELDALDAN	K	A	I	L	R	E	3	1	0	1	0	0	3	0	1	2	2	0	0	0	3	0	1	0	0	1	0	18	0	1970.05	A0A087WPL5;E9QNN1	A0A087WPL5	822	839	Dhx9		yes	no	3	1.5653e-05	82.01	By MS/MS	By matching	By MS/MS	By matching	By matching	By MS/MS
AIEQADLLQEEAETPR	TSKKNVLKAIEQADLL	QEEAETPRSVLEEIGL	K	A	I	P	R	S	3	1	0	1	0	2	4	0	0	1	2	0	0	0	1	0	1	0	0	0	0	16	0	1811.89	Q3TIV9	Q3TIV9	133	148	Ap1s2		yes	yes	2;3	3.2122e-19	183.31	By MS/MS	By MS/MS	By MS/MS	By MS/MS	By MS/MS	By MS/MS
AIEQADLLQEEDESPR	TSKKSVLKAIEQADLL	QEEDESPRSVLEEMGL	K	A	I	P	R	S	2	1	0	2	0	2	4	0	0	1	2	0	0	0	1	1	0	0	0	0	0	16	0	1841.86	P61967	P61967	134	149	Ap1s1	AP-1 complex subunit sigma-1A	yes	yes	2	6.563e-26	215.23	By MS/MS	By MS/MS	By MS/MS	By MS/MS	By MS/MS	By MS/MS
AIETVHNLCCNENK	DELKSTSKAIETVHNL	NLCCNENKGASELVAE	K	A	I	N	K	G	1	0	3	0	2	0	2	0	1	1	1	1	0	0	0	0	1	0	0	1	0	14	0	1700.76	Q3TW27;Q922L6	Q3TW27	406	419	Nelfcd	Negative elongation factor D	yes	no	3	0.11841	18.015	By MS/MS	By MS/MS	By matching	By MS/MS	By MS/MS	By matching
AIETYQEAADLPDAPTDLVK	RSNEVLRRAIETYQEA	DAPTDLVKLSLKRRSE	R	A	I	V	K	L	4	0	0	3	0	1	2	0	0	1	2	1	0	0	2	0	2	0	1	1	0	20	0	2159.06	Q8CBM2;A2AL85;Q8BSY0	Q8CBM2	301	320	Asph	Aspartyl/asparaginyl beta-hydroxylase	yes	no	2;3	8.3298e-43	234.11	By MS/MS	By MS/MS	By MS/MS	By MS/MS	By MS/MS	By MS/MS
AIFAGYK	MSGRLWCKAIFAGYKR	KAIFAGYKRGLRNQRE	K	A	I	Y	K	R	2	0	0	0	0	0	0	1	0	1	0	1	0	1	0	0	0	0	1	0	0	7	0	768.417	Q6ZWX1;O55142	Q6ZWX1	9	15	Rpl35a	60S ribosomal protein L35a	yes	no	2	0.011362	75.311	By MS/MS	By MS/MS	By MS/MS	By MS/MS	By MS/MS	By MS/MS
AIFAGYKR	MSGRLWCKAIFAGYKR	AIFAGYKRGLRNQREH	K	A	I	K	R	G	2	1	0	0	0	0	0	1	0	1	0	1	0	1	0	0	0	0	1	0	0	8	1	924.518	Q6ZWX1;O55142	Q6ZWX1	9	16	Rpl35a	60S ribosomal protein L35a	yes	no	2	0.01367	68.787	By MS/MS	By matching	By matching	By matching	By MS/MS	By matching
AIFHEEEPR	ESEDEKPKAIFHEEEP	IFHEEEPRHTRRRQPE	K	A	I	P	R	H	1	1	0	0	0	0	3	0	1	1	0	0	0	1	1	0	0	0	0	0	0	9	0	1126.54	O54774	O54774	643	651	Ap3d1	AP-3 complex subunit delta-1	yes	yes	2	0.00092192	96.143	By MS/MS	By matching	By MS/MS	By MS/MS	By MS/MS	By matching
AIFLADGK	HEGARPMRAIFLADGK	AIFLADGKVFTTGFSR	R	A	I	G	K	V	2	0	0	1	0	0	0	1	0	1	1	1	0	1	0	0	0	0	0	0	0	8	0	833.465	A2RS22;Q9WUM3	A2RS22	226	233	Coro1b	Coronin;Coronin-1B	yes	no	2	0.0070593	74.486	By MS/MS	By MS/MS	By MS/MS	By MS/MS	By MS/MS	By MS/MS
AIFLADGNVFTTGFSR	HEGARPMRAIFLADGN	VFTTGFSRMSERQLAL	R	A	I	S	R	M	2	1	1	1	0	0	0	2	0	1	1	0	0	3	0	1	2	0	0	1	0	16	0	1714.87	Q499X7;Q9WUM4	Q499X7	224	239	Coro1c	Coronin;Coronin-1C	yes	no	2	3.8259e-19	180.56	By matching	By MS/MS	By matching	By matching	By matching	By MS/MS
AIFQAIAAK	KEAWPHIKAIFQAIAA	IFQAIAAKVGTGEPCC	K	A	I	A	K	V	4	0	0	0	0	1	0	0	0	2	0	1	0	1	0	0	0	0	0	0	0	9	0	931.549	Q9DCD0	Q9DCD0	155	163	Pgd	6-phosphogluconate dehydrogenase, decarboxylating	yes	yes	2	0.00061781	102.51	By MS/MS	By MS/MS	By MS/MS	By MS/MS	By MS/MS	By MS/MS
AIFQTIQNR	VDEYQIFKAIFQTIQN	IFQTIQNRNPVWYQAL	K	A	I	N	R	N	1	1	1	0	0	2	0	0	0	2	0	0	0	1	0	0	1	0	0	0	0	9	0	1089.59	Q9EPL8	Q9EPL8	964	972	Ipo7	Importin-7	yes	yes	2	4.4362e-05	109.48	By MS/MS	By MS/MS	By MS/MS	By MS/MS	By MS/MS	By MS/MS
AIFYINK	ESVYGQCKAIFYINKE	KAIFYINKEKRIFYLP	K	A	I	N	K	E	1	0	1	0	0	0	0	0	0	2	0	1	0	1	0	0	0	0	1	0	0	7	0	867.485	CON__Q58D62	CON__Q58D62	120	126			yes	yes	2	0.01932	64.547	By MS/MS	By MS/MS	By MS/MS	By MS/MS	By MS/MS	By MS/MS
AIGAVPLIQGEYMIPCEK	EEVKELQKAIGAVPLI	EYMIPCEKVSSLPTVY	K	A	I	E	K	V	2	0	0	0	1	1	2	2	0	3	1	1	1	0	2	0	0	0	1	1	0	18	0	1988.01	Q3UCD9;P18242;F6Y6L6	Q3UCD9	312	329	Ctsd	Cathepsin D	yes	no	2;3	1.0986e-22	179.14	By MS/MS	By MS/MS	By MS/MS	By MS/MS	By MS/MS	By MS/MS
AIGGELASIK	FESRDFCKAIGGELAS	GGELASIKSKDEQQVI	K	A	I	I	K	S	2	0	0	0	0	0	1	2	0	2	1	1	0	0	0	1	0	0	0	0	0	10	0	957.549	Q2HZ94;Q61830	Q2HZ94	682	691	Mrc1	Macrophage mannose receptor 1	yes	no	2	0.0095746	52.247	By MS/MS	By matching	By MS/MS	By MS/MS	By MS/MS	By MS/MS
AIGNIVTGTDEQTQK	PIVTPALRAIGNIVTG	GTDEQTQKVIDAGALA	R	A	I	Q	K	V	1	0	1	1	0	2	1	2	0	2	0	1	0	0	0	0	3	0	0	1	0	15	0	1573.79	Q52L97;P52293	Q52L97	316	330	Kpna2	Importin subunit alpha;Importin subunit alpha-1	yes	no	2	7.066e-08	124.16	By MS/MS	By matching	By MS/MS	By MS/MS	By MS/MS	By MS/MS
AIGPHDVLATLLNNLK	NTFGYIAKAIGPHDVL	ATLLNNLKVQERQNRV	K	A	I	L	K	V	2	0	2	1	0	0	0	1	1	1	4	1	0	0	1	0	1	0	0	1	0	16	0	1687.96	G5E866;Q99NB9	G5E866	1087	1102	Sf3b1	Splicing factor 3B subunit 1	yes	no	3	0.0022763	58.079	By matching	By MS/MS	By matching	By matching	By matching	By matching
AIGSASEGAQSSLQEVYHK	TFVQCDARAIGSASEG	SLQEVYHKSMTLKEAI	R	A	I	H	K	S	3	0	0	0	0	2	2	2	1	1	1	1	0	0	0	4	0	0	1	1	0	19	0	1960.95	Q3UPK6;Q9Z2U1;D3YX79	Q3UPK6	169	187	Psma5;Gm8394	Proteasome subunit alpha type;Proteasome subunit alpha type-5	yes	no	2;3	5.2454e-100	361.23	By MS/MS	By MS/MS	By MS/MS	By MS/MS	By MS/MS	By MS/MS
AIGTEPDSDVLSEIMHSFAK	FMCDALIKAIGTEPDS	EIMHSFAKCIEVMGDG	K	A	I	A	K	C	2	0	0	2	0	0	2	1	1	2	1	1	1	1	1	3	1	0	0	1	0	20	0	2146.03	Q8BKC5	Q8BKC5	756	775	Ipo5	Importin-5	no	no	2;3	1.0563e-06	96.379	By MS/MS	By MS/MS	By MS/MS	By MS/MS	By MS/MS	By MS/MS
AIGVKPPR	LRHPALFKAIGVKPPR	AIGVKPPRGILLYGPP	K	A	I	P	R	G	1	1	0	0	0	0	0	1	0	1	0	1	0	0	2	0	0	0	0	1	0	8	0	836.523	Q01853	Q01853	232	239	Vcp	Transitional endoplasmic reticulum ATPase	yes	yes	2	0.0039679	94.662	By MS/MS	By MS/MS	By MS/MS	By MS/MS	By MS/MS	By MS/MS
AIGVLTSGGDAQGMNAAVR	EHLSGDGKAIGVLTSG	QGMNAAVRAVVRMGIY	K	A	I	V	R	A	4	1	1	1	0	1	0	4	0	1	1	0	1	0	0	1	1	0	0	2	0	19	0	1786.9	P12382;Q8C605;Q9WUA3;Q9WUA3-2	Q8C605	25	43	Pfkl;Pfkp	ATP-dependent 6-phosphofructokinase, liver type;6-phosphofructokinase;ATP-dependent 6-phosphofructokinase, platelet type	no	no	2	1.4908e-23	175.39	By MS/MS	By MS/MS	By MS/MS	By MS/MS	By MS/MS	By MS/MS
AIHEVFEVGVTSHR	YNFHCFRKAIHEVFEV	EVGVTSHRSCSHQTSA	K	A	I	H	R	S	1	1	0	0	0	0	2	1	2	1	0	0	0	1	0	1	1	0	0	3	0	14	0	1579.81	Q99K70	Q99K70	361	374	Rragc	Ras-related GTP-binding protein C	yes	yes	3	0.096703	30.027	By matching	By matching	By matching	By matching	By MS/MS	By matching
AIHMALDCCGIAGPLEQFISDTCPK	EPQRETLKAIHMALDC	FISDTCPKKQLLESFQ	K	A	I	P	K	K	3	0	0	2	3	1	1	2	1	3	2	1	1	1	2	1	1	0	0	0	0	25	0	2803.28	P40240	P40240	143	167	Cd9	CD9 antigen	yes	yes	3	5.9853e-21	150.64	By matching	By MS/MS	By matching	By MS/MS	By MS/MS	By MS/MS
AIHSWLTR	DGHSYSPRAIHSWLTR	AIHSWLTRAMYSRRSK	R	A	I	T	R	A	1	1	0	0	0	0	0	0	1	1	1	0	0	0	0	1	1	1	0	0	0	8	0	982.535	P99026	P99026	132	139	Psmb4	Proteasome subunit beta type-4	yes	yes	2	0.00074232	125.98	By MS/MS	By MS/MS	By MS/MS	By MS/MS	By matching	By MS/MS
AIIDAIEEFVQKK	QDPNVVAKAIIDAIEE	IEEFVQKKSVQAVKRV	K	A	I	K	K	S	2	0	0	1	0	1	2	0	0	3	0	2	0	1	0	0	0	0	0	1	0	13	1	1502.83	Q2EMV9;Q2EMV9-2	Q2EMV9	1357	1369	Parp14	Poly [ADP-ribose] polymerase 14	yes	no	3	0.0025243	64.224	By matching	By matching	By matching	By matching	By MS/MS	By matching
AIIEDLEPR	NNELQKKRAIIEDLEP	IIEDLEPRFNNSSLRI	R	A	I	P	R	F	1	1	0	1	0	0	2	0	0	2	1	0	0	0	1	0	0	0	0	0	0	9	0	1054.57	Q8BUK6;F6W1A2	Q8BUK6	567	575	Hook3	Protein Hook homolog 3	yes	no	2	0.004034	71.451	By matching	By MS/MS	By matching	By matching	By MS/MS	By matching
AIIEEGDREIATK	KGAGLVMKAIIEEGDR	GDREIATKMQELALSE	K	A	I	T	K	M	2	1	0	1	0	0	3	1	0	3	0	1	0	0	0	0	1	0	0	0	0	13	1	1443.76	G3X922;D4AFX7	G3X922	587	599	Dnajc13		yes	no	2	4.5409e-05	111.54	By matching	By MS/MS	By MS/MS	By MS/MS	By MS/MS	By MS/MS
AIIEEYLHLNDMK	DEVEKKSKAIIEEYLH	YLHLNDMKEAVQCVQE	K	A	I	M	K	E	1	0	1	1	0	0	2	0	1	2	2	1	1	0	0	0	0	0	1	0	0	13	0	1587.8	E9PVC6;E9Q9E1;E9PVC5;Q6NZJ6;A0A0J9YUS5;Q6NZJ6-2	E9PVC6	1201	1213	Eif4g1	Eukaryotic translation initiation factor 4 gamma 1	yes	no	2;3	3.7663e-06	122.97	By MS/MS	By MS/MS	By MS/MS	By MS/MS	By MS/MS	By MS/MS
AIIIFVPVPQLK	IEVGGGRKAIIIFVPV	FVPVPQLKSFQKIQVR	K	A	I	L	K	S	1	0	0	0	0	1	0	0	0	3	1	1	0	1	2	0	0	0	0	2	0	12	0	1336.85	Q4FZE6;P62082;F6SVV1	Q4FZE6	59	70	Rps7;Gm9493	40S ribosomal protein S7	yes	no	2	0.0060018	61.344	By MS/MS	By MS/MS	By matching	By matching	By MS/MS	By MS/MS
AIIKPQYVDQIPK	KILEDDLKAIIKPQYV	QYVDQIPKAAKGTVGS	K	A	I	P	K	A	1	0	0	1	0	2	0	0	0	3	0	2	0	0	2	0	0	0	1	1	0	13	0	1511.87	Q3UHY8;P61222	Q3UHY8	166	178	Abce1	ATP-binding cassette sub-family E member 1	yes	no	2	8.0254e-05	96.23	By matching	By MS/MS	By MS/MS	By matching	By matching	By MS/MS
AIIQEVCFLK	SNEEEKNRAIIQEVCF	IQEVCFLKKLSGHPNI	R	A	I	L	K	K	1	0	0	0	1	1	1	0	0	2	1	1	0	1	0	0	0	0	0	1	0	10	0	1219.66	A0A0R4J0F6;Q99KY4-2;Q99KY4;D6RHK5	A0A0R4J0F6	81	90	Gak	Cyclin-G-associated kinase	yes	no	2	0.010544	65.535	By matching	By MS/MS	By matching	By MS/MS	By MS/MS	By MS/MS
AIIQEVCFLKK	SNEEEKNRAIIQEVCF	QEVCFLKKLSGHPNIV	R	A	I	K	K	L	1	0	0	0	1	1	1	0	0	2	1	2	0	1	0	0	0	0	0	1	0	11	1	1347.76	A0A0R4J0F6;Q99KY4-2;Q99KY4;D6RHK5	A0A0R4J0F6	81	91	Gak	Cyclin-G-associated kinase	yes	no	3	0.073557	31.597	By matching	By MS/MS	By matching	By matching	By matching	By matching
AIKELEEWYAR	QEAEWKEKAIKELEEW	ELEEWYARQDEQLQKT	K	A	I	A	R	Q	2	1	0	0	0	0	3	0	0	1	1	1	0	0	0	0	0	1	1	0	0	11	1	1406.72	B1AWE0;Q6PFA2;B1AWE1;B1AWD8;B1AWD9;O08585	B1AWE0	137	147	Clta	Clathrin light chain A	yes	no	2;3	5.4533e-14	191.79	By MS/MS	By MS/MS	By MS/MS	By MS/MS	By MS/MS	By MS/MS
AIKELEEWYARQDEQLQK	QEAEWKEKAIKELEEW	RQDEQLQKTKANNRAA	K	A	I	Q	K	T	2	1	0	1	0	3	4	0	0	1	2	2	0	0	0	0	0	1	1	0	0	18	2	2276.14	B1AWE0;Q6PFA2;B1AWE1;B1AWD8;B1AWD9;O08585	B1AWE0	137	154	Clta	Clathrin light chain A	yes	no	3;4	2.2416e-12	145.91	By matching	By matching	By matching	By MS/MS	By MS/MS	By matching
AIKNDSVVAGGGAIEMELSK	DAIMIVRRAIKNDSVV	AIEMELSKYLRDYSRT	R	A	I	S	K	Y	3	0	1	1	0	0	2	3	0	2	1	2	1	0	0	2	0	0	0	2	0	20	1	1988.02	Q3TIJ7;P80313;A0A0N4SV00	Q3TIJ7	399	418	Cct7	T-complex protein 1 subunit eta	yes	no	2	1.8878e-07	104.57	By matching	By MS/MS	By matching	By matching	By matching	By matching
AILAELTGR	FTRGLPVRAILAELTG	ILAELTGRRGGCAKGK	R	A	I	G	R	R	2	1	0	0	0	0	1	1	0	1	2	0	0	0	0	0	1	0	0	0	0	9	0	942.55	Q3UFJ3;P35486	Q3UFJ3	133	141	Pdha1	Pyruvate dehydrogenase E1 component subunit alpha;Pyruvate dehydrogenase E1 component subunit alpha, somatic form, mitochondrial	yes	no	2	0.0035692	72.607	By MS/MS	By MS/MS	By matching	By MS/MS	By matching	By MS/MS
AILDDLLK	CRNKDINKAILDDLLK	AILDDLLKLGKEAGLK	K	A	I	L	K	L	1	0	0	2	0	0	0	0	0	1	3	1	0	0	0	0	0	0	0	0	0	8	0	899.533	D3Z041;P41216	D3Z041	634	641	Acsl1	Long-chain-fatty-acid--CoA ligase 1	yes	no	2	0.0086356	71.379	By MS/MS	By MS/MS	By MS/MS	By MS/MS	By MS/MS	By MS/MS
AILDEVTHVQDLFLR	PKPYNSSRAILDEVTH	HVQDLFLRGAPIRTNI	R	A	I	L	R	G	1	1	0	2	0	1	1	0	1	1	3	0	0	1	0	0	1	0	0	2	0	15	0	1767.95	A0A171EBL2;E9Q555	A0A171EBL2	2680	2694	Rnf213	E3 ubiquitin-protein ligase RNF213	yes	no	2;3	0.0002739	75.316	By matching	By MS/MS	By matching	By MS/MS	By MS/MS	By MS/MS
AILEVLQTQGA	VAAAAIFRAILEVLQT	EVLQTQGA________	R	A	I	G	A	-	2	0	0	0	0	2	1	1	0	1	2	0	0	0	0	0	1	0	0	1	0	11	0	1141.63	Q8VC30	Q8VC30	568	578	Dak	Bifunctional ATP-dependent dihydroxyacetone kinase/FAD-AMP lyase (cyclizing);ATP-dependent dihydroxyacetone kinase;FAD-AMP lyase (cyclizing)	yes	yes	2	0.064212	42.21	By MS/MS	By MS/MS	By matching	By matching	By matching	By matching
AILGEVK	CINQPQFRAILGEVKL	RAILGEVKLCEKMAQF	R	A	I	V	K	L	1	0	0	0	0	0	1	1	0	1	1	1	0	0	0	0	0	0	0	1	0	7	0	728.443	Q4FZK2;Q9D8N0	Q4FZK2	202	208	Eef1g	Elongation factor 1-gamma	yes	no	1	0.030566	119.56	By matching	By matching	By matching	By matching	By matching	By MS/MS
AILGSVER	KRPVIVHRAILGSVER	AILGSVERMIAILTEN	R	A	I	E	R	M	1	1	0	0	0	0	1	1	0	1	1	0	0	0	0	1	0	0	0	1	0	8	0	843.481	Q9D0R2;Q8BLY2	Q9D0R2	591	598	Tars;Tarsl2	Threonine--tRNA ligase, cytoplasmic;Probable threonine--tRNA ligase 2, cytoplasmic	yes	no	2	0.017092	54.712	By matching	By MS/MS	By matching	By matching	By matching	By MS/MS
AILILDNDGDRLFAK	EPSLYTVKAILILDND	DGDRLFAKYYDDTYPS	K	A	I	A	K	Y	2	1	1	3	0	0	0	1	0	2	3	1	0	1	0	0	0	0	0	0	0	15	1	1672.91	Q542M2;P61924	Q542M2	15	29	Copz1	Coatomer subunit zeta-1	yes	no	2;3	1.2131e-13	171.11	By MS/MS	By MS/MS	By matching	By MS/MS	By MS/MS	By MS/MS
AILNPLCQVDYR	LCSRPTCKAILNPLCQ	PLCQVDYRAKLWACNF	K	A	I	Y	R	A	1	1	1	1	1	1	0	0	0	1	2	0	0	0	1	0	0	0	1	1	0	12	0	1460.74	Q9D662;A2ANA0;A2AN98;A2AN99	Q9D662	68	79	Sec23b	Protein transport protein Sec23B	yes	no	2	3.414e-07	129.34	By MS/MS	By MS/MS	By MS/MS	By MS/MS	By MS/MS	By MS/MS
AILPCIK	KPSAIQQRAILPCIKG	RAILPCIKGYDVIAQA	R	A	I	I	K	G	1	0	0	0	1	0	0	0	0	2	1	1	0	0	1	0	0	0	0	0	0	7	0	813.478	Q5F2A7;P60843	Q5F2A7	62	68	Eif4a1	Eukaryotic initiation factor 4A-I	yes	no	2	0.010405	77.374	By MS/MS	By MS/MS	By MS/MS	By MS/MS	By MS/MS	By MS/MS
AILPCQDTPSVK	QCQAIHCRAILPCQDT	CQDTPSVKLTYTAEVS	R	A	I	V	K	L	1	0	0	1	1	1	0	0	0	1	1	1	0	0	2	1	1	0	0	1	0	12	0	1327.68	P24527	P24527	143	154	Lta4h	Leukotriene A-4 hydrolase	yes	yes	2	8.3271e-05	97.439	By MS/MS	By MS/MS	By MS/MS	By MS/MS	By MS/MS	By MS/MS
AILQQLGLNSTCDDSILVK	RLALLQVRAILQQLGL	CDDSILVKTVCGVVSK	R	A	I	V	K	T	1	0	1	2	1	2	0	1	0	2	4	1	0	0	0	2	1	0	0	1	0	19	0	2087.09	G3UVV4;P17710-3;P17710-4;P17710;P17710-2	G3UVV4	801	819	Hk1	Hexokinase-1	yes	no	2	3.7493e-25	197.14	By matching	By matching	By matching	By MS/MS	By MS/MS	By MS/MS
AILTFALDSAEQK	TKQEKEARAILTFALD	ALDSAEQKLLMSTTKG	R	A	I	Q	K	L	3	0	0	1	0	1	1	0	0	1	2	1	0	1	0	1	1	0	0	0	0	13	0	1405.75	Q9CRA8	Q9CRA8	179	191	Exosc5	Exosome complex component RRP46	yes	yes	2	0.00025512	91.62	By MS/MS	By MS/MS	By matching	By MS/MS	By MS/MS	By matching
AILVDLEPGTMDSVR	TGGKYVPRAILVDLEP	PGTMDSVRSGPFGQIF	R	A	I	V	R	S	1	1	0	2	0	0	1	1	0	1	2	0	1	0	1	1	1	0	0	2	0	15	0	1614.83	B2RSN3;Q9CWF2;P99024;Q7TMM9	P99024	63	77	Tubb2b;Tubb5;Tubb2a	Tubulin beta-2B chain;Tubulin beta-5 chain;Tubulin beta-2A chain	no	no	2;3	8.7457e-19	186.56	By MS/MS	By MS/MS	By MS/MS	By MS/MS	By MS/MS	By MS/MS
AILVVFANK	LEEEELRKAILVVFAN	ILVVFANKQDMEQAMT	K	A	I	N	K	Q	2	0	1	0	0	0	0	0	0	1	1	1	0	1	0	0	0	0	0	2	0	9	0	973.596	F8WIB1;Q14AC7;P61211	F8WIB1	102	110	Arl1	ADP-ribosylation factor-like protein 1	yes	no	2	0.067625	40.352	By matching	By matching	By MS/MS	By matching	By matching	By MS/MS
AILYLNTGYQR	LTAELKSKAILYLNTG	YLNTGYQRQLLYKHFD	K	A	I	Q	R	Q	1	1	1	0	0	1	0	1	0	1	2	0	0	0	0	0	1	0	2	0	0	11	0	1310.7	CON__ENSEMBL:ENSBTAP00000024146	CON__ENSEMBL:ENSBTAP00000024146	1008	1018			yes	yes	2	3.2024e-05	115.23	By matching	By MS/MS	By matching	By matching	By MS/MS	By matching
AILYNYR	RNEQVEIRAILYNYRE	RAILYNYREAENLKVR	R	A	I	Y	R	E	1	1	1	0	0	0	0	0	0	1	1	0	0	0	0	0	0	0	2	0	0	7	0	911.486	CON__Q2UVX4	CON__Q2UVX4	848	854			yes	yes	2	0.087282	41.502	By matching	By MS/MS	By matching	By matching	By MS/MS	By matching
AIMAQLPQEQK	LIAGQSARAIMAQLPQ	AQLPQEQKAKIAEQVA	R	A	I	Q	K	A	2	0	0	0	0	3	1	0	0	1	1	1	1	0	1	0	0	0	0	0	0	11	0	1255.66	Q545R0;P26231	Q545R0	671	681	Ctnna1	Catenin alpha-1	yes	no	2	0.032084	47.971	By matching	By matching	By MS/MS	By matching	By matching	By matching
AIMNLDVEQYR	GGVRYLQKAIMNLDVE	NLDVEQYRMVKEALHE	K	A	I	Y	R	M	1	1	1	1	0	1	1	0	0	1	1	0	1	0	0	0	0	0	1	1	0	11	0	1350.66	A2AQR0;Q64521	A2AQR0	125	135	Gpd2	Glycerol-3-phosphate dehydrogenase, mitochondrial	yes	no	2	5.4776e-07	143.22	By matching	By MS/MS	By MS/MS	By MS/MS	By MS/MS	By matching
AINLLPANTQINDIR	YSKLDTTKAINLLPAN	NTQINDIRIFLEKVLE	K	A	I	I	R	I	2	1	3	1	0	1	0	0	0	3	2	0	0	0	1	0	1	0	0	0	0	15	0	1664.92	Q8R5L3-2;Q8R5L3	Q8R5L3-2	776	790	Vps39	Vam6/Vps39-like protein	yes	no	2	7.3809e-05	91.969	By MS/MS	By MS/MS	By matching	By MS/MS	By matching	By MS/MS
AINPINTFTK	KDAAITLKAINPINTF	NPINTFTKFLLDHQGE	K	A	I	T	K	F	1	0	2	0	0	0	0	0	0	2	0	1	0	1	1	0	2	0	0	0	0	10	0	1117.61	A2AH25;Q5FWK3	A2AH25	452	461	Arhgap1	Rho GTPase-activating protein 1	yes	no	2	0.0028896	71.03	By MS/MS	By MS/MS	By matching	By MS/MS	By matching	By MS/MS
AINQQTGAFVEISR	GRGGENVKAINQQTGA	GAFVEISRQLPPNGDP	K	A	I	S	R	Q	2	1	1	0	0	2	1	1	0	2	0	0	0	1	0	1	1	0	0	1	0	14	0	1532.79	Q3U0V1	Q3U0V1	450	463	Khsrp	Far upstream element-binding protein 2	yes	yes	2	7.6105e-09	131.66	By MS/MS	By MS/MS	By MS/MS	By MS/MS	By MS/MS	By MS/MS
AINTQEVAVK	TQTVSVNKAINTQEVA	NTQEVAVKEKHARTCI	K	A	I	V	K	E	2	0	1	0	0	1	1	0	0	1	0	1	0	0	0	0	1	0	0	2	0	10	0	1071.59	Q8VD75;A0A0J9YUX9	Q8VD75	47	56	Hip1	Huntingtin-interacting protein 1	yes	no	2	0.061627	42.161	By matching	By matching	By MS/MS	By matching	By matching	By MS/MS
AIPDLTAPVAAVQAAVSNLVR	EEGEVDGKAIPDLTAP	AAVSNLVRVGKETVQT	K	A	I	V	R	V	6	1	1	1	0	1	0	0	0	1	2	0	0	0	2	1	1	0	0	4	0	21	0	2075.17	Q64727	Q64727	36	56	Vcl	Vinculin	yes	yes	2;3	8.4699e-09	105.46	By matching	By MS/MS	By MS/MS	By MS/MS	By MS/MS	By MS/MS
AIPNNQVLGK	IADYESGRAIPNNQVL	PNNQVLGKIERAIGLK	R	A	I	G	K	I	1	0	2	0	0	1	0	1	0	1	1	1	0	0	1	0	0	0	0	1	0	10	0	1052.6	Q9JMG1	Q9JMG1	114	123	Edf1	Endothelial differentiation-related factor 1	yes	yes	2	0.037378	46.819	By MS/MS	By matching	By MS/MS	By MS/MS	By matching	By MS/MS
AIPNQGEILVIR	STQLNKKRAIPNQGEI	QGEILVIRRGWLTINN	R	A	I	I	R	R	1	1	1	0	0	1	1	1	0	3	1	0	0	0	1	0	0	0	0	1	0	12	0	1321.77	Q3TCR7;G3X9G4;G3UXX2;Q3T9X3;P39054	Q3TCR7	511	522	Dnm2	Dynamin-2	no	no	2	0.00016543	93.345	By MS/MS	By MS/MS	By matching	By MS/MS	By MS/MS	By MS/MS
AIQAAFFYLEPR	PEYNKSARAIQAAFFY	AFFYLEPRHAEDKLIT	R	A	I	P	R	H	3	1	0	0	0	1	1	0	0	1	1	0	0	2	1	0	0	0	1	0	0	12	0	1424.75	CON__Q3SZR3	CON__Q3SZR3	62	73			yes	yes	2;3	2.2047e-07	136.38	By MS/MS	By MS/MS	By matching	By MS/MS	By MS/MS	By MS/MS
AIQDYLSTQLLLDSDFLK	GLPEEHLKAIQDYLST	LLDSDFLKTGSSNLPH	K	A	I	L	K	T	1	0	0	3	0	2	0	0	0	1	5	1	0	1	0	2	1	0	1	0	0	18	0	2082.09	Q9ES52-3;Q9ES52-2;Q9ES52;Q9ES52-4	Q9ES52-3	186	203	Inpp5d	Phosphatidylinositol 3,4,5-trisphosphate 5-phosphatase 1	yes	no	2	1.6733e-11	135.38	By matching	By MS/MS	By matching	By matching	By matching	By matching
AIQEALAK	GPSKSTVKAIQEALAK	AIQEALAKLKEEEERQ	K	A	I	A	K	L	3	0	0	0	0	1	1	0	0	1	1	1	0	0	0	0	0	0	0	0	0	8	0	842.486	Q05D44	Q05D44	342	349	Eif5b	Eukaryotic translation initiation factor 5B	yes	yes	2	0.004564	89.542	By matching	By matching	By MS/MS	By MS/MS	By MS/MS	By matching
AIQLSGTEQLEALK	KYRQILEKAIQLSGTE	TEQLEALKAFVEAMVN	K	A	I	L	K	A	2	0	0	0	0	2	2	1	0	1	3	1	0	0	0	1	1	0	0	0	0	14	0	1499.82	Q14AI7;O88544	Q14AI7	33	46	Cops4	COP9 signalosome complex subunit 4	yes	no	2	0.11232	35.711	By matching	By matching	By MS/MS	By matching	By matching	By matching
AIQYGASAHDWMFR	LRFQKELKAIQYGASA	SAHDWMFRV_______	K	A	I	F	R	V	3	1	0	1	0	1	0	1	1	1	0	0	1	1	0	1	0	1	1	0	0	14	0	1651.76	Q3ULU3;O35855;O88374	Q3ULU3	379	392	Bcat2	Branched-chain-amino-acid aminotransferase;Branched-chain-amino-acid aminotransferase, mitochondrial	yes	no	3	0.033444	43.69	By matching	By MS/MS	By matching	By matching	By matching	By matching
AIRDGVIEASINHEK	DAEFIVAKAIRDGVIE	EASINHEKGYVQSKEM	K	A	I	E	K	G	2	1	1	1	0	0	2	1	1	3	0	1	0	0	0	1	0	0	0	1	0	15	1	1650.87	P14685	P14685	437	451	Psmd3	26S proteasome non-ATPase regulatory subunit 3	yes	yes	2;3	2.7788e-07	120.54	By matching	By MS/MS	By matching	By MS/MS	By MS/MS	By matching
AISAAENAILEVAVIGQSGTGK	DVMIQIQKAISAAENA	IGQSGTGKSSFINALR	K	A	I	G	K	S	5	0	1	0	0	1	2	3	0	3	1	1	0	0	0	2	1	0	0	2	0	22	0	2098.13	Q61635	Q61635	66	87	Ifi47		yes	yes	3	0.1185	15.492	By matching	By matching	By matching	By matching	By matching	By MS/MS
AISDELDHALNDMTSI	YAQKLKYKAISDELDH	ALNDMTSI________	K	A	I	S	I	-	2	0	1	3	0	0	1	0	1	2	2	0	1	0	0	2	1	0	0	0	0	16	0	1743.8	E9Q7Q3;A0A0R4J1P2;P21107	E9Q7Q3	233	248	Tpm3	Tropomyosin alpha-3 chain	yes	no	2	0.065667	41.542	By matching	By matching	By matching	By matching	By matching	By MS/MS
AISEPNFSVAYANMCR	VIDLIFEKAISEPNFS	VAYANMCRCLMALKVP	K	A	I	C	R	C	3	1	2	0	1	0	1	0	0	1	0	0	1	1	1	2	0	0	1	1	0	16	0	1828.82	E9PVC6;E9Q9E1;E9PVC5;Q6NZJ6;A0A0J9YUS5;Q6NZJ6-2;A0A0J9YVC1;A0A0J9YUC1;E9Q770	E9PVC6	762	777	Eif4g1	Eukaryotic translation initiation factor 4 gamma 1	yes	no	2	0.0014501	66.387	By MS/MS	By matching	By matching	By matching	By matching	By matching
AISFVGSNQAGEYIFER	ICDHPDIKAISFVGSN	AGEYIFERGSRNGKRV	K	A	I	E	R	G	2	1	1	0	0	1	2	2	0	2	0	0	0	2	0	2	0	0	1	1	0	17	0	1886.92	Q9EQ20	Q9EQ20	256	272	Aldh6a1	Methylmalonate-semialdehyde dehydrogenase [acylating], mitochondrial	yes	yes	2	2.1449e-05	91.317	By matching	By matching	By MS/MS	By MS/MS	By MS/MS	By MS/MS
AISHEHSPSDLEAHFVPLVK	DKAVESLRAISHEHSP	AHFVPLVKRLAGGDWF	R	A	I	V	K	R	2	0	0	1	0	0	2	0	3	1	2	1	0	1	2	3	0	0	0	2	0	20	0	2212.13	Q76MZ3	Q76MZ3	114	133	Ppp2r1a	Serine/threonine-protein phosphatase 2A 65 kDa regulatory subunit A alpha isoform	yes	yes	4	3.0766e-06	88.282	By matching	By matching	By matching	By matching	By MS/MS	By matching
AISNNEADAVTLDGGLVYEAGLKPNNLKPVVAEFHGTK	TSHMDCIKAISNNEAD	VAEFHGTKDNPQTHYY	K	A	I	T	K	D	5	0	4	2	0	0	3	4	1	1	4	3	0	1	2	1	2	0	1	4	0	38	0	3951.04	CON__Q0IIK2;CON__Q29443	CON__Q0IIK2	69	106			yes	no	4	7.0784e-09	90.338	By matching	By matching	By matching	By MS/MS	By MS/MS	By matching
AISTTCIPNYPDR	FPDVKFIKAISTTCIP	CIPNYPDRNLPTVFVY	K	A	I	D	R	N	1	1	1	1	1	0	0	0	0	2	0	0	0	0	2	1	2	0	1	0	0	13	0	1506.71	Q8BVF2	Q8BVF2	150	162	Pdcl3	Phosducin-like protein 3	yes	yes	2	0.12295	32.702	By matching	By matching	By MS/MS	By matching	By matching	By matching
AITEFLSR	SPCGECSRAITEFLSR	AITEFLSRHPYVTLF_	R	A	I	S	R	H	1	1	0	0	0	0	1	0	0	1	1	0	0	1	0	1	1	0	0	0	0	8	0	935.508	A0A0N4SVL6;A0A0N4SW85;Q3U9G8;P51908	A0A0N4SVL6	99	106	Apobec1	C->U-editing enzyme APOBEC-1	yes	no	2	0.0022968	110.12	By MS/MS	By MS/MS	By MS/MS	By matching	By MS/MS	By MS/MS
AITEIYLTR	MKEKERTKAITEIYLT	ITEIYLTRLLSVKGTL	K	A	I	T	R	L	1	1	0	0	0	0	1	0	0	2	1	0	0	0	0	0	2	0	1	0	0	9	0	1078.6	B2RXS4	B2RXS4	1620	1628	Plxnb2	Plexin-B2	yes	yes	2	0.00050846	106.88	By MS/MS	By MS/MS	By MS/MS	By MS/MS	By MS/MS	By MS/MS
AITGASLADIMAK	RRAVKFQRAITGASLA	SLADIMAKRNQKPEVR	R	A	I	A	K	R	4	0	0	1	0	0	0	1	0	2	1	1	1	0	0	1	1	0	0	0	0	13	0	1260.67	Q8BP67	Q8BP67	81	93	Rpl24	60S ribosomal protein L24	yes	yes	2;3	2.3933e-08	141.58	By MS/MS	By MS/MS	By MS/MS	By MS/MS	By MS/MS	By MS/MS
AITHLNNNFMFGQK	ADGYAVDRAITHLNNN	NNFMFGQKMNVCVSKQ	R	A	I	Q	K	M	1	0	3	0	0	1	0	1	1	1	1	1	1	2	0	0	1	0	0	0	0	14	0	1633.8	G3UY38;G5E924;Q8R081	G3UY38	302	315	Hnrnpl	Heterogeneous nuclear ribonucleoprotein L	yes	no	2;3	3.9392e-23	206.66	By MS/MS	By MS/MS	By MS/MS	By MS/MS	By MS/MS	By MS/MS
AITIAGIPQSIIECVK	MLPNSTERAITIAGIP	QSIIECVKQICVVMLE	R	A	I	V	K	Q	2	0	0	0	1	1	1	1	0	5	0	1	0	0	1	1	1	0	0	1	0	16	0	1711.95	Q61990-2;Q61990-3;Q61990	Q61990-2	145	160	Pcbp2	Poly(rC)-binding protein 2	yes	no	2	3.7473e-07	113.47	By MS/MS	By MS/MS	By MS/MS	By MS/MS	By MS/MS	By MS/MS
AITIAGVPQSVTECVK	MLPNSTERAITIAGVP	QSVTECVKQICLVMLE	R	A	I	V	K	Q	2	0	0	0	1	1	1	1	0	2	0	1	0	0	1	1	2	0	0	3	0	16	0	1671.89	P60335	P60335	145	160	Pcbp1	Poly(rC)-binding protein 1	yes	yes	2;3	2.5256e-10	135.61	By MS/MS	By MS/MS	By MS/MS	By MS/MS	By MS/MS	By MS/MS
AITSAYYR	TAGQERYRAITSAYYR	AITSAYYRGAVGALLV	R	A	I	Y	R	G	2	1	0	0	0	0	0	0	0	1	0	0	0	0	0	1	1	0	2	0	0	8	0	943.476	Q78ZJ8;P46638;G3UY29;E9Q3P9;F8WGS1;Q0PD45;P62492;G3UZD3;G3UZL4;D3YYB3;Q0PD30;Q9WTL2	Q78ZJ8	75	82	Rab11b;Rab11a;Rab25	Ras-related protein Rab-11B;Ras-related protein Rab-11A;Ras-related protein Rab-25	yes	no	2	0.0051027	84.916	By matching	By MS/MS	By matching	By MS/MS	By matching	By MS/MS
AITVASQTNCPLYVTK	LEAEAVFRAITVASQT	NCPLYVTKVMSKSAAD	R	A	I	T	K	V	2	0	1	0	1	1	0	0	0	1	1	1	0	0	1	1	3	0	1	2	0	16	0	1764.91	Q3TT92;E9PWE8;Q62188;D3YUS0;D3Z567	Q3TT92	237	252	Dpysl3	Dihydropyrimidinase-related protein 3	yes	no	2	2.5964e-10	135.23	By matching	By MS/MS	By MS/MS	By matching	By matching	By matching
AITVFSPDGHLFQVEYAQEAVK	________________	EYAQEAVKKGSTAVGV	R	A	I	V	K	K	3	0	0	1	0	2	2	1	1	1	1	1	0	2	1	1	1	0	1	3	0	22	0	2448.23	Q542H2;Q9Z2U0;Q9CWH6	Q542H2	6	27	Psma7;Psma8	Proteasome subunit alpha type;Proteasome subunit alpha type-7;Proteasome subunit alpha type-7-like	yes	no	2	5.9712e-44	233.26	By matching	By MS/MS	By matching	By MS/MS	By MS/MS	By MS/MS
AITVFSPDGHLFQVEYAQEAVKK	________________	YAQEAVKKGSTAVGVR	R	A	I	K	K	G	3	0	0	1	0	2	2	1	1	1	1	2	0	2	1	1	1	0	1	3	0	23	1	2576.33	Q542H2;Q9Z2U0;Q9CWH6	Q542H2	6	28	Psma7;Psma8	Proteasome subunit alpha type;Proteasome subunit alpha type-7;Proteasome subunit alpha type-7-like	yes	no	3;4	2.0561e-15	146.19	By MS/MS	By MS/MS	By MS/MS	By MS/MS	By MS/MS	By MS/MS
AIVAIENPADVSVISSR	EKLLLAARAIVAIENP	DVSVISSRNTGQRAVL	R	A	I	S	R	N	3	1	1	1	0	0	1	0	0	3	0	0	0	0	1	3	0	0	0	3	0	17	0	1739.94	P14206	P14206	64	80	Rpsa	40S ribosomal protein SA	yes	yes	2;3	2.3378e-11	139.08	By MS/MS	By MS/MS	By MS/MS	By MS/MS	By MS/MS	By MS/MS
AIVDALPPPCESACSLPTDVDKWFHQQK	KCDPDAAKAIVDALPP	DKWFHQQKN_______	K	A	I	Q	K	N	3	0	0	3	2	2	1	0	1	1	2	2	0	1	4	2	1	1	0	2	0	28	1	3208.53	Q4FK49;Q9D819	Q4FK49	261	288	Ppa1	Inorganic pyrophosphatase	yes	no	4	0.011388	47.12	By matching	By MS/MS	By matching	By matching	By matching	By MS/MS
AIVDCGFEHPSEVQHECIPQAILGMDVLCQAK	LLKPELLRAIVDCGFE	MDVLCQAKSGMGKTAV	R	A	I	A	K	S	3	0	0	2	3	3	3	2	2	3	2	1	1	1	2	1	0	0	0	3	0	32	0	3650.7	Q9Z1N5;Q8VDW0;D6RHT5	Q9Z1N5	59	90	Ddx39b;Ddx39a;Ddx39	Spliceosome RNA helicase Ddx39b;ATP-dependent RNA helicase DDX39A	no	no	3;4	2.0794e-26	150.55	By MS/MS	By MS/MS	By MS/MS	By MS/MS	By MS/MS	By MS/MS
AIVDCIISIIEENSESK	EGGFEYKRAIVDCIIS	IEENSESKETGLSHLC	R	A	I	S	K	E	1	0	1	1	1	0	3	0	0	5	0	1	0	0	0	3	0	0	0	1	0	17	0	1918.96	Q9QZE5	Q9QZE5	416	432	Copg1	Coatomer subunit gamma-1	yes	yes	2;3	3.8146e-16	156.72	By matching	By MS/MS	By MS/MS	By MS/MS	By MS/MS	By MS/MS
AIVDCIISIVEENPESK	DGGFEYKKAIVDCIIS	VEENPESKEAGLAHLC	K	A	I	S	K	E	1	0	1	1	1	0	3	0	0	4	0	1	0	0	1	2	0	0	0	2	0	17	0	1914.96	A0A0M3HEQ7;Q9QXK3-4;Q9QXK3	A0A0M3HEQ7	416	432	Copg2	Coatomer subunit gamma-2	yes	no	2	1.2855e-07	106.93	By MS/MS	By matching	By matching	By matching	By MS/MS	By matching
AIVGNNDLLWEDYEEKLADQALR	WDGHEDLKAIVGNNDL	KLADQALRTMENYVSQ	K	A	I	L	R	T	3	1	2	3	0	1	3	1	0	1	4	1	0	0	0	0	0	1	1	1	0	23	1	2674.32	S4R1B8;S4R270;D3Z6Q9;S4R171	S4R1B8	74	96	Bin2	Bridging integrator 2	yes	no	3	8.5586e-12	112.85	By matching	By matching	By matching	By MS/MS	By matching	By matching
AIVPLEAR	EIKAARERAIVPLEAR	AIVPLEARMKQFKDML	R	A	I	A	R	M	2	1	0	0	0	0	1	0	0	1	1	0	0	0	1	0	0	0	0	1	0	8	0	867.518	Q8CGF7-2;Q8CGF7;Q8CGF7-3	Q8CGF7-2	636	643	Tcerg1	Transcription elongation regulator 1	yes	no	2	0.048111	46.129	By MS/MS	By MS/MS	By MS/MS	By matching	By MS/MS	By matching
AIVQLKPR	SGLAKRAKAIVQLKPR	AIVQLKPRNPAHPVRG	K	A	I	P	R	N	1	1	0	0	0	1	0	0	0	1	1	1	0	0	1	0	0	0	0	1	0	8	0	923.592	Q9QXS1-3;Q9QXS1-10;Q9QXS1-9;Q9QXS1-12;Q9QXS1-11;Q9QXS1-13;Q9QXS1-5;Q9QXS1-16;Q9QXS1-4;Q9QXS1-14;Q9QXS1-6;Q9QXS1-7;Q9QXS1-8;Q9QXS1-2;Q9QXS1;Q9QXS1-15;E9Q3W4;F6R059;A0A0R4J218	Q9QXS1-3	787	794	Plec	Plectin	yes	no	2	0.0045927	89.296	By MS/MS	By MS/MS	By MS/MS	By matching	By matching	By MS/MS
AIVSSWPFPR	GNHLKVLRAIVSSWPF	VSSWPFPRLPLGALKK	R	A	I	P	R	L	1	1	0	0	0	0	0	0	0	1	0	0	0	1	2	2	0	1	0	1	0	10	0	1158.62	B1ARV6	B1ARV6	54	63	Gm13125		yes	yes	2	0.0081643	56.209	By MS/MS	By MS/MS	By MS/MS	By MS/MS	By MS/MS	By MS/MS
AIWAALQTQASSSAK	DSSTPIFRAIWAALQT	TQASSSAKNFITKMAK	R	A	I	A	K	N	5	0	0	0	0	2	0	0	0	1	1	1	0	0	0	3	1	1	0	0	0	15	0	1531.8	Q6P5E4;G3UYG7	Q6P5E4	813	827	Uggt1	UDP-glucose:glycoprotein glucosyltransferase 1	yes	no	2	1.9813e-07	113.1	By matching	By MS/MS	By matching	By matching	By matching	By MS/MS
AIWGYCDQLK	SVRISAVRAIWGYCDQ	WGYCDQLKVSESTHVL	R	A	I	L	K	V	1	0	0	1	1	1	0	1	0	1	1	1	0	0	0	0	0	1	1	0	0	10	0	1252.59	E9QKZ2;Q91YE6;E0CXB2	E9QKZ2	540	549	Ipo9	Importin-9	yes	no	2	0.0089172	54.094	By matching	By MS/MS	By matching	By MS/MS	By matching	By matching
AIWNVINWENVTER	NVRPDYLKAIWNVINW	NWENVTERYTACKK__	K	A	I	E	R	Y	1	1	3	0	0	0	2	0	0	2	0	0	0	0	0	0	1	2	0	2	0	14	0	1742.87	Q4FJX9;P09671	Q4FJX9	203	216	Sod2	Superoxide dismutase;Superoxide dismutase [Mn], mitochondrial	yes	no	2;3	8.432e-09	129.77	By MS/MS	By MS/MS	By MS/MS	By MS/MS	By MS/MS	By MS/MS
AIYDTPCIQAESDKWQQALK	LSICKHYRAIYDTPCI	DKWQQALKSVVLYVIL	R	A	I	L	K	S	3	0	0	2	1	3	1	0	0	2	1	2	0	0	1	1	1	1	1	0	0	20	1	2364.14	Q9D8W5;Q3TRH2;B1AT36	Q9D8W5	249	268	Psmd12	26S proteasome non-ATPase regulatory subunit 12	yes	no	3	9.9513e-09	106.75	By matching	By matching	By MS/MS	By MS/MS	By MS/MS	By MS/MS
AIYEAVLR	GKFTEDQKAIYEAVLR	AIYEAVLRSCRTVMST	K	A	I	L	R	S	2	1	0	0	0	0	1	0	0	1	1	0	0	0	0	0	0	0	1	1	0	8	0	933.528	A2RS23;Q11136	A2RS23	304	311	Pepd	Xaa-Pro dipeptidase	yes	no	2	0.0042235	81.191	By MS/MS	By MS/MS	By MS/MS	By MS/MS	By MS/MS	By MS/MS
AIYFDGDFGQIVR	IIDLIEERAIYFDGDF	GDFGQIVRYDEIPAGL	R	A	I	V	R	Y	1	1	0	2	0	1	0	2	0	2	0	0	0	2	0	0	0	0	1	1	0	13	0	1499.74	Q8K0D5	Q8K0D5	223	235	Gfm1	Elongation factor G, mitochondrial	yes	yes	2	0.0678	43.761	By matching	By matching	By matching	By matching	By MS/MS	By matching
AIYHTLNLCNIDVTQK	FIKVRKMKAIYHTLNL	CNIDVTQKCLIAEVWC	K	A	I	Q	K	C	1	0	2	1	1	1	0	0	1	2	2	1	0	0	0	0	2	0	1	1	0	16	0	1901.97	K3W4T3;Q9Z1G4-3;Q9Z1G4-2;Q9Z1G4	K3W4T3	302	317	Atp6v0a1	V-type proton ATPase 116 kDa subunit a isoform 1	yes	no	2;3	0.07437	35.202	By matching	By MS/MS	By matching	By MS/MS	By MS/MS	By MS/MS
AIYQATYR	EAYDLARRAIYQATYR	AIYQATYRDAYSGGAV	R	A	I	Y	R	D	2	1	0	0	0	1	0	0	0	1	0	0	0	0	0	0	1	0	2	0	0	8	0	984.503	O55234	O55234	218	225	Psmb5	Proteasome subunit beta type-5	yes	yes	2	0.10756	50.04	By matching	By matching	By matching	By matching	By matching	By MS/MS
AKDDSELEGQVISCLK	FCHGILTKAKDDSELE	GQVISCLKLRYADQRL	K	A	K	L	K	L	1	0	0	2	1	1	2	1	0	1	2	2	0	0	0	2	0	0	0	1	0	16	1	1790.87	Q53WR6;Q61543;F8WHM5;F6RSH1	Q53WR6	953	968	Glg1	Golgi apparatus protein 1	yes	no	2;3	5.9649e-33	239.93	By MS/MS	By MS/MS	By MS/MS	By MS/MS	By MS/MS	By MS/MS
AKDFLPADIQTQFAMSR	MNCKLAARAKDFLPAD	QTQFAMSRELIRNVYN	R	A	K	S	R	E	3	1	0	2	0	2	0	0	0	1	1	1	1	2	1	1	1	0	0	0	0	17	1	1937.97	Q3U0I9;Q8CFD4	Q3U0I9	153	169	Snx8	Sorting nexin-8	yes	no	2	0.00043561	84.249	By matching	By MS/MS	By matching	By MS/MS	By matching	By matching
AKDINQEVYNFLATAGAK	GGEKDLRRAKDINQEV	FLATAGAKYGVGFWRP	R	A	K	A	K	Y	4	0	2	1	0	1	1	1	0	1	1	2	0	1	0	0	1	0	1	1	0	18	1	1952	Q99KI0	Q99KI0	143	160	Aco2	Aconitate hydratase, mitochondrial	yes	yes	2;3	1.6757e-36	232.51	By MS/MS	By MS/MS	By matching	By MS/MS	By MS/MS	By MS/MS
AKDIVPGDIVEIAVGDKVPADIR	RKSVQRIKAKDIVPGD	DKVPADIRLTSIKSTT	K	A	K	I	R	L	3	1	0	4	0	0	1	2	0	4	0	2	0	0	2	0	0	0	0	4	0	23	2	2389.32	J3KMM5;O55143;O55143-2	J3KMM5	142	164	Atp2a2	Calcium-transporting ATPase;Sarcoplasmic/endoplasmic reticulum calcium ATPase 2	yes	no	3;4	0.00011778	73.072	By MS/MS	By MS/MS	By matching	By MS/MS	By MS/MS	By matching
AKDPFAHLPK	QALAAEPKAKDPFAHL	DPFAHLPKSTFVLDEF	K	A	K	P	K	S	2	0	0	1	0	0	0	0	1	0	1	2	0	1	2	0	0	0	0	0	0	10	1	1122.62	Q4FZK2;Q9D8N0	Q4FZK2	276	285	Eef1g	Elongation factor 1-gamma	yes	no	2;3	0.0044971	60.691	By MS/MS	By MS/MS	By matching	By MS/MS	By MS/MS	By matching
AKDQDILDLVSVLHDPETLLR	GALAVEVRAKDQDILD	HDPETLLRCIAERAFL	R	A	K	L	R	C	1	1	0	4	0	1	1	0	1	1	5	1	0	0	1	1	1	0	0	2	0	21	1	2389.29	P22907-2;P22907	P22907-2	209	229	Hmbs	Porphobilinogen deaminase	yes	no	4	0.095249	23.536	By matching	By matching	By matching	By matching	By MS/MS	By matching
AKEALELTDTGLLSGSEER	DDREKCAKAKEALELT	LLSGSEERVQVALEEL	K	A	K	E	R	V	2	1	0	1	0	0	4	2	0	0	4	1	0	0	0	2	2	0	0	0	0	19	1	2018.02	Q9JHU4	Q9JHU4	1298	1316	Dync1h1	Cytoplasmic dynein 1 heavy chain 1	yes	yes	2;3	2.152e-07	111.11	By MS/MS	By MS/MS	By matching	By matching	By MS/MS	By MS/MS
AKEDFLK	DVKEFLAKAKEDFLKK	KAKEDFLKKWETPSQN	K	A	K	L	K	K	1	0	0	1	0	0	1	0	0	0	1	2	0	1	0	0	0	0	0	0	0	7	1	849.46	P05132-2;P05132	P05132-2	15	21	Prkaca	cAMP-dependent protein kinase catalytic subunit alpha	yes	no	2	0.066622	68.95	By matching	By matching	By matching	By matching	By MS/MS	By matching
AKEDFLR	SMKEFLAKAKEDFLRK	KAKEDFLRKWENPPPS	K	A	K	L	R	K	1	1	0	1	0	0	1	0	0	0	1	1	0	1	0	0	0	0	0	0	0	7	1	877.466	P68181-4;P68181-2;P68181-3;P68181;H6TMF5	P68181-4	70	76	Prkacb	cAMP-dependent protein kinase catalytic subunit beta	yes	no	2	0.12849	75.692	By matching	By matching	By matching	By matching	By MS/MS	By matching
AKEFGASECISPQDFSK	INKDKFAKAKEFGASE	ISPQDFSKSIQEVLVE	K	A	K	S	K	S	2	0	0	1	1	1	2	1	0	1	0	2	0	2	1	3	0	0	0	0	0	17	1	1899.87	Q6P5I3;P28474	Q6P5I3	232	248	Adh5	Alcohol dehydrogenase class-3	yes	no	2;3	1.0336e-36	241.98	By MS/MS	By MS/MS	By MS/MS	By MS/MS	By MS/MS	By MS/MS
AKEFTNVYIK	REAELGARAKEFTNVY	EFTNVYIKNFGEDMDD	R	A	K	I	K	N	1	0	1	0	0	0	1	0	0	1	0	2	0	1	0	0	1	0	1	1	0	10	1	1211.65	P29341;Q9D4E6;Q91YZ8;D3Z5M2;A3KFU5;A3KFU8;Q6PHQ9	P29341	187	196	Pabpc1;Pabpc6;Pabpc4;Gm10110	Polyadenylate-binding protein 1	no	no	2;3	8.0024e-05	139.32	By MS/MS	By MS/MS	By MS/MS	By MS/MS	By MS/MS	By MS/MS
AKEILQEEEDLAEIVQLVGK	EFVPLRTKAKEILQEE	EIVQLVGKASLAETDK	K	A	K	G	K	A	2	0	0	1	0	2	5	1	0	2	3	2	0	0	0	0	0	0	0	2	0	20	1	2253.21	P50516;P50516-2	P50516	479	498	Atp6v1a	V-type proton ATPase catalytic subunit A	yes	no	2;3;4	5.2947e-32	198.98	By matching	By MS/MS	By MS/MS	By MS/MS	By MS/MS	By MS/MS
AKEIYMTFLSNK	DRKQMQEKAKEIYMTF	YMTFLSNKASSQVNVE	K	A	K	N	K	A	1	0	1	0	0	0	1	0	0	1	1	2	1	1	0	1	1	0	1	0	0	12	1	1443.74	Q32MD7;Q9CQE5	Q32MD7	90	101	Rgs10	Regulator of G-protein signaling 10	yes	no	3	0.00297	65.895	By MS/MS	By MS/MS	By matching	By MS/MS	By MS/MS	By MS/MS
AKELLGQGLLLR	LDIQSSGRAKELLGQG	LGQGLLLRSLQERNQE	R	A	K	L	R	S	1	1	0	0	0	1	1	2	0	0	5	1	0	0	0	0	0	0	0	0	0	12	1	1309.81	Q8R1B4	Q8R1B4	640	651	Eif3c	Eukaryotic translation initiation factor 3 subunit C	yes	yes	2;3	1.8475e-08	147.63	By MS/MS	By MS/MS	By MS/MS	By MS/MS	By MS/MS	By MS/MS
AKFEELNMDLFR	DFSETLTRAKFEELNM	ELNMDLFRSTMKPVQK	R	A	K	F	R	S	1	1	1	1	0	0	2	0	0	0	2	1	1	2	0	0	0	0	0	0	0	12	1	1511.74	P20029	P20029	326	337	Hspa5	78 kDa glucose-regulated protein	yes	yes	2;3	1.6644e-23	225.72	By MS/MS	By MS/MS	By MS/MS	By MS/MS	By MS/MS	By MS/MS
AKFENLCK	KKKMEESKAKFENLCK	AKFENLCKLMKEILDK	K	A	K	C	K	L	1	0	1	0	1	0	1	0	0	0	1	2	0	1	0	0	0	0	0	0	0	8	1	1008.51	Q71LX8;P11499	Q71LX8	558	565	Hsp90ab1	Heat shock protein HSP 90-beta	yes	no	2	0.00011919	168.26	By matching	By matching	By MS/MS	By MS/MS	By MS/MS	By matching
AKFYPEDVSEELIQDITQR	SPLLFKFRAKFYPEDV	LIQDITQRLFFLQVKE	R	A	K	Q	R	L	1	1	0	2	0	2	3	0	0	2	1	1	0	1	1	1	1	0	1	1	0	19	1	2280.13	P26041	P26041	82	100	Msn	Moesin	yes	yes	2;3;4	1.5946e-37	225.3	By MS/MS	By MS/MS	By MS/MS	By MS/MS	By MS/MS	By MS/MS
AKGILFVGSGVSGGEEGAR	TRRCRDLKAKGILFVG	SGGEEGARYGPSLMPG	K	A	K	A	R	Y	2	1	0	0	0	0	2	6	0	1	1	1	0	1	0	2	0	0	0	2	0	19	1	1789.93	Q9DCD0	Q9DCD0	118	136	Pgd	6-phosphogluconate dehydrogenase, decarboxylating	yes	yes	2	2.1878e-11	138.03	By matching	By matching	By matching	By MS/MS	By MS/MS	By matching
AKIDDPTDSKPEDWDKPEHIPDPDAK	KPEDWDERAKIDDPTD	HIPDPDAKKPEDWDEE	R	A	K	A	K	K	2	0	0	7	0	0	2	0	1	2	0	4	0	0	5	1	1	1	0	0	0	26	1	2958.39	B2MWM9;P14211	B2MWM9	223	248	Calr	Calreticulin	yes	no	3;4	4.7108e-23	153.12	By matching	By MS/MS	By matching	By MS/MS	By MS/MS	By matching
AKIDNYIPIF	ECIAQRHRAKIDNYIP	IDNYIPIF________	R	A	K	I	F	-	1	0	1	1	0	0	0	0	0	3	0	1	0	1	1	0	0	0	1	0	0	10	1	1192.65	P51863	P51863	342	351	Atp6v0d1	V-type proton ATPase subunit d 1	yes	yes	2	0.0027144	104.05	By MS/MS	By MS/MS	By matching	By MS/MS	By MS/MS	By MS/MS
AKLAEQAERYDDMAAAMK	DKSELVQKAKLAEQAE	DDMAAAMKAVTEQGHE	K	A	K	M	K	A	6	1	0	2	0	1	2	0	0	0	1	2	2	0	0	0	0	0	1	0	0	18	2	2010.95	Q9CQV8-2;Q9CQV8;A2A5N1	Q9CQV8-2	10	27	Ywhab	14-3-3 protein beta/alpha;14-3-3 protein beta/alpha, N-terminally processed	yes	no	3	0.0023616	61.524	By matching	By matching	By matching	By matching	By MS/MS	By matching
AKLAEQAERYDDMAACMK	DKNELVQKAKLAEQAE	DDMAACMKSVTEQGAE	K	A	K	M	K	S	5	1	0	2	1	1	2	0	0	0	1	2	2	0	0	0	0	0	1	0	0	18	2	2099.94	P63101;D3YXN6;D3YXF4	P63101	10	27	Ywhaz	14-3-3 protein zeta/delta	yes	no	2;3	2.4306e-05	87.352	By matching	By matching	By matching	By MS/MS	By MS/MS	By matching
AKLDNNTELSFFAK	WSRGLAHRAKLDNNTE	TELSFFAKALEDVCIE	R	A	K	A	K	A	2	0	2	1	0	0	1	0	0	0	2	2	0	2	0	1	1	0	0	0	0	14	1	1596.81	O88844	O88844	344	357	Idh1	Isocitrate dehydrogenase [NADP] cytoplasmic	yes	yes	2;3	2.4271e-22	213.83	By MS/MS	By MS/MS	By MS/MS	By MS/MS	By MS/MS	By MS/MS
AKLEATLQEEAAIQQEHLEELKR	EGEKVDNKAKLEATLQ	EHLEELKRASEAVKDI	K	A	K	K	R	A	4	1	0	0	0	3	6	0	1	1	4	2	0	0	0	0	1	0	0	0	0	23	2	2676.41	Q9Z2I0	Q9Z2I0	463	485	Letm1	LETM1 and EF-hand domain-containing protein 1, mitochondrial	yes	yes	4	2.4664e-07	89.979	By matching	By matching	By matching	By matching	By MS/MS	By matching
AKLEEAILGSIGAR	FKKSKDMRAKLEEAIL	ILGSIGARQEMVRRSR	R	A	K	A	R	Q	3	1	0	0	0	0	2	2	0	2	2	1	0	0	0	1	0	0	0	0	0	14	1	1426.81	A0A0U1RNK7;E9PX48;A2A9M5;A2A9M4;Q8R1A4-2;Q8R1A4;A0A0U1RNY4	A0A0U1RNK7	1363	1376	Dock7	Dedicator of cytokinesis protein 7	yes	no	2	0.070221	52.172	By matching	By matching	By matching	By matching	By MS/MS	By matching
AKLEQALSPEVLELR	GPVEAAIRAKLEQALS	SPEVLELRNESGGHAV	R	A	K	L	R	N	2	1	0	0	0	1	3	0	0	0	4	1	0	0	1	1	0	0	0	1	0	15	1	1694.96	Q9D8S9	Q9D8S9	38	52	Bola1	BolA-like protein 1	yes	yes	3	0.0043153	52.172	By matching	By MS/MS	By matching	By matching	By matching	By matching
AKLEQLFQDEVAK	ERFIEQEKAKLEQLFQ	LFQDEVAKAKQLREEQ	K	A	K	A	K	A	2	0	0	1	0	2	2	0	0	0	2	2	0	1	0	0	0	0	0	1	0	13	1	1517.81	Q9QXS1-3;Q9QXS1-10;Q9QXS1-9;Q9QXS1-12;Q9QXS1-11;Q9QXS1-13;Q9QXS1-5;Q9QXS1-16;Q9QXS1-4;Q9QXS1-14;Q9QXS1-6;Q9QXS1-7;Q9QXS1-8;Q9QXS1-2;Q9QXS1;Q9QXS1-15;E9Q3W4;F6R059	Q9QXS1-3	2511	2523	Plec	Plectin	yes	no	2;3	5.2173e-07	134.88	By MS/MS	By MS/MS	By MS/MS	By MS/MS	By MS/MS	By MS/MS
AKLQEMESAVK	ERQNKELKAKLQEMES	QEMESAVKSKYKASIA	K	A	K	V	K	S	2	0	0	0	0	1	2	0	0	0	1	2	1	0	0	1	0	0	0	1	0	11	1	1232.64	Q8VDD5	Q8VDD5	1792	1802	Myh9	Myosin-9	yes	yes	2	6.7085e-17	202.18	By MS/MS	By MS/MS	By MS/MS	By MS/MS	By MS/MS	By MS/MS
AKQTLENERGELANEVK	RVKATLEKAKQTLENE	GELANEVKALLQGKGD	K	A	K	V	K	A	2	1	2	0	0	1	4	1	0	0	2	2	0	0	0	0	1	0	0	1	0	17	2	1928	Q8VDD5	Q8VDD5	1218	1234	Myh9	Myosin-9	yes	yes	2	2.5582e-29	220.34	By MS/MS	By MS/MS	By matching	By MS/MS	By MS/MS	By MS/MS
AKTSDFLK	AYIHTRMRAKTSDFLK	AKTSDFLKVLNRARPD	R	A	K	L	K	V	1	0	0	1	0	0	0	0	0	0	1	2	0	1	0	1	1	0	0	0	0	8	1	908.497	Q9CVB6;D3YXG6	Q9CVB6	268	275	Arpc2	Actin-related protein 2/3 complex subunit 2	yes	no	2	0.028094	85.744	By matching	By matching	By matching	By MS/MS	By MS/MS	By matching
AKVDEFPLCGHMVSDEYEQLSSEALEAAR	IFDLGRKKAKVDEFPL	SEALEAARICANKYMV	K	A	K	A	R	I	4	1	0	2	1	1	5	1	1	0	3	1	1	1	1	3	0	0	1	2	0	29	1	3280.5	I7HLV2;Q6ZWV3;P86048;B7FAU6	I7HLV2	41	69	Rpl10;Rpl10l	60S ribosomal protein L10;60S ribosomal protein L10-like	yes	no	3;4	1.93e-40	198.81	By matching	By MS/MS	By MS/MS	By MS/MS	By MS/MS	By MS/MS
AKVIAAEGEMNASR	AEAAREARAKVIAAEG	EGEMNASRALKEASMV	R	A	K	S	R	A	4	1	1	0	0	0	2	1	0	1	0	1	1	0	0	1	0	0	0	1	0	14	1	1445.73	P54116	P54116	219	232	Stom	Erythrocyte band 7 integral membrane protein	yes	yes	2	0.0005593	97.073	By matching	By matching	By matching	By MS/MS	By MS/MS	By matching
AKVTEELAAATAQVSHLQLK	ILHAEQEKAKVTEELA	QVSHLQLKMTAHQKKE	K	A	K	L	K	M	5	0	0	0	0	2	2	0	1	0	3	2	0	0	0	1	2	0	0	2	0	20	1	2107.16	Q6P9Q6;Q6P9Q6-2;Q80YW9	Q6P9Q6	637	656	Fkbp15	FK506-binding protein 15;Peptidyl-prolyl cis-trans isomerase	yes	no	3	8.7405e-09	108.96	By matching	By matching	By matching	By MS/MS	By MS/MS	By matching
AKVYEGSILEADCDILIPAASEK	GSILGFPKAKVYEGSI	LIPAASEKQLTKSNAP	K	A	K	E	K	Q	4	0	0	2	1	0	3	1	0	3	2	2	0	0	1	2	0	0	1	1	0	23	1	2491.25	P26443;F7CFA5	P26443	364	386	Glud1	Glutamate dehydrogenase 1, mitochondrial	yes	no	3	7.4986e-05	72.755	By matching	By matching	By matching	By MS/MS	By MS/MS	By matching
AKWDSWNK	GLLDLKGKAKWDSWNK	AKWDSWNKLKGTSKES	K	A	K	N	K	L	1	0	1	1	0	0	0	0	0	0	0	2	0	0	0	1	0	2	0	0	0	8	1	1033.5	Q548W7;Q4VWZ5;P31786;D3Z563	Q548W7	54	61	Dbi	Acyl-CoA-binding protein	yes	no	2	0.066985	79.128	By MS/MS	By MS/MS	By MS/MS	By MS/MS	By matching	By MS/MS
AKWFPEVR	PASYENVRAKWFPEVR	AKWFPEVRHHCPSTPI	R	A	K	V	R	H	1	1	0	0	0	0	1	0	0	0	0	1	0	1	1	0	0	1	0	1	0	8	1	1031.56	Q05144	Q05144	95	102	Rac2	Ras-related C3 botulinum toxin substrate 2	yes	yes	2	0.036864	101.54	By matching	By MS/MS	By MS/MS	By MS/MS	By MS/MS	By matching
AKWYPEVR	PASFENVRAKWYPEVR	AKWYPEVRHHCPNTPI	R	A	K	V	R	H	1	1	0	0	0	0	1	0	0	0	0	1	0	0	1	0	0	1	1	1	0	8	1	1047.55	K7Q7T7;Q3TLP8;P63001;Q14A12;P60764;A2AC13	K7Q7T7	95	102	Rac1;Rac3	Ras-related C3 botulinum toxin substrate 1;Ras-related C3 botulinum toxin substrate 3	yes	no	2	0.0069114	97.431	By matching	By MS/MS	By matching	By MS/MS	By MS/MS	By matching
AKYPDYEVTWADDGY	SVSTEKIKAKYPDYEV	VTWADDGY________	K	A	K	G	Y	-	2	0	0	3	0	0	1	1	0	0	0	1	0	0	1	0	1	1	3	1	0	15	1	1791.76	Q9DAK9	Q9DAK9	110	124	Phpt1	14 kDa phosphohistidine phosphatase	yes	yes	2	2.7907e-06	122.33	By matching	By MS/MS	By matching	By MS/MS	By MS/MS	By MS/MS
ALAAAGYDVEK	VSLAALKKALAAAGYD	AAGYDVEKNNSRIKLG	K	A	L	E	K	N	4	0	0	1	0	0	1	1	0	0	1	1	0	0	0	0	0	0	1	1	0	11	0	1106.56	Q149Z9;P43277;I7HFT9;Q07133;P43274;Q5SZA3;P15864	Q149Z9	66	76	Hist1h1d;Hist1h1t;Hist1h1e;Hist1h1c	Histone H1.3;Histone H1t;Histone H1.4;Histone H1.2	no	no	2	0.0015468	73.435	By MS/MS	By MS/MS	By MS/MS	By MS/MS	By MS/MS	By MS/MS
ALAAAGYDVEKNNSR	VSLAALKKALAAAGYD	DVEKNNSRIKLGLKSL	K	A	L	S	R	I	4	1	2	1	0	0	1	1	0	0	1	1	0	0	0	1	0	0	1	1	0	15	1	1577.78	Q149Z9;P43277;I7HFT9;Q07133;P43274;Q5SZA3;P15864	Q149Z9	66	80	Hist1h1d;Hist1h1t;Hist1h1e;Hist1h1c	Histone H1.3;Histone H1t;Histone H1.4;Histone H1.2	no	no	2;3	7.4476e-32	223.9	By MS/MS	By MS/MS	By MS/MS	By MS/MS	By MS/MS	By MS/MS
ALAAFLK	VNQQEFVRALAAFLKK	RALAAFLKKSGKLKVP	R	A	L	L	K	K	3	0	0	0	0	0	0	0	0	0	2	1	0	1	0	0	0	0	0	0	0	7	0	732.453	Q9CZX8;D3YUT3;D3Z722;D3YUG3;D3Z5R8;S4R223	Q9CZX8	17	23	Rps19	40S ribosomal protein S19	yes	no	1	0.11583	92.723	By matching	By matching	By matching	By matching	By matching	By MS/MS
ALAAFLKK	VNQQEFVRALAAFLKK	ALAAFLKKSGKLKVPE	R	A	L	K	K	S	3	0	0	0	0	0	0	0	0	0	2	2	0	1	0	0	0	0	0	0	0	8	1	860.548	Q9CZX8;D3YUT3;D3Z722;D3YUG3;D3Z5R8;S4R223	Q9CZX8	17	24	Rps19	40S ribosomal protein S19	yes	no	1;2	0.013101	75.311	By MS/MS	By MS/MS	By matching	By MS/MS	By MS/MS	By MS/MS
ALAAGGVGSIVR	VLLQWHEKALAAGGVG	GGVGSIVRVLTARKTV	K	A	L	V	R	V	3	1	0	0	0	0	0	3	0	1	1	0	0	0	0	1	0	0	0	2	0	12	0	1069.62	Q9CPW4;Q3UA72	Q9CPW4	132	143	Arpc5	Actin-related protein 2/3 complex subunit 5	yes	no	2	0.00040029	81.642	By MS/MS	By MS/MS	By MS/MS	By MS/MS	By MS/MS	By MS/MS
ALAAGGYDVEK	VSLPALKKALAAGGYD	AGGYDVEKNNSRIKLG	K	A	L	E	K	N	3	0	0	1	0	0	1	2	0	0	1	1	0	0	0	0	0	0	1	1	0	11	0	1092.55	P43276	P43276	65	75	Hist1h1b	Histone H1.5	yes	yes	2	0.00021152	93.345	By MS/MS	By MS/MS	By MS/MS	By MS/MS	By MS/MS	By MS/MS
ALAAGGYDVEKNNSR	VSLPALKKALAAGGYD	DVEKNNSRIKLGLKSL	K	A	L	S	R	I	3	1	2	1	0	0	1	2	0	0	1	1	0	0	0	1	0	0	1	1	0	15	1	1563.76	P43276	P43276	65	79	Hist1h1b	Histone H1.5	yes	yes	2;3	2.0832e-32	239.98	By MS/MS	By MS/MS	By MS/MS	By MS/MS	By MS/MS	By MS/MS
ALADESGLDTYSLSGGGGVPVLVR	NFLVSVERALADESGL	GGVPVLVRGSTGVAAA	R	A	L	V	R	G	2	1	0	2	0	0	1	5	0	0	4	0	0	0	1	3	1	0	1	3	0	24	0	2332.19	O88325	O88325	53	76	Naglu		yes	yes	2;3	6.8641e-100	340.32	By MS/MS	By MS/MS	By MS/MS	By MS/MS	By MS/MS	By MS/MS
ALADTENLR	ETMEKYKRALADTENL	LADTENLRQRSQKLVE	R	A	L	L	R	Q	2	1	1	1	0	0	1	0	0	0	2	0	0	0	0	0	1	0	0	0	0	9	0	1001.51	Q99LP6	Q99LP6	81	89	Grpel1	GrpE protein homolog 1, mitochondrial	yes	yes	2	0.0062331	65.224	By MS/MS	By matching	By MS/MS	By matching	By MS/MS	By matching
ALADYIR	YRGQRSVKALADYIRQ	KALADYIRQQKSNPVH	K	A	L	I	R	Q	2	1	0	1	0	0	0	0	0	1	1	0	0	0	0	0	0	0	1	0	0	7	0	820.444	Q9D1Q6	Q9D1Q6	131	137	Erp44	Endoplasmic reticulum resident protein 44	yes	yes	2	0.0050779	110.61	By MS/MS	By MS/MS	By MS/MS	By MS/MS	By MS/MS	By MS/MS
ALAEDWALDLVR	VECVAYPRALAEDWAL	DWALDLVRGYDVVADC	R	A	L	V	R	G	3	1	0	2	0	0	1	0	0	0	3	0	0	0	0	0	0	1	0	1	0	12	0	1370.72	A2BDX3	A2BDX3	160	171	Mocs3	Adenylyltransferase and sulfurtransferase MOCS3;Molybdopterin-synthase adenylyltransferase;Molybdopterin-synthase sulfurtransferase	yes	yes	2	0.00048975	77.185	By matching	By matching	By matching	By MS/MS	By matching	By matching
ALAEEVEVQDGPNDDGEMFMRPGK	CYTEEEAKALAEEVEV	EMFMRPGKLSDYFPKP	K	A	L	G	K	L	2	1	1	3	0	1	4	3	0	0	1	1	2	1	2	0	0	0	0	2	0	24	0	2633.17	Q9D0M3-2;Q9D0M3	Q9D0M3-2	88	111	Cyc1	Cytochrome c1, heme protein, mitochondrial	yes	no	3	5.293e-28	178.22	By MS/MS	By MS/MS	By MS/MS	By MS/MS	By MS/MS	By MS/MS
ALAEEWGCPFMETSAK	EVSSNEGRALAEEWGC	PFMETSAKSKTMVDEL	R	A	L	A	K	S	3	0	0	0	1	0	3	1	0	0	1	1	1	1	1	1	1	1	0	0	0	16	0	1825.8	Q80ZJ1;F6W8Q2	Q80ZJ1	133	148	Rap2a	Ras-related protein Rap-2a	yes	no	2	4.0016e-05	91.616	By matching	By MS/MS	By matching	By matching	By matching	By matching
ALAEEWSCPFMETSAK	EVSYGEGKALAEEWSC	PFMETSAKNKASVDEL	K	A	L	A	K	N	3	0	0	0	1	0	3	0	0	0	1	1	1	1	1	2	1	1	0	0	0	16	0	1855.81	Q6ZWR0;P61226	Q6ZWR0	133	148	Rap2b	Ras-related protein Rap-2b	yes	no	2	2.5943e-19	186.08	By MS/MS	By MS/MS	By MS/MS	By MS/MS	By MS/MS	By MS/MS
ALAEIAKAELDDTPMR	GFIKLESRALAEIAKA	ELDDTPMRGRQLRVRF	R	A	L	M	R	G	4	1	0	2	0	0	2	0	0	1	2	1	1	0	1	0	1	0	0	0	0	16	1	1742.89	Q8VIJ6	Q8VIJ6	335	350	Sfpq	Splicing factor, proline- and glutamine-rich	yes	yes	2;3	2.6437e-13	156.06	By matching	By MS/MS	By matching	By MS/MS	By MS/MS	By matching
ALAEILGPYGMK	FSDISEMRALAEILGP	ILGPYGMKFLSENLMW	R	A	L	M	K	F	2	0	0	0	0	0	1	2	0	1	2	1	1	0	1	0	0	0	1	0	0	12	0	1261.67	Q8K1X4	Q8K1X4	839	850	Nckap1l		yes	yes	2	0.00042834	80.245	By MS/MS	By MS/MS	By MS/MS	By MS/MS	By MS/MS	By MS/MS
ALAENSGVKANEVISK	EAFEAIPRALAENSGV	KANEVISKLYSVHQEG	R	A	L	S	K	L	3	0	2	0	0	0	2	1	0	1	1	2	0	0	0	2	0	0	0	2	0	16	1	1628.87	Q3UL22;P42932;H3BL49;H3BJB6	Q3UL22	451	466	Cct8	T-complex protein 1 subunit theta	yes	no	2	1.3331e-06	121.41	By matching	By matching	By matching	By MS/MS	By MS/MS	By matching
ALAEYVVQQEGAK	PNTYIYTKALAEYVVQ	VVQQEGAKLNVAIVRP	K	A	L	A	K	L	3	0	0	0	0	2	2	1	0	0	1	1	0	0	0	0	0	0	1	2	0	13	0	1404.72	Q922J9-3;Q922J9;Q922J9-4;Q922J9-2	Q922J9-3	209	221	Far1	Fatty acyl-CoA reductase 1	yes	no	2	3.531e-05	98.942	By matching	By matching	By matching	By matching	By matching	By MS/MS
ALAFEQLLK	ECHSMREKALAFEQLL	LAFEQLLKEKEQGKAG	K	A	L	L	K	E	2	0	0	0	0	1	1	0	0	0	3	1	0	1	0	0	0	0	0	0	0	9	0	1031.6	H3BJG4;E9Q512;H3BJU5	H3BJG4	1219	1227	Trip11		yes	no	2	0.002943	74.165	By MS/MS	By MS/MS	By matching	By matching	By matching	By MS/MS
ALAFHPIEPVLITASEDHTLK	RSHFDGIRALAFHPIE	ASEDHTLKMWNLQKTA	R	A	L	L	K	M	3	0	0	1	0	0	2	0	2	2	3	1	0	1	2	1	2	0	0	1	0	21	0	2301.24	O55106;F8WH41	O55106	468	488	Strn	Striatin	yes	no	4	0.041351	37.683	By matching	By MS/MS	By matching	By MS/MS	By MS/MS	By MS/MS
ALAGCDFLTISPK	FRNTGEIKALAGCDFL	DFLTISPKLLGELLKD	K	A	L	P	K	L	2	0	0	1	1	0	0	1	0	1	2	1	0	1	1	1	1	0	0	0	0	13	0	1391.71	Q93092	Q93092	246	258	Taldo1	Transaldolase	yes	yes	2	4.0539e-08	136.3	By MS/MS	By MS/MS	By MS/MS	By MS/MS	By MS/MS	By MS/MS
ALAGGPMISIYDAK	EEQLRAARALAGGPMI	MISIYDAKTEQLRIGP	R	A	L	A	K	T	3	0	0	1	0	0	0	2	0	2	1	1	1	0	1	1	0	0	1	0	0	14	0	1405.73	Q64311	Q64311	208	221	Ntan1	Protein N-terminal asparagine amidohydrolase	yes	yes	2	0.00026102	79.885	By MS/MS	By MS/MS	By matching	By MS/MS	By MS/MS	By matching
ALAMGYKPK	MLIMSEDRALAMGYKP	LAMGYKPKAYLRDFIY	R	A	L	P	K	A	2	0	0	0	0	0	0	1	0	0	1	2	1	0	1	0	0	0	1	0	0	9	0	977.537	Q99JY0	Q99JY0	327	335	Hadhb	Trifunctional enzyme subunit beta, mitochondrial;3-ketoacyl-CoA thiolase	yes	yes	2	0.0082704	60.91	By MS/MS	By MS/MS	By MS/MS	By MS/MS	By MS/MS	By MS/MS
ALANMHESLEWLAGR	LRDVSDLKALANMHES	SLEWLAGRTKSAFSNL	K	A	L	G	R	T	3	1	1	0	0	0	2	1	1	0	3	0	1	0	0	1	0	1	0	0	0	15	0	1696.84	O35382	O35382	710	724	Exoc4	Exocyst complex component 4	yes	yes	3	0.099553	23.934	By matching	By matching	By matching	By MS/MS	By matching	By matching
ALANSLACQGK	AQEEYIKRALANSLAC	NSLACQGKYTPSGQSG	R	A	L	G	K	Y	3	0	1	0	1	1	0	1	0	0	2	1	0	0	0	1	0	0	0	0	0	11	0	1131.57	Q5FWB7;P05064;A6ZI44;Q9CPQ9;A6ZI46	Q5FWB7	332	342	Aldoa;Aldoart1	Fructose-bisphosphate aldolase A	yes	no	2	8.8492e-14	187.99	By MS/MS	By MS/MS	By MS/MS	By MS/MS	By MS/MS	By MS/MS
ALANVATVLAR	NFVTDTAKALANVATV	NVATVLARALYELAGG	K	A	L	A	R	A	4	1	1	0	0	0	0	0	0	0	2	0	0	0	0	0	1	0	0	2	0	11	0	1097.66	P57716	P57716	485	495	Ncstn	Nicastrin	yes	yes	2	1.8903e-09	154.05	By MS/MS	By MS/MS	By MS/MS	By MS/MS	By MS/MS	By MS/MS
ALANVNIGSLICNVGAGGPAPAAGAAPAGGAAPSTAAAPAEEK	FWPGLFAKALANVNIG	AAAPAEEKKVEAKKEE	K	A	L	E	K	K	15	0	3	0	1	0	2	7	0	2	2	1	0	0	5	2	1	0	0	2	0	43	0	3781.91	Q58E35;P47955	Q58E35	50	92	Rplp1	60S acidic ribosomal protein P1	yes	no	3;4;5	6.9435e-28	149.19	By MS/MS	By MS/MS	By MS/MS	By MS/MS	By MS/MS	By MS/MS
ALAPEYAK	APWCGHCKALAPEYAK	ALAPEYAKAAAKLKAE	K	A	L	A	K	A	3	0	0	0	0	0	1	0	0	0	1	1	0	0	1	0	0	0	1	0	0	8	0	861.46	P09103	P09103	60	67	P4hb	Protein disulfide-isomerase	yes	yes	1;2	0.0086356	97.093	By MS/MS	By MS/MS	By MS/MS	By matching	By MS/MS	By matching
ALAPQLAR	GASRGFGRALAPQLAR	ALAPQLARLLSPGSVM	R	A	L	A	R	L	3	1	0	0	0	1	0	0	0	0	2	0	0	0	1	0	0	0	0	0	0	8	0	838.502	G3UXX3;Q91XH5;Q64105;G3UZ79	G3UXX3	23	30	Spr	Sepiapterin reductase	yes	no	2	0.010841	67.032	By matching	By matching	By MS/MS	By MS/MS	By MS/MS	By matching
ALAPTWEQLALGLEHSETVK	APWCGHCKALAPTWEQ	LEHSETVKIGKVDCTQ	K	A	L	V	K	I	3	0	0	0	0	1	3	1	1	0	4	1	0	0	1	1	2	1	0	1	0	20	0	2192.15	E9PXX7;Q3TEE8;Q91W90;A0A0R4J1Y7	E9PXX7	135	154	Txndc5	Thioredoxin domain-containing protein 5	yes	no	2;3	1.8539e-18	159.26	By MS/MS	By MS/MS	By MS/MS	By MS/MS	By MS/MS	By MS/MS
ALAQEWGCPFMETSAK	EVMSSEGRALAQEWGC	PFMETSAKSKSMVDEL	R	A	L	A	K	S	3	0	0	0	1	1	2	1	0	0	1	1	1	1	1	1	1	1	0	0	0	16	0	1824.82	Q8BU31	Q8BU31	133	148	Rap2c	Ras-related protein Rap-2c	yes	yes	2	1.3937e-14	162.81	By matching	By MS/MS	By MS/MS	By MS/MS	By MS/MS	By MS/MS
ALASLMTYK	DVSVDEVKALASLMTY	LASLMTYKCAVVDVPF	K	A	L	Y	K	C	2	0	0	0	0	0	0	0	0	0	2	1	1	0	0	1	1	0	1	0	0	9	0	996.531	P26443	P26443	163	171	Glud1	Glutamate dehydrogenase 1, mitochondrial	yes	yes	2	9.5887e-05	123.35	By MS/MS	By MS/MS	By MS/MS	By MS/MS	By MS/MS	By MS/MS
ALASQLQDSLK	EGESPQARALASQLQD	SQLQDSLKDLKAQMQE	R	A	L	L	K	D	2	0	0	1	0	2	0	0	0	0	3	1	0	0	0	2	0	0	0	0	0	11	0	1172.64	Q64727	Q64727	571	581	Vcl	Vinculin	yes	yes	2	2.2784e-05	118.23	By MS/MS	By MS/MS	By MS/MS	By MS/MS	By MS/MS	By MS/MS
ALASQLQDSLKDLK	EGESPQARALASQLQD	QDSLKDLKAQMQEAMT	R	A	L	L	K	A	2	0	0	2	0	2	0	0	0	0	4	2	0	0	0	2	0	0	0	0	0	14	1	1528.85	Q64727	Q64727	571	584	Vcl	Vinculin	yes	yes	2;3	4.5446e-16	191.06	By MS/MS	By MS/MS	By matching	By MS/MS	By MS/MS	By MS/MS
ALAVEPGLTAQVLELLLEK	SHTCALWRALAVEPGL	VLELLLEKMSKDVPFK	R	A	L	E	K	M	3	0	0	0	0	1	3	1	0	0	6	1	0	0	1	0	1	0	0	2	0	19	0	2006.17	G3XA21;E0CZ22	G3XA21	1141	1159	Mroh1		yes	no	2	1.4272e-08	114.3	By matching	By MS/MS	By MS/MS	By MS/MS	By MS/MS	By matching
ALAVGGLGSIIR	VLLQWHEKALAVGGLG	GGLGSIIRVLTARKTV	K	A	L	I	R	V	2	1	0	0	0	0	0	3	0	2	2	0	0	0	0	1	0	0	0	1	0	12	0	1125.69	A3KGQ6;Q9D898	A3KGQ6	134	145	Arpc5l	Actin-related protein 2/3 complex subunit 5;Actin-related protein 2/3 complex subunit 5-like protein	yes	no	2	0.0064338	60.161	By matching	By MS/MS	By matching	By MS/MS	By matching	By MS/MS
ALAYFEQLK	ADSDFRQRALAYFEQL	LAYFEQLKISPDAWQV	R	A	L	L	K	I	2	0	0	0	0	1	1	0	0	0	2	1	0	1	0	0	0	0	1	0	0	9	0	1081.58	Q9CRT8	Q9CRT8	21	29	Xpot	Exportin-T	yes	yes	2	0.1268	38.754	By matching	By matching	By matching	By matching	By matching	By MS/MS
ALCAVYEHWVPK	PEGQKAVRALCAVYEH	VYEHWVPKEKILTTNT	R	A	L	P	K	E	2	0	0	0	1	0	1	0	1	0	1	1	0	0	1	0	0	1	1	2	0	12	0	1471.73	Q3TS38;O70475	Q3TS38	194	205	Ugdh	UDP-glucose 6-dehydrogenase	yes	no	3	0.0088465	50.484	By matching	By MS/MS	By MS/MS	By matching	By matching	By matching
ALCDLGPWVK	KERDPEHRALCDLGPW	CDLGPWVKCSAALASS	R	A	L	V	K	C	1	0	0	1	1	0	0	1	0	0	2	1	0	0	1	0	0	1	0	1	0	10	0	1157.59	A0A0J9YUN6;Q0VGU5;F8WJJ5;Q6TEK5	A0A0J9YUN6	48	57	Vkorc1l1	Vitamin K epoxide reductase complex subunit 1-like protein 1	yes	no	2	0.00093343	78.098	By MS/MS	By MS/MS	By MS/MS	By MS/MS	By MS/MS	By MS/MS
ALCDVGTAISCSR	RARDENYRALCDVGTA	GTAISCSRVFSSRWGR	R	A	L	S	R	V	2	1	0	1	2	0	0	1	0	1	1	0	0	0	0	2	1	0	0	1	0	13	0	1408.64	Q9CRC0	Q9CRC0	41	53	Vkorc1	Vitamin K epoxide reductase complex subunit 1	yes	yes	2	1.319e-08	145	By MS/MS	By MS/MS	By MS/MS	By matching	By matching	By matching
ALCELESGIPAAESQIVYAERPLTDNHR	DFELHNFRALCELESG	RPLTDNHRSLASYGLK	R	A	L	H	R	S	4	2	1	1	1	1	4	1	1	2	3	0	0	0	2	2	1	0	1	1	0	28	0	3138.54	A2ADY9	A2ADY9	32	59	Ddi2	Protein DDI1 homolog 2	yes	yes	4	8.2779e-06	75.193	By matching	By MS/MS	By matching	By MS/MS	By matching	By MS/MS
ALCGFTEAAAQAAYLVGVSDPNSQAGQQGLVEPTQFAR	DAIATASKALCGFTEA	VEPTQFARANQAIQMA	K	A	L	A	R	A	8	1	1	1	1	5	2	4	0	0	3	0	0	2	2	2	2	0	1	3	0	38	0	3921.9	P26039	P26039	1432	1469	Tln1	Talin-1	yes	yes	3;4	2.9688e-27	165.26	By MS/MS	By MS/MS	By MS/MS	By MS/MS	By MS/MS	By MS/MS
ALCHLVLK	ESATYSNRALCHLVLK	ALCHLVLKQYKEAVKD	R	A	L	L	K	Q	1	0	0	0	1	0	0	0	1	0	3	1	0	0	0	0	0	0	0	1	0	8	0	952.553	Q9CYG7;Q9CYG7-2	Q9CYG7	234	241	Tomm34	Mitochondrial import receptor subunit TOM34	yes	no	2	0.0038655	95.541	By matching	By MS/MS	By MS/MS	By MS/MS	By matching	By MS/MS
ALCQITDSTMLQAVER	NYRGPAVRALCQITDS	TMLQAVERYMKQAIVD	R	A	L	E	R	Y	2	1	0	1	1	2	1	0	0	1	2	0	1	0	0	1	2	0	0	1	0	16	0	1834.89	Q9QZE5	Q9QZE5	127	142	Copg1	Coatomer subunit gamma-1	yes	yes	2;3	3.2303e-19	183.23	By MS/MS	By MS/MS	By MS/MS	By MS/MS	By MS/MS	By MS/MS
ALCSFVTEDEVEWMR	AIRLAMARALCSFVTE	EDEVEWMRQAGLLTPD	R	A	L	M	R	Q	1	1	0	1	1	0	3	0	0	0	1	0	1	1	0	1	1	1	0	2	0	15	0	1870.82	Q9D7N3	Q9D7N3	345	359	Mrps9	28S ribosomal protein S9, mitochondrial	yes	yes	2	0.034299	52.372	By matching	By MS/MS	By matching	By matching	By matching	By matching
ALDDFVLGSAR	EVRLPPLRALDDFVLG	DFVLGSARLAAPDPGD	R	A	L	A	R	L	2	1	0	2	0	0	0	1	0	0	2	0	0	1	0	1	0	0	0	1	0	11	0	1162.6	Q9JIG8	Q9JIG8	11	21	Praf2	PRA1 family protein 2	yes	yes	2	0.00048423	78.548	By MS/MS	By MS/MS	By MS/MS	By matching	By MS/MS	By matching
ALDDGVGNQLGALVHQR	YGYGVQKRALDDGVGN	LGALVHQRAVITEEFK	R	A	L	Q	R	A	2	1	1	2	0	2	0	3	1	0	3	0	0	0	0	0	0	0	0	2	0	17	0	1761.91	A2AJ72;Q3TIX6;A0A0A6YY39	A2AJ72	59	75	Fubp3		yes	no	3	2.4014e-05	82.59	By matching	By matching	By matching	By MS/MS	By MS/MS	By matching
ALDDIIYR	GEWDLAQKALDDIIYR	ALDDIIYRAQLELYPE	K	A	L	Y	R	A	1	1	0	2	0	0	0	0	0	2	1	0	0	0	0	0	0	0	1	0	0	8	0	977.518	A0A0R4J0A5;Q6P9N1;A0A0G2JH12;Q6P9N1-2;Q6P9N1-3	A0A0R4J0A5	259	266	Fam126a	Hyccin	yes	no	2	0.11442	48.794	By matching	By matching	By matching	By MS/MS	By matching	By matching
ALDDILNLK	YGPNGCFRALDDILNL	LDDILNLKLVHVLNMV	R	A	L	L	K	L	1	0	1	2	0	0	0	0	0	1	3	1	0	0	0	0	0	0	0	0	0	9	0	1013.58	A0A0R4J0T4;Q5D0E0;O88351;Q3U141	A0A0R4J0T4	302	310	Ikbkb	Inhibitor of nuclear factor kappa-B kinase subunit beta	yes	no	2	0.021713	61.09	By matching	By matching	By MS/MS	By matching	By MS/MS	By MS/MS
ALDDISESIK	PKKAASHRALDDISES	DDISESIKELQFYRNN	R	A	L	I	K	E	1	0	0	2	0	0	1	0	0	2	1	1	0	0	0	2	0	0	0	0	0	10	0	1089.56	Q9D8S4	Q9D8S4	196	205	Rexo2	Oligoribonuclease, mitochondrial	yes	yes	2	0.000403	96.113	By MS/MS	By MS/MS	By matching	By MS/MS	By MS/MS	By MS/MS
ALDDISESIKELQFYR	PKKAASHRALDDISES	IKELQFYRNNIFKKKT	R	A	L	Y	R	N	1	1	0	2	0	1	2	0	0	2	2	1	0	1	0	2	0	0	1	0	0	16	1	1925.97	Q9D8S4	Q9D8S4	196	211	Rexo2	Oligoribonuclease, mitochondrial	yes	yes	3	7.2705e-15	165.34	By matching	By MS/MS	By matching	By MS/MS	By MS/MS	By matching
ALDDKNCWEK	EIALEAAKALDDKNCW	DDKNCWEKLGEVALLQ	K	A	L	E	K	L	1	0	1	2	1	0	1	0	0	0	1	2	0	0	0	0	0	1	0	0	0	10	1	1277.57	F8WHL2;Q8CIE6	F8WHL2	676	685	Copa	Coatomer subunit alpha;Coatomer subunit alpha;Xenin;Proxenin	yes	no	2	0.0030909	100.93	By MS/MS	By matching	By MS/MS	By matching	By matching	By MS/MS
ALDEGDIALLK	EKDDKPIRALDEGDIA	EGDIALLKTYGQSTYS	R	A	L	L	K	T	2	0	0	2	0	0	1	1	0	1	3	1	0	0	0	0	0	0	0	0	0	11	0	1156.63	P46471;Q8BVQ9	P46471	24	34	Psmc2	26S protease regulatory subunit 7	yes	no	2	3.5924e-07	145.28	By MS/MS	By matching	By MS/MS	By MS/MS	By MS/MS	By MS/MS
ALDEYYDKHFTEFVPLR	ISYSKYMRALDEYYDK	FTEFVPLRTKAKEILQ	R	A	L	L	R	T	1	1	0	2	0	0	2	0	1	0	2	1	0	2	1	0	1	0	2	1	0	17	1	2142.04	P50516;P50516-2	P50516	460	476	Atp6v1a	V-type proton ATPase catalytic subunit A	yes	no	2;3;4	4.7022e-46	260.65	By MS/MS	By MS/MS	By MS/MS	By MS/MS	By MS/MS	By MS/MS
ALDFIASK	HKINNVNKALDFIASK	ALDFIASKGVKLVSIG	K	A	L	S	K	G	2	0	0	1	0	0	0	0	0	1	1	1	0	1	0	1	0	0	0	0	0	8	0	863.475	A1BN54;O88990;Q7TPR4;Q3ULT2;P57780;E9Q2W9;D3Z0L8;D3Z761	Q3ULT2	116	123	Actn1;Actn3;Actn4	Alpha-actinin-3;Alpha-actinin-1;Alpha-actinin-4	no	no	1;2	0.0033813	99.7	By MS/MS	By MS/MS	By MS/MS	By MS/MS	By MS/MS	By MS/MS
ALDGDFTEENR	ANLVKTIKALDGDFTE	GDFTEENRAQCRAATA	K	A	L	N	R	A	1	1	1	2	0	0	2	1	0	0	1	0	0	1	0	0	1	0	0	0	0	11	0	1265.55	P26039	P26039	1545	1555	Tln1	Talin-1	yes	yes	2	5.0886e-10	168.22	By MS/MS	By MS/MS	By MS/MS	By MS/MS	By MS/MS	By MS/MS
ALDGDFTEENRAQCR	ANLVKTIKALDGDFTE	EENRAQCRAATAPLLE	K	A	L	C	R	A	2	2	1	2	1	1	2	1	0	0	1	0	0	1	0	0	1	0	0	0	0	15	1	1780.78	P26039	P26039	1545	1559	Tln1	Talin-1	yes	yes	2;3	1.2513e-17	183.96	By matching	By matching	By matching	By MS/MS	By MS/MS	By matching
ALDGLWHFR	ESPSRELKALDGLWHF	LDGLWHFRADLSNNRL	K	A	L	F	R	A	1	1	0	1	0	0	0	1	1	0	2	0	0	1	0	0	0	1	0	0	0	9	0	1113.57	P12265;Q99KJ6;D3YY48	P12265	40	48	Gusb	Beta-glucuronidase	yes	no	2	9.0919e-06	145.72	By MS/MS	By MS/MS	By MS/MS	By MS/MS	By MS/MS	By MS/MS
ALDIAENEMPGLMR	GLAAWGRKALDIAENE	NEMPGLMRMREMYSAS	K	A	L	M	R	M	2	1	1	1	0	0	2	1	0	1	2	0	2	0	1	0	0	0	0	0	0	14	0	1558.75	Q3TF14;P50247;A2ALT5	Q3TF14	21	34	Ahcy	Adenosylhomocysteinase	yes	no	2	3.1275e-17	192.4	By matching	By MS/MS	By matching	By MS/MS	By MS/MS	By MS/MS
ALDIDLDKPLADSEKLPVQK	KDPNDPYRALDIDLDK	SEKLPVQKHRNAEAVK	R	A	L	Q	K	H	2	0	0	4	0	1	1	0	0	1	4	3	0	0	2	1	0	0	0	1	0	20	1	2207.2	O54774	O54774	797	816	Ap3d1	AP-3 complex subunit delta-1	yes	yes	3;4	6.9224e-13	131.67	By matching	By MS/MS	By MS/MS	By MS/MS	By MS/MS	By matching
ALDIPLVK	LRSGRTRRALDIPLVK	ALDIPLVKNWYREHCP	R	A	L	V	K	N	1	0	0	1	0	0	0	0	0	1	2	1	0	0	1	0	0	0	0	1	0	8	0	867.543	Q99PV0;B7ZC27	Q99PV0	421	428	Prpf8	Pre-mRNA-processing-splicing factor 8	yes	no	2	0.0076875	73.248	By MS/MS	By MS/MS	By MS/MS	By MS/MS	By MS/MS	By MS/MS
ALDLDPSKTNVSGGAIALGHPLGGSGSR	PQFLSVQKALDLDPSK	PLGGSGSRITAHLVHE	K	A	L	S	R	I	3	1	1	2	0	0	0	6	1	1	4	1	0	0	2	4	1	0	0	1	0	28	1	2646.37	Q8BWT1	Q8BWT1	333	360	Acaa2	3-ketoacyl-CoA thiolase, mitochondrial	yes	yes	3	1.482e-12	116.05	By matching	By MS/MS	By matching	By matching	By matching	By matching
ALDLDSSCKEAADGYQR	KAMDVYQKALDLDSSC	EAADGYQRCMMAQYNR	K	A	L	Q	R	C	3	1	0	3	1	1	1	1	0	0	2	1	0	0	0	2	0	0	1	0	0	17	1	1897.85	Q60864	Q60864	454	470	Stip1	Stress-induced-phosphoprotein 1	yes	yes	2;3	4.5545e-46	260.96	By MS/MS	By MS/MS	By matching	By MS/MS	By MS/MS	By MS/MS
ALDLELK	YSQHDMNKALDLELKG	KALDLELKGDIEKCLT	K	A	L	L	K	G	1	0	0	1	0	0	1	0	0	0	3	1	0	0	0	0	0	0	0	0	0	7	0	800.464	Q4FJV4;P10107	Q4FJV4	251	257	Anxa1	Annexin;Annexin A1	yes	no	2	0.0095324	82.671	By MS/MS	By MS/MS	By MS/MS	By MS/MS	By MS/MS	By MS/MS
ALDLELKGDIEK	YSQHDMNKALDLELKG	ELKGDIEKCLTTIVKC	K	A	L	E	K	C	1	0	0	2	0	0	2	1	0	1	3	2	0	0	0	0	0	0	0	0	0	12	1	1342.73	Q4FJV4;P10107	Q4FJV4	251	262	Anxa1	Annexin;Annexin A1	yes	no	2;3	2.1687e-09	162.72	By MS/MS	By MS/MS	By MS/MS	By MS/MS	By MS/MS	By MS/MS
ALDLFSDNAPPPELLEIINEDIAK	TRSDIVSRALDLFSDN	IINEDIAKKTCEEHQL	R	A	L	A	K	K	3	0	2	3	0	0	3	0	0	3	4	1	0	1	3	1	0	0	0	0	0	24	0	2636.36	Q3TML0;Q922R8	Q3TML0	270	293	Pdia6	Protein disulfide-isomerase A6	yes	no	2;3;4	1.1625e-28	193.42	By matching	By MS/MS	By MS/MS	By MS/MS	By MS/MS	By MS/MS
ALDLFSDNAPPPELLEIINEDIAKK	TRSDIVSRALDLFSDN	INEDIAKKTCEEHQLC	R	A	L	K	K	T	3	0	2	3	0	0	3	0	0	3	4	2	0	1	3	1	0	0	0	0	0	25	1	2764.45	Q3TML0;Q922R8	Q3TML0	270	294	Pdia6	Protein disulfide-isomerase A6	yes	no	3;4	2.3114e-15	136.24	By matching	By MS/MS	By MS/MS	By MS/MS	By MS/MS	By MS/MS
ALDLIEVLVTK	LRRDFQIRALDLIEVL	LIEVLVTKQPEHPLIL	R	A	L	T	K	Q	1	0	0	1	0	0	1	0	0	1	3	1	0	0	0	0	1	0	0	2	0	11	0	1212.73	Q3U2W2;Q7TPV4	Q3U2W2	827	837	Mybbp1a	Myb-binding protein 1A	yes	no	2	0.00044475	80.69	By MS/MS	By MS/MS	By MS/MS	By MS/MS	By MS/MS	By MS/MS
ALDLLDK	LFPNADSKALDLLDKM	KALDLLDKMLTFNPHK	K	A	L	D	K	M	1	0	0	2	0	0	0	0	0	0	3	1	0	0	0	0	0	0	0	0	0	7	0	786.449	P63085;F6VEI7	P63085	284	290	Mapk1	Mitogen-activated protein kinase 1	yes	no	2	0.010345	72.789	By MS/MS	By MS/MS	By MS/MS	By MS/MS	By MS/MS	By MS/MS
ALDLLDR	LFPKSDSKALDLLDRM	KALDLLDRMLTFNPNK	K	A	L	D	R	M	1	1	0	2	0	0	0	0	0	0	3	0	0	0	0	0	0	0	0	0	0	7	0	814.455	Q63844;D3Z3G6;A0A0U1RPZ0;D3Z6D8	Q63844	304	310	Mapk3	Mitogen-activated protein kinase 3;Mitogen-activated protein kinase	yes	no	2	0.0064219	101.64	By MS/MS	By MS/MS	By MS/MS	By MS/MS	By MS/MS	By MS/MS
ALDLLYGMVSK	KDESIRLRALDLLYGM	LLYGMVSKKNLMEIVK	R	A	L	S	K	K	1	0	0	1	0	0	0	1	0	0	3	1	1	0	0	1	0	0	1	1	0	11	0	1208.65	O54774	O54774	360	370	Ap3d1	AP-3 complex subunit delta-1	yes	yes	2	0.0081658	63.091	By MS/MS	By MS/MS	By MS/MS	By MS/MS	By MS/MS	By MS/MS
ALDLTMR	DRMFRIKRALDLTMRH	RALDLTMRHQILPKDQ	R	A	L	M	R	H	1	1	0	1	0	0	0	0	0	0	2	0	1	0	0	0	1	0	0	0	0	7	0	818.432	Q9CQB4;Q9D855	Q9CQB4	66	72	Uqcrb	Cytochrome b-c1 complex subunit 7	yes	no	2	0.11385	36.701	By MS/MS	By matching	By matching	By matching	By matching	By matching
ALDLTRPVTFVSNAK	KTLITHTKALDLTRPV	VTFVSNAKYDADLGAP	K	A	L	A	K	Y	2	1	1	1	0	0	0	0	0	0	2	1	0	1	1	1	2	0	0	2	0	15	0	1630.9	P12265	P12265	468	482	Gusb	Beta-glucuronidase	yes	yes	2;3	5.7906e-43	260.08	By MS/MS	By MS/MS	By MS/MS	By MS/MS	By MS/MS	By MS/MS
ALDLVAAK	KISTQNRRALDLVAAK	ALDLVAAKCYYYHARV	R	A	L	A	K	C	3	0	0	1	0	0	0	0	0	0	2	1	0	0	0	0	0	0	0	1	0	8	0	799.48	P14685	P14685	198	205	Psmd3	26S proteasome non-ATPase regulatory subunit 3	yes	yes	2	0.0053894	82.452	By MS/MS	By matching	By MS/MS	By MS/MS	By MS/MS	By MS/MS
ALDMSYDHKPEDEVELAR	CVVSEAGKALDMSYDH	EDEVELARIKNAGGKV	K	A	L	A	R	I	2	1	0	3	0	0	3	0	1	0	2	1	1	0	1	1	0	0	1	1	0	18	0	2116.97	A0A0J9YVG0;Q61074	A0A0J9YVG0	249	266	Ppm1g	Protein phosphatase 1G	yes	no	3	1.3605e-06	99.092	By MS/MS	By MS/MS	By matching	By MS/MS	By matching	By matching
ALDQASEEIWNDFR	RTTSEEKKALDQASEE	EEIWNDFREAAEAHRQ	K	A	L	F	R	E	2	1	1	2	0	1	2	0	0	1	1	0	0	1	0	1	0	1	0	0	0	14	0	1692.77	Q3TMN1;Q58E65;Q3UI33;O08663;M0QW69;M0QWM9;M0QW48	Q3TMN1	134	147	Metap2	Methionine aminopeptidase 2;Methionine aminopeptidase	yes	no	2	1.6144e-06	115.1	By matching	By matching	By matching	By matching	By MS/MS	By matching
ALDQFVNFSEQK	KYSHVNKKALDQFVNF	FVNFSEQKEKLIKRQE	K	A	L	Q	K	E	1	0	1	1	0	2	1	0	0	0	1	1	0	2	0	1	0	0	0	1	0	12	0	1424.69	Q1HL32;Q9CW03	Q1HL32	986	997	Smc3	Structural maintenance of chromosomes protein 3	yes	no	2	0.0030527	73.881	By matching	By matching	By matching	By MS/MS	By matching	By matching
ALDQSDNDMSAVYR	NEVYKRAKALDQSDND	NDMSAVYRAYIH____	K	A	L	Y	R	A	2	1	1	3	0	1	0	0	0	0	1	0	1	0	0	2	0	0	1	1	0	14	0	1583.69	D3YYT1;Q922P9	D3YYT1	535	548	Glyr1	Putative oxidoreductase GLYR1	yes	no	2	0.00012705	90.707	By matching	By MS/MS	By MS/MS	By MS/MS	By MS/MS	By matching
ALDSDMQTLVYENYNK	TDMVRQIRALDSDMQT	LVYENYNKFISATDTI	R	A	L	N	K	F	1	0	2	2	0	1	1	0	0	0	2	1	1	0	0	1	1	0	2	1	0	16	0	1902.87	Q3UVL4;Q3UVL4-2;Q3UVL4-3	Q3UVL4	99	114	Vps51	Vacuolar protein sorting-associated protein 51 homolog	yes	no	2	0.000448	80.738	By MS/MS	By MS/MS	By matching	By MS/MS	By matching	By matching
ALDTMNFDVIK	QQPADAERALDTMNFD	TMNFDVIKGKPVRIMW	R	A	L	I	K	G	1	0	1	2	0	0	0	0	0	1	1	1	1	1	0	0	1	0	0	1	0	11	0	1265.63	P29341;Q9D4E6;Q62029	P29341	68	78	Pabpc1;Pabpc6;Pabpc2	Polyadenylate-binding protein 1	yes	no	2	2.335e-09	149.49	By MS/MS	By MS/MS	By MS/MS	By MS/MS	By MS/MS	By MS/MS
ALDTMNFDVMK	QQPADAERALDTMNFD	TMNFDVMKGKPIRIMW	R	A	L	M	K	G	1	0	1	2	0	0	0	0	0	0	1	1	2	1	0	0	1	0	0	1	0	11	0	1283.59	Q91YZ8;D3Z5M2;A3KFU5;A3KFU8;Q6PHQ9;V9GXG3	Q91YZ8	68	78	Pabpc4;Gm10110		yes	no	2	6.211e-05	105.46	By MS/MS	By MS/MS	By MS/MS	By MS/MS	By MS/MS	By MS/MS
ALDTVLFGPPLLTR	HRQKLQLKALDTVLFG	FGPPLLTRHNHLKDFM	K	A	L	T	R	H	1	1	0	1	0	0	0	1	0	0	4	0	0	1	2	0	2	0	0	1	0	14	0	1511.87	P70302	P70302	194	207	Stim1	Stromal interaction molecule 1	yes	yes	2	0.0022253	69.92	By matching	By MS/MS	By matching	By MS/MS	By MS/MS	By matching
ALDVAALQK	RRLEDALKALDVAALQ	LDVAALQKELDKSQSV	K	A	L	Q	K	E	3	0	0	1	0	1	0	0	0	0	2	1	0	0	0	0	0	0	0	1	0	9	0	927.539	Q8BM55;D3Z6S1	Q8BM55	117	125	Tmem214	Transmembrane protein 214	yes	no	2	0.001898	79.059	By MS/MS	By MS/MS	By MS/MS	By MS/MS	By MS/MS	By matching
ALDVIQAGKEYVEHTVK	LDQEQKKRALDVIQAG	EYVEHTVKERKKQLKK	R	A	L	V	K	E	2	0	0	1	0	1	2	1	1	1	1	2	0	0	0	0	1	0	1	3	0	17	1	1899.01	F6TQL3;A2ALF2;Q6NZB0;A2ALF0;A2ALF3	F6TQL3	95	111	Dnajc8	DnaJ homolog subfamily C member 8	yes	no	3	0.010814	49.141	By matching	By matching	By matching	By matching	By MS/MS	By matching
ALDVSASDEEMARPK	AESFFQTKALDVSASD	DEEMARPKKPDQAIKG	K	A	L	P	K	K	3	1	0	2	0	0	2	0	0	0	1	1	1	0	1	2	0	0	0	1	0	15	0	1617.77	A0A0R4J107;Q8R146-2;Q8R146	A0A0R4J107	180	194	Apeh	Acylamino-acid-releasing enzyme	yes	no	2;3	6.3844e-14	159.22	By MS/MS	By MS/MS	By MS/MS	By MS/MS	By MS/MS	By MS/MS
ALDYCHSMGIMHR	FYMYEILKALDYCHSM	HSMGIMHRDVKPHNVM	K	A	L	H	R	D	1	1	0	1	1	0	0	1	2	1	1	0	2	0	0	1	0	0	1	0	0	13	0	1589.69	Q60737;A2ANR6	Q60737	143	155	Csnk2a1	Casein kinase II subunit alpha	yes	no	3	0.11021	28.053	By matching	By MS/MS	By matching	By matching	By matching	By matching
ALDYYMLR	GIWLEAGKALDYYMLR	ALDYYMLRNGDTMEYR	K	A	L	L	R	N	1	1	0	1	0	0	0	0	0	0	2	0	1	0	0	0	0	0	2	0	0	8	0	1043.51	P26039;A2AIM2	P26039	67	74	Tln1	Talin-1	yes	no	2	0.0032011	101.33	By MS/MS	By MS/MS	By MS/MS	By MS/MS	By MS/MS	By MS/MS
ALEASPPR	LREAITNRALEASPPR	ALEASPPRSAVLECTH	R	A	L	P	R	S	2	1	0	0	0	0	1	0	0	0	1	0	0	0	2	1	0	0	0	0	0	8	0	839.45	Q80ZD3-2;Q80ZD3	Q80ZD3-2	316	323	Slc26a11	Sodium-independent sulfate anion transporter	yes	no	2	0.12796	46.334	By matching	By matching	By matching	By MS/MS	By matching	By matching
ALEATTEHIRQELAVFCSPEPPAK	DEATKGTRALEATTEH	CSPEPPAKTSTPEDFI	R	A	L	A	K	T	4	1	0	0	1	1	4	0	1	1	2	1	0	1	3	1	2	0	0	1	0	24	1	2693.35	P26039	P26039	2145	2168	Tln1	Talin-1	yes	yes	3	1.5035e-20	153.23	By matching	By MS/MS	By matching	By MS/MS	By MS/MS	By MS/MS
ALEAVFGK	LNTETNEKALEAVFGK	ALEAVFGKYGRIVEIL	K	A	L	G	K	Y	2	0	0	0	0	0	1	1	0	0	1	1	0	1	0	0	0	0	0	1	0	8	0	833.465	A2AFI4;A2AFI3;Q9WV02-2;Q9WV02;Q91VM5	Q91VM5	23	30	Rbmx;Rbmxl1	RNA-binding motif protein, X chromosome;RNA-binding motif protein, X chromosome, N-terminally processed;RNA binding motif protein, X-linked-like-1	no	no	2	0.0085739	71.501	By MS/MS	By MS/MS	By MS/MS	By matching	By matching	By MS/MS
ALEDVCIETIEAGFMTK	TELSFFAKALEDVCIE	IEAGFMTKDLAACIKG	K	A	L	T	K	D	2	0	0	1	1	0	3	1	0	2	1	1	1	1	0	0	2	0	0	1	0	17	0	1925.91	O88844	O88844	358	374	Idh1	Isocitrate dehydrogenase [NADP] cytoplasmic	yes	yes	2;3	3.4572e-22	180.64	By MS/MS	By MS/MS	By MS/MS	By MS/MS	By MS/MS	By MS/MS
ALEEAGFK	MNSYEMRKALEEAGFK	ALEEAGFKLPCQLHQV	K	A	L	F	K	L	2	0	0	0	0	0	2	1	0	0	1	1	0	1	0	0	0	0	0	0	0	8	0	863.439	O08529	O08529	630	637	Capn2	Calpain-2 catalytic subunit	yes	yes	2	0.0076875	73.248	By matching	By MS/MS	By matching	By MS/MS	By matching	By matching
ALEEAGFKLPCQLHQVIVAR	MNSYEMRKALEEAGFK	LHQVIVARFADDELII	K	A	L	A	R	F	3	1	0	0	1	2	2	1	1	1	3	1	0	1	1	0	0	0	0	2	0	20	1	2278.23	O08529	O08529	630	649	Capn2	Calpain-2 catalytic subunit	yes	yes	4	0.12088	18.623	By matching	By matching	By matching	By matching	By matching	By MS/MS
ALEEALR				A	L	L	R		2	1	0	0	0	0	2	0	0	0	2	0	0	0	0	0	0	0	0	0	0	7	0	800.439		REV__Q9JJ26					yes	no	2	0.0096654	81.864	By matching	By MS/MS	By matching	By matching	By matching	By matching
ALEEAMEQK	TKALSLARALEEAMEQ	LEEAMEQKAELERLNK	R	A	L	Q	K	A	2	0	0	0	0	1	3	0	0	0	1	1	1	0	0	0	0	0	0	0	0	9	0	1047.49	Q8VDD5	Q8VDD5	1484	1492	Myh9	Myosin-9	yes	yes	2	5.5799e-07	143.7	By MS/MS	By MS/MS	By MS/MS	By MS/MS	By MS/MS	By MS/MS
ALEEAMEQKAELER	TKALSLARALEEAMEQ	EQKAELERLNKQFRTE	R	A	L	E	R	L	3	1	0	0	0	1	5	0	0	0	2	1	1	0	0	0	0	0	0	0	0	14	1	1645.8	Q8VDD5	Q8VDD5	1484	1497	Myh9	Myosin-9	yes	yes	2;3	1.7439e-36	246.96	By MS/MS	By MS/MS	By MS/MS	By MS/MS	By MS/MS	By MS/MS
ALEEERPSLR	NEVEEQLRALEEERPS	EEERPSLRIIS_____	R	A	L	L	R	I	1	2	0	0	0	0	3	0	0	0	2	0	0	0	1	1	0	0	0	0	0	10	0	1198.63	Q91VI7	Q91VI7	444	453	Rnh1	Ribonuclease inhibitor	yes	yes	2;3	2.9672e-05	123.67	By MS/MS	By MS/MS	By MS/MS	By MS/MS	By MS/MS	By MS/MS
ALEEKPKDPECSSGMAIAMFR	RAKMCFEKALEEKPKD	GMAIAMFRLEEKPEKQ	K	A	L	F	R	L	3	1	0	1	1	0	3	1	0	1	1	2	2	1	2	2	0	0	0	0	0	21	1	2366.11	Q5FW82;Q64345;E9PV48	Q5FW82	162	182	Ifit3;I830012O16Rik	Interferon-induced protein with tetratricopeptide repeats 3	yes	no	3	0.023349	45.885	By matching	By matching	By matching	By MS/MS	By matching	By matching
ALEELQR	GAVFKDSKALEELQRQ	KALEELQRQIEGLGAR	K	A	L	Q	R	Q	1	1	0	0	0	1	2	0	0	0	2	0	0	0	0	0	0	0	0	0	0	7	0	857.461	Q8BMK4	Q8BMK4	378	384	Ckap4	Cytoskeleton-associated protein 4	yes	yes	2	0.081263	62.717	By MS/MS	By matching	By matching	By matching	By matching	By matching
ALEESNYELEGK	ASYLDKVRALEESNYE	SNYELEGKIKEWYEKH	R	A	L	G	K	I	1	0	1	0	0	0	4	1	0	0	2	1	0	0	0	1	0	0	1	0	0	12	0	1380.64	CON__P13645;A2A513;CON__P02535-1;P02535-3;P02535-2;P02535	CON__P13645	166	177	Krt10	Keratin, type I cytoskeletal 10	yes	no	2	1.5573e-07	140.14	By MS/MS	By matching	By matching	By MS/MS	By MS/MS	By matching
ALEGCSPDDATILLAHQPLAAK	GHGMDLDKALEGCSPD	AHQPLAAKRALQARPD	K	A	L	A	K	R	5	0	0	2	1	1	1	1	1	1	4	1	0	0	2	1	1	0	0	0	0	22	0	2290.16	D3Z286	D3Z286	348	369	Tmppe		yes	yes	3	0.0001282	70.538	By matching	By matching	By matching	By MS/MS	By MS/MS	By MS/MS
ALEHFTDLYDIK	EKAGLLQRALEHFTDL	FTDLYDIKRAVVHTHL	R	A	L	I	K	R	1	0	0	2	0	0	1	0	1	1	2	1	0	1	0	0	1	0	1	0	0	12	0	1463.73	Q5SXR6;Q68FD5	Q5SXR6	630	641	Cltc	Clathrin heavy chain;Clathrin heavy chain 1	yes	no	2;3	1.7418e-14	184.43	By MS/MS	By MS/MS	By MS/MS	By MS/MS	By MS/MS	By MS/MS
ALEHFTDLYDIKR	EKAGLLQRALEHFTDL	TDLYDIKRAVVHTHLL	R	A	L	K	R	A	1	1	0	2	0	0	1	0	1	1	2	1	0	1	0	0	1	0	1	0	0	13	1	1619.83	Q5SXR6;Q68FD5	Q5SXR6	630	642	Cltc	Clathrin heavy chain;Clathrin heavy chain 1	yes	no	2;3;4	4.9735e-29	225.79	By MS/MS	By MS/MS	By MS/MS	By MS/MS	By MS/MS	By MS/MS
ALEIIPR	LLIGAYAKALEIIPRQ	KALEIIPRQLCDNAGF	K	A	L	P	R	Q	1	1	0	0	0	0	1	0	0	2	1	0	0	0	1	0	0	0	0	0	0	7	0	810.496	Q3TIJ7;P80313;A0A0N4SV00	Q3TIJ7	441	447	Cct7	T-complex protein 1 subunit eta	yes	no	2	0.0058603	105.39	By MS/MS	By MS/MS	By MS/MS	By MS/MS	By MS/MS	By MS/MS
ALEKEPVPSILPPPLIPPSK	VAMHLVYRALEKEPVP	PPLIPPSKRKKTVFAG	R	A	L	S	K	R	1	0	0	0	0	0	2	0	0	2	3	2	0	0	7	2	0	0	0	1	0	20	1	2121.24	Q60902-3;Q60902-4;Q60902-2;Q60902	Q60902-3	194	213	Eps15l1	Epidermal growth factor receptor substrate 15-like 1	yes	no	3	0.097012	24.901	By matching	By MS/MS	By matching	By MS/MS	By matching	By matching
ALELCEILAK	NKEDILNKALELCEIL	ELCEILAKEKDTIRKE	K	A	L	A	K	E	2	0	0	0	1	0	2	0	0	1	3	1	0	0	0	0	0	0	0	0	0	10	0	1158.63	Q541Z2;Q61239	Q541Z2	337	346	Fnta	Protein farnesyltransferase/geranylgeranyltransferase type-1 subunit alpha	yes	no	2	0.0001681	110.38	By MS/MS	By matching	By MS/MS	By MS/MS	By MS/MS	By MS/MS
ALELDPDNDTYK	EAVAYYKKALELDPDN	DPDNDTYKSNLKIAEL	K	A	L	Y	K	S	1	0	1	3	0	0	1	0	0	0	2	1	0	0	1	0	1	0	1	0	0	12	0	1392.64	Q8BJU0-2;Q8BJU0	Q8BJU0-2	185	196	Sgta	Small glutamine-rich tetratricopeptide repeat-containing protein alpha	yes	no	2	8.5334e-06	114.24	By MS/MS	By MS/MS	By MS/MS	By MS/MS	By matching	By MS/MS
ALELDSNLYR	QACVLMIKALELDSNL	ELDSNLYRIGQSKVFF	K	A	L	Y	R	I	1	1	1	1	0	0	1	0	0	0	3	0	0	0	0	1	0	0	1	0	0	10	0	1192.61	Q8VDD5	Q8VDD5	746	755	Myh9	Myosin-9	yes	yes	2	1.1842e-07	156.16	By MS/MS	By MS/MS	By MS/MS	By MS/MS	By MS/MS	By MS/MS
ALELENDR	AHYIDRVRALELENDR	ALELENDRLLLRISEK	R	A	L	D	R	L	1	1	1	1	0	0	2	0	0	0	2	0	0	0	0	0	0	0	0	0	0	8	0	958.472	A0A0R4J0Q5;P21619	A0A0R4J0Q5	63	70	Lmnb2	Lamin-B2	yes	no	2	0.06599	57.59	By matching	By matching	By MS/MS	By MS/MS	By matching	By matching
ALELEQER	ELEEQTRRALELEQER	ALELEQERKRAQSEAE	R	A	L	E	R	K	1	1	0	0	0	1	3	0	0	0	2	0	0	0	0	0	0	0	0	0	0	8	0	986.503	P26041;P26043	P26041	372	379	Msn;Rdx	Moesin;Radixin	no	no	2	0.0025583	107.57	By matching	By matching	By MS/MS	By MS/MS	By MS/MS	By MS/MS
ALELEQERK	ELEEQTRRALELEQER	LELEQERKRAQSEAEK	R	A	L	R	K	R	1	1	0	0	0	1	3	0	0	0	2	1	0	0	0	0	0	0	0	0	0	9	1	1114.6	P26041	P26041	372	380	Msn	Moesin	yes	yes	2	0.00060273	109.66	By MS/MS	By MS/MS	By MS/MS	By matching	By MS/MS	By MS/MS
ALELESQR	SVKQLMARALELESQR	ALELESQRWTQDVAPQ	R	A	L	Q	R	W	1	1	0	0	0	1	2	0	0	0	2	0	0	0	0	1	0	0	0	0	0	8	0	944.493	D3Z4L9;Q61333	D3Z4L9	372	379	Tnfaip2	Tumor necrosis factor alpha-induced protein 2	yes	no	2	0.059612	43.808	By MS/MS	By MS/MS	By matching	By MS/MS	By MS/MS	By MS/MS
ALELFLESLLK	AVPVIISRALELFLES	LFLESLLKKACQVTQS	R	A	L	L	K	K	1	0	0	0	0	0	2	0	0	0	5	1	0	1	0	1	0	0	0	0	0	11	0	1274.75	D3YYC2;F6T9K1;G3UXH5;Q4FJW2;D3YY09;Q9D6N5	D3YYC2	21	31	Drap1	Dr1-associated corepressor	yes	no	2	0.024746	58.172	By matching	By matching	By matching	By matching	By MS/MS	By matching
ALELGTVMTVFNAR	YEKSQIKRALELGTVM	VMTVFNARKSTPERRT	R	A	L	A	R	K	2	1	1	0	0	0	1	1	0	0	2	0	1	1	0	0	2	0	0	2	0	14	0	1520.8	Q8CIH5	Q8CIH5	21	34	Plcg2	1-phosphatidylinositol 4,5-bisphosphate phosphodiesterase gamma-2	yes	yes	3	8.0901e-06	99.844	By matching	By MS/MS	By matching	By matching	By matching	By matching
ALELTGLK	ESAEDLEKALELTGLK	ALELTGLKVFGNEIKL	K	A	L	L	K	V	1	0	0	0	0	0	1	1	0	0	3	1	0	0	0	0	1	0	0	0	0	8	0	843.507	P09405	P09405	365	372	Ncl	Nucleolin	yes	yes	2	0.0043572	91.318	By MS/MS	By MS/MS	By MS/MS	By MS/MS	By matching	By MS/MS
ALEMTCAIQNQLAR	DPDSSMGKALEMTCAI	AIQNQLARILAEFEMT	K	A	L	A	R	I	3	1	1	0	1	2	1	0	0	1	2	0	1	0	0	0	1	0	0	0	0	14	0	1617.8	A2A5V3;A2A5V2;S4R2D3;A2A5V4;P55194;S4R2T6;A2A5V1	A2A5V3	97	110	Sh3bp1	SH3 domain-binding protein 1	yes	no	2	9.118e-17	182.25	By matching	By matching	By matching	By MS/MS	By MS/MS	By matching
ALENDPDCRHVIPMNPNTDDLFNAVGDGIVLCK	AFVNWINKALENDPDC	GDGIVLCKMINLSVPD	K	A	L	C	K	M	2	1	4	5	2	0	1	2	1	2	3	1	1	1	3	0	1	0	0	3	0	33	1	3708.73	Q61233	Q61233	133	165	Lcp1	Plastin-2	yes	yes	4	0.03914	33.426	By matching	By matching	By matching	By matching	By MS/MS	By matching
ALEQALEK	TGFGTGTRALEQALEK	ALEQALEKTRANIDWV	R	A	L	E	K	T	2	0	0	0	0	1	2	0	0	0	2	1	0	0	0	0	0	0	0	0	0	8	0	900.492	P97449;A0A0U1RNS3	P97449	935	942	Anpep	Aminopeptidase N	yes	no	2	0.0019273	113.71	By MS/MS	By MS/MS	By matching	By MS/MS	By MS/MS	By matching
ALEQFLQEYFDGNLK	EEFSRDGKALEQFLQE	EYFDGNLKRYLKSEPI	K	A	L	L	K	R	1	0	1	1	0	2	2	1	0	0	3	1	0	2	0	0	0	0	1	0	0	15	0	1813.89	P27773	P27773	348	362	Pdia3	Protein disulfide-isomerase A3	yes	yes	2;3	4.2628e-25	209.53	By matching	By MS/MS	By MS/MS	By MS/MS	By MS/MS	By MS/MS
ALEQFLQEYFDGNLKR	EEFSRDGKALEQFLQE	YFDGNLKRYLKSEPIP	K	A	L	K	R	Y	1	1	1	1	0	2	2	1	0	0	3	1	0	2	0	0	0	0	1	0	0	16	1	1969.99	P27773	P27773	348	363	Pdia3	Protein disulfide-isomerase A3	yes	yes	2;3	9.6964e-34	237.59	By MS/MS	By MS/MS	By MS/MS	By MS/MS	By MS/MS	By MS/MS
ALEQNPDDAQYYCQR	AALEELTKALEQNPDD	DAQYYCQRAYCHILLG	K	A	L	Q	R	A	2	1	1	2	1	3	1	0	0	0	1	0	0	0	1	0	0	0	2	0	0	15	0	1869.8	Q9CX34	Q9CX34	37	51	Sugt1	Suppressor of G2 allele of SKP1 homolog	yes	yes	2	9.8874e-14	151.41	By MS/MS	By matching	By MS/MS	By MS/MS	By MS/MS	By MS/MS
ALEQQVEEMK	HELEKSKRALEQQVEE	EQQVEEMKTQLEELED	R	A	L	M	K	T	1	0	0	0	0	2	3	0	0	0	1	1	1	0	0	0	0	0	0	1	0	10	0	1203.58	Q8VDD5	Q8VDD5	1529	1538	Myh9	Myosin-9	yes	yes	2	2.486e-10	158.05	By MS/MS	By MS/MS	By MS/MS	By MS/MS	By MS/MS	By MS/MS
ALEQQVEEMKTQLEELEDELQATEDAK	HELEKSKRALEQQVEE	LQATEDAKLRLEVNLQ	R	A	L	A	K	L	3	0	0	2	0	4	8	0	0	0	4	2	1	0	0	0	2	0	0	1	0	27	1	3146.48	Q8VDD5	Q8VDD5	1529	1555	Myh9	Myosin-9	yes	yes	3;4	4.0982e-77	285.98	By matching	By MS/MS	By MS/MS	By matching	By MS/MS	By MS/MS
ALERLEGVEGVAHIIDPK	MAWRVLLKALERLEGV	VAHIIDPKAISKDHLY	K	A	L	P	K	A	2	1	0	1	0	0	3	2	1	2	2	1	0	0	1	0	0	0	0	2	0	18	1	1945.06	Q9JHU4	Q9JHU4	2238	2255	Dync1h1	Cytoplasmic dynein 1 heavy chain 1	yes	yes	3;4	0.023454	46.356	By matching	By MS/MS	By matching	By MS/MS	By MS/MS	By matching
ALESDMAPVLIMATNR	ESFSFLNRALESDMAP	VLIMATNRGITRIRGT	R	A	L	N	R	G	3	1	1	1	0	0	1	0	0	1	2	0	2	0	1	1	1	0	0	1	0	16	0	1730.87	Q3TXT7;Q9WTM5	Q3TXT7	315	330	Ruvbl2	RuvB-like 2	yes	no	2	6.2284e-05	86.488	By matching	By MS/MS	By matching	By MS/MS	By MS/MS	By MS/MS
ALESGDMTTVWK	SSVALINRALESGDMT	GDMTTVWKQLSSSVTG	R	A	L	W	K	Q	1	0	0	1	0	0	1	1	0	0	1	1	1	0	0	1	2	1	0	1	0	12	0	1336.63	Q9JKF1	Q9JKF1	466	477	Iqgap1	Ras GTPase-activating-like protein IQGAP1	yes	yes	2	8.1672e-06	114.72	By MS/MS	By MS/MS	By MS/MS	By MS/MS	By MS/MS	By MS/MS
ALESPERPFLAILGGAK	KELNYFAKALESPERP	LAILGGAKVADKIQLI	K	A	L	A	K	V	3	1	0	0	0	0	2	2	0	1	3	1	0	1	2	1	0	0	0	0	0	17	0	1767.99	P09411;S4R2M7	P09411	200	216	Pgk1	Phosphoglycerate kinase 1;Phosphoglycerate kinase	yes	no	2;3	1.1366e-23	197.14	By MS/MS	By MS/MS	By MS/MS	By MS/MS	By MS/MS	By MS/MS
ALESSIAPIVIFASNR	ECFTYLHRALESSIAP	IVIFASNRGNCVIRGT	R	A	L	N	R	G	3	1	1	0	0	0	1	0	0	3	1	0	0	1	1	3	0	0	0	1	0	16	0	1686.93	Q3U1C2;P60122	Q3U1C2	318	333	Ruvbl1	RuvB-like 1	yes	no	2;3	9.3092e-08	122.08	By matching	By MS/MS	By matching	By MS/MS	By MS/MS	By MS/MS
ALETLQGQLEEK	ACRAEQDKALETLQGQ	LQGQLEEKARELGHNQ	K	A	L	E	K	A	1	0	0	0	0	2	3	1	0	0	3	1	0	0	0	0	1	0	0	0	0	12	0	1357.71	E9Q7G0	E9Q7G0	1159	1170	Numa1		yes	yes	2	0.060269	46.985	By matching	By matching	By matching	By MS/MS	By matching	By matching
ALETMAEQTTDVVHSPSTDTTPGPDTEAALAK	VKEQLPAKALETMAEQ	DTEAALAKDIEEITKP	K	A	L	A	K	D	5	0	0	3	0	1	3	1	1	0	2	1	1	0	3	2	7	0	0	2	0	32	0	3283.54	A0A0B4J1F2;A0A0B4J1M9;P27546-3;P27546-2;P27546	A0A0B4J1F2	240	271	Map4	Microtubule-associated protein 4	yes	no	3	9.2418e-19	127.4	By matching	By MS/MS	By matching	By MS/MS	By matching	By matching
ALETTVLSK	TQQQLLAKALETTVLS	LETTVLSKQLELVKHV	K	A	L	S	K	Q	1	0	0	0	0	0	1	0	0	0	2	1	0	0	0	1	2	0	0	1	0	9	0	960.549	Q9D8T2	Q9D8T2	395	403	Gsdmdc1	Gasdermin-D	yes	yes	2	0.0013588	88.495	By MS/MS	By MS/MS	By MS/MS	By MS/MS	By MS/MS	By MS/MS
ALEVAEYLTPVLK	VINTVKGKALEVAEYL	EYLTPVLKESKFKETG	K	A	L	L	K	E	2	0	0	0	0	0	2	0	0	0	3	1	0	0	1	0	1	0	1	2	0	13	0	1444.82	Q9CPX6	Q9CPX6	12	24	Atg3	Ubiquitin-like-conjugating enzyme ATG3	yes	yes	2;3	4.0897e-11	158.58	By MS/MS	By MS/MS	By matching	By MS/MS	By MS/MS	By MS/MS
ALEVLVAK	THYKETWKALEVLVAK	ALEVLVAKGLVKALGL	K	A	L	A	K	G	2	0	0	0	0	0	1	0	0	0	2	1	0	0	0	0	0	0	0	2	0	8	0	841.527	Q540D7;Q9JII6;B1AXW3	Q540D7	146	153	Akr1a1	Alcohol dehydrogenase [NADP(+)]	yes	no	1;2	0.0047789	90.777	By MS/MS	By MS/MS	By MS/MS	By MS/MS	By MS/MS	By MS/MS
ALEVYDLIR	QPRIMEEKALEVYDLI	LEVYDLIRTIRDPEKP	K	A	L	I	R	T	1	1	0	1	0	0	1	0	0	1	2	0	0	0	0	0	0	0	1	1	0	9	0	1090.6	Q9DCL2	Q9DCL2	37	45	Fam96a	MIP18 family protein FAM96A	yes	yes	2	0.0010644	93.649	By MS/MS	By MS/MS	By MS/MS	By MS/MS	By MS/MS	By MS/MS
ALEYTIYNQELNETR	QKWDKMRRALEYTIYN	NQELNETRAKLDELSA	R	A	L	T	R	A	1	1	2	0	0	1	3	0	0	1	2	0	0	0	0	0	2	0	2	0	0	15	0	1855.9	Q1HL32;Q9CW03	Q1HL32	222	236	Smc3	Structural maintenance of chromosomes protein 3	yes	no	2	1.1549e-18	183	By MS/MS	By MS/MS	By MS/MS	By MS/MS	By MS/MS	By MS/MS
ALFAISCLVR	SCDTVRVKALFAISCL	FAISCLVREQEAGLLQ	K	A	L	V	R	E	2	1	0	0	1	0	0	0	0	1	2	0	0	1	0	1	0	0	0	1	0	10	0	1148.64	Q99P31;A0A0U1RPF2	Q99P31	206	215	Hspbp1	Hsp70-binding protein 1	yes	no	2	0.020164	50.108	By matching	By MS/MS	By matching	By MS/MS	By matching	By matching
ALFEKEVDELSQSFHATQDSAQLK	SSGFSEVRALFEKEVD	TQDSAQLKEGLQQLMK	R	A	L	L	K	E	3	0	0	2	0	3	3	0	1	0	3	2	0	2	0	3	1	0	0	1	0	24	1	2720.33	Q3UW53;E9PYV4	Q3UW53	366	389	Fam129a	Protein Niban	yes	no	3	4.1433e-28	184.76	By matching	By MS/MS	By matching	By MS/MS	By MS/MS	By matching
ALFLTSK	KQKGGVRRALFLTSKQ	RALFLTSKQATLTQTL	R	A	L	S	K	Q	1	0	0	0	0	0	0	0	0	0	2	1	0	1	0	1	1	0	0	0	0	7	0	778.459	P11688	P11688	563	569	Itga5	Integrin alpha-5;Integrin alpha-5 heavy chain;Integrin alpha-5 light chain	yes	yes	2	0.10818	58.194	By matching	By matching	By matching	By MS/MS	By matching	By matching
ALFPGDSEIDQLFR	FAEMVTRRALFPGDSE	SEIDQLFRIFRTLGTP	R	A	L	F	R	I	1	1	0	2	0	1	1	1	0	1	2	0	0	2	1	1	0	0	0	0	0	14	0	1606.8	P97377-2;Q80YP0;P97377;Q80YP0-2	P97377-2	201	214	Cdk2;Cdk3	Cyclin-dependent kinase 2;Cyclin-dependent kinase 3	yes	no	2	0.00028714	77.776	By matching	By MS/MS	By matching	By matching	By matching	By MS/MS
ALFQDVQKPSQDEWGK	FQNDRGGRALFQDVQK	PSQDEWGKTQEAMEAA	R	A	L	G	K	T	1	0	0	2	0	3	1	1	0	0	1	2	0	1	1	1	0	1	0	1	0	16	0	1874.92	Q9CPX4;P29391;P49945	Q9CPX4	77	92	Ftl1;Ftl2	Ferritin;Ferritin light chain 1;Ferritin light chain 2	yes	no	2;3	1.5715e-33	227	By MS/MS	By MS/MS	By MS/MS	By MS/MS	By MS/MS	By MS/MS
ALFQDVQKPSQDEWGKTQEAMEAALAMEK	FQNDRGGRALFQDVQK	EAALAMEKNLNQALLD	R	A	L	E	K	N	5	0	0	2	0	4	4	1	0	0	2	3	2	1	1	1	1	1	0	1	0	29	1	3278.56	Q9CPX4;P29391	Q9CPX4	77	105	Ftl1	Ferritin;Ferritin light chain 1	yes	no	3;4	4.4661e-64	274.96	By matching	By MS/MS	By MS/MS	By MS/MS	By MS/MS	By MS/MS
ALGALVDSCAPGLCPDWDSWDASKPVNNAR	SRDWQSGRALGALVDS	SKPVNNAREAMQQADD	R	A	L	A	R	E	5	1	2	4	2	0	0	2	0	0	3	1	0	0	3	3	0	2	0	2	0	30	0	3241.49	B7FAU9;Q8BTM8;B7FAV1;F6XC15	B7FAU9	197	226	Flna	Filamin-A	yes	no	3	4.9746e-44	202.47	By MS/MS	By MS/MS	By MS/MS	By MS/MS	By MS/MS	By MS/MS
ALGDLISATK	NAVKDVAKALGDLISA	GDLISATKAAAGKVGD	K	A	L	T	K	A	2	0	0	1	0	0	0	1	0	1	2	1	0	0	0	1	1	0	0	0	0	10	0	987.56	P26039	P26039	2090	2099	Tln1	Talin-1	yes	yes	2	0.0002073	106.62	By MS/MS	By MS/MS	By MS/MS	By MS/MS	By MS/MS	By MS/MS
ALGDSSPSQAMQEYIAAVK	KQKWEAWKALGDSSPS	QEYIAAVKKLDPGWNP	K	A	L	V	K	K	4	0	0	1	0	2	1	1	0	1	1	1	1	0	1	3	0	0	1	1	0	19	0	1964.95	Q9D061-2;Q9D061-3;Q9D061	Q9D061-2	101	119	Acbd6	Acyl-CoA-binding domain-containing protein 6	yes	no	2	0.0014733	59.372	By matching	By MS/MS	By matching	By matching	By matching	By matching
ALGEPITLFGEGPAER	SEVKACLRALGEPITL	FGEGPAERRERLRNIL	R	A	L	E	R	R	2	1	0	0	0	0	3	3	0	1	2	0	0	1	2	0	1	0	0	0	0	16	0	1655.85	Q059T9;Q9DAW6	Q059T9	113	128	Prpf4	U4/U6 small nuclear ribonucleoprotein Prp4	yes	no	2	4.6966e-07	110.57	By MS/MS	By MS/MS	By matching	By MS/MS	By MS/MS	By MS/MS
ALGEYLER	DLLGKIQKALGEYLER	ALGEYLERERSSFPRF	K	A	L	E	R	E	1	1	0	0	0	0	2	1	0	0	2	0	0	0	0	0	0	0	1	0	0	8	0	949.487	Q9JHU4	Q9JHU4	1612	1619	Dync1h1	Cytoplasmic dynein 1 heavy chain 1	yes	yes	2	0.0094311	69.812	By MS/MS	By matching	By matching	By matching	By matching	By matching
ALGFPLERPK	LAQLIWSRALGFPLER	GFPLERPKSMSTDGLM	R	A	L	P	K	S	1	1	0	0	0	0	1	1	0	0	2	1	0	1	2	0	0	0	0	0	0	10	0	1126.65	Q9CZU6;Q80X68	Q9CZU6	441	450	Cs;Csl	Citrate synthase, mitochondrial;Citrate synthase	yes	no	2;3	0.00094029	74.6	By MS/MS	By MS/MS	By MS/MS	By MS/MS	By MS/MS	By MS/MS
ALGFTDTVTVQVRPQCECQCR	QEQSFVIRALGFTDTV	PQCECQCRDQSREQSL	R	A	L	C	R	D	1	2	0	1	3	3	1	1	0	0	1	0	0	1	1	0	3	0	0	3	0	21	0	2524.16	Q542I8;P11835;M0QWA7	Q542I8	430	450	Itgb2	Integrin beta;Integrin beta-2	yes	no	3	2.913e-06	80.236	By matching	By MS/MS	By matching	By matching	By matching	By MS/MS
ALGGEDVR	CKGSVIQKALGGEDVR	ALGGEDVRVTCTLFQT	K	A	L	V	R	V	1	1	0	1	0	0	1	2	0	0	1	0	0	0	0	0	0	0	0	1	0	8	0	815.414	CON__P12763	CON__P12763	238	245			yes	yes	2	0.0042018	92.653	By MS/MS	By MS/MS	By MS/MS	By MS/MS	By MS/MS	By MS/MS
ALGHGVDLGHIYGDNLER	KMGPGFTKALGHGVDL	IYGDNLERQYHLRLFK	K	A	L	E	R	Q	1	1	1	2	0	0	1	4	2	1	3	0	0	0	0	0	0	0	1	1	0	18	0	1934.96	Q543T1;P22437	Q543T1	225	242	Ptgs1	Prostaglandin G/H synthase 1	yes	no	3	0.0013786	57.616	By matching	By matching	By matching	By matching	By MS/MS	By MS/MS
ALGITLIK	ITGRVPEKALGITLIK	ALGITLIKGIDEGPDG	K	A	L	I	K	G	1	0	0	0	0	0	0	1	0	2	2	1	0	0	0	0	1	0	0	0	0	8	0	827.548	Q3ULJ0-2;Q3ULJ0	Q3ULJ0-2	115	122	Gpd1l	Glycerol-3-phosphate dehydrogenase 1-like protein	yes	no	1;2	0.013948	76.035	By matching	By MS/MS	By MS/MS	By MS/MS	By matching	By MS/MS
ALGIYQTK	EVEYYYQRALGIYQTK	ALGIYQTKLGPDDPNV	R	A	L	T	K	L	1	0	0	0	0	1	0	1	0	1	1	1	0	0	0	0	1	0	1	0	0	8	0	892.502	Q5UE59;E9Q7C9;Q7TNF4;Q8CD76;O88447	Q5UE59	365	372	Klc1	Kinesin light chain 1	yes	no	2	0.12083	31.454	By matching	By matching	By MS/MS	By matching	By matching	By matching
ALGLLCGR	EAPSSNEKALGLLCGR	ALGLLCGRDARACNAT	K	A	L	G	R	D	1	1	0	0	1	0	0	2	0	0	3	0	0	0	0	0	0	0	0	0	0	8	0	858.475	O35604	O35604	172	179	Npc1	Niemann-Pick C1 protein	yes	yes	2	0.0053639	82.671	By MS/MS	By MS/MS	By matching	By MS/MS	By MS/MS	By MS/MS
ALGLMSAVER	RLSERQARALGLMSAV	GLMSAVERGRALGGRA	R	A	L	E	R	G	2	1	0	0	0	0	1	1	0	0	2	0	1	0	0	1	0	0	0	1	0	10	0	1045.56	A0A0R4J172;Q3U1Y4-2;Q3U1Y4-3;Q3U1Y4;F6RPS8	A0A0R4J172	305	314	Dennd4b	DENN domain-containing protein 4B	yes	no	2	0.025972	48.998	By matching	By matching	By matching	By MS/MS	By MS/MS	By matching
ALGLQGIYR	CTAEIEHRALGLQGIY	LGLQGIYRVSGSRVRV	R	A	L	Y	R	V	1	1	0	0	0	1	0	2	0	1	2	0	0	0	0	0	0	0	1	0	0	9	0	989.566	Q6PGG2-2;Q6PGG2	Q6PGG2-2	578	586	Gmip	GEM-interacting protein	yes	no	2	0.0018743	79.474	By MS/MS	By MS/MS	By MS/MS	By MS/MS	By MS/MS	By MS/MS
ALGLSNFNSR	LVAKGLVKALGLSNFN	GLSNFNSRQIDDVLSV	K	A	L	S	R	Q	1	1	2	0	0	0	0	1	0	0	2	0	0	1	0	2	0	0	0	0	0	10	0	1077.56	Q540D7;Q9JII6;B1AXW3	Q540D7	158	167	Akr1a1	Alcohol dehydrogenase [NADP(+)]	yes	no	2	5.2262e-05	121.5	By MS/MS	By MS/MS	By MS/MS	By MS/MS	By MS/MS	By MS/MS
ALGNICYDSHEGR	EVLLQTGRALGNICYD	CYDSHEGRSAVDQAGG	R	A	L	G	R	S	1	1	1	1	1	0	1	2	1	1	1	0	0	0	0	1	0	0	1	0	0	13	0	1490.66	Q3TU36;E9Q912	Q3TU36	112	124	Rap1gds1		yes	no	2	1.3185e-05	110.51	By matching	By MS/MS	By MS/MS	By MS/MS	By MS/MS	By matching
ALGQNPTNAEVLK	SQCGDVMRALGQNPTN	PTNAEVLKVLGNPKSD	R	A	L	L	K	V	2	0	2	0	0	1	1	1	0	0	2	1	0	0	1	0	1	0	0	1	0	13	0	1353.73	Q60605-2;Q60605;Q8CI43	Q60605-2	38	50	Myl6;Myl6b	Myosin light polypeptide 6;Myosin light chain 6B	yes	no	2	5.6183e-08	131.32	By MS/MS	By MS/MS	By MS/MS	By MS/MS	By MS/MS	By MS/MS
ALGSEGEAAATEVDLER	VVTGAEARALGSEGEA	ATEVDLERKENAQKVP	R	A	L	E	R	K	4	1	0	1	0	0	4	2	0	0	2	0	0	0	0	1	1	0	0	1	0	17	0	1716.82	O54988-2;O54988	O54988-2	663	679	Slk	STE20-like serine/threonine-protein kinase	yes	no	2	3.7277e-05	84.375	By matching	By matching	By MS/MS	By matching	By matching	By matching
ALGVSNFNHFQIER	LVDQGLVKALGVSNFN	FNHFQIERLLNKPGLK	K	A	L	E	R	L	1	1	2	0	0	1	1	1	1	1	1	0	0	2	0	1	0	0	0	1	0	14	0	1630.82	P45377;G5E895;D3Z494	P45377	156	169	Akr1b8;Akr1b10	Aldose reductase-related protein 2	no	no	2;3	6.507e-07	112.42	By matching	By MS/MS	By matching	By MS/MS	By MS/MS	By MS/MS
ALHEQEIDCQLVEAVDGK	DRRERMLRALHEQEID	LVEAVDGKAMNTSQVE	R	A	L	G	K	A	2	0	0	2	1	2	3	1	1	1	2	1	0	0	0	0	0	0	0	2	0	18	0	2052.98	Q8K297	Q8K297	356	373	Colgalt1	Procollagen galactosyltransferase 1	yes	yes	2	1.5778e-29	216.16	By MS/MS	By MS/MS	By MS/MS	By MS/MS	By MS/MS	By MS/MS
ALHGEQYLELYKPLPR	GLSFNFAKALHGEQYL	ELYKPLPRSGELKCEA	K	A	L	P	R	S	1	1	0	0	0	1	2	1	1	0	4	1	0	0	2	0	0	0	2	0	0	16	0	1926.04	P51660	P51660	403	418	Hsd17b4	Peroxisomal multifunctional enzyme type 2;(3R)-hydroxyacyl-CoA dehydrogenase;Enoyl-CoA hydratase 2	yes	yes	3;4	0.01962	51.128	By matching	By MS/MS	By matching	By MS/MS	By MS/MS	By MS/MS
ALHIPESLPR	LNNPYVRKALHIPESL	HIPESLPRWDMCNFLV	K	A	L	P	R	W	1	1	0	0	0	0	1	0	1	1	2	0	0	0	2	1	0	0	0	0	0	10	0	1131.64	Q544R6;G3X8T3;P16675	Q544R6	343	352	Ctsa	Carboxypeptidase;Lysosomal protective protein;Lysosomal protective protein 32 kDa chain;Lysosomal protective protein 20 kDa chain	yes	no	2;3	3.4076e-06	140.83	By MS/MS	By MS/MS	By MS/MS	By MS/MS	By MS/MS	By MS/MS
ALHSLLLR	LGYTPVCRALHSLLLR	ALHSLLLRLLAQDQGQ	R	A	L	L	R	L	1	1	0	0	0	0	0	0	1	0	4	0	0	0	0	1	0	0	0	0	0	8	0	921.576	D3Z7E6;Q3TJC2;Q61205	D3Z7E6	156	163	Pafah1b3	Platelet-activating factor acetylhydrolase IB subunit gamma	yes	no	2	0.0057362	79.474	By MS/MS	By MS/MS	By MS/MS	By matching	By MS/MS	By MS/MS
ALIAAQYSGAQVR	PENWRAFKALIAAQYS	QYSGAQVRVLSAPPHF	K	A	L	V	R	V	4	1	0	0	0	2	0	1	0	1	1	0	0	0	0	1	0	0	1	1	0	13	0	1346.73	Q4FZK2;Q9D8N0	Q4FZK2	18	30	Eef1g	Elongation factor 1-gamma	yes	no	2	9.5831e-17	195.85	By MS/MS	By MS/MS	By MS/MS	By MS/MS	By MS/MS	By MS/MS
ALIADSGLK	GTRVDDAKALIADSGL	LIADSGLKILACDDLD	K	A	L	L	K	I	2	0	0	1	0	0	0	1	0	1	2	1	0	0	0	1	0	0	0	0	0	9	0	886.512	Q9Z2I9	Q9Z2I9	418	426	Sucla2	Succinyl-CoA ligase [ADP-forming] subunit beta, mitochondrial	yes	yes	2	0.01156	52.725	By MS/MS	By MS/MS	By MS/MS	By matching	By MS/MS	By MS/MS
ALIAEATK	VSSLEGARALIAEATK	ALIAEATKLGPVGGVF	R	A	L	T	K	L	3	0	0	0	0	0	1	0	0	1	1	1	0	0	0	0	1	0	0	0	0	8	0	815.475	P19096;A0A0U1RNJ1	P19096	1947	1954	Fasn	Fatty acid synthase;[Acyl-carrier-protein] S-acetyltransferase;[Acyl-carrier-protein] S-malonyltransferase;3-oxoacyl-[acyl-carrier-protein] synthase;3-oxoacyl-[acyl-carrier-protein] reductase;3-hydroxyacyl-[acyl-carrier-protein] dehydratase;Enoyl-[acyl-carrier-protein] reductase;Oleoyl-[acyl-carrier-protein] hydrolase	yes	no	2	0.0073351	67.897	By matching	By MS/MS	By MS/MS	By MS/MS	By MS/MS	By MS/MS
ALIAGGGAPEIELALR	IRCLVKKRALIAGGGA	PEIELALRLTEYSRTL	R	A	L	L	R	L	4	1	0	0	0	0	2	3	0	2	3	0	0	0	1	0	0	0	0	0	0	16	0	1549.88	Q564F4;P80315;G5E839	Q564F4	420	435	Cct4	T-complex protein 1 subunit delta	yes	no	2;3	2.503e-05	95.067	By MS/MS	By MS/MS	By MS/MS	By MS/MS	By MS/MS	By MS/MS
ALIASAGADALAK	AVACHPSKALIASAGA	AGADALAKVFV_____	K	A	L	A	K	V	6	0	0	1	0	0	0	1	0	1	2	1	0	0	0	1	0	0	0	0	0	13	0	1170.66	P58404-2;P58404;V9GXE7	P58404-2	738	750	Strn4	Striatin-4	yes	no	2	0.029712	48.527	By MS/MS	By MS/MS	By MS/MS	By MS/MS	By MS/MS	By matching
ALIDQEVK	KQAAETVKALIDQEVK	ALIDQEVKNGIPSNRI	K	A	L	V	K	N	1	0	0	1	0	1	1	0	0	1	1	1	0	0	0	0	0	0	0	1	0	8	0	914.507	P97823;D3Z111;J3QP56;P97823-2;D3YUG4;D3Z269	P97823	98	105	Lypla1	Acyl-protein thioesterase 1	yes	no	2	0.016691	55.503	By matching	By MS/MS	By matching	By matching	By matching	By MS/MS
ALIDYENSNK	DLLYRRTKALIDYENS	IDYENSNKALDKARLK	K	A	L	N	K	A	1	0	2	1	0	0	1	0	0	1	1	1	0	0	0	1	0	0	1	0	0	10	0	1165.56	Q9D8U8	Q9D8U8	315	324	Snx5	Sorting nexin-5	yes	yes	2	1.0815e-07	157.66	By MS/MS	By MS/MS	By MS/MS	By matching	By matching	By matching
ALIEHEMK	KKAAENIKALIEHEMK	ALIEHEMKNGIPANRI	K	A	L	M	K	N	1	0	0	0	0	0	2	0	1	1	1	1	1	0	0	0	0	0	0	0	0	8	0	969.495	Q9WTL7	Q9WTL7	101	108	Lypla2	Acyl-protein thioesterase 2	yes	yes	2	0.0029392	103.87	By matching	By MS/MS	By matching	By MS/MS	By MS/MS	By MS/MS
ALIEMEK	YEYAMRWKALIEMEKQ	KALIEMEKQQQDQVDR	K	A	L	E	K	Q	1	0	0	0	0	0	2	0	0	1	1	1	1	0	0	0	0	0	0	0	0	7	0	832.436	Q99K48	Q99K48	275	281	Nono	Non-POU domain-containing octamer-binding protein	yes	yes	2	0.016781	67.981	By MS/MS	By matching	By MS/MS	By MS/MS	By matching	By MS/MS
ALIEMEKQQQDQVDR	YEYAMRWKALIEMEKQ	QQQDQVDRNIKEAREK	K	A	L	D	R	N	1	1	0	2	0	4	2	0	0	1	1	1	1	0	0	0	0	0	0	1	0	15	1	1829.89	Q99K48	Q99K48	275	289	Nono	Non-POU domain-containing octamer-binding protein	yes	yes	2	1.5488e-17	180.7	By matching	By matching	By matching	By MS/MS	By MS/MS	By matching
ALIESGLGTDFSPDVGYNGYTR	GPNSPFYKALIESGLG	VGYNGYTREAYFSVGL	K	A	L	T	R	E	1	1	1	2	0	0	1	4	0	1	2	0	0	1	1	2	2	0	2	1	0	22	0	2331.1	Q8K411-2;Q8K411	Q8K411-2	363	384	Pitrm1	Presequence protease, mitochondrial	yes	no	2	0.020303	47.931	By matching	By MS/MS	By matching	By matching	By matching	By matching
ALIESYQNLTR	EEIPSGKRALIESYQN	ESYQNLTRVADYCENN	R	A	L	T	R	V	1	1	1	0	0	1	1	0	0	1	2	0	0	0	0	1	1	0	1	0	0	11	0	1306.69	B7ZCU2;B7ZCU5;B7ZCU4;B7ZCU3;B7ZCU0;J3QNK8;Q8CBW3-5;Q8CBW3-2;Q8CBW3-4;Q8CBW3-3;Q8CBW3	B7ZCU2	18	28	Abi1	Abl interactor 1	yes	no	2	6.3116e-05	105.13	By MS/MS	By MS/MS	By matching	By matching	By matching	By MS/MS
ALIGATDPGDAMPGTIR	LDVVHASRALIGATDP	DAMPGTIRGDFCMEVG	R	A	L	I	R	G	3	1	0	2	0	0	0	3	0	2	1	0	1	0	2	0	2	0	0	0	0	17	0	1654.83	Q9WV85	Q9WV85	106	122	Nme3	Nucleoside diphosphate kinase 3	yes	yes	2	3.8322e-11	132.63	By MS/MS	By MS/MS	By matching	By MS/MS	By MS/MS	By MS/MS
ALIGDDVGLTSYK	QRDVIKKRALIGDDVG	DVGLTSYKHRHSGLVN	R	A	L	Y	K	H	1	0	0	2	0	0	0	2	0	1	2	1	0	0	0	1	1	0	1	1	0	13	0	1350.7	Q8BZR9	Q8BZR9	317	329		Uncharacterized protein C17orf85 homolog	yes	yes	2	0.0073236	55.724	By MS/MS	By matching	By matching	By matching	By matching	By matching
ALINADELANDVAGAEALLDR	TSWVTEMKALINADEL	GAEALLDRHQEHKGEI	K	A	L	D	R	H	6	1	2	3	0	0	2	1	0	1	4	0	0	0	0	0	0	0	0	1	0	21	0	2153.1	A3KGU5;A3KGU7;E9Q447;A3KGU9;P16546-2;P16546	A3KGU5	382	402	Sptan1	Spectrin alpha chain, non-erythrocytic 1	yes	no	3	3.2326e-09	112.13	By matching	By MS/MS	By MS/MS	By matching	By matching	By MS/MS
ALINPANVTFK	SLTVERLKALINPANV	NPANVTFKIYEGMMHS	K	A	L	F	K	I	2	0	2	0	0	0	0	0	0	1	1	1	0	1	1	0	1	0	0	1	0	11	0	1186.67	P97823;D3Z111;J3QP56;P97823-2	P97823	191	201	Lypla1	Acyl-protein thioesterase 1	yes	no	2	0.004032	66.267	By MS/MS	By MS/MS	By MS/MS	By MS/MS	By MS/MS	By MS/MS
ALIQCAK	RGGSGTKRALIQCAKD	RALIQCAKDIAKASDE	R	A	L	A	K	D	2	0	0	0	1	1	0	0	0	1	1	1	0	0	0	0	0	0	0	0	0	7	0	802.437	Q64727	Q64727	946	952	Vcl	Vinculin	yes	yes	2	0.081268	62.714	By matching	By MS/MS	By MS/MS	By matching	By matching	By matching
ALIQYFSPYVSADMHK	LYTQIRNRALIQYFSP	YVSADMHKMAAAFNTT	R	A	L	H	K	M	2	0	0	1	0	1	0	0	1	1	1	1	1	1	1	2	0	0	2	1	0	16	0	1868.91	Q3MIA8;B1ATU4;G3UXW9;Q99LD4;Q99LD4-2;A0A140LJB7	Q3MIA8	369	384	Gps1	COP9 signalosome complex subunit 1	yes	no	3	0.0013601	65.652	By matching	By MS/MS	By matching	By MS/MS	By matching	By matching
ALIVEPSRELAEQTLNNVK	KFLPNAPKALIVEPSR	EQTLNNVKQFKKYIDN	K	A	L	V	K	Q	2	1	2	0	0	1	3	0	0	1	3	1	0	0	1	1	1	0	0	2	0	19	1	2123.16	Q91VR5	Q91VR5	289	307	Ddx1	ATP-dependent RNA helicase DDX1	yes	yes	2;3	8.0293e-30	211.33	By matching	By matching	By matching	By MS/MS	By MS/MS	By matching
ALIVVPYAEGVIPDETK	TNTVFVDRALIVVPYA	GVIPDETKALSLLAPA	R	A	L	T	K	A	2	0	0	1	0	0	2	1	0	2	1	1	0	0	2	0	1	0	1	3	0	17	0	1812.99	D3Z4B0;Q3UIX4;F6RDI8;E9Q6E5	D3Z4B0	97	113	Srsf11		yes	no	2	4.9647e-05	78.95	By matching	By MS/MS	By matching	By MS/MS	By MS/MS	By MS/MS
ALIVVQQGMTPSAK	MQEENITRALIVVQQG	QGMTPSAKQSLVDMAP	R	A	L	A	K	Q	2	0	0	0	0	2	0	1	0	1	1	1	1	0	1	1	1	0	0	2	0	14	0	1441.8	Q3V214;Q80UW8	Q3V214	102	115	Polr2e	DNA-directed RNA polymerases I, II, and III subunit RPABC1	yes	no	2	0.04872	48.608	By MS/MS	By matching	By matching	By matching	By matching	By matching
ALKAWSVAR	SIQKFGERALKAWSVA	LKAWSVARLSQKFPKA	R	A	L	A	R	L	3	1	0	0	0	0	0	0	0	0	1	1	0	0	0	1	0	1	0	1	0	9	1	1000.58	CON__P02769	CON__P02769	233	241			yes	yes	2	0.012951	92.732	By matching	By matching	By matching	By MS/MS	By MS/MS	By matching
ALKDEEKMELQEIQLK	GMKVIENRALKDEEKM	ELQEIQLKEAKHIAEE	R	A	L	L	K	E	1	0	0	1	0	2	4	0	0	1	3	3	1	0	0	0	0	0	0	0	0	16	2	1944.02	E9Q7Q3;D3Z6I8;A0A0R4J1P2;P21107;D3YVR0;P21107-2;D3Z2H9;E9Q5J9	P21107-2	98	113	Tpm3;Tpm3-rs7	Tropomyosin alpha-3 chain	no	no	2;3;4	1.9252e-75	322.93	By MS/MS	By MS/MS	By MS/MS	By MS/MS	By MS/MS	By MS/MS
ALKEASMVITESPAALQLR	EGEMNASRALKEASMV	SPAALQLRYLQTLTTI	R	A	L	L	R	Y	4	1	0	0	0	1	2	0	0	1	3	1	1	0	1	2	1	0	0	1	0	19	1	2027.11	P54116	P54116	233	251	Stom	Erythrocyte band 7 integral membrane protein	yes	yes	3	1.3798e-12	137.27	By MS/MS	By MS/MS	By matching	By MS/MS	By MS/MS	By MS/MS
ALKEIVER	PVCGTTYKALKEIVER	ALKEIVERVFQSNYFD	K	A	L	E	R	V	1	1	0	0	0	0	2	0	0	1	1	1	0	0	0	0	0	0	0	1	0	8	1	956.565	Q60865;F6YLI0	Q60865	230	237	Caprin1	Caprin-1	yes	no	2	0.017744	91.087	By MS/MS	By MS/MS	By MS/MS	By MS/MS	By matching	By matching
ALKIPAMTIAK	IGIEIIKRALKIPAMT	IPAMTIAKNAGVEGSL	R	A	L	A	K	N	3	0	0	0	0	0	0	0	0	2	1	2	1	0	1	0	1	0	0	0	0	11	1	1155.7	P63038;P63038-2	P63038	471	481	Hspd1	60 kDa heat shock protein, mitochondrial	yes	no	3	0.00030218	80.871	By MS/MS	By MS/MS	By MS/MS	By MS/MS	By MS/MS	By MS/MS
ALKNNSNDIVNAIMELTM	VSRAKAVRALKNNSND	NAIMELTM________	R	A	L	T	M	-	2	0	4	1	0	0	1	0	0	2	2	1	2	0	0	1	1	0	0	1	0	18	1	1989.99	Q60817;P70670	Q60817	198	215	Naca	Nascent polypeptide-associated complex subunit alpha;Nascent polypeptide-associated complex subunit alpha, muscle-specific form	yes	no	2	0.00016419	90.89	By matching	By matching	By matching	By MS/MS	By MS/MS	By matching
ALKPANMLER	AYYKGLEKALKPANML	KPANMLERLKIYEEAW	K	A	L	E	R	L	2	1	1	0	0	0	1	0	0	0	2	1	1	0	1	0	0	0	0	0	0	10	0	1141.63	G3X8Y3;A0A0A6YW80;Q80UM3	G3X8Y3	267	276	Naa15	N-alpha-acetyltransferase 15, NatA auxiliary subunit	yes	no	2	0.0050159	65.056	By matching	By MS/MS	By matching	By MS/MS	By matching	By matching
ALLAEGIILR	KLFVETGKALLAEGII	LAEGIILRRVREART_	K	A	L	L	R	R	2	1	0	0	0	0	1	1	0	2	3	0	0	0	0	0	0	0	0	0	0	10	0	1067.67	A7M7Q8;Q3TI14;Q8VE22;F7ARZ1	A7M7Q8	105	114	Mrps23	28S ribosomal protein S23, mitochondrial	yes	no	2	0.11965	37.556	By matching	By matching	By MS/MS	By matching	By matching	By matching
ALLAGKDSETGENIR	KEEISKMRALLAGKDS	SETGENIRQAASSLQQ	R	A	L	I	R	Q	2	1	1	1	0	0	2	2	0	1	2	1	0	0	0	1	1	0	0	0	0	15	1	1572.81	P38647	P38647	620	634	Hspa9	Stress-70 protein, mitochondrial	yes	yes	2;3	1.7935e-17	178.01	By MS/MS	By MS/MS	By MS/MS	By MS/MS	By MS/MS	By MS/MS
ALLALAKGDR	DTSGDFRKALLALAKG	LALAKGDRCQDLSVNQ	K	A	L	D	R	C	3	1	0	1	0	0	0	1	0	0	3	1	0	0	0	0	0	0	0	0	0	10	1	1026.62	Q4FJV4;P10107	Q4FJV4	179	188	Anxa1	Annexin;Annexin A1	yes	no	2	0.023318	73.499	By matching	By matching	By matching	By MS/MS	By MS/MS	By matching
ALLALCGGED	DTSGDFMKALLALCGG	LALCGGED________	K	A	L	E	D	-	2	0	0	1	1	0	1	2	0	0	3	0	0	0	0	0	0	0	0	0	0	10	0	1017.48	P14824;F8WIT2	P14824	664	673	Anxa6	Annexin A6;Annexin	yes	no	1;2	0.00059648	94.262	By MS/MS	By MS/MS	By MS/MS	By MS/MS	By MS/MS	By MS/MS
ALLAMYTNQAEQCR	LQAIEFNKALLAMYTN	TNQAEQCRKIAASLQS	K	A	L	C	R	K	3	1	1	0	1	2	1	0	0	0	2	0	1	0	0	0	1	0	1	0	0	14	0	1667.78	E9Q740;F8VQC1	E9Q740	250	263	Srp72	Signal recognition particle subunit SRP72	yes	no	2	4.6549e-12	158.58	By MS/MS	By MS/MS	By matching	By matching	By matching	By MS/MS
ALLANALTSALR	EAASFYQRALLANALT	NALTSALRLHQRLPHF	R	A	L	L	R	L	4	1	1	0	0	0	0	0	0	0	4	0	0	0	0	1	1	0	0	0	0	12	0	1212.72	A0A0R4J1Z3;Q9CR67;Q9CZM3	A0A0R4J1Z3	58	69	Tmem33	Transmembrane protein 33	yes	no	2	2.0965e-07	137.01	By MS/MS	By MS/MS	By MS/MS	By MS/MS	By MS/MS	By MS/MS
ALLAQHYR	DNPSTCRRALLAQHYR	ALLAQHYRWALQAGAR	R	A	L	Y	R	W	2	1	0	0	0	1	0	0	1	0	2	0	0	0	0	0	0	0	1	0	0	8	0	970.535	Q3TW96;Q3TW96-2	Q3TW96	426	433	Uap1l1	UDP-N-acetylhexosamine pyrophosphorylase-like protein 1	yes	no	2	0.00062074	130.04	By MS/MS	By MS/MS	By MS/MS	By matching	By MS/MS	By MS/MS
ALLATASQCQQPAGNK	HTGLKLERALLATASQ	CQQPAGNKLSDLLAPI	R	A	L	N	K	L	4	0	1	0	1	3	0	1	0	0	2	1	0	0	1	1	1	0	0	0	0	16	0	1656.83	P40124;B1ARS0	P40124	84	99	Cap1	Adenylyl cyclase-associated protein 1;Adenylyl cyclase-associated protein	yes	no	2;3	8.0047e-54	290.64	By MS/MS	By MS/MS	By MS/MS	By MS/MS	By MS/MS	By MS/MS
ALLAYAFALAGNQER	QGSHVYTKALLAYAFA	ALAGNQERRTEVLTSL	K	A	L	E	R	R	5	1	1	0	0	1	1	1	0	0	3	0	0	1	0	0	0	0	1	0	0	15	0	1606.85	CON__ENSEMBL:ENSBTAP00000024146	CON__ENSEMBL:ENSBTAP00000024146	1152	1166			yes	yes	2	0.00019107	77.746	By matching	By MS/MS	By matching	By MS/MS	By MS/MS	By matching
ALLDQLMGTAR	MSAQAQMRALLDQLMG	DQLMGTARDGDETRQR	R	A	L	A	R	D	2	1	0	1	0	1	0	1	0	0	3	0	1	0	0	0	1	0	0	0	0	11	0	1187.63	A0A0R4J047;Q9CYI4;D6REI1;D6RGP6	A0A0R4J047	9	19	Luc7l	Putative RNA-binding protein Luc7-like 1	yes	no	2	0.00040381	82.912	By matching	By matching	By matching	By MS/MS	By matching	By matching
ALLDTLQLGPDALTVHLIHEVTK	RPGLSPYRALLDTLQL	HLIHEVTKVLLVLELQ	R	A	L	T	K	V	2	0	0	2	0	1	1	1	2	1	6	1	0	0	1	0	3	0	0	2	0	23	0	2496.4	Q8BHN3;Q8BHN3-2	Q8BHN3	62	84	Ganab	Neutral alpha-glucosidase AB	yes	no	4	0.075926	25.157	By matching	By MS/MS	By matching	By matching	By matching	By matching
ALLEEIER	REQLRQEKALLEEIER	ALLEEIERHGEKVEEC	K	A	L	E	R	H	1	1	0	0	0	0	3	0	0	1	2	0	0	0	0	0	0	0	0	0	0	8	0	971.529	Q9QXS1-3;Q9QXS1-10;Q9QXS1-9;Q9QXS1-12;Q9QXS1-11;Q9QXS1-13;Q9QXS1-5;Q9QXS1-16;Q9QXS1-4;Q9QXS1-14;Q9QXS1-6;Q9QXS1-7;Q9QXS1-8;Q9QXS1-2;Q9QXS1;Q9QXS1-15;E9Q3W4;F6R059	Q9QXS1-3	1250	1257	Plec	Plectin	yes	no	2	0.0026946	89.355	By MS/MS	By matching	By MS/MS	By MS/MS	By matching	By matching
ALLELQLEPEELYQTFQR	LMMNKMDRALLELQLE	ELYQTFQRIVENVNVI	R	A	L	Q	R	I	1	1	0	0	0	3	4	0	0	0	5	0	0	1	1	0	1	0	1	0	0	18	0	2219.15	P58252	P58252	163	180	Eef2	Elongation factor 2	yes	yes	2;3	2.3398e-47	254.71	By MS/MS	By MS/MS	By MS/MS	By MS/MS	By MS/MS	By MS/MS
ALLEMQQTK	QEAPLEWKALLEMQQT	LLEMQQTKMVLETFGG	K	A	L	T	K	M	1	0	0	0	0	2	1	0	0	0	2	1	1	0	0	0	1	0	0	0	0	9	0	1060.56	CON__P02672	CON__P02672	253	261			yes	yes	2	0.0017136	82.287	By matching	By matching	By MS/MS	By matching	By matching	By matching
ALLENEK	KHQKQMERALLENEKK	RALLENEKKKRELAEK	R	A	L	E	K	K	1	0	1	0	0	0	2	0	0	0	2	1	0	0	0	0	0	0	0	0	0	7	0	815.439	P26041	P26041	321	327	Msn	Moesin	yes	yes	2	0.010273	78.178	By MS/MS	By MS/MS	By matching	By MS/MS	By MS/MS	By MS/MS
ALLEVLGR	GTADEMYKALLEVLGR	ALLEVLGRLPPDT___	K	A	L	G	R	L	1	1	0	0	0	0	1	1	0	0	3	0	0	0	0	0	0	0	0	1	0	8	0	869.533	D3YWI0;E9Q2H8;E9PYA3;A0A0R4J052;G5E8T9;Q99KB8-2;Q99KB8	D3YWI0	155	162	Hagh	Hydroxyacylglutathione hydrolase, mitochondrial	yes	no	2	0.0059168	77.923	By matching	By matching	By MS/MS	By matching	By matching	By MS/MS
ALLEVVQSGGK	LTIKLVIKALLEVVQS	EVVQSGGKNIELAVMR	K	A	L	G	K	N	1	0	0	0	0	1	1	2	0	0	2	1	0	0	0	1	0	0	0	2	0	11	0	1099.62	Q542H2;Q9Z2U0;Q9CWH6	Q542H2	194	204	Psma7;Psma8	Proteasome subunit alpha type;Proteasome subunit alpha type-7;Proteasome subunit alpha type-7-like	yes	no	2	6.7668e-09	136.5	By MS/MS	By MS/MS	By MS/MS	By MS/MS	By MS/MS	By MS/MS
ALLFIPR	VEGQLEFRALLFIPRR	RALLFIPRRAPFDLFE	R	A	L	P	R	R	1	1	0	0	0	0	0	0	0	1	2	0	0	1	1	0	0	0	0	0	0	7	0	828.522	Q71LX8;P11499;E9Q3D6	Q71LX8	331	337	Hsp90ab1	Heat shock protein HSP 90-beta	yes	no	2	0.0080641	91.584	By MS/MS	By MS/MS	By MS/MS	By MS/MS	By MS/MS	By MS/MS
ALLFVPR	VEGQLEFRALLFVPRR	RALLFVPRRAPFDLFE	R	A	L	P	R	R	1	1	0	0	0	0	0	0	0	0	2	0	0	1	1	0	0	0	0	1	0	7	0	814.507	Q80Y52;P07901	Q80Y52	340	346	Hsp90aa1	Heat shock protein HSP 90-alpha	yes	no	2	0.0062215	102.98	By MS/MS	By MS/MS	By MS/MS	By MS/MS	By MS/MS	By MS/MS
ALLGPALK	TSILCLARALLGPALK	ALLGPALKDAVLELNA	R	A	L	L	K	D	2	0	0	0	0	0	0	1	0	0	3	1	0	0	1	0	0	0	0	0	0	8	0	781.506	Q4KL82;Q9WUK4	Q4KL82	87	94	Rfc2	Replication factor C subunit 2	yes	no	2	0.04867	46.016	By matching	By matching	By MS/MS	By matching	By matching	By matching
ALLGTYK	DHYCPNCKALLGTYKR	KALLGTYKRL______	K	A	L	Y	K	R	1	0	0	0	0	0	0	1	0	0	2	1	0	0	0	0	1	0	1	0	0	7	0	764.443	Q9JLJ0	Q9JLJ0	153	159	Litaf	Lipopolysaccharide-induced tumor necrosis factor-alpha factor homolog	yes	yes	2	0.010118	79.116	By MS/MS	By MS/MS	By MS/MS	By MS/MS	By MS/MS	By MS/MS
ALLGYADNQCK	EQDEEKQRALLGYADN	GYADNQCKLELQGIQG	R	A	L	C	K	L	2	0	1	1	1	1	0	1	0	0	2	1	0	0	0	0	0	0	1	0	0	11	0	1251.59	Q9CPV4;E9Q197;Q9CPV4-3;Q9CPV4-2;F6ZTG3	Q9CPV4	173	183	Glod4	Glyoxalase domain-containing protein 4	yes	no	2	0.10066	38.238	By matching	By matching	By MS/MS	By matching	By matching	By MS/MS
ALLKDQQPGTFLLR	FISKERERALLKDQQP	QPGTFLLRFSESSREG	R	A	L	L	R	F	1	1	0	1	0	2	0	1	0	0	4	1	0	1	1	0	1	0	0	0	0	14	1	1598.91	Q8C3V4;A0A087WSP5;Q99K94;P42225;Q8CFQ1;A0A087WRI1	Q8C3V4	589	602	Stat1	Signal transducer and activator of transcription;Signal transducer and activator of transcription 1	yes	no	3	2.6226e-12	161.21	By matching	By matching	By matching	By MS/MS	By matching	By matching
ALLLEILHEIK	KVQDAENKALLLEILH	LEILHEIKSFPLHFDE	K	A	L	I	K	S	1	0	0	0	0	0	2	0	1	2	4	1	0	0	0	0	0	0	0	0	0	11	0	1290.79	Q4FK57;Q8R180	Q4FK57	338	348	Ero1l	ERO1-like protein alpha	yes	no	3	0.0078973	51.286	By matching	By MS/MS	By matching	By matching	By MS/MS	By MS/MS
ALLLLCGGEDD	DTSGDYKKALLLLCGG	LLCGGEDD________	K	A	L	D	D	-	1	0	0	2	1	0	1	2	0	0	4	0	0	0	0	0	0	0	0	0	0	11	0	1174.55	P48036	P48036	309	319	Anxa5	Annexin A5	yes	yes	1;2	5.7027e-14	154.35	By MS/MS	By MS/MS	By MS/MS	By MS/MS	By MS/MS	By MS/MS
ALLLQGSNEIELR	QQTGNLKKALLLQGSN	GSNEIELRGEGNSRFT	K	A	L	L	R	G	1	1	1	0	0	1	2	1	0	1	4	0	0	0	0	1	0	0	0	0	0	13	0	1454.81	P11087;P11087-2	P11087	1376	1388	Col1a1	Collagen alpha-1(I) chain	yes	no	2	4.604e-06	109.15	By matching	By MS/MS	By matching	By matching	By MS/MS	By MS/MS
ALLLTDR	RFRKSRDRALLLTDRY	RALLLTDRYLYKLEPG	R	A	L	D	R	Y	1	1	0	1	0	0	0	0	0	0	3	0	0	0	0	0	1	0	0	0	0	7	0	800.476	Q5SUA5	Q5SUA5	894	900	Myo1g	Unconventional myosin-Ig	yes	yes	2	0.0070941	97.473	By matching	By matching	By MS/MS	By matching	By MS/MS	By MS/MS
ALLLVGDVAQAAEVAIEHR	VGPEQKVKALLLVGDV	AEVAIEHRNETELSLV	K	A	L	H	R	N	5	1	0	1	0	1	2	1	1	1	3	0	0	0	0	0	0	0	0	3	0	19	0	1974.09	G3X8X7;Q920Q4;Q920Q4-2	G3X8X7	787	805	Vps16	Vacuolar protein sorting-associated protein 16 homolog	yes	no	3	4.2179e-06	89.468	By matching	By MS/MS	By matching	By MS/MS	By MS/MS	By matching
ALLNVVDSAR	SGRTPDLKALLNVVDS	LNVVDSARSFIYIAVM	K	A	L	A	R	S	2	1	1	1	0	0	0	0	0	0	2	0	0	0	0	1	0	0	0	2	0	10	0	1056.59	O35405	O35405	308	317	Pld3	Phospholipase D3	yes	yes	2	0.00049186	93.096	By MS/MS	By MS/MS	By MS/MS	By MS/MS	By MS/MS	By MS/MS
ALLPELR	APWCPPCRALLPELRK	RALLPELRKASTLLYG	R	A	L	L	R	K	1	1	0	0	0	0	1	0	0	0	3	0	0	0	1	0	0	0	0	0	0	7	0	810.496	Q9DC23	Q9DC23	485	491	Dnajc10	DnaJ homolog subfamily C member 10	yes	yes	2	0.10911	37.558	By matching	By matching	By MS/MS	By matching	By matching	By matching
ALLPHVLCK	SKESLADRALLPHVLC	LLPHVLCKNCVVELNF	R	A	L	C	K	N	1	0	0	0	1	0	0	0	1	0	3	1	0	0	1	0	0	0	0	1	0	9	0	1049.61	Q00PI9	Q00PI9	396	404	Hnrnpul2	Heterogeneous nuclear ribonucleoprotein U-like protein 2	yes	yes	2	0.005331	68.224	By MS/MS	By MS/MS	By MS/MS	By MS/MS	By MS/MS	By MS/MS
ALLQAQEP	EWQIRQVRALLQAQEP	ALLQAQEP________	R	A	L	E	P	-	2	0	0	0	0	2	1	0	0	0	2	0	0	0	1	0	0	0	0	0	0	8	0	868.465	Q91YI0;F7D439	Q91YI0	457	464	Asl	Argininosuccinate lyase	yes	no	2	0.1082	34.003	By matching	By matching	By MS/MS	By matching	By matching	By MS/MS
ALLQEMPLTALLR	LKSKEVWKALLQEMPL	MPLTALLRNLGKMTAN	K	A	L	L	R	N	2	1	0	0	0	1	1	0	0	0	5	0	1	0	1	0	1	0	0	0	0	13	0	1467.85	Q3TJ75;O08848	Q3TJ75	271	283	Trove2	60 kDa SS-A/Ro ribonucleoprotein	yes	no	2	0.007266	57.106	By matching	By MS/MS	By matching	By MS/MS	By matching	By matching
ALLQNKDVIAINQDPLGK	RQISSQAKALLQNKDV	INQDPLGKQGYCFRKE	K	A	L	G	K	Q	2	0	2	2	0	2	0	1	0	2	3	2	0	0	1	0	0	0	0	1	0	18	1	1949.09	Q8BGZ6;P51569	Q8BGZ6	311	328	Gla	Alpha-galactosidase A	yes	no	2;3	7.8307e-22	191.07	By matching	By MS/MS	By MS/MS	By MS/MS	By MS/MS	By MS/MS
ALLQQQPEDDSK	NMAKGLHRALLQQQPE	QQPEDDSKRSPRPQDL	R	A	L	S	K	R	1	0	0	2	0	3	1	0	0	0	2	1	0	0	1	1	0	0	0	0	0	12	0	1370.67	A2AAN2;Q8BMA6	A2AAN2	366	377	Srp68	Signal recognition particle subunit SRP68	yes	no	2	0.12104	35.594	By matching	By matching	By matching	By MS/MS	By matching	By matching
ALLQSSASR	EVQDAELKALLQSSAS	LLQSSASRKTQKKKKK	K	A	L	S	R	K	2	1	0	0	0	1	0	0	0	0	2	0	0	0	0	3	0	0	0	0	0	9	0	931.509	P50580;P50580-2	P50580	356	364	Pa2g4	Proliferation-associated protein 2G4	yes	no	2	0.0014889	82.287	By MS/MS	By MS/MS	By MS/MS	By MS/MS	By MS/MS	By MS/MS
ALLSAPWYLNR	DITRAGFRALLSAPWY	SAPWYLNRVKYGPDWK	R	A	L	N	R	V	2	1	1	0	0	0	0	0	0	0	3	0	0	0	1	1	0	1	1	0	0	11	0	1302.71	P29416	P29416	413	423	Hexa	Beta-hexosaminidase subunit alpha	yes	yes	2;3	1.5382e-09	157.66	By MS/MS	By MS/MS	By matching	By matching	By matching	By MS/MS
ALLSDMVR	EEAIQNFKALLSDMVR	ALLSDMVRSSDVSWSD	K	A	L	V	R	S	1	1	0	1	0	0	0	0	0	0	2	0	1	0	0	1	0	0	0	1	0	8	0	903.485	Q8CGF7-2;Q8CGF7;Q8CGF7-3	Q8CGF7-2	886	893	Tcerg1	Transcription elongation regulator 1	yes	no	2	0.0020611	92.47	By MS/MS	By matching	By MS/MS	By MS/MS	By MS/MS	By MS/MS
ALLSQLR	GAAEGRLRALLSQLRI	RALLSQLRIRAEVQEV	R	A	L	L	R	I	1	1	0	0	0	1	0	0	0	0	3	0	0	0	0	1	0	0	0	0	0	7	0	799.492	Q99MR3	Q99MR3	787	793	Slc12a9	Solute carrier family 12 member 9	yes	yes	2	0.013042	73.039	By matching	By MS/MS	By MS/MS	By MS/MS	By MS/MS	By matching
ALLTECTVDAEAFNLR	HGRLNNIRALLTECTV	DAEAFNLRGQSPLHIL	R	A	L	L	R	G	3	1	1	1	1	0	2	0	0	0	3	0	0	1	0	0	2	0	0	1	0	16	0	1821.89	Q810B6	Q810B6	990	1005	Ankfy1	Ankyrin repeat and FYVE domain-containing protein 1	yes	yes	3	0.079672	32.329	By matching	By MS/MS	By matching	By matching	By matching	By matching
ALLTGNFESAVDLCLHDNR	DIDGLITRALLTGNFE	DLCLHDNRMADAIILA	R	A	L	N	R	M	2	1	2	2	1	0	1	1	1	0	4	0	0	1	0	1	1	0	0	1	0	19	0	2144.03	Q3UPL0-2;Q3UPL0;S4R2A9;S4R192	Q3UPL0-2	536	554	Sec31a	Protein transport protein Sec31A	yes	no	3	8.2721e-06	78.674	By matching	By MS/MS	By matching	By matching	By matching	By matching
ALLTLADGR	ETSGDFRKALLTLADG	LLTLADGRRDESLKVD	K	A	L	G	R	R	2	1	0	1	0	0	0	1	0	0	3	0	0	0	0	0	1	0	0	0	0	9	0	928.534	O35639	O35639	155	163	Anxa3	Annexin A3	yes	yes	2	0.00033962	113.62	By MS/MS	By MS/MS	By MS/MS	By MS/MS	By MS/MS	By MS/MS
ALLTLADGRR	ETSGDFRKALLTLADG	LTLADGRRDESLKVDE	K	A	L	R	R	D	2	2	0	1	0	0	0	1	0	0	3	0	0	0	0	0	1	0	0	0	0	10	1	1084.64	O35639	O35639	155	164	Anxa3	Annexin A3	yes	yes	2	3.1906e-14	202.2	By matching	By MS/MS	By MS/MS	By MS/MS	By MS/MS	By MS/MS
ALLTPVAIAAGR	AVGDVCGKALLTPVAI	PVAIAAGRKLAHRLFE	K	A	L	G	R	K	4	1	0	0	0	0	0	1	0	1	2	0	0	0	1	0	1	0	0	1	0	12	0	1151.7	P47791-2;P47791	P47791-2	332	343	Gsr	Glutathione reductase, mitochondrial	yes	no	2	0.004203	66.267	By MS/MS	By matching	By MS/MS	By MS/MS	By MS/MS	By matching
ALLTTGSLR	SDLADKARALLTTGSL	LLTTGSLRVSEQTLQS	R	A	L	L	R	V	1	1	0	0	0	0	0	1	0	0	3	0	0	0	0	1	2	0	0	0	0	9	0	930.55	E9Q7S0;F7BQW7;D3Z656;Q8CHC4;D3Z1M7	E9Q7S0	495	503	Synj1	Synaptojanin-1	yes	no	2	0.0076463	62.463	By matching	By matching	By MS/MS	By MS/MS	By matching	By matching
ALLYLCGGDD	DTKGDYQKALLYLCGG	LYLCGGDD________	K	A	L	D	D	-	1	0	0	2	1	0	0	2	0	0	3	0	0	0	0	0	0	0	1	0	0	10	0	1095.49	Q542G9;P07356;B0V2N5	Q542G9	330	339	Anxa2	Annexin;Annexin A2	yes	no	1;2	0.00039719	96.311	By MS/MS	By MS/MS	By MS/MS	By MS/MS	By MS/MS	By MS/MS
ALMDSLGPEWR	EGINRITRALMDSLGP	DSLGPEWRLKLPPIPV	R	A	L	W	R	L	1	1	0	1	0	0	1	1	0	0	2	0	1	0	1	1	0	1	0	0	0	11	0	1273.61	Q9CYG7;Q9CYG7-2	Q9CYG7	131	141	Tomm34	Mitochondrial import receptor subunit TOM34	yes	no	2	4.5553e-05	110.84	By MS/MS	By MS/MS	By MS/MS	By MS/MS	By MS/MS	By MS/MS
ALMGLYNGQVLCK	LALTKESKALMGLYNG	YNGQVLCKKNKFGAPQ	K	A	L	C	K	K	1	0	1	0	1	1	0	2	0	0	3	1	1	0	0	0	0	0	1	1	0	13	0	1465.74	Q8BMS1	Q8BMS1	338	350	Hadha	Trifunctional enzyme subunit alpha, mitochondrial;Long-chain enoyl-CoA hydratase;Long chain 3-hydroxyacyl-CoA dehydrogenase	yes	yes	2	5.3513e-08	132.17	By matching	By MS/MS	By MS/MS	By MS/MS	By MS/MS	By MS/MS
ALMLQGVDLLADAVAVTMGPK	VKFGADARALMLQGVD	VAVTMGPKGRTVIIEQ	R	A	L	P	K	G	4	0	0	2	0	1	0	2	0	0	4	1	2	0	1	0	1	0	0	3	0	21	0	2112.13	P63038;D3Z2F2;D3Z7J9	P63038	38	58	Hspd1	60 kDa heat shock protein, mitochondrial	yes	no	2;3	1.0473e-33	211.87	By MS/MS	By MS/MS	By MS/MS	By MS/MS	By MS/MS	By MS/MS
ALMPPVKPSPGPETSAVEDSK	DQPQEPPRALMPPVKP	TSAVEDSKETPAGERA	R	A	L	S	K	E	2	0	0	1	0	0	2	1	0	0	1	2	1	0	5	3	1	0	0	2	0	21	0	2136.08	Q8K124	Q8K124	203	223	Plekho2	Pleckstrin homology domain-containing family O member 2	yes	yes	3	0.00031464	66.137	By matching	By matching	By matching	By MS/MS	By matching	By MS/MS
ALMPPVKPSPGPETSAVEDSKETPAGER	DQPQEPPRALMPPVKP	KETPAGERALTPDSAS	R	A	L	E	R	A	3	1	0	1	0	0	4	2	0	0	1	2	1	0	6	3	2	0	0	2	0	28	1	2876.42	Q8K124	Q8K124	203	230	Plekho2	Pleckstrin homology domain-containing family O member 2	yes	yes	3;4	3.8939e-08	88.394	By MS/MS	By MS/MS	By MS/MS	By MS/MS	By MS/MS	By matching
ALMTVGKEPFPTIYVDSQK	KPFKTGLKALMTVGKE	TIYVDSQKENERWDVI	K	A	L	Q	K	E	1	0	0	1	0	1	1	1	0	1	1	2	1	1	2	1	2	0	1	2	0	19	1	2123.1	Q8BP47	Q8BP47	43	61	Nars	Asparagine--tRNA ligase, cytoplasmic	yes	yes	3	2.8033e-12	124.99	By matching	By MS/MS	By matching	By MS/MS	By MS/MS	By matching
ALMTVGKEPFPTIYVDSQKENER	KPFKTGLKALMTVGKE	DSQKENERWDVISKSQ	K	A	L	E	R	W	1	1	1	1	0	1	3	1	0	1	1	2	1	1	2	1	2	0	1	2	0	23	2	2651.33	Q8BP47	Q8BP47	43	65	Nars	Asparagine--tRNA ligase, cytoplasmic	yes	yes	3;4	1.0489e-37	221.04	By MS/MS	By MS/MS	By MS/MS	By MS/MS	By MS/MS	By MS/MS
ALNEACESVIQTACK	GADYRIDRALNEACES	SVIQTACKHIRSGDPM	R	A	L	C	K	H	3	0	1	0	2	1	2	0	0	1	1	1	0	0	0	1	1	0	0	1	0	15	0	1692.78	Q53WR6;Q61543;F8WHM5	Q53WR6	498	512	Glg1	Golgi apparatus protein 1	yes	no	2	1.2867e-25	218.21	By MS/MS	By matching	By MS/MS	By MS/MS	By matching	By MS/MS
ALNEGGLQSIPK	KRIAYGARALNEGGLQ	GGLQSIPKLTFPGGLL	R	A	L	P	K	L	1	0	1	0	0	1	1	2	0	1	2	1	0	0	1	1	0	0	0	0	0	12	0	1225.67	Q921G7;Q6PF96	Q921G7	364	375	Etfdh	Electron transfer flavoprotein-ubiquinone oxidoreductase, mitochondrial	yes	no	2	0.0050352	63.989	By MS/MS	By MS/MS	By MS/MS	By matching	By matching	By MS/MS
ALNEGINR	EEKESWIKALNEGINR	ALNEGINRGKNKAFDE	K	A	L	N	R	G	1	1	2	0	0	0	1	1	0	1	1	0	0	0	0	0	0	0	0	0	0	8	0	885.467	Q8K124	Q8K124	114	121	Plekho2	Pleckstrin homology domain-containing family O member 2	yes	yes	2	0.0060188	77.046	By MS/MS	By matching	By MS/MS	By MS/MS	By MS/MS	By matching
ALNMAIPGGPK	LKAFFTSKALNMAIPG	MAIPGGPKFEPLVRDI	K	A	L	P	K	F	2	0	1	0	0	0	0	2	0	1	1	1	1	0	2	0	0	0	0	0	0	11	0	1067.58	Q99PV0;B7ZC27	Q99PV0	268	278	Prpf8	Pre-mRNA-processing-splicing factor 8	yes	no	2	0.12832	35.71	By matching	By matching	By MS/MS	By matching	By matching	By matching
ALNMSEFVCDR	TVVEFPVRALNMSEFV	MSEFVCDRSARPYVYD	R	A	L	D	R	S	1	1	1	1	1	0	1	0	0	0	1	0	1	1	0	1	0	0	0	1	0	11	0	1340.59	A0A0A6YW28;P35123	A0A0A6YW28	800	810	Usp4	Ubiquitin carboxyl-terminal hydrolase 4	yes	no	2	0.00039882	83.182	By MS/MS	By MS/MS	By MS/MS	By MS/MS	By matching	By matching
ALNPLEDWLR	AALGALGKALNPLEDW	NPLEDWLRLHTYLAGD	K	A	L	L	R	L	1	1	1	1	0	0	1	0	0	0	3	0	0	0	1	0	0	1	0	0	0	10	0	1225.65	Q790I0;Q9Z1Q9;G3UY93;G3UZ22;G3UYW2	Q790I0	138	147	Vars	Valine--tRNA ligase	yes	no	2	0.0007631	83.883	By MS/MS	By MS/MS	By MS/MS	By MS/MS	By MS/MS	By MS/MS
ALNVEPDGTGLTCSLAPNILSQL	VIDNGIVKALNVEPDG	APNILSQL________	K	A	L	Q	L	-	2	0	2	1	1	1	1	2	0	1	5	0	0	0	2	2	2	0	0	1	0	23	0	2382.21	P99029-2;P99029;G3UZJ4;H3BJQ7	P99029-2	140	162	Prdx5	Peroxiredoxin-5, mitochondrial	yes	no	2;3	2.5032e-20	159.12	By MS/MS	By MS/MS	By MS/MS	By MS/MS	By MS/MS	By MS/MS
ALPATPQLPSR	NRNGSTARALPATPQL	ATPQLPSRSGMDSPRS	R	A	L	S	R	S	2	1	0	0	0	1	0	0	0	0	2	0	0	0	3	1	1	0	0	0	0	11	0	1149.65	Q8K1I7	Q8K1I7	384	394	Wipf1	WAS/WASL-interacting protein family member 1	yes	yes	2	0.0026265	70.321	By MS/MS	By MS/MS	By MS/MS	By MS/MS	By MS/MS	By MS/MS
ALPDGPVTIVIR	FEAWNVIKALPDGPVT	GPVTIVIRRTSLQCKQ	K	A	L	I	R	R	1	1	0	1	0	0	0	1	0	2	1	0	0	0	2	0	1	0	0	2	0	12	0	1249.74	O54824-2;O54824	O54824-2	598	609	Il16	Pro-interleukin-16;Interleukin-16	yes	no	2	0.0060871	61.11	By MS/MS	By MS/MS	By MS/MS	By MS/MS	By MS/MS	By MS/MS
ALPDMEVVGLNFSSATTPELLLK	MTLFSALRALPDMEVV	TTPELLLKTFDHYCEY	R	A	L	L	K	T	2	0	1	1	0	0	2	1	0	0	5	1	1	1	2	2	2	0	0	2	0	23	0	2444.29	Q9JHU4	Q9JHU4	2609	2631	Dync1h1	Cytoplasmic dynein 1 heavy chain 1	yes	yes	2;3	7.6692e-21	169.05	By matching	By MS/MS	By matching	By MS/MS	By MS/MS	By MS/MS
ALPEFFNGK	SVHAIERRALPEFFNG	LPEFFNGKNKSKTPEI	R	A	L	G	K	N	1	0	1	0	0	0	1	1	0	0	1	1	0	2	1	0	0	0	0	0	0	9	0	1021.52	Q3UID0;Q6PDG5-2;Q6PDG5;Q3UNN4;P97496-2;P97496;Q3UZD0	Q3UID0	445	453	Smarcc2;Smarcc1	SWI/SNF complex subunit SMARCC2;SWI/SNF complex subunit SMARCC1	yes	no	2	0.0026396	74.92	By MS/MS	By matching	By matching	By MS/MS	By MS/MS	By MS/MS
ALPFWNEEIVPQIK	SLKDTIARALPFWNEE	EEIVPQIKEGKRVLIA	R	A	L	I	K	E	1	0	1	0	0	1	2	0	0	2	1	1	0	1	2	0	0	1	0	1	0	14	0	1682.9	Q3U7Z6;Q9DBJ1	Q3U7Z6	163	176	Pgam1	Phosphoglycerate mutase 1	yes	no	2;3	5.1204e-24	219.97	By MS/MS	By MS/MS	By MS/MS	By MS/MS	By MS/MS	By MS/MS
ALPLIVGAQLIHADK	QGELIHPKALPLIVGA	AQLIHADKLGEKAEDT	K	A	L	D	K	L	3	0	0	1	0	1	0	1	1	2	3	1	0	0	1	0	0	0	0	1	0	15	0	1557.92	Z4YKB8;Q3TEA8-2;Q3TEA8;A2AM69;A2AM70	Z4YKB8	15	29	Hp1bp3	Heterochromatin protein 1-binding protein 3	yes	no	3	0.0032457	55.011	By matching	By matching	By matching	By MS/MS	By MS/MS	By matching
ALPMIAEIIR	STATWLHRALPMIAEI	PMIAEIIRLQDSSAIK	R	A	L	I	R	L	2	1	0	0	0	0	1	0	0	3	1	0	1	0	1	0	0	0	0	0	0	10	0	1125.66	D3Z4L9;Q61333	D3Z4L9	631	640	Tnfaip2	Tumor necrosis factor alpha-induced protein 2	yes	no	2	0.008044	56.548	By matching	By MS/MS	By matching	By MS/MS	By MS/MS	By matching
ALPYGDISELKK	YASRPESKALPYGDIS	GDISELKKFREDHNCK	K	A	L	K	K	F	1	0	0	1	0	0	1	1	0	1	2	2	0	0	1	1	0	0	1	0	0	12	1	1332.73	Q80VA0;Q80VA0-2	Q80VA0	489	500	Galnt7	N-acetylgalactosaminyltransferase 7	yes	no	3	0.11381	22.55	By matching	By matching	By matching	By matching	By MS/MS	By matching
ALQALDELR	EAAREKQRALQALDEL	LQALDELRLQAEEAER	R	A	L	L	R	L	2	1	0	1	0	1	1	0	0	0	3	0	0	0	0	0	0	0	0	0	0	9	0	1027.57	Q9QXS1-3;Q9QXS1-10;Q9QXS1-9;Q9QXS1-12;Q9QXS1-11;Q9QXS1-13;Q9QXS1-5;Q9QXS1-16;Q9QXS1-4;Q9QXS1-14;Q9QXS1-6;Q9QXS1-7;Q9QXS1-8;Q9QXS1-2;Q9QXS1;Q9QXS1-15;E9Q3W4	Q9QXS1-3	1531	1539	Plec	Plectin	yes	no	2	0.00019084	94.409	By MS/MS	By MS/MS	By MS/MS	By MS/MS	By MS/MS	By MS/MS
ALQALDELRLQAEEAER	EAAREKQRALQALDEL	LQAEEAERRLRQAEAE	R	A	L	E	R	R	4	2	0	1	0	2	4	0	0	0	4	0	0	0	0	0	0	0	0	0	0	17	1	1954.01	Q9QXS1-3;Q9QXS1-10;Q9QXS1-9;Q9QXS1-12;Q9QXS1-11;Q9QXS1-13;Q9QXS1-5;Q9QXS1-16;Q9QXS1-4;Q9QXS1-14;Q9QXS1-6;Q9QXS1-7;Q9QXS1-8;Q9QXS1-2;Q9QXS1;Q9QXS1-15;E9Q3W4	Q9QXS1-3	1531	1547	Plec	Plectin	yes	no	3	2.222e-05	86.488	By matching	By matching	By matching	By MS/MS	By matching	By matching
ALQASALK	ALTFSYGRALQASALK	ALQASALKAWGGKKEN	R	A	L	L	K	A	3	0	0	0	0	1	0	0	0	0	2	1	0	0	0	1	0	0	0	0	0	8	0	800.476	Q5FWB7;P05064;A6ZI44;Q9CPQ9;A6ZI46;A6ZI47	Q5FWB7	305	312	Aldoa;Aldoart1;Aldoart2	Fructose-bisphosphate aldolase A	yes	no	2	0.0010208	122.52	By MS/MS	By MS/MS	By MS/MS	By MS/MS	By MS/MS	By MS/MS
ALQASALNAWR	ALTFSYGRALQASALN	ASALNAWRGQRDNAGA	R	A	L	W	R	G	4	1	1	0	0	1	0	0	0	0	2	0	0	0	0	1	0	1	0	0	0	11	0	1199.64	P05063	P05063	305	315	Aldoc	Fructose-bisphosphate aldolase C	yes	yes	2	7.6218e-05	100.88	By MS/MS	By MS/MS	By MS/MS	By MS/MS	By MS/MS	By MS/MS
ALQATVGNSYK	SISNHSLKALQATVGN	ATVGNSYKCNTEEHIF	K	A	L	Y	K	C	2	0	1	0	0	1	0	1	0	0	1	1	0	0	0	1	1	0	1	1	0	11	0	1150.6	Q3TA96;P11438	Q3TA96	316	326	Lamp1	Lysosome-associated membrane glycoprotein 1	yes	no	2	1.7365e-06	130.23	By MS/MS	By MS/MS	By MS/MS	By MS/MS	By MS/MS	By MS/MS
ALQDAFLAIDAK	YKEGKLQKALQDAFLA	AFLAIDAKLTTEEVIK	K	A	L	A	K	L	4	0	0	2	0	1	0	0	0	1	2	1	0	1	0	0	0	0	0	0	0	12	0	1274.69	A0A0J9YVG0;Q61074	A0A0J9YVG0	93	104	Ppm1g	Protein phosphatase 1G	yes	no	2	6.7141e-08	145.29	By MS/MS	By MS/MS	By MS/MS	By MS/MS	By MS/MS	By MS/MS
ALQDEWDAVMLHSFTLR	TSIPAILKALQDEWDA	MLHSFTLRQQLQTTRQ	K	A	L	L	R	Q	2	1	0	2	0	1	1	0	1	0	3	0	1	1	0	1	1	1	0	1	0	17	0	2030.99	Q99KP6	Q99KP6	77	93	Prpf19	Pre-mRNA-processing factor 19	yes	yes	3	2.0076e-05	85.563	By matching	By MS/MS	By matching	By matching	By matching	By MS/MS
ALQDLENAASGDATVR	LLTEELIKALQDLENA	ASGDATVRQKIASLPQ	K	A	L	V	R	Q	4	1	1	2	0	1	1	1	0	0	2	0	0	0	0	1	1	0	0	1	0	16	0	1629.8	A0A0R4J195;Q9CSU0-3;Q9CSU0-2;Q9CSU0;F6YB25;F7DAY5	A0A0R4J195	182	197	Rprd1b	Regulation of nuclear pre-mRNA domain-containing protein 1B	yes	no	2	0.00010129	77.506	By MS/MS	By matching	By MS/MS	By matching	By matching	By matching
ALQDMSSTAPPAPLQPSIR	GIQKKALKALQDMSST	APLQPSIRKAKTIPVQ	K	A	L	I	R	K	3	1	0	1	0	2	0	0	0	1	2	0	1	0	4	3	1	0	0	0	0	19	0	1979.01	Q6P549;A0A087WPT7	Q6P549	285	303	Inppl1	Phosphatidylinositol 3,4,5-trisphosphate 5-phosphatase 2	yes	no	2	3.362e-06	95.5	By MS/MS	By MS/MS	By matching	By MS/MS	By MS/MS	By matching
ALQDPNVAAFMVEPIQGEAGVIVPDPGYLTGVR	NDLPALERALQDPNVA	PGYLTGVRELCTRHQV	R	A	L	V	R	E	4	1	1	2	0	2	2	4	0	2	2	0	1	1	4	0	1	0	1	5	0	33	0	3422.75	Q3TG75;P29758	Q3TG75	218	250	Oat	Ornithine aminotransferase, mitochondrial	yes	no	3	2.0461e-08	88.346	By MS/MS	By matching	By MS/MS	By MS/MS	By MS/MS	By MS/MS
ALQDVQIR	KLFCVHTKALQDVQIR	ALQDVQIRFQPQLNPD	K	A	L	I	R	F	1	1	0	1	0	2	0	0	0	1	1	0	0	0	0	0	0	0	0	1	0	8	0	941.529	D6RE33;A0A0R4J1Q0;G5E896;Q3UJB9-2;Q3UJB9;F6V5I7;F6ZJ27	D6RE33	455	462	Edc4	Enhancer of mRNA-decapping protein 4	yes	no	2	0.0056643	75.109	By MS/MS	By matching	By MS/MS	By matching	By MS/MS	By MS/MS
ALQEFDLALR	RKKEKIAKALQEFDLA	QEFDLALRGKKKRKKF	K	A	L	L	R	G	2	1	0	1	0	1	1	0	0	0	3	0	0	1	0	0	0	0	0	0	0	10	0	1174.63	Q921N6	Q921N6	633	642	Ddx27	Probable ATP-dependent RNA helicase DDX27	yes	yes	2	0.00081087	82.261	By matching	By MS/MS	By matching	By matching	By MS/MS	By MS/MS
ALQEWILETDGVSLMR	ITEDGEFKALQEWILE	TDGVSLMRVLSEKDVD	K	A	L	M	R	V	1	1	0	1	0	1	2	1	0	1	3	0	1	0	0	1	1	1	0	1	0	16	0	1859.95	A0A0R4J0V5;P08775	A0A0R4J0V5	1330	1345	Polr2a	DNA-directed RNA polymerase II subunit RPB1	yes	no	2;3	0.0023607	61.569	By matching	By MS/MS	By matching	By matching	By matching	By matching
ALQFLEQVK	GFEAAKEKALQFLEQV	LQFLEQVKVSKEMDRE	K	A	L	V	K	V	1	0	0	0	0	2	1	0	0	0	2	1	0	1	0	0	0	0	0	1	0	9	0	1074.61	P80317	P80317	130	138	Cct6a	T-complex protein 1 subunit zeta	yes	yes	2	0.00041139	110.76	By MS/MS	By MS/MS	By MS/MS	By MS/MS	By MS/MS	By MS/MS
ALQGASQIIAEIR	KEAADMLKALQGASQI	SQIIAEIRETHLW___	K	A	L	I	R	E	3	1	0	0	0	2	1	1	0	3	1	0	0	0	0	1	0	0	0	0	0	13	0	1368.77	E9PUD2;Q8K1M6-3;Q8K1M6-2;Q8K1M6;Q8K1M6-4	E9PUD2	695	707	Dnm1l	Dynamin-1-like protein	yes	no	2	6.6103e-05	97.084	By MS/MS	By matching	By matching	By MS/MS	By MS/MS	By MS/MS
ALQIAMCAPVMVELEGETDPLLIAMK	RARVLGTRALQIAMCA	DPLLIAMKELKARKIP	R	A	L	M	K	E	4	0	0	1	1	1	3	1	0	2	4	1	3	0	2	0	1	0	0	2	0	26	0	2842.44	P61219	P61219	70	95	Polr2f	DNA-directed RNA polymerases I, II, and III subunit RPABC2	yes	yes	3	9.1651e-05	64.845	By matching	By matching	By MS/MS	By matching	By matching	By MS/MS
ALQIPEVYLR	KVVTANHRALQIPEVY	QIPEVYLREAPWPSAQ	R	A	L	L	R	E	1	1	0	0	0	1	1	0	0	1	2	0	0	0	1	0	0	0	1	1	0	10	0	1200.69	Q6PAR5-5;Q6PAR5-2;Q6PAR5-6;Q6PAR5;Q6PAR5-4;F7ADT6;F7ADQ2	Q6PAR5-5	1319	1328	Gapvd1	GTPase-activating protein and VPS9 domain-containing protein 1	yes	no	2	0.0071472	59.067	By matching	By matching	By matching	By matching	By MS/MS	By matching
ALQLEEELIQLR	ALMELKARALQLEEEL	EEELIQLRQYPVDLAT	R	A	L	L	R	Q	1	1	0	0	0	2	3	0	0	1	4	0	0	0	0	0	0	0	0	0	0	12	0	1453.81	Q4QRL3-2;Q4QRL3	Q4QRL3-2	950	961	Ccdc88b	Coiled-coil domain-containing protein 88B	yes	no	2	0.057307	47.815	By matching	By matching	By matching	By matching	By MS/MS	By matching
ALQLLDEVLHTMPIADPQPLD	WIEIHLHRALQLLDEV	IADPQPLD________	R	A	L	L	D	-	2	0	0	3	0	2	1	0	1	1	5	0	1	0	3	0	1	0	0	1	0	21	0	2328.2	P97471	P97471	531	551	Smad4	Mothers against decapentaplegic homolog 4	yes	yes	2;3	2.9633e-13	141.08	By MS/MS	By matching	By MS/MS	By MS/MS	By MS/MS	By matching
ALQNAVSTFVNR	ESHEQFLKALQNAVST	AVSTFVNRMKSNHMRG	K	A	L	N	R	M	2	1	2	0	0	1	0	0	0	0	1	0	0	1	0	1	1	0	0	2	0	12	0	1318.7	B1ATZ0;B1ATZ1;Q3UMA3;Q99LI8	B1ATZ0	409	420	Hgs	Hepatocyte growth factor-regulated tyrosine kinase substrate	yes	no	2	0.00034959	84.169	By matching	By MS/MS	By matching	By matching	By matching	By matching
ALQPIVSEEEWAHTK	QSLDYYLKALQPIVSE	EEEWAHTKQLVDEFQT	K	A	L	T	K	Q	2	0	0	0	0	1	3	0	1	1	1	1	0	0	1	1	1	1	0	1	0	15	0	1736.87	H7BX88;P47934;B7ZDD7	H7BX88	32	46	Crat	Carnitine O-acetyltransferase	yes	no	2;3	1.0813e-07	123.76	By MS/MS	By MS/MS	By MS/MS	By MS/MS	By MS/MS	By MS/MS
ALQPLEEGEGEEK	EQQGLLLKALQPLEEG	EEGEGEEKVAHQAGDR	K	A	L	E	K	V	1	0	0	0	0	1	5	2	0	0	2	1	0	0	1	0	0	0	0	0	0	13	0	1427.68	Q9EQK5;E9Q3X0	Q9EQK5	336	348	Mvp	Major vault protein	yes	no	2	0.00014783	92.151	By matching	By matching	By MS/MS	By MS/MS	By MS/MS	By matching
ALQPLEEGEGEEKVAHQAGDR	EQQGLLLKALQPLEEG	VAHQAGDRWLIRGPLE	K	A	L	D	R	W	3	1	0	1	0	2	5	3	1	0	2	1	0	0	1	0	0	0	0	1	0	21	1	2262.09	Q9EQK5;E9Q3X0	Q9EQK5	336	356	Mvp	Major vault protein	yes	no	3;4	2.3511e-09	117.03	By MS/MS	By MS/MS	By matching	By MS/MS	By MS/MS	By MS/MS
ALQPVLVSR	PLVGRLLRALQPVLVS	LQPVLVSRVDPDSRKN	R	A	L	S	R	V	1	1	0	0	0	1	0	0	0	0	2	0	0	0	1	1	0	0	0	2	0	9	0	981.597	Q8BYI6;Q8BYI6-2;Q8BYI6-3	Q8BYI6	181	189	Lpcat2	Lysophosphatidylcholine acyltransferase 2	yes	no	2	0.010831	61.78	By MS/MS	By matching	By MS/MS	By MS/MS	By MS/MS	By MS/MS
ALQQAHDVLVK	RVSHPKVRALQQAHDV	QAHDVLVKMRKTDVDP	R	A	L	V	K	M	2	0	0	1	0	2	0	0	1	0	2	1	0	0	0	0	0	0	0	2	0	11	0	1220.69	A6H8H2;A6H8H2-2;E9Q449	A6H8H2	798	808	Dennd4c	DENN domain-containing protein 4C	yes	no	2	0.068649	46.643	By matching	By MS/MS	By matching	By MS/MS	By matching	By matching
ALQQYTLEPSEKPFDLK	VSIPGLEKALQQYTLE	SEKPFDLKSVPLATTP	K	A	L	L	K	S	1	0	0	1	0	2	2	0	0	0	3	2	0	1	2	1	1	0	1	0	0	17	0	2006.04	Q9QZE5	Q9QZE5	561	577	Copg1	Coatomer subunit gamma-1	yes	yes	2;3	4.2592e-29	201.4	By MS/MS	By MS/MS	By MS/MS	By MS/MS	By MS/MS	By MS/MS
ALQSGQCAGAALDVFTEEPPRDR	VDEGALLRALQSGQCA	TEEPPRDRALVDHENV	R	A	L	D	R	A	4	2	0	2	1	2	2	2	0	0	2	0	0	1	2	1	1	0	0	1	0	23	1	2487.18	Q61753	Q61753	248	270	Phgdh	D-3-phosphoglycerate dehydrogenase	yes	yes	3	2.019e-14	125.04	By matching	By MS/MS	By matching	By MS/MS	By MS/MS	By matching
ALQSLAAVFSSSGYQGETDLNDAITEAGK	KEYQKIGKALQSLAAV	DAITEAGKTYEEIASL	K	A	L	G	K	T	5	0	1	2	0	2	2	3	0	1	3	1	0	1	0	4	2	0	1	1	0	29	0	2942.41	Q91VH2	Q91VH2	441	469	Snx9	Sorting nexin-9	yes	yes	3	4.1494e-05	69.77	By matching	By matching	By MS/MS	By matching	By matching	By matching
ALQSLALGLR	GCAVTLLKALQSLALG	QSLALGLRGLQTQNSD	K	A	L	L	R	G	2	1	0	0	0	1	0	1	0	0	4	0	0	0	0	1	0	0	0	0	0	10	0	1040.63	Q9JKF1	Q9JKF1	327	336	Iqgap1	Ras GTPase-activating-like protein IQGAP1	yes	yes	2	6.3225e-06	140.17	By MS/MS	By MS/MS	By MS/MS	By MS/MS	By MS/MS	By MS/MS
ALQSVGQIVGEVLK	EKSENDLKALQSVGQI	QIVGEVLKQLTEEKFI	K	A	L	L	K	Q	1	0	0	0	0	2	1	2	0	1	2	1	0	0	0	1	0	0	0	3	0	14	0	1439.83	Q14AQ1;P62334	Q14AQ1	49	62	Psmc6	26S protease regulatory subunit 10B	yes	no	2;3	1.4821e-06	115.91	By MS/MS	By MS/MS	By MS/MS	By MS/MS	By MS/MS	By MS/MS
ALQSVVQAVPLHELR	EAPLEELRALQSVVQA	AVPLHELREQAAELRL	R	A	L	L	R	E	2	1	0	0	0	2	1	0	1	0	3	0	0	0	1	1	0	0	0	3	0	15	0	1658.95	Q8BJY1	Q8BJY1	24	38	Psmd5	26S proteasome non-ATPase regulatory subunit 5	yes	yes	3	0.00012394	76.341	By MS/MS	By matching	By matching	By MS/MS	By MS/MS	By MS/MS
ALQTALSESGDSSDVLQILK	KKKVAIYKALQTALSE	SDVLQILKIHCSDPQL	K	A	L	L	K	I	2	0	0	2	0	2	1	1	0	1	4	1	0	0	0	4	1	0	0	1	0	20	0	2074.08	B2RRZ7;Q3U0V2	B2RRZ7	44	63	Tradd	Tumor necrosis factor receptor type 1-associated DEATH domain protein	yes	no	2;3	4.2728e-33	200.45	By matching	By MS/MS	By MS/MS	By MS/MS	By MS/MS	By MS/MS
ALQTILSQPVTYEAYR	DLKEPLQKALQTILSQ	PVTYEAYRECTVETAV	K	A	L	Y	R	E	2	1	0	0	0	2	1	0	0	1	2	0	0	0	1	1	2	0	2	1	0	16	0	1851.97	P59017	P59017	119	134	Bcl2l13	Bcl-2-like protein 13	yes	yes	2	4.1188e-07	112.34	By MS/MS	By MS/MS	By matching	By MS/MS	By MS/MS	By MS/MS
ALQTTYGTNAPR	EAIALVEKALQTTYGT	TYGTNAPRMTSAALRW	K	A	L	P	R	M	2	1	1	0	0	1	0	1	0	0	1	0	0	0	1	0	3	0	1	0	0	12	0	1291.65	Q8CG76	Q8CG76	287	298	Akr7a2	Aflatoxin B1 aldehyde reductase member 2	yes	yes	2	0.040717	52.463	By MS/MS	By matching	By matching	By matching	By matching	By matching
ALQVLKPR	FEPVPSRRALQVLKPR	ALQVLKPRDRVSAIAH	R	A	L	P	R	D	1	1	0	0	0	1	0	0	0	0	2	1	0	0	1	0	0	0	0	1	0	8	0	923.592	Q9JL56;A0A140LJJ4;A0A140LJK8	Q9JL56	55	62	Gde1	Glycerophosphodiester phosphodiesterase 1	yes	no	2	0.037071	64.567	By matching	By matching	By matching	By MS/MS	By MS/MS	By matching
ALQVLVDQSK	EKKGLHEKALQVLVDQ	QVLVDQSKKANSPLKG	K	A	L	S	K	K	1	0	0	1	0	2	0	0	0	0	2	1	0	0	0	1	0	0	0	2	0	10	0	1099.62	Q8R5L3-2;Q8R5L3	Q8R5L3-2	507	516	Vps39	Vam6/Vps39-like protein	yes	no	2	0.0029212	70.942	By matching	By MS/MS	By matching	By matching	By MS/MS	By MS/MS
ALRETLPAEQDLTTK	ELVKHGLRALRETLPA	AEQDLTTKNVSIGIVG	R	A	L	T	K	N	2	1	0	1	0	1	2	0	0	0	3	1	0	0	1	0	3	0	0	0	0	15	1	1684.9	Q3TS44;Q9R1P4	Q3TS44	194	208	Psma1	Proteasome subunit alpha type;Proteasome subunit alpha type-1	yes	no	2;3	4.5605e-09	142.4	By MS/MS	By MS/MS	By MS/MS	By MS/MS	By MS/MS	By MS/MS
ALRTDYNASVSVPDSSGPER	GKGGKNIKALRTDYNA	PDSSGPERILSISADI	K	A	L	E	R	I	2	2	1	2	0	0	1	1	0	0	1	0	0	0	2	4	1	0	1	2	0	20	1	2120.01	B2M1R6;P61979-3;H3BKD0;H3BKI8;Q8BT23;P61979;P61979-2;H3BK96	P61979	67	86	Hnrnpk	Heterogeneous nuclear ribonucleoprotein K	no	no	2;3	4.3446e-08	120.23	By matching	By matching	By matching	By MS/MS	By MS/MS	By matching
ALSAFFVENSLR	KEMLEALKALSAFFVE	FFVENSLRTRRNLRGD	K	A	L	L	R	T	2	1	1	0	0	0	1	0	0	0	2	0	0	2	0	2	0	0	0	1	0	12	0	1352.71	Q8BRB0;A0A0R4J0L5;Q8R3I3	Q8BRB0	59	70	Cog6	Conserved oligomeric Golgi complex subunit 6	yes	no	2	0.00031941	85.672	By matching	By MS/MS	By matching	By MS/MS	By matching	By MS/MS
ALSAGNIDDALQCYSEAIK	ELKEKGNKALSAGNID	QCYSEAIKLDPQNHVL	K	A	L	I	K	L	4	0	1	2	1	1	1	1	0	2	2	1	0	0	0	2	0	0	1	0	0	19	0	2037.97	Q60864	Q60864	14	32	Stip1	Stress-induced-phosphoprotein 1	yes	yes	2;3	1.4957e-48	258.9	By MS/MS	By MS/MS	By MS/MS	By MS/MS	By MS/MS	By MS/MS
ALSAGNIDDALQCYSEAIKLDPQNHVLYSNR	ELKEKGNKALSAGNID	NHVLYSNRSAAYAKKG	K	A	L	N	R	S	4	1	3	3	1	2	1	1	1	2	4	1	0	0	1	3	0	0	2	1	0	31	1	3474.68	Q60864	Q60864	14	44	Stip1	Stress-induced-phosphoprotein 1	yes	yes	3;4	4.6369e-08	76.823	By matching	By MS/MS	By matching	By matching	By matching	By matching
ALSAIAELLTSEHER	RSALRQEKALSAIAEL	LLTSEHERVVKAASGA	K	A	L	E	R	V	3	1	0	0	0	0	3	0	1	1	3	0	0	0	0	2	1	0	0	0	0	15	0	1638.86	E9Q986;D3Z7H6;E9Q906;E9Q907;E9Q905;E9Q8Z4;E9Q8Z9;D3Z2H2;E9Q903;E9Q901;E9Q904;G3X9V2;E9Q8Z5;E9Q8Z6;E9Q8Z8;P30999-2;P30999-3;P30999;D3Z2H7	E9Q986	604	618	Ctnnd1	Catenin delta-1	yes	no	2;3	6.0979e-14	150.05	By MS/MS	By MS/MS	By MS/MS	By MS/MS	By MS/MS	By MS/MS
ALSAMDLQK	QVTKALDKALSAMDLQ	LSAMDLQKVSAVMDRF	K	A	L	Q	K	V	2	0	0	1	0	1	0	0	0	0	2	1	1	0	0	1	0	0	0	0	0	9	0	975.506	Q921W0	Q921W0	99	107	Chmp1a	Charged multivesicular body protein 1a	yes	yes	2	0.008664	59.931	By MS/MS	By MS/MS	By matching	By MS/MS	By matching	By matching
ALSDALTELGYK	LQVLANCRALSDALTE	ALTELGYKIVTGGSDN	R	A	L	Y	K	I	2	0	0	1	0	0	1	1	0	0	3	1	0	0	0	1	1	0	1	0	0	12	0	1279.67	G3UZ26;G3UYY1;P50431	G3UZ26	292	303	Shmt1	Serine hydroxymethyltransferase;Serine hydroxymethyltransferase, cytosolic	yes	no	2	0.0069381	58.781	By matching	By matching	By MS/MS	By MS/MS	By matching	By matching
ALSDHHVYLEGTLLKPNMVTPGHACTQK	KVLAAVYKALSDHHVY	PGHACTQKFSNEEIAM	K	A	L	Q	K	F	2	0	1	1	1	1	1	2	3	0	4	2	1	0	2	1	3	0	1	2	0	28	0	3116.55	Q5FWB7;P05064;A6ZI44;Q9CPQ9;A6ZI46	Q5FWB7	216	243	Aldoa;Aldoart1	Fructose-bisphosphate aldolase A	yes	no	5	0.07819	25.572	By matching	By matching	By matching	By MS/MS	By matching	By matching
ALSEIAGITLPYDTLDQVR	REDWKIIRALSEIAGI	YDTLDQVRNRLEEVSP	R	A	L	V	R	N	2	1	0	2	0	1	1	1	0	2	3	0	0	0	1	1	2	0	1	1	0	19	0	2074.09	Q91VD9	Q91VD9	625	643	Ndufs1	NADH-ubiquinone oxidoreductase 75 kDa subunit, mitochondrial	yes	yes	2;3	3.6644e-12	127.53	By MS/MS	By MS/MS	By MS/MS	By MS/MS	By matching	By MS/MS
ALSIPQLDFR				A	L	F	R		1	1	0	1	0	1	0	0	0	1	2	0	0	1	1	1	0	0	0	0	0	10	0	1158.64		REV__Q6ZQ06					yes	yes	2	0.085586	39.937	By MS/MS	By matching	By matching	By matching	By matching	By matching
ALSNLESIPGGYNALRR	EMMRNQDRALSNLESI	GGYNALRRMYTDIQEP	R	A	L	R	R	M	2	2	2	0	0	0	1	2	0	1	3	0	0	0	1	2	0	0	1	0	0	17	1	1829.97	Q8R317-2;Q8R317	Q8R317-2	249	265	Ubqln1	Ubiquilin-1	yes	no	3	0.023265	45.618	By matching	By matching	By matching	By MS/MS	By matching	By matching
ALSPQDYVATVADALK	PRAPGSPRALSPQDYV	ATVADALKMNKNVVLA	R	A	L	L	K	M	4	0	0	2	0	1	0	0	0	0	2	1	0	0	1	1	1	0	1	2	0	16	0	1660.87	Q99MR3	Q99MR3	677	692	Slc12a9	Solute carrier family 12 member 9	yes	yes	2;3	6.2234e-08	123.02	By MS/MS	By MS/MS	By matching	By MS/MS	By MS/MS	By MS/MS
ALSQLAEVEEK	EDHTALSRALSQLAEV	QLAEVEEKIDQLHQEQ	R	A	L	E	K	I	2	0	0	0	0	1	3	0	0	0	2	1	0	0	0	1	0	0	0	1	0	11	0	1215.63	Q9CWK8;Q6NZD2;Q9WV80	Q9CWK8	363	373	Snx2;Snx1	Sorting nexin-2;Sorting nexin-1	no	no	2	4.236e-07	144.57	By MS/MS	By MS/MS	By MS/MS	By MS/MS	By MS/MS	By MS/MS
ALSQPDTVLR	EGVQELCKALSQPDTV	SQPDTVLRELWLGDCD	K	A	L	L	R	E	1	1	0	1	0	1	0	0	0	0	2	0	0	0	1	1	1	0	0	1	0	10	0	1098.6	Q91VI7	Q91VI7	359	368	Rnh1	Ribonuclease inhibitor	yes	yes	2	1.2604e-05	130.98	By MS/MS	By MS/MS	By MS/MS	By MS/MS	By MS/MS	By MS/MS
ALSRQEMQEVQSSR	GHNAEVRKALSRQEMQ	MQEVQSSRSGRGGNFG	K	A	L	S	R	S	1	2	0	0	0	3	2	0	0	0	1	0	1	0	0	3	0	0	0	1	0	14	1	1647.8	O88569;O88569-2;O88569-3;A0A0N4SUM2	O88569	187	200	Hnrnpa2b1	Heterogeneous nuclear ribonucleoproteins A2/B1	yes	no	2;3	2.6496e-08	143.93	By matching	By matching	By matching	By MS/MS	By MS/MS	By matching
ALSTDPASPNLK	SKLLLAAKALSTDPAS	DPASPNLKSQLAAAAR	K	A	L	L	K	S	2	0	1	1	0	0	0	0	0	0	2	1	0	0	2	2	1	0	0	0	0	12	0	1212.63	P26039	P26039	1321	1332	Tln1	Talin-1	yes	yes	2	2.4836e-07	134.75	By MS/MS	By MS/MS	By MS/MS	By MS/MS	By MS/MS	By MS/MS
ALSTPTEPVQR	AGGAKLQRALSTPTEP	TPTEPVQRAGRYRFAP	R	A	L	Q	R	A	1	1	0	0	0	1	1	0	0	0	1	0	0	0	2	1	2	0	0	1	0	11	0	1197.64	O35955	O35955	227	237	Psmb10	Proteasome subunit beta type-10	yes	yes	2	0.000318	87.568	By MS/MS	By MS/MS	By MS/MS	By MS/MS	By matching	By MS/MS
ALSVGLVR	KVELLVMKALSVGLVR	ALSVGLVRGSIDEVDK	K	A	L	V	R	G	1	1	0	0	0	0	0	1	0	0	2	0	0	0	0	1	0	0	0	2	0	8	0	813.507	B2RT97;Q9WVJ2;E9Q5I9;F6ZQQ3;F6PXS6	B2RT97	314	321	Psmd13	26S proteasome non-ATPase regulatory subunit 13	yes	no	2	0.0056483	80.229	By MS/MS	By MS/MS	By MS/MS	By MS/MS	By MS/MS	By MS/MS
ALTAEIDR	LQQEREIKALTAEIDR	ALTAEIDRLKNCGCLE	K	A	L	D	R	L	2	1	0	1	0	0	1	0	0	1	1	0	0	0	0	0	1	0	0	0	0	8	0	887.471	Q9D0I9	Q9D0I9	21	28	Rars	Arginine--tRNA ligase, cytoplasmic	yes	yes	2	0.10037	51.346	By MS/MS	By matching	By matching	By matching	By matching	By matching
ALTAEIDRLK	LQQEREIKALTAEIDR	TAEIDRLKNCGCLEAS	K	A	L	L	K	N	2	1	0	1	0	0	1	0	0	1	2	1	0	0	0	0	1	0	0	0	0	10	1	1128.65	Q9D0I9	Q9D0I9	21	30	Rars	Arginine--tRNA ligase, cytoplasmic	yes	yes	3	0.0062495	64.374	By matching	By MS/MS	By matching	By MS/MS	By matching	By matching
ALTDAGCNLSPLQYIK	VDLEQYKKALTDAGCN	LSPLQYIKQWKAFAKM	K	A	L	I	K	Q	2	0	1	1	1	1	0	1	0	1	3	1	0	0	1	1	1	0	1	0	0	16	0	1762.89	Q8BRF7-3;Q8BRF7	Q8BRF7-3	476	491	Scfd1	Sec1 family domain-containing protein 1	yes	no	2	5.0073e-19	175.27	By MS/MS	By MS/MS	By matching	By MS/MS	By MS/MS	By MS/MS
ALTDELAALGR	FAAVGFHRALTDELAA	DELAALGRTGVRTSCL	R	A	L	G	R	T	3	1	0	1	0	0	1	1	0	0	3	0	0	0	0	0	1	0	0	0	0	11	0	1128.61	Q9EQ06;Q9EQ06-2	Q9EQ06	198	208	Hsd17b11	Estradiol 17-beta-dehydrogenase 11	yes	no	2	6.4993e-14	190.57	By MS/MS	By MS/MS	By MS/MS	By MS/MS	By MS/MS	By MS/MS
ALTDSFR	IACCVKLRALTDSFRR	RALTDSFRRRDSGQQG	R	A	L	F	R	R	1	1	0	1	0	0	0	0	0	0	1	0	0	1	0	1	1	0	0	0	0	7	0	808.408	Q6P069-2;Q6P069	Q6P069-2	153	159	Sri	Sorcin	yes	no	2	0.0038679	118.69	By MS/MS	By MS/MS	By MS/MS	By MS/MS	By MS/MS	By MS/MS
ALTDYRAELRDDPIISTHLAK	RSLADFEKALTDYRAE	IISTHLAKLYDNLLEQ	K	A	L	A	K	L	3	2	0	3	0	0	1	0	1	2	3	1	0	0	1	1	2	0	1	0	0	21	2	2397.27	Q5BKQ9;Q8BG32;G3UWW7;G3UXL5;G3UZ28	Q5BKQ9	305	325	Psmd11	26S proteasome non-ATPase regulatory subunit 11	yes	no	4	0.036449	38.942	By matching	By matching	By matching	By matching	By MS/MS	By matching
ALTEANVQYAAVR	AAQDNVLRALTEANVQ	NVQYAAVRRVLSELDQ	R	A	L	V	R	R	4	1	1	0	0	1	1	0	0	0	1	0	0	0	0	0	1	0	1	2	0	13	0	1404.74	Q6PB44-2;Q6PB44	Q6PB44-2	631	643	Ptpn23	Tyrosine-protein phosphatase non-receptor type 23	yes	no	2	0.00014732	100.04	By matching	By matching	By MS/MS	By matching	By matching	By matching
ALTELMNWVSEGK	WQGEVRQKALTELMNW	MNWVSEGKVQCHEYVT	K	A	L	G	K	V	1	0	1	0	0	0	2	1	0	0	2	1	1	0	0	1	1	1	0	1	0	13	0	1476.73	Q91YR9	Q91YR9	283	295	Ptgr1	Prostaglandin reductase 1	yes	yes	2	1.3291e-11	168.61	By MS/MS	By MS/MS	By MS/MS	By MS/MS	By MS/MS	By MS/MS
ALTGGIAHLFK	EQKHSAVKALTGGIAH	GGIAHLFKQNKVVHVN	K	A	L	F	K	Q	2	0	0	0	0	0	0	2	1	1	2	1	0	1	0	0	1	0	0	0	0	11	0	1126.65	O08749	O08749	133	143	Dld	Dihydrolipoyl dehydrogenase, mitochondrial	yes	yes	3	0.00061526	74.841	By matching	By MS/MS	By matching	By MS/MS	By matching	By matching
ALTGHLEEVVLAMLK	PLDEVLRKALTGHLEE	EVVLAMLKTPAQFDAD	K	A	L	L	K	T	2	0	0	0	0	0	2	1	1	0	4	1	1	0	0	0	1	0	0	2	0	15	0	1622.91	Q4FJV4;P10107	Q4FJV4	99	113	Anxa1	Annexin;Annexin A1	yes	no	2;3	6.1004e-25	204.17	By MS/MS	By MS/MS	By MS/MS	By MS/MS	By MS/MS	By MS/MS
ALTISIGDGLPK	AVLKAGGRALTISIGD	SIGDGLPKSTKPTRKG	R	A	L	P	K	S	1	0	0	1	0	0	0	2	0	2	2	1	0	0	1	1	1	0	0	0	0	12	0	1183.68	Q8CG29	Q8CG29	910	921	Myo1f		yes	yes	1;2	0.00037029	83.137	By MS/MS	By MS/MS	By MS/MS	By matching	By MS/MS	By MS/MS
ALTLGALTLPLAR	VQVKDDSRALTLGALT	ALTLPLARLLTASELT	R	A	L	A	R	L	3	1	0	0	0	0	0	1	0	0	5	0	0	0	1	0	2	0	0	0	0	13	0	1308.81	Q3U7R1;Q3U7R1-2	Q3U7R1	541	553	Esyt1	Extended synaptotagmin-1	yes	no	2;3	2.0008e-08	142.83	By MS/MS	By MS/MS	By MS/MS	By MS/MS	By MS/MS	By MS/MS
ALTLIAGSPLK	ITRLTTVKALTLIAGS	LIAGSPLKIDLRPVLG	K	A	L	L	K	I	2	0	0	0	0	0	0	1	0	1	3	1	0	0	1	1	1	0	0	0	0	11	0	1082.67	Q6ZQ38	Q6ZQ38	631	641	Cand1	Cullin-associated NEDD8-dissociated protein 1	yes	yes	2	9.0593e-06	122.69	By MS/MS	By MS/MS	By MS/MS	By MS/MS	By MS/MS	By MS/MS
ALTLPGSSENEYIMK	ILLTNLFKALTLPGSS	SENEYIMKAIMRSFSL	K	A	L	M	K	A	1	0	1	0	0	0	2	1	0	1	2	1	1	0	1	2	1	0	1	0	0	15	0	1651.81	Q9ERK4;E9Q1T9;F6ZEW4;F7D1H9	Q9ERK4	560	574	Cse1l	Exportin-2	yes	no	2	0.046964	48.405	By matching	By matching	By matching	By matching	By matching	By MS/MS
ALTNLPHTDFTLCK	VTAQILLKALTNLPHT	HTDFTLCKCMIDQAHQ	K	A	L	C	K	C	1	0	1	1	1	0	0	0	1	0	3	1	0	1	1	0	3	0	0	0	0	14	0	1629.82	Q9DBZ5;Q9DBZ5-2;Q3TY56	Q9DBZ5	73	86	Eif3k	Eukaryotic translation initiation factor 3 subunit K	yes	no	3	0.0001454	80.746	By matching	By matching	By matching	By matching	By matching	By MS/MS
ALTPDSASSGANPESQEDAETPAKEDSDVK	KETPAGERALTPDSAS	AKEDSDVKSLPNSTLS	R	A	L	V	K	S	5	0	1	4	0	1	4	1	0	0	1	2	0	0	3	5	2	0	0	1	0	30	1	3045.35	Q8K124	Q8K124	231	260	Plekho2	Pleckstrin homology domain-containing family O member 2	yes	yes	3	0.00011137	60.029	By matching	By matching	By matching	By matching	By MS/MS	By matching
ALTPLQEEMAGLLQQIEVER	QRPPLITKALTPLQEE	LQQIEVERSLYSDHEL	K	A	L	E	R	S	2	1	0	0	0	3	4	1	0	1	4	0	1	0	1	0	1	0	0	1	0	20	0	2267.18	Q9EQI8	Q9EQI8	60	79	Mrpl46	39S ribosomal protein L46, mitochondrial	yes	yes	3	0.00017245	68.952	By matching	By matching	By matching	By MS/MS	By matching	By MS/MS
ALTPQTAETDAIR	YGLEFQARALTPQTAE	TAETDAIRFLVGTQSL	R	A	L	I	R	F	3	1	0	1	0	1	1	0	0	1	1	0	0	0	1	0	3	0	0	0	0	13	0	1385.72	Q8K0G5	Q8K0G5	17	29	Tssc1	Protein TSSC1	yes	yes	2	0.00083851	75.102	By MS/MS	By MS/MS	By matching	By matching	By matching	By matching
ALTQPLGLLR	STTVGSARALTQPLGL	TQPLGLLRLLQLISTC	R	A	L	L	R	L	1	1	0	0	0	1	0	1	0	0	4	0	0	0	1	0	1	0	0	0	0	10	0	1080.67	Q0VE46;O35682;A0A0N4SW94	Q0VE46	25	34	Myadm	Myeloid-associated differentiation marker	yes	no	2	0.00029402	99.815	By MS/MS	By MS/MS	By MS/MS	By MS/MS	By MS/MS	By MS/MS
ALTSDIFEEQR	THEAYKKKALTSDIFE	SDIFEEQRKVQEADLV	K	A	L	Q	R	K	1	1	0	1	0	1	2	0	0	1	1	0	0	1	0	1	1	0	0	0	0	11	0	1307.64	Q9JI75	Q9JI75	80	90	Nqo2	Ribosyldihydronicotinamide dehydrogenase [quinone]	yes	yes	2	7.4768e-05	101.35	By MS/MS	By matching	By MS/MS	By MS/MS	By MS/MS	By MS/MS
ALTSDIFEEQRK	THEAYKKKALTSDIFE	DIFEEQRKVQEADLVI	K	A	L	R	K	V	1	1	0	1	0	1	2	0	0	1	1	1	0	1	0	1	1	0	0	0	0	12	1	1435.73	Q9JI75	Q9JI75	80	91	Nqo2	Ribosyldihydronicotinamide dehydrogenase [quinone]	yes	yes	2	5.1181e-05	99.732	By matching	By matching	By matching	By matching	By MS/MS	By matching
ALTSELANAR	ERVQKHLKALTSELAN	TSELANARDESKKTAN	K	A	L	A	R	D	3	1	1	0	0	0	1	0	0	0	2	0	0	0	0	1	1	0	0	0	0	10	0	1044.56	P26041	P26041	524	533	Msn	Moesin	yes	yes	2	2.0404e-08	170.5	By MS/MS	By MS/MS	By MS/MS	By MS/MS	By MS/MS	By MS/MS
ALTSELANARDESK	ERVQKHLKALTSELAN	ANARDESKKTANDMIH	K	A	L	S	K	K	3	1	1	1	0	0	2	0	0	0	2	1	0	0	0	2	1	0	0	0	0	14	1	1503.75	P26041	P26041	524	537	Msn	Moesin	yes	yes	2;3	3.4438e-46	289.23	By MS/MS	By MS/MS	By MS/MS	By MS/MS	By MS/MS	By MS/MS
ALTSELANARDESKK	ERVQKHLKALTSELAN	NARDESKKTANDMIHA	K	A	L	K	K	T	3	1	1	1	0	0	2	0	0	0	2	2	0	0	0	2	1	0	0	0	0	15	2	1631.85	P26041	P26041	524	538	Msn	Moesin	yes	yes	2;3;4	5.0207e-18	189.31	By MS/MS	By MS/MS	By MS/MS	By MS/MS	By MS/MS	By MS/MS
ALTSFER	LNDKVKKKALTSFERD	KALTSFERDSIFSNLI	K	A	L	E	R	D	1	1	0	0	0	0	1	0	0	0	1	0	0	1	0	1	1	0	0	0	0	7	0	822.424	Q8BMS1	Q8BMS1	416	422	Hadha	Trifunctional enzyme subunit alpha, mitochondrial;Long-chain enoyl-CoA hydratase;Long chain 3-hydroxyacyl-CoA dehydrogenase	yes	yes	2	0.0064219	101.64	By MS/MS	By MS/MS	By MS/MS	By MS/MS	By MS/MS	By MS/MS
ALTTITDLVR	QSRQDQLRALTTITDL	TTITDLVRKFLGPVPV	R	A	L	V	R	K	1	1	0	1	0	0	0	0	0	1	2	0	0	0	0	0	3	0	0	1	0	10	0	1101.64	Q04519	Q04519	293	302	Smpd1	Sphingomyelin phosphodiesterase	yes	yes	2	0.0057215	63.073	By matching	By MS/MS	By matching	By matching	By matching	By matching
ALTTKPSSLDQFK	VVKEQVMRALTTKPSS	PSSLDQFKSKLQNLSY	R	A	L	F	K	S	1	0	0	1	0	1	0	0	0	0	2	2	0	1	1	2	2	0	0	0	0	13	0	1434.77	Q8BPU7;Q8BPU7-2;Q8BPU7-4	Q8BPU7	491	503	Elmo1	Engulfment and cell motility protein 1	yes	no	3	9.8275e-05	90.861	By MS/MS	By matching	By matching	By matching	By MS/MS	By MS/MS
ALTTMGFR	VDPQELQKALTTMGFR	ALTTMGFRLSPQTVNS	K	A	L	F	R	L	1	1	0	0	0	0	0	1	0	0	1	0	1	1	0	0	2	0	0	0	0	8	0	895.459	Q6P069-2;Q6P069	Q6P069-2	113	120	Sri	Sorcin	yes	no	2	0.0031331	87.251	By MS/MS	By MS/MS	By MS/MS	By MS/MS	By MS/MS	By MS/MS
ALTTQLIEQTK	DLSAQQIRALTTQLIE	TQLIEQTKCVYDRVGA	R	A	L	T	K	C	1	0	0	0	0	2	1	0	0	1	2	1	0	0	0	0	3	0	0	0	0	11	0	1244.7	A0A0R4IZY0;Q8C1A5	A0A0R4IZY0	35	45	Thop1	Thimet oligopeptidase	yes	no	2	2.1932e-06	125.24	By MS/MS	By MS/MS	By MS/MS	By MS/MS	By MS/MS	By MS/MS
ALTTQLTDAELAQGR	TVFLEAAKALTTQLTD	DAELAQGRLYPSLANI	K	A	L	G	R	L	3	1	0	1	0	2	1	1	0	0	3	0	0	0	0	0	3	0	0	0	0	15	0	1586.83	Q99KE1	Q99KE1	497	511	Me2	NAD-dependent malic enzyme, mitochondrial	yes	yes	2	1.2864e-10	146.96	By MS/MS	By MS/MS	By MS/MS	By MS/MS	By MS/MS	By MS/MS
ALTVPELTQQMFDAK	SRGSQQYRALTVPELT	TQQMFDAKNMMAACDP	R	A	L	A	K	N	2	0	0	1	0	2	1	0	0	0	2	1	1	1	1	0	2	0	0	1	0	15	0	1690.86	Q3UMM1;Q922F4;P68372;Q9D6F9	P68372	283	297	Tubb6;Tubb4b;Tubb4a	Tubulin beta-6 chain;Tubulin beta-4B chain;Tubulin beta-4A chain	no	no	2;3	3.3787e-14	160.48	By MS/MS	By MS/MS	By MS/MS	By MS/MS	By MS/MS	By MS/MS
ALTVPELTQQMFDSK	SRGSQQYRALTVPELT	TQQMFDSKNMMAACDP	R	A	L	S	K	N	1	0	0	1	0	2	1	0	0	0	2	1	1	1	1	1	2	0	0	1	0	15	0	1706.85	B2RSN3;Q9CWF2;Q7TMM9	Q7TMM9	283	297	Tubb2b;Tubb2a	Tubulin beta-2B chain;Tubulin beta-2A chain	no	no	2;3	2.5375e-10	144.8	By MS/MS	By MS/MS	By MS/MS	By MS/MS	By MS/MS	By MS/MS
ALTVPELTQQVFDAK	SRGSQQYRALTVPELT	TQQVFDAKNMMAACDP	R	A	L	A	K	N	2	0	0	1	0	2	1	0	0	0	2	1	0	1	1	0	2	0	0	2	0	15	0	1658.89	P99024	P99024	283	297	Tubb5	Tubulin beta-5 chain	yes	yes	2;3	2.5185e-19	192.18	By MS/MS	By MS/MS	By MS/MS	By MS/MS	By MS/MS	By MS/MS
ALTYMMEALPR	DIMNHACRALTYMMEA	YMMEALPRSSAVVVDA	R	A	L	P	R	S	2	1	0	0	0	0	1	0	0	0	2	0	2	0	1	0	1	0	1	0	0	11	0	1294.64	G5E870;A0A087WNZ7;A0A0B4J1N9;A0A087WSG4	G5E870	510	520	Trip12	E3 ubiquitin-protein ligase TRIP12	yes	no	2	0.084521	42.475	By matching	By matching	By MS/MS	By matching	By matching	By matching
ALVAIGTHDLDTLSGPFTYTAK	HQNICRKRALVAIGTH	GPFTYTAKRPSDIKFK	R	A	L	A	K	R	3	0	0	2	0	0	0	2	1	1	3	1	0	1	1	1	4	0	1	1	0	22	0	2290.18	Q9WUA2;A0A087WPV4	Q9WUA2	155	176	Farsb	Phenylalanine--tRNA ligase beta subunit	yes	no	3	1.2854e-19	158	By matching	By MS/MS	By MS/MS	By MS/MS	By MS/MS	By MS/MS
ALVALGAVDTALYAVGGK	LNLKTESRALVALGAV	ALYAVGGKSHKPLDMV	R	A	L	G	K	S	5	0	0	1	0	0	0	3	0	0	3	1	0	0	0	0	1	0	1	3	0	18	0	1687.95	CON__ENSEMBL:ENSBTAP00000007350;CON__P01030	CON__ENSEMBL:ENSBTAP00000007350	596	613			yes	no	2;3	4.2137e-08	107.5	By matching	By MS/MS	By matching	By MS/MS	By MS/MS	By matching
ALVAMNESLK	PSMLQNLRALVAMNES	VAMNESLKSQEQEFKA	R	A	L	L	K	S	2	0	1	0	0	0	1	0	0	0	2	1	1	0	0	1	0	0	0	1	0	10	0	1074.57	Q7TQK5;E9QAD4	Q7TQK5	388	397	Ccdc93	Coiled-coil domain-containing protein 93	yes	no	2	0.079443	38.783	By matching	By MS/MS	By matching	By matching	By matching	By matching
ALVAYYQK	AIRQSISKALVAYYQK	ALVAYYQKYVDEASKK	K	A	L	Q	K	Y	2	0	0	0	0	1	0	0	0	0	1	1	0	0	0	0	0	0	2	1	0	8	0	954.517	A4FUS1;P14131	A4FUS1	91	98	Rps16	40S ribosomal protein S16	yes	no	2	0.0025481	107.67	By MS/MS	By MS/MS	By MS/MS	By MS/MS	By MS/MS	By MS/MS
ALVDELEWEIAR	DLHCGACRALVDELEW	ELEWEIARVDPKKTIQ	R	A	L	A	R	V	2	1	0	1	0	0	3	0	0	1	2	0	0	0	0	0	0	1	0	1	0	12	0	1442.74	Q9QXT0	Q9QXT0	33	44	Cnpy2	Protein canopy homolog 2	yes	yes	2;3	2.2047e-07	136.38	By matching	By MS/MS	By matching	By MS/MS	By MS/MS	By matching
ALVDGPCTR	VDVIDQNRALVDGPCT	LVDGPCTRVRRQAMPF	R	A	L	T	R	V	1	1	0	1	1	0	0	1	0	0	1	0	0	0	1	0	1	0	0	1	0	9	0	987.481	Q9CR57	Q9CR57	36	44	Rpl14	60S ribosomal protein L14	yes	yes	2	0.0049082	69.275	By MS/MS	By matching	By MS/MS	By MS/MS	By MS/MS	By MS/MS
ALVDHENVISCPHLGASTK	TEEPPRDRALVDHENV	PHLGASTKEAQSRCGE	R	A	L	T	K	E	2	0	1	1	1	0	1	1	2	1	2	1	0	0	1	2	1	0	0	2	0	19	0	2047.02	Q61753	Q61753	271	289	Phgdh	D-3-phosphoglycerate dehydrogenase	yes	yes	2	2.5492e-13	147.67	By matching	By MS/MS	By matching	By matching	By MS/MS	By matching
ALVEEALAQR	QHSWLPARALVEEALA	VEEALAQRFKVDSSGE	R	A	L	Q	R	F	3	1	0	0	0	1	2	0	0	0	2	0	0	0	0	0	0	0	0	1	0	10	0	1098.6	F8WGG3;Q9JK81	F8WGG3	189	198	Myg1	UPF0160 protein MYG1, mitochondrial	yes	no	2	0.00020457	106.88	By MS/MS	By MS/MS	By MS/MS	By MS/MS	By MS/MS	By MS/MS
ALVEGPLNNLR	LSYYKEQKALVEGPLN	EGPLNNLRESLMQFSK	K	A	L	L	R	E	1	1	2	0	0	0	1	1	0	0	3	0	0	0	1	0	0	0	0	1	0	11	0	1194.67	Q9EPU0-2;Q9EPU0	Q9EPU0-2	892	902	Upf1	Regulator of nonsense transcripts 1	yes	no	2	0.00048489	78.513	By MS/MS	By MS/MS	By MS/MS	By MS/MS	By MS/MS	By MS/MS
ALVENCLVPDLWIR	RIQLIFERALVENCLV	LVPDLWIRYSQYLDRQ	R	A	L	I	R	Y	1	1	1	1	1	0	1	0	0	1	3	0	0	0	1	0	0	1	0	2	0	14	0	1696.9	Q9JLI8;Q9JLI8-2	Q9JLI8	337	350	Sart3	Squamous cell carcinoma antigen recognized by T-cells 3	yes	no	2	7.5317e-08	124.51	By matching	By MS/MS	By matching	By MS/MS	By matching	By matching
ALVEYEIDLQK	FDVESMKKALVEYEID	EYEIDLQKMPLGKLSR	K	A	L	Q	K	M	1	0	0	1	0	1	2	0	0	1	2	1	0	0	0	0	0	0	1	1	0	11	0	1319.7	Q921K2;P11103;P11103-2	Q921K2	685	695	Parp1	Poly [ADP-ribose] polymerase 1	yes	no	2	0.0017612	72.817	By matching	By matching	By matching	By matching	By matching	By MS/MS
ALVGSENPPLTVIR	SKARDDYKALVGSENP	NPPLTVIRKFVYLLDQ	K	A	L	I	R	K	1	1	1	0	0	0	1	1	0	1	2	0	0	0	2	1	1	0	0	2	0	14	0	1464.83	Q3UQ44	Q3UQ44	772	785	Iqgap2	Ras GTPase-activating-like protein IQGAP2	yes	yes	2	2.7905e-12	164.53	By MS/MS	By MS/MS	By MS/MS	By MS/MS	By MS/MS	By MS/MS
ALVHERDEAAYGALR	DTHVMDYRALVHERDE	EAAYGALRAMVLDLRA	R	A	L	L	R	A	4	2	0	1	0	0	2	1	1	0	2	0	0	0	0	0	0	0	1	1	0	15	1	1669.85	G3X9V0;Q5SVP3;P97372	G3X9V0	181	195	Psme2;PSME2b	Proteasome activator complex subunit 2	yes	no	2;3	1.639e-14	168.1	By MS/MS	By MS/MS	By matching	By MS/MS	By MS/MS	By MS/MS
ALVILAK	________________	RALVILAKGAEEMETV	R	A	L	A	K	G	2	0	0	0	0	0	0	0	0	1	2	1	0	0	0	0	0	0	0	1	0	7	0	726.5	Q99LX0;A2A813;A2A815;A2A817;A2A816	Q99LX0	6	12	Park7	Protein DJ-1	yes	no	1	0.12189	71.067	By matching	By MS/MS	By matching	By matching	By matching	By matching
ALVINTNPVEVYK	VKEIIEDKALVINTNP	TNPVEVYKAWVNQLET	K	A	L	Y	K	A	1	0	2	0	0	0	1	0	0	1	1	1	0	0	1	0	1	0	1	3	0	13	0	1458.81	Q3UQ44	Q3UQ44	997	1009	Iqgap2	Ras GTPase-activating-like protein IQGAP2	yes	yes	2	2.2908e-06	117.2	By MS/MS	By MS/MS	By MS/MS	By MS/MS	By MS/MS	By MS/MS
ALVKPQAIKPK	SARAEAIKALVKPQAI	KPQAIKPKMPKGPKLK	K	A	L	P	K	M	2	0	0	0	0	1	0	0	0	1	1	3	0	0	2	0	0	0	0	1	0	11	0	1191.77	F6QL70;W4VSN7;Q5M8M8;D3Z1N9;P47915	F6QL70	74	84	Gm17669;Gm3550;Rpl29;Gm10709	60S ribosomal protein L29	yes	no	2	0.063205	48.073	By matching	By matching	By matching	By matching	By MS/MS	By matching
ALVLELCCNDESGEDVEVPYVR	RKLGRHVRALVLELCC	DVEVPYVRYTIR____	R	A	L	V	R	Y	1	1	1	2	2	0	4	1	0	0	3	0	0	0	1	1	0	0	1	4	0	22	0	2565.17	B9EHN0;Q02053	B9EHN0	1033	1054	Uba1	Ubiquitin-like modifier-activating enzyme 1	yes	no	2	1.6136e-27	196.75	By matching	By MS/MS	By matching	By MS/MS	By MS/MS	By MS/MS
ALVPAAELLDSGVISHELYQQLQR	QLCFEGLRALVPAAEL	ELYQQLQRGERSVREV	R	A	L	Q	R	G	3	1	0	1	0	3	2	1	1	1	5	0	0	0	1	2	0	0	1	2	0	24	0	2649.41	Q9QXS1-3;Q9QXS1-10;Q9QXS1-9;Q9QXS1-12;Q9QXS1-11;Q9QXS1-13;Q9QXS1-5;Q9QXS1-16;Q9QXS1-4;Q9QXS1-14;Q9QXS1-6;Q9QXS1-7;Q9QXS1-8;Q9QXS1-2;Q9QXS1;Q9QXS1-15;E9Q3W4;F6R059	Q9QXS1-3	2975	2998	Plec	Plectin	yes	no	3;4	5.6151e-28	177.03	By MS/MS	By MS/MS	By MS/MS	By MS/MS	By MS/MS	By MS/MS
ALVPMFVR	PAGENGRRALVPMFVR	ALVPMFVRKSQFRLPF	R	A	L	V	R	K	1	1	0	0	0	0	0	0	0	0	1	0	1	1	1	0	0	0	0	2	0	8	0	931.531	P37040;Q05DV1	P37040	507	514	Por	NADPH--cytochrome P450 reductase	yes	no	2	0.0040145	94.262	By MS/MS	By MS/MS	By MS/MS	By MS/MS	By MS/MS	By MS/MS
ALVPTPGK	KKGAAQAKALVPTPGK	ALVPTPGKKGAATPAK	K	A	L	G	K	K	1	0	0	0	0	0	0	1	0	0	1	1	0	0	2	0	1	0	0	1	0	8	0	781.47	P09405	P09405	117	124	Ncl	Nucleolin	yes	yes	2	0.0080711	72.492	By MS/MS	By MS/MS	By MS/MS	By MS/MS	By matching	By MS/MS
ALVPTPGKK	KKGAAQAKALVPTPGK	LVPTPGKKGAATPAKG	K	A	L	K	K	G	1	0	0	0	0	0	0	1	0	0	1	2	0	0	2	0	1	0	0	1	0	9	1	909.565	P09405	P09405	117	125	Ncl	Nucleolin	yes	yes	2	0.012729	58.433	By MS/MS	By MS/MS	By MS/MS	By MS/MS	By matching	By matching
ALVSAQWVAEALK	MAAPQLFRALVSAQWV	QWVAEALKAPRSSQPL	R	A	L	L	K	A	4	0	0	0	0	1	1	0	0	0	2	1	0	0	0	1	0	1	0	2	0	13	0	1384.77	Q3UW66;Q99J99	Q3UW66	9	21	Mpst	Sulfurtransferase;3-mercaptopyruvate sulfurtransferase	yes	no	2	0.00021583	94.688	By MS/MS	By MS/MS	By MS/MS	By MS/MS	By matching	By MS/MS
ALVSEEGEGKNPVDYIQGLLDLK	CYLREQGKALVSEEGE	IQGLLDLKSRFDRFLQ	K	A	L	L	K	S	1	0	1	2	0	1	3	3	0	1	4	2	0	0	1	1	0	0	1	2	0	23	1	2486.29	Q9JLV5;E9Q4T8	Q9JLV5	327	349	Cul3	Cullin-3	yes	no	3	0.048241	36.483	By matching	By MS/MS	By matching	By matching	By matching	By matching
ALVSQCNLYMAAR	RTVMEEMRALVSQCNL	CNLYMAARKAERRRPN	R	A	L	A	R	K	3	1	1	0	1	1	0	0	0	0	2	0	1	0	0	1	0	0	1	1	0	13	0	1495.73	Q9ER72-2;Q9ER72	Q9ER72-2	520	532	Cars	Cysteine--tRNA ligase, cytoplasmic	yes	no	2	0.0048727	62.088	By matching	By MS/MS	By matching	By matching	By matching	By matching
ALWAASR	ASPFLLGRALWAASRF	RALWAASRFTVAMSPE	R	A	L	S	R	F	3	1	0	0	0	0	0	0	0	0	1	0	0	0	0	1	0	1	0	0	0	7	0	773.418	E9QKZ2;Q91YE6;E0CXB2	E9QKZ2	498	504	Ipo9	Importin-9	yes	no	2	0.089211	38.792	By matching	By matching	By matching	By MS/MS	By matching	By matching
ALWCSDDKQILSADDK	GHTSGIKKALWCSDDK	QILSADDKTVRLWDHA	K	A	L	D	K	T	2	0	0	4	1	1	0	0	0	1	2	2	0	0	0	2	0	1	0	0	0	16	1	1863.87	B2RUC7;Q9Z1Z2	B2RUC7	149	164	Strap	Serine-threonine kinase receptor-associated protein	yes	no	2	1.145e-06	104.76	By MS/MS	By matching	By MS/MS	By MS/MS	By matching	By MS/MS
ALWEDEGVR	PEFYEHAKALWEDEGV	LWEDEGVRACYERSNE	K	A	L	V	R	A	1	1	0	1	0	0	2	1	0	0	1	0	0	0	0	0	0	1	0	1	0	9	0	1073.51	Z4YKV1;P63094-2;P63094;Q6R0H7-4;Q6R0H7;P63094-3	Z4YKV1	137	145	Gnas	Guanine nucleotide-binding protein G(s) subunit alpha isoforms short;Guanine nucleotide-binding protein G(s) subunit alpha isoforms XLas	yes	no	2	0.0017136	82.287	By matching	By MS/MS	By MS/MS	By matching	By matching	By matching
ALWEDSGIQNAYDR	LQYLPAIRALWEDSGI	GIQNAYDRRREFQLGE	R	A	L	D	R	R	2	1	1	2	0	1	1	1	0	1	1	0	0	0	0	1	0	1	1	0	0	14	0	1636.75	P27601;Q9D034	P27601	151	164	Gna13	Guanine nucleotide-binding protein subunit alpha-13	yes	no	2	5.4656e-09	136.6	By MS/MS	By MS/MS	By MS/MS	By MS/MS	By MS/MS	By MS/MS
ALWFQGR	MVDHCLKKALWFQGRC	KALWFQGRCVKVDLSE	K	A	L	G	R	C	1	1	0	0	0	1	0	1	0	0	1	0	0	1	0	0	0	1	0	0	0	7	0	876.461	Q5BL18;Q8K310;A0A087WSP7;A0A087WQZ1	Q5BL18	556	562	Matr3	Matrin-3	yes	no	2	0.11671	36.185	By matching	By matching	By MS/MS	By matching	By matching	By matching
ALWLPMGD	SLHAARTKALWLPMGD	ALWLPMGD________	K	A	L	G	D	-	1	0	0	1	0	0	0	1	0	0	2	0	1	0	1	0	0	1	0	0	0	8	0	901.437	D3Z0B9;Q571I9	D3Z0B9	795	802	Aldh16a1	Aldehyde dehydrogenase family 16 member A1	yes	no	1;2	0.059647	85.306	By MS/MS	By MS/MS	By matching	By matching	By matching	By matching
ALYAVFSR	VATSGAGRALYAVFSR	ALYAVFSRDGRSTGGP	R	A	L	S	R	D	2	1	0	0	0	0	0	0	0	0	1	0	0	1	0	1	0	0	1	1	0	8	0	925.502	B2RXS4	B2RXS4	293	300	Plxnb2	Plexin-B2	yes	yes	2	0.047706	60.91	By matching	By MS/MS	By matching	By MS/MS	By matching	By matching
ALYDFEPENDGELGFR	PLDQPSCKALYDFEPE	NDGELGFREGDLITLT	K	A	L	F	R	E	1	1	1	2	0	0	3	2	0	0	2	0	0	2	1	0	0	0	1	0	0	16	0	1870.84	Q3TRJ7;Q62419	Q3TRJ7	313	328	Sh3gl1	Endophilin-A2	yes	no	2	2.0468e-10	138.19	By MS/MS	By MS/MS	By MS/MS	By MS/MS	By MS/MS	By MS/MS
ALYDTFSAFGNILSCK	LDKSIDNKALYDTFSA	FGNILSCKVVCDENGS	K	A	L	C	K	V	2	0	1	1	1	0	0	1	0	1	2	1	0	2	0	2	1	0	1	0	0	16	0	1805.87	P29341;Q62029;Q91YZ8;D3Z5M2;A3KFU5;A3KFU8;Q6PHQ9;V9GXG3	P29341	114	129	Pabpc1;Pabpc2;Pabpc4;Gm10110	Polyadenylate-binding protein 1	no	no	2;3	6.3989e-05	86.798	By matching	By MS/MS	By matching	By MS/MS	By MS/MS	By matching
ALYDYEGQEHDELSFK	SGTEVRVRALYDYEGQ	EHDELSFKAGDELTKI	R	A	L	F	K	A	1	0	0	2	0	1	3	1	1	0	2	1	0	1	0	1	0	0	2	0	0	16	0	1942.86	Q3TDA7;Q9WVE8	Q3TDA7	433	448	Pacsin2	Protein kinase C and casein kinase substrate in neurons protein 2	yes	no	2;3	1.4773e-25	206.8	By matching	By MS/MS	By MS/MS	By MS/MS	By MS/MS	By MS/MS
ALYEAGER	DLADTDARALYEAGER	ALYEAGERRKGTDVNV	R	A	L	E	R	R	2	1	0	0	0	0	2	1	0	0	1	0	0	0	0	0	0	0	1	0	0	8	0	907.44	Q4FJV4;P10107	Q4FJV4	205	212	Anxa1	Annexin;Annexin A1	yes	no	2	0.0034467	99.139	By matching	By matching	By MS/MS	By matching	By MS/MS	By MS/MS
ALYEALDLQSAFFK	PEKVARVKALYEALDL	DLQSAFFKYEEDSYNR	K	A	L	F	K	Y	3	0	0	1	0	1	1	0	0	0	3	1	0	2	0	1	0	0	1	0	0	14	0	1614.83	Q4FJN9;Q920E5;A0A0G2JEA5;A0A0G2JE82	Q4FJN9	303	316	Fdps	Farnesyl pyrophosphate synthase	yes	no	2	2.2658e-06	111.12	By matching	By MS/MS	By matching	By MS/MS	By MS/MS	By MS/MS
ALYEGYAAVTDAPPECFLTLR	TGDVVAGRALYEGYAA	PECFLTLRDTVLLRKE	R	A	L	L	R	D	4	1	0	1	1	0	2	1	0	0	3	0	0	1	2	0	2	0	2	1	0	21	0	2356.14	Q99KK7	Q99KK7	639	659	Dpp3	Dipeptidyl peptidase 3	yes	yes	2;3	0.00021871	72.316	By MS/MS	By MS/MS	By matching	By MS/MS	By matching	By MS/MS
ALYEQSLHIK	QKNNKKLKALYEQSLH	YEQSLHIKSAIPHPLI	K	A	L	I	K	S	1	0	0	0	0	1	1	0	1	1	2	1	0	0	0	1	0	0	1	0	0	10	0	1200.65	P61202;P61202-2	P61202	216	225	Cops2	COP9 signalosome complex subunit 2	yes	no	2	0.00044156	94.804	By MS/MS	By matching	By matching	By MS/MS	By matching	By matching
ALYETELADAR	GRELTGLKALYETELA	ETELADARRALDDTAR	K	A	L	A	R	R	3	1	0	1	0	0	2	0	0	0	2	0	0	0	0	0	1	0	1	0	0	11	0	1250.61	P14733	P14733	81	91	Lmnb1	Lamin-B1	yes	yes	2	3.3162e-05	114.86	By MS/MS	By MS/MS	By MS/MS	By MS/MS	By MS/MS	By MS/MS
ALYETELADARR	GRELTGLKALYETELA	TELADARRALDDTARE	K	A	L	R	R	A	3	2	0	1	0	0	2	0	0	0	2	0	0	0	0	0	1	0	1	0	0	12	1	1406.72	P14733	P14733	81	92	Lmnb1	Lamin-B1	yes	yes	2;3	2.0244e-24	225.17	By MS/MS	By MS/MS	By MS/MS	By MS/MS	By MS/MS	By MS/MS
ALYEYLTAK	DKDVASAKALYEYLTA	LYEYLTAKNLKLDDLF	K	A	L	A	K	N	2	0	0	0	0	0	1	0	0	0	2	1	0	0	0	0	1	0	2	0	0	9	0	1070.56	Q6PB66	Q6PB66	1337	1345	Lrpprc	Leucine-rich PPR motif-containing protein, mitochondrial	yes	yes	2	0.0065634	65.157	By MS/MS	By matching	By MS/MS	By matching	By matching	By MS/MS
ALYFISPTPK	REPVRQMKALYFISPT	YFISPTPKSVDCFLRD	K	A	L	P	K	S	1	0	0	0	0	0	0	0	0	1	1	1	0	1	2	1	1	0	1	0	0	10	0	1135.63	Q60770;Q60770-2;A0A0G2JEI5;A2AEC9;A0A0G2JEQ3	Q60770	77	86	Stxbp3;Stxbp3a	Syntaxin-binding protein 3	yes	no	2	0.00039628	96.342	By MS/MS	By MS/MS	By matching	By MS/MS	By matching	By MS/MS
ALYGDTLVTGFAR	GSRFNEFKALYGDTLV	TLVTGFARIFGYPVGI	K	A	L	A	R	I	2	1	0	1	0	0	0	2	0	0	2	0	0	1	0	0	2	0	1	1	0	13	0	1382.72	B2RUK5;Q3ULD5	B2RUK5	349	361	Mccc2	Methylcrotonoyl-CoA carboxylase beta chain, mitochondrial	yes	no	2	0.0055019	61.167	By matching	By matching	By matching	By MS/MS	By matching	By matching
ALYLIATNGTPELQNPEK	YLNENPLRALYLIATN	PELQNPEKLSPIFRDF	R	A	L	E	K	L	2	0	2	0	0	1	2	1	0	1	3	1	0	0	2	0	2	0	1	0	0	18	0	1971.03	Q8CIN4	Q8CIN4	451	468	Pak2	Serine/threonine-protein kinase PAK 2;PAK-2p27;PAK-2p34	no	no	2	4.0705e-16	152.94	By MS/MS	By MS/MS	By matching	By MS/MS	By MS/MS	By MS/MS
ALYLSDNDFEILPPDIGK	FFYLTTLRALYLSDND	ILPPDIGKLTKLQILS	R	A	L	G	K	L	1	0	1	3	0	0	1	1	0	2	3	1	0	1	2	1	0	0	1	0	0	18	0	2019.02	Q9D031;Q01730;A2AUR7	Q9D031	138	155	Rsu1	Ras suppressor protein 1	yes	no	2	2.9766e-16	158.45	By MS/MS	By MS/MS	By MS/MS	By MS/MS	By MS/MS	By MS/MS
ALYQLAQK	HTTAASARALYQLAQK	ALYQLAQKKPFTPAKY	R	A	L	Q	K	K	2	0	0	0	0	2	0	0	0	0	2	1	0	0	0	0	0	0	1	0	0	8	0	933.528	Q8C0C7	Q8C0C7	335	342	Farsa	Phenylalanine--tRNA ligase alpha subunit	yes	yes	2	0.0017142	98.457	By MS/MS	By MS/MS	By MS/MS	By MS/MS	By MS/MS	By MS/MS
ALYSLGSKEDPVLDP	QRLEEAGRALYSLGSK	KEDPVLDP________	R	A	L	D	P	-	1	0	0	2	0	0	1	1	0	0	3	1	0	0	2	2	0	0	1	1	0	15	1	1602.81	Q3U5N4;P54923	Q3U5N4	348	362	Adprh	[Protein ADP-ribosylarginine] hydrolase	yes	no	2	2.5472e-05	101.2	By MS/MS	By MS/MS	By MS/MS	By MS/MS	By MS/MS	By MS/MS
ALYTDPK	KFNQLKWKALYTDPKS	KALYTDPKSSETAAFV	K	A	L	P	K	S	1	0	0	1	0	0	0	0	0	0	1	1	0	0	1	0	1	0	1	0	0	7	0	806.417	Q920A5	Q920A5	401	407	Scpep1	Retinoid-inducible serine carboxypeptidase	yes	yes	2	0.032336	51.43	By MS/MS	By matching	By matching	By matching	By matching	By matching
ALYTFEPR	PGQVKVFRALYTFEPR	ALYTFEPRTPDELYFE	R	A	L	P	R	T	1	1	0	0	0	0	1	0	0	0	1	0	0	1	1	0	1	0	1	0	0	8	0	995.508	Q62422	Q62422	19	26	Ostf1	Osteoclast-stimulating factor 1	yes	yes	2	0.00030417	114.28	By MS/MS	By MS/MS	By MS/MS	By MS/MS	By MS/MS	By MS/MS
ALYYLQIHPQELR	QVVVAVGRALYYLQIH	QIHPQELRQISHTEME	R	A	L	L	R	Q	1	1	0	0	0	2	1	0	1	1	3	0	0	0	1	0	0	0	2	0	0	13	0	1642.88	Q3U1J4	Q3U1J4	515	527	Ddb1	DNA damage-binding protein 1	yes	yes	3	0.042009	41.293	By matching	By MS/MS	By matching	By MS/MS	By matching	By matching
AMAAVPQDVVR	AVVIILPRAMAAVPQD	AVPQDVVRQFMEIEPE	R	A	M	V	R	Q	3	1	0	1	0	1	0	0	0	0	0	0	1	0	1	0	0	0	0	3	0	11	0	1155.61	D3YU17;Q8VCM8	D3YU17	115	125	Ncln	Nicalin	yes	no	2	0.0061161	60.255	By MS/MS	By MS/MS	By MS/MS	By MS/MS	By MS/MS	By matching
AMADPEVQQIMSDPAMR	SPEDVKRRAMADPEVQ	IMSDPAMRLILEQMQK	R	A	M	M	R	L	3	1	0	2	0	2	1	0	0	1	0	0	3	0	2	1	0	0	0	1	0	17	0	1888.85	Q60864	Q60864	489	505	Stip1	Stress-induced-phosphoprotein 1	yes	yes	2;3	3.9917e-22	178	By MS/MS	By MS/MS	By MS/MS	By MS/MS	By MS/MS	By MS/MS
AMALPSSGEGLAFFTFPNIDSPTK	VLKKIAQKAMALPSSG	PNIDSPTKFKQLYRAR	K	A	M	T	K	F	3	0	1	1	0	0	1	2	0	1	2	1	1	3	3	3	2	0	0	0	0	24	0	2497.22	Q3U5U6;P14901	Q3U5U6	154	177	Hmox1	Heme oxygenase 1	yes	no	2;3	4.3033e-28	188.5	By matching	By MS/MS	By matching	By MS/MS	By MS/MS	By matching
AMASINERPIIFALSNPTAQAECTAEDAYTLTEGR	LFTHGVIKAMASINER	AYTLTEGRCLFASGSP	K	A	M	G	R	C	7	2	2	1	1	1	4	1	0	3	2	0	1	1	2	2	4	0	1	0	0	35	0	3810.82	Q99KE1	Q99KE1	406	440	Me2	NAD-dependent malic enzyme, mitochondrial	yes	yes	3	1.0969e-12	103.78	By matching	By matching	By matching	By matching	By matching	By MS/MS
AMASLETIGPLMNGMR	SDNELCVRAMASLETI	GPLMNGMRKRADTVGL	R	A	M	M	R	K	2	1	1	0	0	0	1	2	0	1	2	0	3	0	1	1	1	0	0	0	0	16	0	1690.82	G3X922;D4AFX7;A0A087WS25	G3X922	2085	2100	Dnajc13		yes	no	2	0.10591	35.726	By matching	By matching	By matching	By MS/MS	By matching	By matching
AMCIGLR	GGCGAAMRAMCIGLRF	RAMCIGLRFPHPSQLD	R	A	M	L	R	F	1	1	0	0	1	0	0	1	0	1	1	0	1	0	0	0	0	0	0	0	0	7	0	819.41	Q3U5N4;P54923	Q3U5N4	140	146	Adprh	[Protein ADP-ribosylarginine] hydrolase	yes	no	2	0.025932	55.604	By matching	By matching	By matching	By matching	By matching	By MS/MS
AMDDGVKELLTVGQEHWK	DAVGKFTKAMDDGVKE	TVGQEHWKRCTGPLPK	K	A	M	W	K	R	1	0	0	2	0	1	2	2	1	0	2	2	1	0	0	0	1	1	0	2	0	18	1	2055.01	Q91VH2	Q91VH2	408	425	Snx9	Sorting nexin-9	yes	yes	3;4	0.0015362	58.339	By matching	By MS/MS	By matching	By MS/MS	By MS/MS	By MS/MS
AMDEERFDEAIQLR	QVTKDVQKAMDEERFD	FDEAIQLRGRSFENNW	K	A	M	L	R	G	2	2	0	2	0	1	3	0	0	1	1	0	1	1	0	0	0	0	0	0	0	14	1	1721.8	P12382	P12382	361	374	Pfkl	ATP-dependent 6-phosphofructokinase, liver type	yes	yes	2;3	7.747e-10	119.96	By matching	By matching	By matching	By matching	By MS/MS	By matching
AMDEIQPDLR	DKLRLEIRAMDEIQPD	DEIQPDLRELMETMHR	R	A	M	L	R	E	1	1	0	2	0	1	1	0	0	1	1	0	1	0	1	0	0	0	0	0	0	10	0	1186.57	Q9D1C8	Q9D1C8	149	158	Vps28	Vacuolar protein sorting-associated protein 28 homolog	yes	yes	2	0.00070035	86.014	By matching	By matching	By matching	By MS/MS	By matching	By MS/MS
AMDLSNWELR	AKHLQNLRAMDLSNWE	DLSNWELRHGHLDMKT	R	A	M	L	R	H	1	1	1	1	0	0	1	0	0	0	2	0	1	0	0	1	0	1	0	0	0	10	0	1233.58	Q6R5N8	Q6R5N8	321	330	Tlr13	Toll-like receptor 13	yes	yes	2	1.619e-05	125.74	By MS/MS	By MS/MS	By MS/MS	By MS/MS	By MS/MS	By MS/MS
AMDLVQEEFLQR	YDKAGFRRAMDLVQEE	VQEEFLQRLNFYQHSW	R	A	M	Q	R	L	1	1	0	1	0	2	2	0	0	0	2	0	1	1	0	0	0	0	0	1	0	12	0	1477.72	F8WGG3;Q9JK81	F8WGG3	165	176	Myg1	UPF0160 protein MYG1, mitochondrial	yes	no	2	0.00011905	95.656	By MS/MS	By matching	By matching	By MS/MS	By MS/MS	By matching
AMDQEITVNPQFVQK	IELDERLKAMDQEITV	VNPQFVQKSMGSQEDD	K	A	M	Q	K	S	1	0	1	1	0	3	1	0	0	1	0	1	1	1	1	0	1	0	0	2	0	15	0	1746.86	Q3UQL2;O88543	Q3UQL2	392	406	Cops3	COP9 signalosome complex subunit 3	yes	no	2	1.0791e-18	183.96	By MS/MS	By MS/MS	By MS/MS	By MS/MS	By MS/MS	By MS/MS
AMDSDWFAQNYMGR	GQILANFKAMDSDWFA	FAQNYMGRKTKVGSPP	K	A	M	G	R	K	2	1	1	2	0	1	0	1	0	0	0	0	2	1	0	1	0	1	1	0	0	14	0	1690.69	Q99JY0	Q99JY0	393	406	Hadhb	Trifunctional enzyme subunit beta, mitochondrial;3-ketoacyl-CoA thiolase	yes	yes	2;3	5.4605e-12	156	By MS/MS	By MS/MS	By matching	By MS/MS	By MS/MS	By MS/MS
AMEALALAER	DLREKNWKAMEALALA	EALALAERACEEKLRS	K	A	M	E	R	A	4	1	0	0	0	0	2	0	0	0	2	0	1	0	0	0	0	0	0	0	0	10	0	1073.55	A2AVJ7;Q99PL5	A2AVJ7	1086	1095	Rrbp1	Ribosome-binding protein 1	yes	no	2	0.0071006	61.344	By matching	By MS/MS	By matching	By MS/MS	By matching	By MS/MS
AMEELEDREGWEYASLIGWK	QTASSTARAMEELEDR	YASLIGWKFHWKQRSS	R	A	M	W	K	F	2	1	0	1	0	0	5	2	0	1	2	1	1	0	0	1	0	2	1	0	0	20	1	2411.11	Q69ZN7;E9Q390;Q69ZN7-4	Q69ZN7	1028	1047	Myof	Myoferlin	yes	no	3	1.9962e-06	93.776	By matching	By MS/MS	By matching	By matching	By matching	By matching
AMEGAGTDEKTLIEILATR	YDAKQLKKAMEGAGTD	LIEILATRTNAEIRAI	K	A	M	T	R	T	3	1	0	1	0	0	3	2	0	2	2	1	1	0	0	0	3	0	0	0	0	19	1	2018.04	P14824;F8WIT2	P14824	447	465	Anxa6	Annexin A6;Annexin	yes	no	2;3;4	1.486e-37	226.72	By matching	By MS/MS	By matching	By MS/MS	By MS/MS	By MS/MS
AMEGIFIKPGADLSTGHDEL	ANAHNTWKAMEGIFIK	LSTGHDEL________	K	A	M	E	L	-	2	0	0	2	0	0	2	3	1	2	2	1	1	1	1	1	1	0	0	0	0	20	0	2100.02	Q9ESP1	Q9ESP1	202	221	Sdf2l1	Stromal cell-derived factor 2-like protein 1	yes	yes	2;3	4.701e-25	178.1	By MS/MS	By matching	By matching	By MS/MS	By MS/MS	By matching
AMEIAEALGR	VSEIPEKKAMEIAEAL	EIAEALGRIPQTVLWR	K	A	M	G	R	I	3	1	0	0	0	0	2	1	0	1	1	0	1	0	0	0	0	0	0	0	0	10	0	1059.54	Q6ZQM8;D3YZE6;D3Z7G0;D3YZ96;B2RT14;E9PXN7;K9J7B2;Q62452;Q64435;P70691;Q63886;G3UZC9;D6RH94	Q6ZQM8	317	326	Ugt1a7c;Ugt1a6a;Ugt1a10;Ugt1a5;Ugt1a6b;Ugt1a9;Ugt1a6;Ugt1a2;Ugt1a1	UDP-glucuronosyltransferase 1-7C;UDP-glucuronosyltransferase 1-9;UDP-glucuronosyltransferase 1-6;UDP-glucuronosyltransferase 1-2;UDP-glucuronosyltransferase 1-1	no	no	2	0.00071977	85.355	By MS/MS	By MS/MS	By MS/MS	By MS/MS	By MS/MS	By MS/MS
AMEMTWNNMEK	NDRVKALKAMEMTWNN	MTWNNMEKKEKLMWIK	K	A	M	E	K	K	1	0	2	0	0	0	2	0	0	0	0	1	3	0	0	0	1	1	0	0	0	11	0	1383.56	A2AWT6;A2AWT7;A2AWT5;P25976-2;P25976	A2AWT6	477	487	Ubtf	Nucleolar transcription factor 1	yes	no	2	0.073257	45.433	By MS/MS	By matching	By MS/MS	By matching	By matching	By MS/MS
AMESIWK	PRHSKIDKAMESIWKQ	KAMESIWKQKLFEPVV	K	A	M	W	K	Q	1	0	0	0	0	0	1	0	0	1	0	1	1	0	0	1	0	1	0	0	0	7	0	863.421	O70145;A0A087WPH0	O70145	162	168	Ncf2	Neutrophil cytosol factor 2	yes	no	2	0.01529	69.998	By MS/MS	By MS/MS	By MS/MS	By MS/MS	By MS/MS	By MS/MS
AMEVDERPTEQYSDIGGLDK	TEYDSRVKAMEVDERP	SDIGGLDKQIQELVEA	K	A	M	D	K	Q	1	1	0	3	0	1	3	2	0	1	1	1	1	0	1	1	1	0	1	1	0	20	0	2252.03	A2AGN7;O88685;B7ZCF1;A0A087WPH7;F6Q2E3	A2AGN7	135	154	Psmc3	26S protease regulatory subunit 6A	yes	no	2;3	3.1955e-25	184.38	By MS/MS	By MS/MS	By MS/MS	By MS/MS	By MS/MS	By MS/MS
AMEWISAK	FGTKISAKAMEWISAK	AMEWISAKLKGSQGTG	K	A	M	A	K	L	2	0	0	0	0	0	1	0	0	1	0	1	1	0	0	1	0	1	0	0	0	8	0	934.458	Q8C605;Q9WUA3;F6YL81	Q8C605	692	699	Pfkp	6-phosphofructokinase;ATP-dependent 6-phosphofructokinase, platelet type	yes	no	2	0.0060616	76.679	By MS/MS	By MS/MS	By MS/MS	By MS/MS	By MS/MS	By MS/MS
AMFDEILR	ESDIRERRAMFDEILR	AMFDEILRCVSKDAQL	R	A	M	L	R	C	1	1	0	1	0	0	1	0	0	1	1	0	1	1	0	0	0	0	0	0	0	8	0	993.495	Q3TC93	Q3TC93	110	117	Hs1bp3	HCLS1-binding protein 3	yes	yes	2	0.0057368	71.379	By MS/MS	By MS/MS	By matching	By MS/MS	By MS/MS	By MS/MS
AMGAAQVVVTDLSASR	MVTLLVAKAMGAAQVV	VTDLSASRLTKAKEVG	K	A	M	S	R	L	4	1	0	1	0	1	0	1	0	0	1	0	1	0	0	2	1	0	0	3	0	16	0	1574.81	Q64442	Q64442	194	209	Sord	Sorbitol dehydrogenase	yes	yes	2;3	4.0748e-10	127.3	By MS/MS	By MS/MS	By MS/MS	By MS/MS	By MS/MS	By MS/MS
AMGDTEIKDGERLPLAVK	EVQQANLKAMGDTEIK	ERLPLAVKDMGSCEIY	K	A	M	V	K	D	2	1	0	2	0	0	2	2	0	1	2	2	1	0	1	0	1	0	0	1	0	18	2	1942.02	O55029	O55029	329	346	Copb2	Coatomer subunit beta	yes	yes	3;4	6.3072e-08	112.82	By MS/MS	By MS/MS	By matching	By MS/MS	By MS/MS	By matching
AMGFTPLDMGSLASAR	RTISEMARAMGFTPLD	MGSLASAREVEAIPLR	R	A	M	A	R	E	3	1	0	1	0	0	0	2	0	0	2	0	2	1	1	2	1	0	0	0	0	16	0	1623.77	D3YTP0;A0A0R4J1G9;E9QN92;Q8CI59;Q8CI59-2	D3YTP0	184	199	Steap3	Metalloreductase STEAP3	yes	no	2	8.3269e-05	81.656	By MS/MS	By matching	By matching	By MS/MS	By matching	By matching
[truncated: 22,988 more rows]
[truncated: 22 more columns]
