# Supplementary material for: The Use of CRISPR/Cas9 Gene Editing to Confirm Congenic Contaminations in Host-Pathogen Interaction Studies
Source: Front Cell Infect Microbiol. 2018 Mar 19;8:87. doi: 10.3389/fcimb.2018.00087 (PMC5867302; doi:10.3389/fcimb.2018.00087)
Supplement: Supplementary file 5 [file Table5.XLSX]

## Sheet: proteinGroups
Protein IDs	Majority protein IDs	Peptide counts (all)	Peptide counts (razor+unique)	Peptide counts (unique)	Protein names	Gene names	Fasta headers	Number of proteins	Peptides	Razor + unique peptides	Unique peptides	Peptides KO_i	Peptides KO_ii	Peptides KO_iii	Peptides WT_i	Peptides WT_ii	Peptides WT_iii	Razor + unique peptides KO_i	Razor + unique peptides KO_ii	Razor + unique peptides KO_iii	Razor + unique peptides WT_i	Razor + unique peptides WT_ii	Razor + unique peptides WT_iii	Unique peptides KO_i	Unique peptides KO_ii	Unique peptides KO_iii	Unique peptides WT_i	Unique peptides WT_ii	Unique peptides WT_iii	Sequence coverage [%]	Unique + razor sequence coverage [%]	Unique sequence coverage [%]	Mol. weight [kDa]	Sequence length	Sequence lengths	Q-value	Score	Identification type KO_i	Identification type KO_ii	Identification type KO_iii	Identification type WT_i	Identification type WT_ii	Identification type WT_iii	Sequence coverage KO_i [%]	Sequence coverage KO_ii [%]	Sequence coverage KO_iii [%]	Sequence coverage WT_i [%]	Sequence coverage WT_ii [%]	Sequence coverage WT_iii [%]
A0A0G2JEA9;A0A0G2JFX7;A0A067XG47;A0A023T672;Q9CWZ3-2;Q9CWZ3;A0A0N4SUH6	A0A0G2JEA9;A0A0G2JFX7;A0A067XG47;A0A023T672;Q9CWZ3-2;Q9CWZ3;A0A0N4SUH6	3;3;3;3;3;3;2	3;3;3;3;3;3;2	3;3;3;3;3;3;2	RNA-binding protein 8A	RBM8;Rbm8a	>tr|A0A0G2JEA9|A0A0G2JEA9_MOUSE RNA-binding protein 8A OS=Mus musculus GN=Rbm8a PE=1 SV=1;>tr|A0A0G2JFX7|A0A0G2JFX7_MOUSE RNA-binding protein 8A OS=Mus musculus GN=Rbm8a PE=1 SV=1;>tr|A0A067XG47|A0A067XG47_MOUSE RNA-binding protein 8A OS=Mus musculus GN=Rb	7	3	3	3	3	3	3	3	2	3	3	3	3	3	2	3	3	3	3	3	2	3	30.4	30.4	30.4	14.502	125	125;171;173;174;173;174;174	0	9.5493	By MS/MS	By MS/MS	By MS/MS	By MS/MS	By MS/MS	By MS/MS	30.4	30.4	30.4	30.4	21.6	30.4
G3UZW7;A0A023T778;Q9CQL1;P61327	G3UZW7;A0A023T778;Q9CQL1;P61327	4;4;4;4	4;4;4;4	4;4;4;4	Protein mago nashi homolog 2;Protein mago nashi homolog	Magohb;2010012C16Rik;Magoh	>tr|G3UZW7|G3UZW7_MOUSE Protein mago nashi homolog 2 OS=Mus musculus GN=Magohb PE=4 SV=1;>tr|A0A023T778|A0A023T778_MOUSE Mago nashi protein OS=Mus musculus GN=Magohb PE=1 SV=1;>sp|Q9CQL1|MGN2_MOUSE Protein mago nashi homolog 2 OS=Mus musculus GN=Magohb PE=	4	4	4	4	3	4	4	4	4	4	3	4	4	4	4	4	3	4	4	4	4	4	44.1	44.1	44.1	11.799	102	102;148;146;146	0	34.961	By MS/MS	By MS/MS	By MS/MS	By MS/MS	By MS/MS	By MS/MS	44.1	44.1	44.1	44.1	44.1	44.1
A0A077S2U6;P08905;A0A077S9N1;P17897	A0A077S2U6;P08905	9;9;4;4	9;9;4;4	9;9;4;4	Lysozyme C-2	Lyz2	>tr|A0A077S2U6|A0A077S2U6_MOUSE Lysozyme C-2 OS=Mus musculus GN=Lyz2 PE=1 SV=1;>sp|P08905|LYZ2_MOUSE Lysozyme C-2 OS=Mus musculus GN=Lyz2 PE=1 SV=2	4	9	9	9	6	7	6	8	7	6	6	7	6	8	7	6	6	7	6	8	7	6	67.6	67.6	67.6	16.689	148	148;148;148;148	0	302.54	By MS/MS	By MS/MS	By MS/MS	By MS/MS	By MS/MS	By MS/MS	46.6	64.9	46.6	49.3	49.3	46.6
A0A087WNM1;Q91Z67;A0A087WSQ1;A0A087WS59;A0A087WRV4;D3YZW1;Q91Z69	A0A087WNM1;Q91Z67;A0A087WSQ1;A0A087WS59	9;9;6;5;2;1;1	9;9;6;5;2;1;1	9;9;6;5;2;1;1	SLIT-ROBO Rho GTPase-activating protein 2	Srgap2	>tr|A0A087WNM1|A0A087WNM1_MOUSE SLIT-ROBO Rho GTPase-activating protein 2 OS=Mus musculus GN=Srgap2 PE=1 SV=1;>sp|Q91Z67|SRGP2_MOUSE SLIT-ROBO Rho GTPase-activating protein 2 OS=Mus musculus GN=Srgap2 PE=1 SV=2;>tr|A0A087WSQ1|A0A087WSQ1_MOUSE SLIT-ROBO Rho	7	9	9	9	8	9	7	8	8	9	8	9	7	8	8	9	8	9	7	8	8	9	14.2	14.2	14.2	98.278	858	858;1071;649;451;110;1085;1062	0	37.405	By MS/MS	By MS/MS	By MS/MS	By MS/MS	By MS/MS	By MS/MS	12.1	14.2	10.1	13.2	13.2	14.2
A0A087WNP6;Q4VAA2-2;Q4VAA2	A0A087WNP6;Q4VAA2-2;Q4VAA2	1;1;1	1;1;1	1;1;1	Protein CDV3	Cdv3	>tr|A0A087WNP6|A0A087WNP6_MOUSE Protein CDV3 OS=Mus musculus GN=Cdv3 PE=1 SV=1;>sp|Q4VAA2-2|CDV3_MOUSE Isoform 2 of Protein CDV3 OS=Mus musculus GN=Cdv3;>sp|Q4VAA2|CDV3_MOUSE Protein CDV3 OS=Mus musculus GN=Cdv3 PE=1 SV=2	3	1	1	1	1	1	1	1	1	1	1	1	1	1	1	1	1	1	1	1	1	1	3.4	3.4	3.4	24.196	235	235;236;281	0.0031516	2.2156	By MS/MS	By MS/MS	By MS/MS	By MS/MS	By MS/MS	By MS/MS	3.4	3.4	3.4	3.4	3.4	3.4
A0A087WQE6;A0A087WNT1;P83940;A0A087WPE4	A0A087WQE6;A0A087WNT1;P83940;A0A087WPE4	5;5;5;3	5;5;5;3	5;5;5;3	Transcription elongation factor B polypeptide 1	Tceb1	>tr|A0A087WQE6|A0A087WQE6_MOUSE Transcription elongation factor B polypeptide 1 (Fragment) OS=Mus musculus GN=Tceb1 PE=1 SV=1;>tr|A0A087WNT1|A0A087WNT1_MOUSE Transcription elongation factor B polypeptide 1 OS=Mus musculus GN=Tceb1 PE=1 SV=1;>sp|P83940|ELOC	4	5	5	5	5	5	5	5	5	5	5	5	5	5	5	5	5	5	5	5	5	5	58.9	58.9	58.9	10.657	95	95;134;112;51	0	80.26	By MS/MS	By MS/MS	By MS/MS	By MS/MS	By MS/MS	By MS/MS	58.9	58.9	58.9	58.9	58.9	58.9
A0A087WRL1;A0A087WNV1;A0A087WSR7;A0A087WR52;Q8K2K6-3;Q8K2K6-2;Q8K2K6-1;Q8K2K6	A0A087WRL1;A0A087WNV1;A0A087WSR7;A0A087WR52;Q8K2K6-3;Q8K2K6-2;Q8K2K6-1;Q8K2K6	1;1;1;1;1;1;1;1	1;1;1;1;1;1;1;1	1;1;1;1;1;1;1;1	Arf-GAP domain and FG repeat-containing protein 1	Agfg1	>tr|A0A087WRL1|A0A087WRL1_MOUSE Arf-GAP domain and FG repeat-containing protein 1 (Fragment) OS=Mus musculus GN=Agfg1 PE=1 SV=5;>tr|A0A087WNV1|A0A087WNV1_MOUSE Arf-GAP domain and FG repeat-containing protein 1 OS=Mus musculus GN=Agfg1 PE=1 SV=1;>tr|A0A087W	8	1	1	1	0	1	0	1	1	1	0	1	0	1	1	1	0	1	0	1	1	1	5	5	5	21.785	201	201;521;537;580;530;540;559;561	0.0010115	3.1082	By matching	By MS/MS	By matching	By MS/MS	By MS/MS	By MS/MS	0	5	0	5	5	5
A0A087WNV6;A0A087WQN7;F8VQ87;P97789-3;P97789-2;P97789	A0A087WNV6;A0A087WQN7;F8VQ87;P97789-3;P97789-2;P97789	2;2;2;2;2;2	2;2;2;2;2;2	2;2;2;2;2;2	5-3 exoribonuclease 1	Xrn1	>tr|A0A087WNV6|A0A087WNV6_MOUSE 5-3 exoribonuclease 1 OS=Mus musculus GN=Xrn1 PE=1 SV=1;>tr|A0A087WQN7|A0A087WQN7_MOUSE 5-3 exoribonuclease 1 OS=Mus musculus GN=Xrn1 PE=1 SV=1;>tr|F8VQ87|F8VQ87_MOUSE 5-3 exoribonuclease 1 OS=Mus musculus GN=Xrn1 PE=1	6	2	2	2	0	0	0	2	1	0	0	0	0	2	1	0	0	0	0	2	1	0	3	3	3	112.5	969	969;1719;1723;1687;1706;1719	0.00035039	3.5901	By matching	By matching	By matching	By MS/MS	By matching	By matching	0	0	0	3	1.9	0
A0A087WQF8;A0A087WP48;A0A087WS04;A0A087WS29;A0A087WQG4;A0A087WQD0;A0A087WNW3;A0A087WQI3;A0A087WPW5;A0A087WS23;A0A087WQ25;A0A087WRS1;A0A087WQQ5;A0A087WP85;A0A087WP14;A0A087WPX0;F8VQC7;Q61595-2;Q61595-12;Q61595-16;Q61595-3;Q61595-14;Q61595-6;Q61595-4;Q61595-9;Q61595-8;Q61595-13;Q61595-5;Q61595-15;Q61595-10;Q61595-7;Q61595-11;Q61595	A0A087WQF8;A0A087WP48;A0A087WS04;A0A087WS29;A0A087WQG4;A0A087WQD0;A0A087WNW3;A0A087WQI3;A0A087WPW5;A0A087WS23;A0A087WQ25;A0A087WRS1;A0A087WQQ5;A0A087WP85;A0A087WP14;A0A087WPX0;F8VQC7;Q61595-2;Q61595-12;Q61595-16;Q61595-3;Q61595-14;Q61595-6;Q61595-4;Q61595-9;Q61595-8;Q61595-13;Q61595-5;Q61595-15;Q61595-10;Q61595-7;Q61595-11;Q61595	2;2;2;2;2;2;2;2;2;2;2;2;2;2;2;2;2;1;1;1;1;1;1;1;1;1;1;1;1;1;1;1;1	2;2;2;2;2;2;2;2;2;2;2;2;2;2;2;2;2;1;1;1;1;1;1;1;1;1;1;1;1;1;1;1;1	2;2;2;2;2;2;2;2;2;2;2;2;2;2;2;2;2;1;1;1;1;1;1;1;1;1;1;1;1;1;1;1;1	Kinectin	Ktn1	>tr|A0A087WQF8|A0A087WQF8_MOUSE Kinectin OS=Mus musculus GN=Ktn1 PE=1 SV=1;>tr|A0A087WP48|A0A087WP48_MOUSE Kinectin OS=Mus musculus GN=Ktn1 PE=1 SV=1;>tr|A0A087WS04|A0A087WS04_MOUSE Kinectin OS=Mus musculus GN=Ktn1 PE=1 SV=1;>tr|A0A087WS29|A0A087WS29_MOUSE	33	2	2	2	1	1	1	1	0	0	1	1	1	1	0	0	1	1	1	1	0	0	2.8	2.8	2.8	137.63	1200	1200;1223;1224;1228;1229;1247;1247;1252;1252;1253;1270;1275;1275;1275;1280;1304;1327;1200;1223;1224;1228;1229;1247;1247;1252;1252;1253;1275;1275;1275;1280;1304;1327	0.00036324	4.1859	By MS/MS	By MS/MS	By matching	By MS/MS	By matching	By matching	1.4	1.3	1.4	1.3	0	0
A0A087WPF8;A0A087WQN8;A0A087WSR2;E9QN99;A0A087WRJ2;Q8VCR7;A0A087WP24	A0A087WPF8;A0A087WQN8;A0A087WSR2;E9QN99;A0A087WRJ2;Q8VCR7;A0A087WP24	5;5;5;5;4;4;3	5;5;5;5;4;4;3	5;5;5;5;4;4;3	Alpha/beta hydrolase domain-containing protein 14B	Abhd14b	>tr|A0A087WPF8|A0A087WPF8_MOUSE Protein ABHD14B (Fragment) OS=Mus musculus GN=Abhd14b PE=1 SV=1;>tr|A0A087WQN8|A0A087WQN8_MOUSE Protein ABHD14B (Fragment) OS=Mus musculus GN=Abhd14b PE=1 SV=1;>tr|A0A087WSR2|A0A087WSR2_MOUSE Protein ABHD14B (Fragment) OS=Mu	7	5	5	5	4	5	5	5	5	5	4	5	5	5	5	5	4	5	5	5	5	5	44.8	44.8	44.8	18.398	174	174;183;194;210;151;210;142	0	21.633	By MS/MS	By MS/MS	By MS/MS	By MS/MS	By MS/MS	By MS/MS	32.2	44.8	44.8	44.8	44.8	44.8
A0A087WPL5;E9QNN1;O70133;O70133-2;O70133-3;Q3UR42;A0A0R4J2C3	A0A087WPL5;E9QNN1;O70133;O70133-2;O70133-3;Q3UR42	24;24;23;23;19;15;7	24;24;23;23;19;15;7	24;24;23;23;19;15;7	ATP-dependent RNA helicase A	Dhx9	>tr|A0A087WPL5|A0A087WPL5_MOUSE ATP-dependent RNA helicase A OS=Mus musculus GN=Dhx9 PE=1 SV=1;>tr|E9QNN1|E9QNN1_MOUSE ATP-dependent RNA helicase A OS=Mus musculus GN=Dhx9 PE=1 SV=1;>sp|O70133|DHX9_MOUSE ATP-dependent RNA helicase A OS=Mus musculus GN=Dhx9	7	24	24	24	22	22	22	22	21	23	22	22	22	22	21	23	22	22	22	22	21	23	21.1	21.1	21.1	149.62	1383	1383;1384;1380;1381;1164;735;459	0	187.25	By MS/MS	By MS/MS	By MS/MS	By MS/MS	By MS/MS	By MS/MS	19.6	19.2	19.2	19.2	18.3	20.5
A0A087WRE0;A0A087WPX1;A0A0R4J050;Q99JW2	A0A087WRE0;A0A087WPX1;A0A0R4J050;Q99JW2	1;1;1;1	1;1;1;1	1;1;1;1	Aminoacylase-1	Acy1	>tr|A0A087WRE0|A0A087WRE0_MOUSE Aminoacylase-1 (Fragment) OS=Mus musculus GN=Acy1 PE=1 SV=1;>tr|A0A087WPX1|A0A087WPX1_MOUSE Aminoacylase-1 (Fragment) OS=Mus musculus GN=Acy1 PE=1 SV=1;>tr|A0A0R4J050|A0A0R4J050_MOUSE Aminoacylase-1 OS=Mus musculus GN=Acy1 P	4	1	1	1	0	0	0	0	1	1	0	0	0	0	1	1	0	0	0	0	1	1	40	40	40	5.6984	50	50;219;408;408	0.002311	2.8096	By matching	By matching	By matching	By matching	By MS/MS	By matching	0	0	0	0	40	40
A0A087WRP5;A0A087WQ86;E9QM99;Q8BZN6;Q8BZN6-2;Q8BZN6-3;A0A0R4J2B7;A0A087WQA1;Q8BLX9;A0A087WS26	A0A087WRP5;A0A087WQ86;E9QM99;Q8BZN6;Q8BZN6-2;Q8BZN6-3;A0A0R4J2B7;A0A087WQA1;Q8BLX9	6;6;6;6;6;6;5;4;3;1	6;6;6;6;6;6;5;4;3;1	6;6;6;6;6;6;5;4;3;1	Dedicator of cytokinesis protein 10	Dock10	>tr|A0A087WRP5|A0A087WRP5_MOUSE Dedicator of cytokinesis protein 10 OS=Mus musculus GN=Dock10 PE=1 SV=1;>tr|A0A087WQ86|A0A087WQ86_MOUSE Dedicator of cytokinesis protein 10 OS=Mus musculus GN=Dock10 PE=1 SV=1;>tr|E9QM99|E9QM99_MOUSE Dedicator of cytokinesis	10	6	6	6	3	4	3	6	5	5	3	4	3	6	5	5	3	4	3	6	5	5	3.3	3.3	3.3	246.3	2151	2151;2175;2187;2150;2222;2251;1816;546;373;564	0	31.32	By MS/MS	By MS/MS	By MS/MS	By MS/MS	By MS/MS	By MS/MS	1.7	2.3	1.4	3.3	2.6	2.7
A0A087WQB0;P60762-2;P60762	A0A087WQB0;P60762-2;P60762	1;1;1	1;1;1	1;1;1	Mortality factor 4-like protein 1	Morf4l1	>tr|A0A087WQB0|A0A087WQB0_MOUSE Mortality factor 4-like protein 1 OS=Mus musculus GN=Morf4l1 PE=1 SV=1;>sp|P60762-2|MO4L1_MOUSE Isoform 2 of Mortality factor 4-like protein 1 OS=Mus musculus GN=Morf4l1;>sp|P60762|MO4L1_MOUSE Mortality factor 4-like protein	3	1	1	1	1	1	1	1	1	1	1	1	1	1	1	1	1	1	1	1	1	1	4.7	4.7	4.7	34.343	296	296;323;362	0.0031566	2.2298	By MS/MS	By matching	By matching	By MS/MS	By MS/MS	By MS/MS	4.7	4.7	4.7	4.7	4.7	4.7
A0A087WQH8	A0A087WQH8	1	1	1			>tr|A0A087WQH8|A0A087WQH8_MOUSE Probable UDP-sugar transporter protein SLC35A4 OS=Mus musculus GN=Slc35a4 PE=1 SV=1	1	1	1	1	0	1	0	1	0	1	0	1	0	1	0	1	0	1	0	1	0	1	21.4	21.4	21.4	11.157	103	103	0	18.64	By matching	By matching	By matching	By MS/MS	By matching	By matching	0	21.4	0	21.4	0	21.4
M0QWJ2;A0A087WQM3;M0QWQ0;B2KGF0;Q8VEE0	M0QWJ2;A0A087WQM3;M0QWQ0;B2KGF0;Q8VEE0	1;1;1;1;1	1;1;1;1;1	1;1;1;1;1	Ribulose-phosphate 3-epimerase	Rpe	>tr|M0QWJ2|M0QWJ2_MOUSE Ribulose-phosphate 3-epimerase OS=Mus musculus GN=Rpe PE=1 SV=1;>tr|A0A087WQM3|A0A087WQM3_MOUSE Ribulose-phosphate 3-epimerase OS=Mus musculus GN=Rpe PE=1 SV=1;>tr|M0QWQ0|M0QWQ0_MOUSE Ribulose-phosphate 3-epimerase OS=Mus musculus G	5	1	1	1	1	1	1	1	1	1	1	1	1	1	1	1	1	1	1	1	1	1	46.3	46.3	46.3	4.2679	41	41;50;71;235;228	0	29.673	By MS/MS	By MS/MS	By matching	By MS/MS	By MS/MS	By MS/MS	46.3	46.3	46.3	46.3	46.3	46.3
A0A087WQS2;Q9CQC6;A0A087WPF9;A0A087WS48	A0A087WQS2;Q9CQC6;A0A087WPF9	13;13;7;3	13;13;7;3	13;13;7;3	Basic leucine zipper and W2 domain-containing protein 1	Bzw1	>tr|A0A087WQS2|A0A087WQS2_MOUSE Basic leucine zipper and W2 domain-containing protein 1 OS=Mus musculus GN=Bzw1 PE=1 SV=1;>sp|Q9CQC6|BZW1_MOUSE Basic leucine zipper and W2 domain-containing protein 1 OS=Mus musculus GN=Bzw1 PE=1 SV=1;>tr|A0A087WPF9|A0A087W	4	13	13	13	8	11	11	7	10	11	8	11	11	7	10	11	8	11	11	7	10	11	33	33	33	51.209	451	451;419;253;105	0	80.083	By MS/MS	By MS/MS	By MS/MS	By MS/MS	By MS/MS	By MS/MS	16.2	28.8	29.7	18.4	22.4	28.8
Q3U607;A0A087WQT6;O89110	Q3U607;A0A087WQT6;O89110	7;7;7	7;7;7	7;7;7	Caspase-8;Caspase-8 subunit p18;Caspase-8 subunit p10	Casp8	>tr|Q3U607|Q3U607_MOUSE Caspase 8, isoform CRA_a OS=Mus musculus GN=Casp8 PE=1 SV=1;>tr|A0A087WQT6|A0A087WQT6_MOUSE Caspase-8 OS=Mus musculus GN=Casp8 PE=1 SV=1;>sp|O89110|CASP8_MOUSE Caspase-8 OS=Mus musculus GN=Casp8 PE=1 SV=1	3	7	7	7	4	6	5	7	6	5	4	6	5	7	6	5	4	6	5	7	6	5	21	21	21	55.356	480	480;500;480	0	28.583	By MS/MS	By MS/MS	By MS/MS	By MS/MS	By MS/MS	By MS/MS	14	19.2	15.6	21	19.2	15.6
A0A087WQX3;A0A087WS96;Q8BG73	A0A087WQX3;A0A087WS96;Q8BG73	1;1;1	1;1;1	1;1;1	SH3 domain-binding glutamic acid-rich-like protein 2	Sh3bgrl2	>tr|A0A087WQX3|A0A087WQX3_MOUSE SH3 domain-binding glutamic acid-rich-like protein 2 OS=Mus musculus GN=Sh3bgrl2 PE=1 SV=1;>tr|A0A087WS96|A0A087WS96_MOUSE SH3 domain-binding glutamic acid-rich-like protein OS=Mus musculus GN=Sh3bgrl2 PE=1 SV=1;>sp|Q8BG73|S	3	1	1	1	1	1	1	1	1	1	1	1	1	1	1	1	1	1	1	1	1	1	17.9	17.9	17.9	7.6985	67	67;120;107	0.0010132	3.1324	By MS/MS	By matching	By MS/MS	By matching	By MS/MS	By MS/MS	17.9	17.9	17.9	17.9	17.9	17.9
A0A087WS56;Q3UHL6;A0A087WR50;P11276;B7ZNJ1;B9EHT6;A0A087WSN6;Q4KL80;A0A087WS99;A0A087WSU6;A0A087WQW8	A0A087WS56;Q3UHL6;A0A087WR50;P11276;B7ZNJ1;B9EHT6;A0A087WSN6	50;50;50;50;47;47;47;6;5;2;1	50;50;50;50;47;47;47;6;5;2;1	50;50;50;50;47;47;47;6;5;2;1	Fibronectin;Anastellin	Fn1	>tr|A0A087WS56|A0A087WS56_MOUSE Fibronectin OS=Mus musculus GN=Fn1 PE=1 SV=1;>tr|Q3UHL6|Q3UHL6_MOUSE Fibronectin OS=Mus musculus GN=Fn1 PE=1 SV=1;>tr|A0A087WR50|A0A087WR50_MOUSE Fibronectin OS=Mus musculus GN=Fn1 PE=1 SV=1;>sp|P11276|FINC_MOUSE Fibronectin	11	50	50	50	34	46	46	40	38	45	34	46	46	40	38	45	34	46	46	40	38	45	32.4	32.4	32.4	249.55	2266	2266;2361;2386;2477;2176;2271;2296;383;200;67;160	0	323.31	By MS/MS	By MS/MS	By MS/MS	By MS/MS	By MS/MS	By MS/MS	20	30.1	28.8	26.8	25.9	28.9
A0A087WRA4;D0QMC3;A0A087WQG9;O35368-2	A0A087WRA4;D0QMC3	7;7;2;1	3;3;2;1	2;2;1;0	Myeloid cell nuclear differentiation antigen-like protein	Mndal	>tr|A0A087WRA4|A0A087WRA4_MOUSE Myeloid cell nuclear differentiation antigen-like protein OS=Mus musculus GN=Mndal PE=1 SV=1;>sp|D0QMC3|MNDAL_MOUSE Myeloid cell nuclear differentiation antigen-like protein OS=Mus musculus GN=Mndal PE=1 SV=1	4	7	3	2	3	7	4	6	6	6	2	3	2	3	3	3	2	2	2	2	2	2	20.2	8	5.4	54.817	485	485;538;184;191	0	8.9737	By matching	By MS/MS	By matching	By MS/MS	By MS/MS	By MS/MS	7.4	20.2	8.9	18.8	18.8	17.7
A0A087WRT7	A0A087WRT7	1	1	1			>tr|A0A087WRT7|A0A087WRT7_MOUSE Protein Ms4a4a OS=Mus musculus GN=Ms4a4a PE=1 SV=1	1	1	1	1	1	1	1	1	1	1	1	1	1	1	1	1	1	1	1	1	1	1	8.9	8.9	8.9	25.388	236	236	0	5.4831	By matching	By matching	By matching	By MS/MS	By MS/MS	By matching	8.9	8.9	8.9	8.9	8.9	8.9
J3QQ16;A0A087WS16;E9PWQ3;D3YWD1	J3QQ16;A0A087WS16;E9PWQ3;D3YWD1	5;5;5;3	5;5;5;3	5;5;5;3		Col6a3	>tr|J3QQ16|J3QQ16_MOUSE Protein Col6a3 OS=Mus musculus GN=Col6a3 PE=1 SV=1;>tr|A0A087WS16|A0A087WS16_MOUSE Protein Col6a3 OS=Mus musculus GN=Col6a3 PE=1 SV=1;>tr|E9PWQ3|E9PWQ3_MOUSE Protein Col6a3 OS=Mus musculus GN=Col6a3 PE=1 SV=2;>tr|D3YWD1|D3YWD1_MOUSE	4	5	5	5	1	5	3	4	3	4	1	5	3	4	3	4	1	5	3	4	3	4	2.2	2.2	2.2	288.69	2677	2677;2677;3284;1703	0	11.858	By matching	By MS/MS	By MS/MS	By MS/MS	By matching	By MS/MS	0.4	2.2	1.1	1.8	1.4	1.8
Q8C3V4;A0A087WSP5;Q99K94;P42225;Q8CFQ1;A0A087WRI1;A0A087WSQ5	Q8C3V4;A0A087WSP5;Q99K94;P42225	19;19;18;18;7;6;5	19;19;18;18;7;6;5	19;19;18;18;7;6;5	Signal transducer and activator of transcription;Signal transducer and activator of transcription 1	Stat1	>tr|Q8C3V4|Q8C3V4_MOUSE Signal transducer and activator of transcription OS=Mus musculus GN=Stat1 PE=1 SV=1;>tr|A0A087WSP5|A0A087WSP5_MOUSE Signal transducer and activator of transcription OS=Mus musculus GN=Stat1 PE=1 SV=1;>tr|Q99K94|Q99K94_MOUSE Signal t	7	19	19	19	10	15	12	18	17	17	10	15	12	18	17	17	10	15	12	18	17	17	29	29	29	87.314	749	749;755;712;749;243;131;154	0	126.51	By MS/MS	By MS/MS	By MS/MS	By MS/MS	By MS/MS	By MS/MS	13	24.7	18	26.6	25.4	25
A0A0A0MQ68;Q60759	A0A0A0MQ68;Q60759	1;1	1;1	1;1	Glutaryl-CoA dehydrogenase, mitochondrial	Gcdh	>tr|A0A0A0MQ68|A0A0A0MQ68_MOUSE Glutaryl-CoA dehydrogenase, mitochondrial OS=Mus musculus GN=Gcdh PE=1 SV=1;>sp|Q60759|GCDH_MOUSE Glutaryl-CoA dehydrogenase, mitochondrial OS=Mus musculus GN=Gcdh PE=1 SV=2	2	1	1	1	1	1	1	1	1	1	1	1	1	1	1	1	1	1	1	1	1	1	2	2	2	49.57	447	447;438	0.0022779	2.5919	By MS/MS	By MS/MS	By MS/MS	By MS/MS	By MS/MS	By MS/MS	2	2	2	2	2	2
A0A0A0MQ69;G3UX19;O35451	A0A0A0MQ69;G3UX19;O35451	1;1;1	1;1;1	1;1;1	Cyclic AMP-dependent transcription factor ATF-6 beta;Processed cyclic AMP-dependent transcription factor ATF-6 beta	Atf6b	>tr|A0A0A0MQ69|A0A0A0MQ69_MOUSE Cyclic AMP-dependent transcription factor ATF-6 beta OS=Mus musculus GN=Atf6b PE=1 SV=1;>tr|G3UX19|G3UX19_MOUSE Cyclic AMP-dependent transcription factor ATF-6 beta OS=Mus musculus GN=Atf6b PE=1 SV=2;>sp|O35451|ATF6B_MOUSE C	3	1	1	1	1	0	1	1	0	1	1	0	1	1	0	1	1	0	1	1	0	1	1.7	1.7	1.7	76.593	706	706;709;699	0.0083883	1.829	By MS/MS	By matching	By MS/MS	By MS/MS	By matching	By matching	1.7	0	1.7	1.7	0	1.7
D3Z0U5;D6RGM7;D3Z4J2;A0A0G2JFY0;A0A0A0MQ80;Q9D3R6-3;Q9D3R6;Q3UMC0	D3Z0U5;D6RGM7;D3Z4J2;A0A0G2JFY0;A0A0A0MQ80;Q9D3R6-3;Q9D3R6;Q3UMC0	1;1;1;1;1;1;1;1	1;1;1;1;1;1;1;1	1;1;1;1;1;1;1;1	Katanin p60 ATPase-containing subunit A-like 2;Spermatogenesis-associated protein 5	Katnal2;Spata5	>tr|D3Z0U5|D3Z0U5_MOUSE Katanin p60 ATPase-containing subunit A-like 2 OS=Mus musculus GN=Katnal2 PE=4 SV=1;>tr|D6RGM7|D6RGM7_MOUSE Katanin p60 ATPase-containing subunit A-like 2 OS=Mus musculus GN=Katnal2 PE=4 SV=1;>tr|D3Z4J2|D3Z4J2_MOUSE Katanin p60 ATPa	8	1	1	1	1	1	1	1	1	1	1	1	1	1	1	1	1	1	1	1	1	1	4.3	4.3	4.3	31.2	277	277;372;495;842;892;409;539;893	0.0010166	3.1666	By MS/MS	By MS/MS	By MS/MS	By MS/MS	By MS/MS	By MS/MS	4.3	4.3	4.3	4.3	4.3	4.3
A0A0A0MQ90;P97352	A0A0A0MQ90;P97352	2;2	2;2	2;2	Protein S100-A13	S100a13	>tr|A0A0A0MQ90|A0A0A0MQ90_MOUSE Protein S100-A13 OS=Mus musculus GN=S100a13 PE=1 SV=1;>sp|P97352|S10AD_MOUSE Protein S100-A13 OS=Mus musculus GN=S100a13 PE=1 SV=1	2	2	2	2	2	2	2	2	2	2	2	2	2	2	2	2	2	2	2	2	2	2	14.4	14.4	14.4	17.744	160	160;98	0	12.022	By MS/MS	By MS/MS	By MS/MS	By MS/MS	By MS/MS	By MS/MS	14.4	14.4	14.4	14.4	14.4	14.4
A0A0A0MQA5;P68368;A0A087WQS4;A0A087WRB4;A0A087WSB0;A0A087WSL5;A0A087WS35	A0A0A0MQA5;P68368	22;22;6;4;3;3;1	4;4;4;2;2;2;1	4;4;4;2;2;2;1	Tubulin alpha-4A chain	Tuba4a	>tr|A0A0A0MQA5|A0A0A0MQA5_MOUSE Tubulin alpha-4A chain (Fragment) OS=Mus musculus GN=Tuba4a PE=1 SV=1;>sp|P68368|TBA4A_MOUSE Tubulin alpha-4A chain OS=Mus musculus GN=Tuba4a PE=1 SV=1	7	22	4	4	18	21	20	20	22	21	3	3	3	3	4	3	3	3	3	3	4	3	56	10.7	10.7	52.793	477	477;448;125;100;81;89;75	0	37.801	By MS/MS	By MS/MS	By MS/MS	By MS/MS	By MS/MS	By MS/MS	47.2	54.5	51.6	54.3	56	54.5
A0A0A0MQF5;Q8K2H2;F6VDQ9	A0A0A0MQF5;Q8K2H2;F6VDQ9	2;2;1	2;2;1	2;2;1	OTU domain-containing protein 6B	Otud6b	>tr|A0A0A0MQF5|A0A0A0MQF5_MOUSE OTU domain-containing protein 6B OS=Mus musculus GN=Otud6b PE=1 SV=1;>sp|Q8K2H2|OTU6B_MOUSE OTU domain-containing protein 6B OS=Mus musculus GN=Otud6b PE=1 SV=1;>tr|F6VDQ9|F6VDQ9_MOUSE OTU domain-containing protein 6B (Fragm	3	2	2	2	1	2	1	2	2	2	1	2	1	2	2	2	1	2	1	2	2	2	9.8	9.8	9.8	37.187	325	325;294;118	0	7.7897	By MS/MS	By MS/MS	By MS/MS	By MS/MS	By matching	By MS/MS	4	9.8	4	9.8	9.8	9.8
A0A0A0MQN1;Q5RL79	A0A0A0MQN1;Q5RL79	1;1	1;1	1;1	Keratinocyte-associated protein 2	Krtcap2	>tr|A0A0A0MQN1|A0A0A0MQN1_MOUSE Keratinocyte associated protein 2, isoform CRA_c OS=Mus musculus GN=Krtcap2 PE=1 SV=1;>sp|Q5RL79|KTAP2_MOUSE Keratinocyte-associated protein 2 OS=Mus musculus GN=Krtcap2 PE=1 SV=2	2	1	1	1	1	1	1	1	1	1	1	1	1	1	1	1	1	1	1	1	1	1	14.9	14.9	14.9	12.542	114	114;136	0.0023049	2.7713	By MS/MS	By matching	By matching	By MS/MS	By MS/MS	By matching	14.9	14.9	14.9	14.9	14.9	14.9
A0A0A0MQN4;Q9D906;S4R2T5;S4R2D5;S4R2P7;S4R1T0;S4R1N8;S4R1U3;S4R1W9	A0A0A0MQN4;Q9D906;S4R2T5;S4R2D5	17;17;15;13;6;6;3;1;1	17;17;15;13;6;6;3;1;1	17;17;15;13;6;6;3;1;1	Ubiquitin-like modifier-activating enzyme ATG7	Atg7	>tr|A0A0A0MQN4|A0A0A0MQN4_MOUSE Ubiquitin-like modifier-activating enzyme ATG7 OS=Mus musculus GN=Atg7 PE=1 SV=1;>sp|Q9D906|ATG7_MOUSE Ubiquitin-like modifier-activating enzyme ATG7 OS=Mus musculus GN=Atg7 PE=1 SV=1;>tr|S4R2T5|S4R2T5_MOUSE Ubiquitin-like m	9	17	17	17	14	16	15	13	11	16	14	16	15	13	11	16	14	16	15	13	11	16	30.1	30.1	30.1	82.276	741	741;698;671;618;222;232;172;67;110	0	75.745	By MS/MS	By MS/MS	By MS/MS	By MS/MS	By MS/MS	By MS/MS	22.1	29	24	21.1	18.1	26
A0A0A0MQN8;H3BIX4;Z4YLB7;P97300-3;P97300-1;P97300	A0A0A0MQN8;H3BIX4;Z4YLB7;P97300-3;P97300-1;P97300	2;2;2;2;2;2	2;2;2;2;2;2	2;2;2;2;2;2	Neuroplastin	Nptn	>tr|A0A0A0MQN8|A0A0A0MQN8_MOUSE Neuroplastin OS=Mus musculus GN=Nptn PE=1 SV=1;>tr|H3BIX4|H3BIX4_MOUSE Neuroplastin (Fragment) OS=Mus musculus GN=Nptn PE=1 SV=1;>tr|Z4YLB7|Z4YLB7_MOUSE Neuroplastin OS=Mus musculus GN=Nptn PE=1 SV=1;>sp|P97300-3|NPTN_MOUSE	6	2	2	2	2	2	2	2	2	2	2	2	2	2	2	2	2	2	2	2	2	2	23	23	23	13.163	122	122;221;277;277;281;397	0	24.202	By MS/MS	By MS/MS	By MS/MS	By MS/MS	By MS/MS	By matching	23	23	23	23	23	23
A0A0A6YVS2;Q921L3	A0A0A6YVS2;Q921L3	1;1	1;1	1;1	Transmembrane and coiled-coil domain-containing protein 1	Tmco1	>tr|A0A0A6YVS2|A0A0A6YVS2_MOUSE Transmembrane and coiled-coil domain-containing protein 1 (Fragment) OS=Mus musculus GN=Tmco1 PE=1 SV=1;>sp|Q921L3|TMCO1_MOUSE Transmembrane and coiled-coil domain-containing protein 1 OS=Mus musculus GN=Tmco1 PE=1 SV=1	2	1	1	1	1	1	1	1	1	1	1	1	1	1	1	1	1	1	1	1	1	1	4	4	4	22.283	200	200;188	0.0052485	2.0509	By MS/MS	By MS/MS	By matching	By MS/MS	By MS/MS	By MS/MS	4	4	4	4	4	4
A0A0A6YXR6;A0A0A6YVT1;A0A0A6YXN9;A0A0A6YY75;Q64735-2;Q64735	A0A0A6YXR6;A0A0A6YVT1;A0A0A6YXN9;A0A0A6YY75;Q64735-2;Q64735	1;1;1;1;1;1	1;1;1;1;1;1	1;1;1;1;1;1	Complement component receptor 1-like protein	Cr1l	>tr|A0A0A6YXR6|A0A0A6YXR6_MOUSE Complement component receptor 1-like protein (Fragment) OS=Mus musculus GN=Cr1l PE=1 SV=1;>tr|A0A0A6YVT1|A0A0A6YVT1_MOUSE Complement component receptor 1-like protein (Fragment) OS=Mus musculus GN=Cr1l PE=1 SV=1;>tr|A0A0A6YX	6	1	1	1	0	0	0	0	1	1	0	0	0	0	1	1	0	0	0	0	1	1	6.1	6.1	6.1	18.476	164	164;255;356;429;440;483	0.0052534	2.0544	By matching	By matching	By matching	By matching	By MS/MS	By MS/MS	0	0	0	0	6.1	6.1
D3YUD8;A0A0A6YVU8;Q9JKV1	D3YUD8;A0A0A6YVU8;Q9JKV1	3;3;3	3;3;3	3;3;3	Proteasomal ubiquitin receptor ADRM1	Gm9774;Adrm1	>tr|D3YUD8|D3YUD8_MOUSE Protein Gm9774 OS=Mus musculus GN=Gm9774 PE=4 SV=3;>tr|A0A0A6YVU8|A0A0A6YVU8_MOUSE MCG119397 OS=Mus musculus GN=Gm9774 PE=4 SV=1;>sp|Q9JKV1|ADRM1_MOUSE Proteasomal ubiquitin receptor ADRM1 OS=Mus musculus GN=Adrm1 PE=1 SV=2	3	3	3	3	3	3	2	2	2	2	3	3	2	2	2	2	3	3	2	2	2	2	9.1	9.1	9.1	32.939	309	309;407;407	0	32.191	By MS/MS	By MS/MS	By matching	By MS/MS	By MS/MS	By MS/MS	9.1	9.1	6.5	6.5	6.5	6.5
A0A0A6YY34;A0A0A6YVV2;P11352	A0A0A6YY34;A0A0A6YVV2;P11352	2;2;2	2;2;2	2;2;2	Glutathione peroxidase 1	Gpx1	>tr|A0A0A6YY34|A0A0A6YY34_MOUSE Glutathione peroxidase OS=Mus musculus GN=Gpx1 PE=1 SV=1;>tr|A0A0A6YVV2|A0A0A6YVV2_MOUSE Glutathione peroxidase OS=Mus musculus GN=Gpx1 PE=1 SV=1;>sp|P11352|GPX1_MOUSE Glutathione peroxidase 1 OS=Mus musculus GN=Gpx1 PE=1 SV	3	2	2	2	1	1	1	2	1	2	1	1	1	2	1	2	1	1	1	2	1	2	20.8	20.8	20.8	16.353	144	144;145;201	0	6.8131	By MS/MS	By MS/MS	By MS/MS	By MS/MS	By MS/MS	By MS/MS	12.5	12.5	12.5	20.8	12.5	20.8
A0A0A6YXE3;A0A0A6YWB0;G3X9Q0;A0A0A6YVV8;Q8C181-3;Q9JKP5;Q8C181-2;Q8C181;Q8C181-4;A0A0A6YXP3;A0A0A6YXL7;A0A0A6YWJ5;Q3U570;A0A0A6YWG1;Q3U581;A0A0A6YXQ4;S4R267;Q542D8;Q8R003	A0A0A6YXE3;A0A0A6YWB0;G3X9Q0;A0A0A6YVV8;Q8C181-3;Q9JKP5;Q8C181-2;Q8C181;Q8C181-4;A0A0A6YXP3	3;3;3;3;3;3;3;3;3;2;1;1;1;1;1;1;1;1;1	3;3;3;3;3;3;3;3;3;2;1;1;1;1;1;1;1;1;1	3;3;3;3;3;3;3;3;3;2;1;1;1;1;1;1;1;1;1	Muscleblind-like protein 2;Muscleblind-like protein 1	Mbnl1;Mbnl2	>tr|A0A0A6YXE3|A0A0A6YXE3_MOUSE Muscleblind-like protein 1 OS=Mus musculus GN=Mbnl1 PE=1 SV=1;>tr|A0A0A6YWB0|A0A0A6YWB0_MOUSE Muscleblind-like protein 1 OS=Mus musculus GN=Mbnl1 PE=1 SV=1;>tr|G3X9Q0|G3X9Q0_MOUSE Muscleblind-like 1 (Drosophila), isoform CRA	19	3	3	3	2	3	2	2	3	3	2	3	2	2	3	3	2	3	2	2	3	3	13.9	13.9	13.9	33.05	302	302;347;381;387;333;341;355;373;379;182;193;209;254;257;289;302;332;342;342	0	24.451	By MS/MS	By MS/MS	By MS/MS	By MS/MS	By MS/MS	By MS/MS	5.6	13.9	5.6	11.3	13.9	13.9
A0A0A6YW23;Q9JKK1-2;Q9JKK1	A0A0A6YW23;Q9JKK1-2;Q9JKK1	1;1;1	1;1;1	1;1;1	Syntaxin-6	Stx6	>tr|A0A0A6YW23|A0A0A6YW23_MOUSE Syntaxin-6 (Fragment) OS=Mus musculus GN=Stx6 PE=1 SV=1;>sp|Q9JKK1-2|STX6_MOUSE Isoform 2 of Syntaxin-6 OS=Mus musculus GN=Stx6;>sp|Q9JKK1|STX6_MOUSE Syntaxin-6 OS=Mus musculus GN=Stx6 PE=1 SV=1	3	1	1	1	0	1	0	1	1	0	0	1	0	1	1	0	0	1	0	1	1	0	27.5	27.5	27.5	10.12	91	91;255;255	0	6.6327	By matching	By MS/MS	By matching	By matching	By MS/MS	By matching	0	27.5	0	27.5	27.5	0
A0A0A6YW28;P35123;A0A0A6YVY7;A0A0A6YWM7;A0A0A6YW63	A0A0A6YW28;P35123;A0A0A6YVY7	7;7;4;3;1	7;7;4;3;1	6;6;4;3;1	Ubiquitin carboxyl-terminal hydrolase 4	Usp4	>tr|A0A0A6YW28|A0A0A6YW28_MOUSE Ubiquitin carboxyl-terminal hydrolase 4 OS=Mus musculus GN=Usp4 PE=1 SV=1;>sp|P35123|UBP4_MOUSE Ubiquitin carboxyl-terminal hydrolase 4 OS=Mus musculus GN=Usp4 PE=1 SV=3;>tr|A0A0A6YVY7|A0A0A6YVY7_MOUSE Ubiquitin carboxyl-ter	5	7	7	6	4	6	4	5	6	4	4	6	4	5	6	4	4	5	3	5	6	4	12.3	12.3	11.4	103.72	915	915;962;734;394;190	0	28.19	By MS/MS	By MS/MS	By MS/MS	By MS/MS	By MS/MS	By MS/MS	6.2	10.4	5.2	8.2	11.4	6.2
A0A0A6YWM5;E9QKE4;Q8BMG7	A0A0A6YWM5;E9QKE4;Q8BMG7	3;3;3	3;3;3	3;3;3	Rab3 GTPase-activating protein non-catalytic subunit	Rab3gap2	>tr|A0A0A6YWM5|A0A0A6YWM5_MOUSE Rab3 GTPase-activating protein non-catalytic subunit OS=Mus musculus GN=Rab3gap2 PE=1 SV=1;>tr|E9QKE4|E9QKE4_MOUSE Rab3 GTPase-activating protein non-catalytic subunit OS=Mus musculus GN=Rab3gap2 PE=1 SV=1;>sp|Q8BMG7|RBGPR_M	3	3	3	3	2	2	2	3	2	3	2	2	2	3	2	3	2	2	2	3	2	3	2.9	2.9	2.9	152.54	1367	1367;1387;1366	0	8.3791	By matching	By MS/MS	By MS/MS	By MS/MS	By MS/MS	By MS/MS	1.7	2.1	1.7	2.9	2.1	2.9
A0A0A6YWP9;A0A0A6YXY0;Q9CQ79	A0A0A6YWP9;A0A0A6YXY0;Q9CQ79	1;1;1	1;1;1	1;1;1	Thioredoxin domain-containing protein 9	Txndc9	>tr|A0A0A6YWP9|A0A0A6YWP9_MOUSE Thioredoxin domain-containing protein 9 (Fragment) OS=Mus musculus GN=Txndc9 PE=1 SV=1;>tr|A0A0A6YXY0|A0A0A6YXY0_MOUSE Thioredoxin domain-containing protein 9 OS=Mus musculus GN=Txndc9 PE=1 SV=1;>sp|Q9CQ79|TXND9_MOUSE Thiore	3	1	1	1	1	1	1	1	1	1	1	1	1	1	1	1	1	1	1	1	1	1	5.3	5.3	5.3	19.666	169	169;188;226	0.0097952	1.7568	By MS/MS	By matching	By matching	By MS/MS	By matching	By MS/MS	5.3	5.3	5.3	5.3	5.3	5.3
A0A0A6YX18;Q8BVE3;A0A0A6YWP6;A0A0A6YVU0	A0A0A6YX18;Q8BVE3;A0A0A6YWP6	8;8;6;1	8;8;6;1	8;8;6;1	V-type proton ATPase subunit H	Atp6v1h	>tr|A0A0A6YX18|A0A0A6YX18_MOUSE V-type proton ATPase subunit H OS=Mus musculus GN=Atp6v1h PE=1 SV=1;>sp|Q8BVE3|VATH_MOUSE V-type proton ATPase subunit H OS=Mus musculus GN=Atp6v1h PE=1 SV=1;>tr|A0A0A6YWP6|A0A0A6YWP6_MOUSE V-type proton ATPase subunit H OS=	4	8	8	8	7	7	5	7	8	7	7	7	5	7	8	7	7	7	5	7	8	7	24.5	24.5	24.5	54.108	465	465;483;441;140	0	96.415	By MS/MS	By MS/MS	By MS/MS	By MS/MS	By MS/MS	By MS/MS	23.4	22.4	16.3	23.4	24.5	22.4
A0A0A6YX73;Q8K1M3;P12367;A0A0A6YY28;H3BK84	A0A0A6YX73;Q8K1M3;P12367;A0A0A6YY28	7;7;6;4;1	7;7;6;4;1	6;6;5;4;0	cAMP-dependent protein kinase type II-alpha regulatory subunit	Prkar2a	>tr|A0A0A6YX73|A0A0A6YX73_MOUSE cAMP-dependent protein kinase type II-alpha regulatory subunit OS=Mus musculus GN=Prkar2a PE=1 SV=1;>tr|Q8K1M3|Q8K1M3_MOUSE Protein kinase, cAMP dependent regulatory, type II alpha OS=Mus musculus GN=Prkar2a PE=1 SV=1;>sp|P1	5	7	7	6	6	7	5	6	6	7	6	7	5	6	6	7	5	6	5	5	5	6	29.2	29.2	25.3	43.165	380	380;402;401;200;256	0	41.107	By MS/MS	By MS/MS	By MS/MS	By MS/MS	By MS/MS	By MS/MS	24.7	29.2	21.8	23.9	23.9	29.2
A0A0A6YXY1;A0A0A6YX97;A2APZ3;Q8R2U4	A0A0A6YXY1;A0A0A6YX97;A2APZ3;Q8R2U4	2;2;2;2	2;2;2;2	2;2;2;2	N-terminal Xaa-Pro-Lys N-methyltransferase 1;N-terminal Xaa-Pro-Lys N-methyltransferase 1, N-terminally processed	Ntmt1	>tr|A0A0A6YXY1|A0A0A6YXY1_MOUSE N-terminal Xaa-Pro-Lys N-methyltransferase 1 (Fragment) OS=Mus musculus GN=Ntmt1 PE=1 SV=1;>tr|A0A0A6YX97|A0A0A6YX97_MOUSE N-terminal Xaa-Pro-Lys N-methyltransferase 1 (Fragment) OS=Mus musculus GN=Ntmt1 PE=1 SV=1;>tr|A2APZ3	4	2	2	2	0	2	0	2	2	1	0	2	0	2	2	1	0	2	0	2	2	1	17.8	17.8	17.8	13.305	118	118;144;146;223	0	7.0291	By matching	By MS/MS	By matching	By MS/MS	By MS/MS	By matching	0	17.8	0	17.8	17.8	5.9
A0A0A6YX99;A0A0A6YXK7;H7BX26;Q6A065-3;Q6A065;A0A0A6YVZ3	A0A0A6YX99;A0A0A6YXK7;H7BX26;Q6A065-3;Q6A065;A0A0A6YVZ3	2;2;2;2;2;1	2;2;2;2;2;1	2;2;2;2;2;1	Centrosomal protein of 170 kDa	Cep170	>tr|A0A0A6YX99|A0A0A6YX99_MOUSE Centrosomal protein of 170 kDa (Fragment) OS=Mus musculus GN=Cep170 PE=1 SV=1;>tr|A0A0A6YXK7|A0A0A6YXK7_MOUSE Centrosomal protein of 170 kDa (Fragment) OS=Mus musculus GN=Cep170 PE=1 SV=1;>tr|H7BX26|H7BX26_MOUSE Centrosomal	6	2	2	2	1	2	0	1	2	1	1	2	0	1	2	1	1	2	0	1	2	1	8.1	8.1	8.1	38.65	346	346;787;1578;321;1588;296	0	6.2584	By matching	By MS/MS	By matching	By MS/MS	By MS/MS	By matching	4	8.1	0	4	8.1	4
Q5FWX7;E9Q6C1;F6UHR6;E9PXZ2;A0A0A6YXH3;A2A8Z1-2;A2A8Z1	Q5FWX7;E9Q6C1;F6UHR6;E9PXZ2;A0A0A6YXH3;A2A8Z1-2;A2A8Z1	6;6;6;6;6;6;6	6;6;6;6;6;6;6	6;6;6;6;6;6;6	Oxysterol-binding protein;Oxysterol-binding protein-related protein 9	Osbpl9	>tr|Q5FWX7|Q5FWX7_MOUSE Oxysterol-binding protein OS=Mus musculus GN=Osbpl9 PE=1 SV=1;>tr|E9Q6C1|E9Q6C1_MOUSE Oxysterol-binding protein OS=Mus musculus GN=Osbpl9 PE=1 SV=1;>tr|F6UHR6|F6UHR6_MOUSE Oxysterol-binding protein OS=Mus musculus GN=Osbpl9 PE=1 SV=	7	6	6	6	2	4	2	5	4	6	2	4	2	5	4	6	2	4	2	5	4	6	13.4	13.4	13.4	70.147	626	626;656;719;723;746;639;736	0	20.157	By MS/MS	By MS/MS	By MS/MS	By MS/MS	By MS/MS	By MS/MS	2.9	8.8	2.9	11.3	9.1	13.4
A0A0A6YY67;H7BX08;Q8C1B1;Q8C1B1-2;A0A0A6YXV8	A0A0A6YY67;H7BX08;Q8C1B1;Q8C1B1-2;A0A0A6YXV8	2;2;2;2;1	2;2;2;2;1	2;2;2;2;1	Calmodulin-regulated spectrin-associated protein 2	Camsap2	>tr|A0A0A6YY67|A0A0A6YY67_MOUSE Calmodulin-regulated spectrin-associated protein 2 OS=Mus musculus GN=Camsap2 PE=1 SV=1;>tr|H7BX08|H7BX08_MOUSE Calmodulin-regulated spectrin-associated protein 2 OS=Mus musculus GN=Camsap2 PE=1 SV=1;>sp|Q8C1B1|CAMP2_MOUSE C	5	2	2	2	1	1	1	1	2	2	1	1	1	1	2	2	1	1	1	1	2	2	1.3	1.3	1.3	165.69	1472	1472;1478;1461;1470;814	0.0031536	2.2237	By MS/MS	By MS/MS	By MS/MS	By matching	By MS/MS	By MS/MS	0.5	0.5	0.5	0.7	1.3	1.3
A0A0A6YY89;Q9D023	A0A0A6YY89;Q9D023	1;1	1;1	1;1	Mitochondrial pyruvate carrier 2	Mpc2	>tr|A0A0A6YY89|A0A0A6YY89_MOUSE Mitochondrial pyruvate carrier 2 OS=Mus musculus GN=Mpc2 PE=1 SV=1;>sp|Q9D023|MPC2_MOUSE Mitochondrial pyruvate carrier 2 OS=Mus musculus GN=Mpc2 PE=1 SV=1	2	1	1	1	1	1	1	1	1	1	1	1	1	1	1	1	1	1	1	1	1	1	26.8	26.8	26.8	4.5143	41	41;127	0.0010413	3.471	By MS/MS	By MS/MS	By MS/MS	By MS/MS	By MS/MS	By MS/MS	26.8	26.8	26.8	26.8	26.8	26.8
A0A0B4J1E2;Q9CSN1	A0A0B4J1E2;Q9CSN1	5;5	5;5	5;5	SNW domain-containing protein 1	Snw1	>tr|A0A0B4J1E2|A0A0B4J1E2_MOUSE SNW domain-containing protein 1 OS=Mus musculus GN=Snw1 PE=1 SV=1;>sp|Q9CSN1|SNW1_MOUSE SNW domain-containing protein 1 OS=Mus musculus GN=Snw1 PE=1 SV=3	2	5	5	5	4	5	4	5	5	5	4	5	4	5	5	5	4	5	4	5	5	5	13.1	13.1	13.1	61.461	536	536;536	0	16.69	By MS/MS	By MS/MS	By matching	By MS/MS	By MS/MS	By MS/MS	8.4	13.1	8.4	13.1	13.1	13.1
Q4FJX1;A0A0B4J1E7;O35343;D3YTN1	Q4FJX1;A0A0B4J1E7;O35343;D3YTN1	6;6;6;3	3;3;3;1	3;3;3;1	Importin subunit alpha;Importin subunit alpha-3	Kpna4	>tr|Q4FJX1|Q4FJX1_MOUSE Importin subunit alpha OS=Mus musculus GN=Kpna4 PE=1 SV=1;>tr|A0A0B4J1E7|A0A0B4J1E7_MOUSE Importin subunit alpha-3 OS=Mus musculus GN=Kpna4 PE=1 SV=1;>sp|O35343|IMA3_MOUSE Importin subunit alpha-3 OS=Mus musculus GN=Kpna4 PE=1 SV=1;	4	6	3	3	5	6	4	6	6	6	2	3	1	3	3	3	2	3	1	3	3	3	15	9.2	9.2	57.922	521	521;623;521;112	0	33.306	By MS/MS	By MS/MS	By matching	By MS/MS	By MS/MS	By matching	12.5	15	8.4	15	15	15
A0A0B4J1F2;A0A0B4J1M9;P27546-3;P27546-2;P27546;A0A0G2JFK3;A0A0G2JDY5;A0A0G2JFT4;A0A0G2JG35;A0A140T8T5;A0A0G2JDN7;E9PZ43;P27546-4;A0A0G2JE57;A0A0G2JDU1;A0A0G2JFH2	A0A0B4J1F2;A0A0B4J1M9;P27546-3;P27546-2;P27546	12;12;12;12;12;2;2;2;2;2;2;2;2;1;1;1	12;12;12;12;12;2;2;2;2;2;2;2;2;1;1;1	12;12;12;12;12;2;2;2;2;2;2;2;2;1;1;1	Microtubule-associated protein 4	Map4	>tr|A0A0B4J1F2|A0A0B4J1F2_MOUSE Microtubule-associated protein OS=Mus musculus GN=Map4 PE=1 SV=1;>tr|A0A0B4J1M9|A0A0B4J1M9_MOUSE Microtubule-associated protein OS=Mus musculus GN=Map4 PE=1 SV=2;>sp|P27546-3|MAP4_MOUSE Isoform 3 of Microtubule-associated pr	16	12	12	12	8	9	8	10	7	7	8	9	8	10	7	7	8	9	8	10	7	7	19.6	19.6	19.6	117.23	1123	1123;1124;1086;1124;1125;207;220;276;290;414;902;933;902;81;116;1441	0	84.27	By MS/MS	By MS/MS	By MS/MS	By MS/MS	By MS/MS	By MS/MS	13.7	14.1	12	17	12.7	12.8
A0A0G2JEA2;A0A0G2JDN9;A0A0G2JDM0;A0A140T8R8;A0A0G2JGV7;Q3UT23;A0A0B4J1K8;Q9QZ73	A0A0G2JEA2;A0A0G2JDN9;A0A0G2JDM0;A0A140T8R8;A0A0G2JGV7;Q3UT23;A0A0B4J1K8;Q9QZ73	2;2;2;2;2;2;2;2	2;2;2;2;2;2;2;2	2;2;2;2;2;2;2;2	DCN1-like protein;DCN1-like protein 1	Dcun1d1	>tr|A0A0G2JEA2|A0A0G2JEA2_MOUSE DCN1-like protein 1 OS=Mus musculus GN=Dcun1d1 PE=1 SV=1;>tr|A0A0G2JDN9|A0A0G2JDN9_MOUSE DCN1-like protein (Fragment) OS=Mus musculus GN=Dcun1d1 PE=1 SV=3;>tr|A0A0G2JDM0|A0A0G2JDM0_MOUSE DCN1-like protein (Fragment) OS=Mus m	8	2	2	2	2	2	1	2	2	2	2	2	1	2	2	2	2	2	1	2	2	2	31.2	31.2	31.2	10.917	93	93;115;142;214;220;244;259;259	0	15.326	By MS/MS	By MS/MS	By MS/MS	By MS/MS	By MS/MS	By MS/MS	31.2	31.2	12.9	31.2	31.2	31.2
A0A0F6AIX6;A0A0F6AIX5;Q8BVA5-2;Q8BVA5	A0A0F6AIX6;A0A0F6AIX5;Q8BVA5-2;Q8BVA5	1;1;1;1	1;1;1;1	1;1;1;1	UPF0554 protein C2orf43 homolog		>tr|A0A0F6AIX6|A0A0F6AIX6_MOUSE Lipid droplet-associated hydrolase OS=Mus musculus GN=Ldah PE=1 SV=1;>tr|A0A0F6AIX5|A0A0F6AIX5_MOUSE Lipid droplet-associated hydrolase OS=Mus musculus GN=Ldah PE=1 SV=1;>sp|Q8BVA5-2|LDAH_MOUSE Isoform 2 of Lipid droplet-ass	4	1	1	1	0	1	0	1	0	0	0	1	0	1	0	0	0	1	0	1	0	0	4.2	4.2	4.2	26.779	236	236;326;236;326	0.0023087	2.7982	By matching	By MS/MS	By matching	By matching	By matching	By matching	0	4.2	0	4.2	0	0
A0A0G2JDF3;Q3UV25;A0A0G2JDU2;O54992-4;O54992-3;O54992-2;O54992-5;O54992	A0A0G2JDF3;Q3UV25;A0A0G2JDU2;O54992-4;O54992-3;O54992-2;O54992-5;O54992	1;1;1;1;1;1;1;1	1;1;1;1;1;1;1;1	1;1;1;1;1;1;1;1	MAP kinase-activated protein kinase 5	Mapkapk5	>tr|A0A0G2JDF3|A0A0G2JDF3_MOUSE MAP kinase-activated protein kinase 5 (Fragment) OS=Mus musculus GN=Mapkapk5 PE=1 SV=1;>tr|Q3UV25|Q3UV25_MOUSE Uncharacterized protein OS=Mus musculus GN=Mapkapk5 PE=1 SV=1;>tr|A0A0G2JDU2|A0A0G2JDU2_MOUSE Protein Gm42878 OS=	8	1	1	1	1	1	1	1	1	1	1	1	1	1	1	1	1	1	1	1	1	1	4.3	4.3	4.3	21.325	187	187;471;471;322;324;409;471;473	0.0031506	2.2156	By MS/MS	By MS/MS	By MS/MS	By MS/MS	By MS/MS	By MS/MS	4.3	4.3	4.3	4.3	4.3	4.3
A0A0G2JDI9;P55096	A0A0G2JDI9;P55096	2;2	2;2	2;2	ATP-binding cassette sub-family D member 3	Abcd3	>tr|A0A0G2JDI9|A0A0G2JDI9_MOUSE ATP-binding cassette sub-family D member 3 OS=Mus musculus GN=Abcd3 PE=1 SV=1;>sp|P55096|ABCD3_MOUSE ATP-binding cassette sub-family D member 3 OS=Mus musculus GN=Abcd3 PE=1 SV=2	2	2	2	2	1	2	1	1	1	1	1	2	1	1	1	1	1	2	1	1	1	1	6.6	6.6	6.6	62.697	549	549;659	0	8.4378	By matching	By MS/MS	By MS/MS	By MS/MS	By MS/MS	By matching	2.6	6.6	2.6	2.6	2.6	2.6
A0A0H2UH17;A0A0G2JDV6;Q80X50-2;Q80X50-3;Q80X50-4;Q80X50;Q80X50-5;A0A0G2JFN7	A0A0H2UH17;A0A0G2JDV6;Q80X50-2;Q80X50-3;Q80X50-4;Q80X50;Q80X50-5;A0A0G2JFN7	2;2;2;2;2;2;2;1	2;2;2;2;2;2;2;1	2;2;2;2;2;2;2;1	Ubiquitin-associated protein 2-like	Ubap2l	>tr|A0A0H2UH17|A0A0H2UH17_MOUSE Ubiquitin associated protein 2-like, isoform CRA_b OS=Mus musculus GN=Ubap2l PE=1 SV=1;>tr|A0A0G2JDV6|A0A0G2JDV6_MOUSE Ubiquitin associated protein 2-like, isoform CRA_g OS=Mus musculus GN=Ubap2l PE=1 SV=1;>sp|Q80X50-2|UBP2L	8	2	2	2	1	2	1	2	2	1	1	2	1	2	2	1	1	2	1	2	2	1	2.4	2.4	2.4	103.94	983	983;1067;1014;1068;1105;1107;1112;497	0	4.6927	By matching	By matching	By matching	By MS/MS	By MS/MS	By matching	1.5	2.4	1.5	2.4	2.4	1.5
E9PWG4;A0A0G2JDW2;P05977-2;P05977;P09542;A0A087WRZ7;E0CZ30;A0A0G2JDM3	E9PWG4;A0A0G2JDW2;P05977-2;P05977;P09542;A0A087WRZ7;E0CZ30;A0A0G2JDM3	2;2;2;2;2;1;1;1	2;2;2;2;2;1;1;1	2;2;2;2;2;1;1;1	Myosin light chain 1/3, skeletal muscle isoform;Myosin light chain 3	Myl1;Myl3	>tr|E9PWG4|E9PWG4_MOUSE Myosin light chain 1/3, skeletal muscle isoform OS=Mus musculus GN=Myl1 PE=1 SV=1;>tr|A0A0G2JDW2|A0A0G2JDW2_MOUSE Myosin light chain 3 (Fragment) OS=Mus musculus GN=Myl3 PE=1 SV=1;>sp|P05977-2|MYL1_MOUSE Isoform MLC3 of Myosin light	8	2	2	2	2	2	1	2	2	2	2	2	1	2	2	2	2	2	1	2	2	2	14.9	14.9	14.9	17.689	161	161;184;150;188;204;92;124;127	0	17.688	By MS/MS	By MS/MS	By MS/MS	By MS/MS	By MS/MS	By MS/MS	14.9	14.9	9.9	14.9	14.9	14.9
A0A0G2JDW7;Q6ZWU9;A0A0G2JG29	A0A0G2JDW7;Q6ZWU9;A0A0G2JG29	3;3;2	1;1;1	1;1;1	40S ribosomal protein S27	Rps27	>tr|A0A0G2JDW7|A0A0G2JDW7_MOUSE 40S ribosomal protein S27 (Fragment) OS=Mus musculus GN=Rps27 PE=1 SV=1;>sp|Q6ZWU9|RS27_MOUSE 40S ribosomal protein S27 OS=Mus musculus GN=Rps27 PE=1 SV=3;>tr|A0A0G2JG29|A0A0G2JG29_MOUSE 40S ribosomal protein S27 OS=Mus musc	3	3	1	1	3	3	3	3	3	3	1	1	1	1	1	1	1	1	1	1	1	1	39	13.4	13.4	9.2327	82	82;84;83	0	5.7613	By MS/MS	By MS/MS	By MS/MS	By matching	By matching	By MS/MS	39	39	39	39	39	39
E9QKG6;E9Q1M6;A0A0G2JDZ9;E9PUR0;E9Q804;Q99NH0-2;Q99NH0-3;Q99NH0	E9QKG6;E9Q1M6;A0A0G2JDZ9;E9PUR0;E9Q804;Q99NH0-2;Q99NH0-3;Q99NH0	1;1;1;1;1;1;1;1	1;1;1;1;1;1;1;1	1;1;1;1;1;1;1;1	Ankyrin repeat domain-containing protein 17	Ankrd17;Ankhd1	>tr|E9QKG6|E9QKG6_MOUSE Ankyrin repeat domain-containing protein 17 OS=Mus musculus GN=Ankrd17 PE=1 SV=1;>tr|E9Q1M6|E9Q1M6_MOUSE Protein Ankhd1 OS=Mus musculus GN=Ankhd1 PE=1 SV=1;>tr|A0A0G2JDZ9|A0A0G2JDZ9_MOUSE Ankyrin repeat domain-containing protein 17	8	1	1	1	1	1	0	1	1	1	1	1	0	1	1	1	1	1	0	1	1	1	0.8	0.8	0.8	246.62	2352	2352;2485;2494;2548;2602;1330;1599;2603	0	8.0187	By MS/MS	By MS/MS	By matching	By MS/MS	By MS/MS	By MS/MS	0.8	0.8	0	0.8	0.8	0.8
Q3TCL6;A0A0G2JE26;Q6DFX2	Q3TCL6;A0A0G2JE26;Q6DFX2	1;1;1	1;1;1	1;1;1	Anthrax toxin receptor 2	Antxr2	>tr|Q3TCL6|Q3TCL6_MOUSE Anthrax toxin receptor 2 OS=Mus musculus GN=Antxr2 PE=1 SV=1;>tr|A0A0G2JE26|A0A0G2JE26_MOUSE Anthrax toxin receptor 2 OS=Mus musculus GN=Antxr2 PE=1 SV=1;>sp|Q6DFX2|ANTR2_MOUSE Anthrax toxin receptor 2 OS=Mus musculus GN=Antxr2 PE=1	3	1	1	1	0	1	1	1	1	1	0	1	1	1	1	1	0	1	1	1	1	1	2.7	2.7	2.7	53.184	487	487;517;487	0.0022831	2.6099	By matching	By matching	By matching	By MS/MS	By matching	By matching	0	2.7	2.7	2.7	2.7	2.7
A0A0G2JE32;Q4QQL2;A0A0G2JGL0;P61079;Q3UT95;P62838;A0A0G2JF40;Q05CK8;A0A0G2JGZ3;Q3UFQ4;P61080;Q6ZWY6	A0A0G2JE32;Q4QQL2;A0A0G2JGL0;P61079;Q3UT95;P62838	5;5;5;5;3;3;2;2;2;1;1;1	5;5;5;5;3;3;2;2;2;1;1;1	5;5;5;5;3;3;2;2;2;1;1;1	Ubiquitin-conjugating enzyme E2 D3;Ubiquitin-conjugating enzyme E2 D2	Ube2d3;Ube2d2a;Ube2d2	>tr|A0A0G2JE32|A0A0G2JE32_MOUSE Ubiquitin-conjugating enzyme E2 D3 (Fragment) OS=Mus musculus GN=Ube2d3 PE=1 SV=1;>tr|Q4QQL2|Q4QQL2_MOUSE MCG22362, isoform CRA_a OS=Mus musculus GN=Ube2d3 PE=1 SV=1;>tr|A0A0G2JGL0|A0A0G2JGL0_MOUSE Ubiquitin-conjugating enzy	12	5	5	5	4	5	3	5	5	5	4	5	3	5	5	5	4	5	3	5	5	5	47.7	47.7	47.7	14.731	132	132;147;148;147;147;147;29;50;73;147;147;147	0	81.905	By MS/MS	By MS/MS	By MS/MS	By MS/MS	By MS/MS	By MS/MS	34.1	47.7	31.8	47.7	47.7	47.7
A0A0G2JEC4;Q9JK48;Q9JK48-2;Q9JK48-3;A0A0G2JE45	A0A0G2JEC4;Q9JK48;Q9JK48-2;Q9JK48-3	8;8;8;6;1	8;8;8;6;1	7;7;7;5;1	Endophilin-B1	Sh3glb1	>tr|A0A0G2JEC4|A0A0G2JEC4_MOUSE Endophilin-B1 OS=Mus musculus GN=Sh3glb1 PE=1 SV=1;>sp|Q9JK48|SHLB1_MOUSE Endophilin-B1 OS=Mus musculus GN=Sh3glb1 PE=1 SV=1;>sp|Q9JK48-2|SHLB1_MOUSE Isoform 2 of Endophilin-B1 OS=Mus musculus GN=Sh3glb1;>sp|Q9JK48-3|SHLB1_M	5	8	8	7	7	7	6	7	6	7	7	7	6	7	6	7	6	6	5	6	5	6	21.3	21.3	19.3	44.303	394	394;365;386;355;194	0	18.796	By MS/MS	By MS/MS	By MS/MS	By MS/MS	By MS/MS	By MS/MS	20.8	17.5	17.5	17.5	15.5	17.5
A0A0G2JEK2;P63254	A0A0G2JEK2;P63254	3;3	3;3	3;3	Cysteine-rich protein 1	Crip1	>tr|A0A0G2JEK2|A0A0G2JEK2_MOUSE Cysteine-rich protein 1 OS=Mus musculus GN=Crip1 PE=1 SV=1;>sp|P63254|CRIP1_MOUSE Cysteine-rich protein 1 OS=Mus musculus GN=Crip1 PE=1 SV=2	2	3	3	3	2	2	3	2	3	3	2	2	3	2	3	3	2	2	3	2	3	3	14.1	14.1	14.1	13.582	128	128;77	0	12.037	By MS/MS	By MS/MS	By MS/MS	By MS/MS	By MS/MS	By MS/MS	14.1	14.1	14.1	14.1	14.1	14.1
A0A0G2JEP0;Q61584-2;Q61584-5;Q61584-6;Q61584-4;Q61584-7;Q61584-3;Q61584;A0A0H2UH27;A0A0G2JGL6	A0A0G2JEP0;Q61584-2;Q61584-5;Q61584-6;Q61584-4;Q61584-7;Q61584-3;Q61584;A0A0H2UH27	6;6;6;6;6;6;6;6;4;2	6;6;6;6;6;6;6;6;4;2	4;4;4;4;4;4;4;4;2;2	Fragile X mental retardation syndrome-related protein 1	Fxr1	>tr|A0A0G2JEP0|A0A0G2JEP0_MOUSE Fragile X mental retardation syndrome-related protein 1 OS=Mus musculus GN=Fxr1 PE=1 SV=1;>sp|Q61584-2|FXR1_MOUSE Isoform A of Fragile X mental retardation syndrome-related protein 1 OS=Mus musculus GN=Fxr1;>sp|Q61584-5|FXR1	10	6	6	4	5	5	6	3	4	5	5	5	6	3	4	5	3	3	4	1	2	3	12.9	12.9	10	63.915	568	568;539;621;648;650;651;677;677;454;133	0	19.6	By MS/MS	By MS/MS	By MS/MS	By MS/MS	By MS/MS	By MS/MS	9.7	10.6	12.9	5.1	8.3	10.6
A0A0R4J169;E9QN52;A0A0G2JEP4;A0A0G2JFV5;Q91WK0-2;Q91WK0;A0A0G2JGZ1;A0A0G2JDR6	A0A0R4J169;E9QN52;A0A0G2JEP4;A0A0G2JFV5;Q91WK0-2;Q91WK0;A0A0G2JGZ1;A0A0G2JDR6	2;2;2;2;2;2;1;1	1;1;1;1;1;1;0;0	1;1;1;1;1;1;0;0	Leucine-rich repeat flightless-interacting protein 2	Lrrfip2	>tr|A0A0R4J169|A0A0R4J169_MOUSE Leucine-rich repeat flightless-interacting protein 2 OS=Mus musculus GN=Lrrfip2 PE=1 SV=1;>tr|E9QN52|E9QN52_MOUSE Leucine-rich repeat flightless-interacting protein 2 OS=Mus musculus GN=Lrrfip2 PE=1 SV=1;>tr|A0A0G2JEP4|A0A0G	8	2	1	1	1	1	2	2	2	2	0	0	1	1	1	1	0	0	1	1	1	1	4.8	1.8	1.8	45.524	400	400;415;424;437;400;415;174;174	0.0095238	1.7741	By matching	By matching	By MS/MS	By MS/MS	By MS/MS	By MS/MS	3	3	4.8	4.8	4.8	4.8
A0A0G2JER9;G3X8S5;O54946-2;O54946;A0A0G2JGN9;A0A0G2JEI3;Q9QYI8	A0A0G2JER9;G3X8S5;O54946-2;O54946;A0A0G2JGN9;A0A0G2JEI3;Q9QYI8	2;2;2;2;1;1;1	2;2;2;2;1;1;1	2;2;2;2;1;1;1	DnaJ homolog subfamily B member 6;DnaJ homolog subfamily B member 7	Dnajb6;Dnajb7	>tr|A0A0G2JER9|A0A0G2JER9_MOUSE DnaJ homolog subfamily B member 6 OS=Mus musculus GN=Dnajb6 PE=1 SV=1;>tr|G3X8S5|G3X8S5_MOUSE DnaJ homolog subfamily B member 6 OS=Mus musculus GN=Dnajb6 PE=1 SV=1;>sp|O54946-2|DNJB6_MOUSE Isoform B of DnaJ homolog subfamily	7	2	2	2	1	1	2	2	2	1	1	1	2	2	2	1	1	1	2	2	2	1	9.9	9.9	9.9	26.998	243	243;261;242;365;22;62;312	0.00036456	4.2255	By MS/MS	By MS/MS	By MS/MS	By MS/MS	By MS/MS	By MS/MS	4.5	4.5	9.9	9.9	9.9	4.5
A0A0G2JFB4;A0A0G2JH04;Q3TK95;P63073;A0A0G2JGT5	A0A0G2JFB4;A0A0G2JH04;Q3TK95;P63073;A0A0G2JGT5	5;5;5;5;4	5;5;5;5;4	5;5;5;5;4	Eukaryotic translation initiation factor 4E	Eif4e	>tr|A0A0G2JFB4|A0A0G2JFB4_MOUSE Eukaryotic translation initiation factor 4E OS=Mus musculus GN=Eif4e PE=1 SV=1;>tr|A0A0G2JH04|A0A0G2JH04_MOUSE Eukaryotic translation initiation factor 4E OS=Mus musculus GN=Eif4e PE=1 SV=1;>tr|Q3TK95|Q3TK95_MOUSE Eukaryotic	5	5	5	5	4	4	4	5	5	4	4	4	4	5	5	4	4	4	4	5	5	4	38.6	38.6	38.6	15.057	132	132;185;217;217;183	0	31.617	By MS/MS	By MS/MS	By MS/MS	By MS/MS	By MS/MS	By MS/MS	32.6	32.6	32.6	38.6	38.6	32.6
A0A0G2JFH9;Q3U829	A0A0G2JFH9;Q3U829	1;1	1;1	1;1	AP-5 complex subunit zeta-1	Ap5z1	>tr|A0A0G2JFH9|A0A0G2JFH9_MOUSE AP-5 complex subunit zeta-1 OS=Mus musculus GN=Ap5z1 PE=1 SV=1;>sp|Q3U829|AP5Z1_MOUSE AP-5 complex subunit zeta-1 OS=Mus musculus GN=Ap5z1 PE=2 SV=1	2	1	1	1	1	1	1	1	1	1	1	1	1	1	1	1	1	1	1	1	1	1	1.4	1.4	1.4	87.521	791	791;807	0.0080935	1.8329	By MS/MS	By matching	By matching	By MS/MS	By matching	By matching	1.4	1.4	1.4	1.4	1.4	1.4
A0A0G2JFP4;Q8K385	A0A0G2JFP4;Q8K385	5;4	5;4	5;4	Ferric-chelate reductase 1	FRRS1	>tr|A0A0G2JFP4|A0A0G2JFP4_MOUSE Protein Frrs1 OS=Mus musculus GN=Frrs1 PE=1 SV=1;>sp|Q8K385|FRRS1_MOUSE Ferric-chelate reductase 1 OS=Mus musculus GN=FRRS1 PE=1 SV=1	2	5	5	5	4	4	4	4	4	4	4	4	4	4	4	4	4	4	4	4	4	4	12.8	12.8	12.8	66.066	592	592;592	0	43.542	By MS/MS	By MS/MS	By MS/MS	By MS/MS	By MS/MS	By MS/MS	6.4	11.3	6.4	11.7	11.3	11.3
A0A0G2JFT8;Q9D394;Q9D394-3;Q9D394-4;Q9D394-2;D6RET4;D3Z4D2;Q8BR30;B2RQ36;Q8R4C2	A0A0G2JFT8;Q9D394;Q9D394-3;Q9D394-4;Q9D394-2	5;5;5;5;5;1;1;1;1;1	4;4;4;4;4;0;0;0;0;0	4;4;4;4;4;0;0;0;0;0	Protein RUFY3	Rufy3	>tr|A0A0G2JFT8|A0A0G2JFT8_MOUSE Protein RUFY3 OS=Mus musculus GN=Rufy3 PE=1 SV=1;>sp|Q9D394|RUFY3_MOUSE Protein RUFY3 OS=Mus musculus GN=Rufy3 PE=1 SV=1;>sp|Q9D394-3|RUFY3_MOUSE Isoform 3 of Protein RUFY3 OS=Mus musculus GN=Rufy3;>sp|Q9D394-4|RUFY3_MOUSE I	10	5	4	4	3	4	4	5	5	4	3	4	3	4	4	4	3	4	3	4	4	4	8.1	6.9	6.9	74.769	669	669;469;487;519;665;217;403;437;606;606	0	8.8676	By MS/MS	By MS/MS	By MS/MS	By MS/MS	By matching	By MS/MS	5.2	6.9	6.4	8.1	8.1	6.9
Q3TUE1;A0A0G2JGW9;A0A0G2JFY5;Q3UUU2;Q91WJ8;Q91WJ8-2;A0A0G2JG00;A0A0G2JFK2	Q3TUE1;A0A0G2JGW9;A0A0G2JFY5;Q3UUU2;Q91WJ8;Q91WJ8-2;A0A0G2JG00;A0A0G2JFK2	11;11;11;11;11;11;9;8	9;9;9;9;9;9;9;8	9;9;9;9;9;9;9;8	Far upstream element-binding protein 1	Fubp1	>tr|Q3TUE1|Q3TUE1_MOUSE Far upstream element-binding protein 1 OS=Mus musculus GN=Fubp1 PE=1 SV=1;>tr|A0A0G2JGW9|A0A0G2JGW9_MOUSE Far upstream element-binding protein 1 OS=Mus musculus GN=Fubp1 PE=1 SV=1;>tr|A0A0G2JFY5|A0A0G2JFY5_MOUSE Far upstream element	8	11	9	9	8	10	8	9	9	10	6	8	6	7	7	8	6	8	6	7	7	8	17.8	16.5	16.5	67.443	642	642;643;654;700;651;672;523;306	0	35.401	By MS/MS	By MS/MS	By MS/MS	By MS/MS	By MS/MS	By MS/MS	13.1	15.7	12.6	15.7	15.7	14.6
A0A0G2JGD2;Q545V2;P07091	A0A0G2JGD2;Q545V2;P07091	5;5;5	5;5;5	5;5;5	Protein S100;Protein S100-A4	S100a4	>tr|A0A0G2JGD2|A0A0G2JGD2_MOUSE Protein S100-A4 (Fragment) OS=Mus musculus GN=S100a4 PE=1 SV=1;>tr|Q545V2|Q545V2_MOUSE Protein S100 OS=Mus musculus GN=S100a4 PE=1 SV=1;>sp|P07091|S10A4_MOUSE Protein S100-A4 OS=Mus musculus GN=S100a4 PE=1 SV=1	3	5	5	5	4	5	3	5	5	4	4	5	3	5	5	4	4	5	3	5	5	4	38.5	38.5	38.5	9.0621	78	78;101;101	0	14.84	By MS/MS	By MS/MS	By MS/MS	By MS/MS	By MS/MS	By MS/MS	37.2	38.5	33.3	38.5	38.5	34.6
A0A0G2JGL8;Q99PU8-2;Q99PU8;Q99PU8-3	A0A0G2JGL8;Q99PU8-2;Q99PU8;Q99PU8-3	2;2;2;2	2;2;2;2	2;2;2;2	Putative ATP-dependent RNA helicase DHX30	Dhx30	>tr|A0A0G2JGL8|A0A0G2JGL8_MOUSE Putative ATP-dependent RNA helicase DHX30 OS=Mus musculus GN=Dhx30 PE=1 SV=1;>sp|Q99PU8-2|DHX30_MOUSE Isoform 2 of Putative ATP-dependent RNA helicase DHX30 OS=Mus musculus GN=Dhx30;>sp|Q99PU8|DHX30_MOUSE Putative ATP-depend	4	2	2	2	1	2	2	1	1	2	1	2	2	1	1	2	1	2	2	1	1	2	2.4	2.4	2.4	133.03	1186	1186;1194;1217;1223	0	7.1934	By MS/MS	By MS/MS	By MS/MS	By matching	By MS/MS	By MS/MS	0.8	2.4	2.4	1.5	1.5	2.4
A0A0G2JGP4;Q9D091;P08556;A0A0G2JE25;A0A0G2JGM2	A0A0G2JGP4;Q9D091;P08556;A0A0G2JE25	7;7;7;6;3	7;7;7;6;3	1;1;1;1;0	GTPase NRas	Nras	>tr|A0A0G2JGP4|A0A0G2JGP4_MOUSE GTPase NRas (Fragment) OS=Mus musculus GN=Nras PE=1 SV=1;>tr|Q9D091|Q9D091_MOUSE GTPase NRas OS=Mus musculus GN=Nras PE=1 SV=1;>sp|P08556|RASN_MOUSE GTPase NRas OS=Mus musculus GN=Nras PE=1 SV=1;>tr|A0A0G2JE25|A0A0G2JE25_MOU	5	7	7	1	5	6	5	5	5	5	5	6	5	5	5	5	1	1	1	1	1	1	60.7	60.7	4.9	20.586	183	183;189;189;150;74	0	63.948	By MS/MS	By MS/MS	By MS/MS	By MS/MS	By MS/MS	By MS/MS	32.2	52.5	32.2	38.3	38.3	39.9
Q3UYM1;A0A0G2JGQ4;P54729	Q3UYM1;A0A0G2JGQ4;P54729	1;1;1	1;1;1	1;1;1	NEDD8 ultimate buster 1	Nub1	>tr|Q3UYM1|Q3UYM1_MOUSE NEDD8 ultimate buster 1 OS=Mus musculus GN=Nub1 PE=1 SV=1;>tr|A0A0G2JGQ4|A0A0G2JGQ4_MOUSE NEDD8 ultimate buster 1 OS=Mus musculus GN=Nub1 PE=1 SV=1;>sp|P54729|NUB1_MOUSE NEDD8 ultimate buster 1 OS=Mus musculus GN=Nub1 PE=1 SV=2	3	1	1	1	1	1	1	1	1	1	1	1	1	1	1	1	1	1	1	1	1	1	1.3	1.3	1.3	70.306	614	614;638;614	0.0083807	1.8237	By MS/MS	By matching	By MS/MS	By MS/MS	By MS/MS	By MS/MS	1.3	1.3	1.3	1.3	1.3	1.3
Q80VB6;A0A0G2JGQ6;Q9JLM8-2;Q9JLM8;A0A0G2JGR9;Q9CXL6;Q6PGI2;O88809	Q80VB6;A0A0G2JGQ6;Q9JLM8-2;Q9JLM8	5;5;5;5;2;1;1;1	5;5;5;5;2;1;1;1	5;5;5;5;2;1;1;1	Serine/threonine-protein kinase DCLK1	Dclk1	>tr|Q80VB6|Q80VB6_MOUSE Dclk1 protein OS=Mus musculus GN=Dclk1 PE=1 SV=1;>tr|A0A0G2JGQ6|A0A0G2JGQ6_MOUSE Serine/threonine-protein kinase DCLK1 OS=Mus musculus GN=Dclk1 PE=1 SV=1;>sp|Q9JLM8-2|DCLK1_MOUSE Isoform 2 of Serine/threonine-protein kinase DCLK1 OS	8	5	5	5	2	5	3	3	3	3	2	5	3	3	3	3	2	5	3	3	3	3	17.1	17.1	17.1	40.38	363	363;739;363;756;111;360;365;366	0	11.325	By matching	By MS/MS	By MS/MS	By MS/MS	By MS/MS	By MS/MS	6.3	17.1	9.4	9.4	9.4	9.4
E9Q1V9;E9Q1W0;E9Q1T1;A0A0G2JGS4;Q6PHZ2-2;Q6PHZ2-4;Q6PHZ2;Q6PHZ2-5;Q8CCM0;Q5SVI9;Q5SVJ1;Q5SVI3;Q5SVI0;Q5SVI2;Q68EG2;Q5SVI1;Q5SVJ0;P28652;E9PXV3;F6RWZ9;F8WIS9;P11798;E9QAJ4;D6RDQ8;F6WHR9	E9Q1V9;E9Q1W0;E9Q1T1;A0A0G2JGS4;Q6PHZ2-2;Q6PHZ2-4;Q6PHZ2;Q6PHZ2-5;Q8CCM0	10;10;10;10;10;10;10;10;7;4;4;4;4;4;4;4;4;4;3;3;3;3;2;2;1	10;10;10;10;10;10;10;10;7;4;4;4;4;4;4;4;4;4;3;3;3;3;2;2;1	7;7;7;7;7;7;7;7;4;1;1;1;1;1;1;1;1;1;3;3;1;1;2;2;0	Calcium/calmodulin-dependent protein kinase type II subunit delta	Camk2d	>tr|E9Q1V9|E9Q1V9_MOUSE Calcium/calmodulin-dependent protein kinase type II subunit delta OS=Mus musculus GN=Camk2d PE=1 SV=2;>tr|E9Q1W0|E9Q1W0_MOUSE Calcium/calmodulin-dependent protein kinase type II subunit delta OS=Mus musculus GN=Camk2d PE=1 SV=2;>tr|	25	10	10	7	9	10	8	9	9	10	9	10	8	9	9	10	6	7	5	6	6	7	27.7	27.7	19.5	55.293	488	488;512;533;533;478;492;499;512;361;479;503;518;518;529;545;589;666;542;160;169;489;478;142;147;177	0	93.523	By MS/MS	By MS/MS	By MS/MS	By MS/MS	By MS/MS	By MS/MS	22.5	27.7	21.5	25.4	25.4	27.7
A0A0G2JGX4;Q8VCE0;Q6PIC6;D3YYN7;Q3UHK5;Q6PIE5;Q9WV27;Q9Z1W8;Q91WH7;E9QNX7;Q64436	A0A0G2JGX4;Q8VCE0;Q6PIC6;D3YYN7;Q3UHK5;Q6PIE5	19;19;19;15;15;15;9;5;4;4;4	5;5;5;1;1;1;1;1;0;0;0	5;5;5;1;1;1;1;1;0;0;0	Sodium/potassium-transporting ATPase subunit alpha-3;Sodium/potassium-transporting ATPase subunit alpha-2	Atp1a3;Atp1a2	>tr|A0A0G2JGX4|A0A0G2JGX4_MOUSE Sodium/potassium-transporting ATPase subunit alpha OS=Mus musculus GN=Atp1a3 PE=1 SV=1;>tr|Q8VCE0|Q8VCE0_MOUSE Sodium/potassium-transporting ATPase subunit alpha OS=Mus musculus GN=Atp1a3 PE=1 SV=1;>sp|Q6PIC6|AT1A3_MOUSE Sod	11	19	5	5	16	17	15	16	16	17	3	4	2	2	2	3	3	4	2	2	2	3	24	6.7	6.7	112.99	1026	1026;1053;1013;947;1020;1020;1032;1035;1025;1034;1033	0	5.8913	By MS/MS	By MS/MS	By MS/MS	By matching	By matching	By MS/MS	19.9	21.9	18.7	20.1	20.2	21.2
K3W4P2;A0A0G2JH17;Q6P4S8	K3W4P2;A0A0G2JH17;Q6P4S8	2;2;2	2;2;2	2;2;2	Integrator complex subunit 1	Ints1	>tr|K3W4P2|K3W4P2_MOUSE Integrator complex subunit 1 OS=Mus musculus GN=Ints1 PE=1 SV=2;>tr|A0A0G2JH17|A0A0G2JH17_MOUSE Integrator complex subunit 1 OS=Mus musculus GN=Ints1 PE=1 SV=1;>sp|Q6P4S8|INT1_MOUSE Integrator complex subunit 1 OS=Mus musculus GN=In	3	2	2	2	1	1	1	2	2	1	1	1	1	2	2	1	1	1	1	2	2	1	1.4	1.4	1.4	247.71	2220	2220;2222;2195	0	6.5935	By matching	By MS/MS	By matching	By MS/MS	By matching	By matching	0.8	0.8	0.8	1.4	1.4	0.8
A0A0J9YV86;A0A0J9YUF8;A0A0J9YUR2;A0A0J9YTU3;Q5SXY1-2;Q5SXY1-3;Q5SXY1	A0A0J9YV86;A0A0J9YUF8;A0A0J9YUR2;A0A0J9YTU3;Q5SXY1-2;Q5SXY1-3;Q5SXY1	2;2;2;2;2;2;2	2;2;2;2;2;2;2	2;2;2;2;2;2;2	Cytospin-B	Specc1	>tr|A0A0J9YV86|A0A0J9YV86_MOUSE Cytospin-B OS=Mus musculus GN=Specc1 PE=1 SV=1;>tr|A0A0J9YUF8|A0A0J9YUF8_MOUSE Cytospin-B OS=Mus musculus GN=Specc1 PE=1 SV=1;>tr|A0A0J9YUR2|A0A0J9YUR2_MOUSE Cytospin-B OS=Mus musculus GN=Specc1 PE=1 SV=1;>tr|A0A0J9YTU3|A0A0	7	2	2	2	2	1	1	2	1	2	2	1	1	2	1	2	2	1	1	2	1	2	2.5	2.5	2.5	79.486	710	710;781;978;1058;790;987;1067	0.0028967	2.4534	By MS/MS	By matching	By MS/MS	By MS/MS	By matching	By MS/MS	2.5	1.1	1.1	2.5	1.4	2.5
Q3U6F1;E9Q7W0;A0A0J9YTV5;P31266-2;P31266;A0A0J9YVE0;Q3V2I2;O08674	Q3U6F1;E9Q7W0;A0A0J9YTV5;P31266-2;P31266	7;7;7;7;7;2;1;1	7;7;7;7;7;2;1;1	7;7;7;7;7;2;1;1	Recombining binding protein suppressor of hairless	Rbpj	>tr|Q3U6F1|Q3U6F1_MOUSE Recombining-binding protein suppressor of hairless OS=Mus musculus GN=Rbpj PE=1 SV=1;>tr|E9Q7W0|E9Q7W0_MOUSE Recombining-binding protein suppressor of hairless OS=Mus musculus GN=Rbpj PE=1 SV=1;>tr|A0A0J9YTV5|A0A0J9YTV5_MOUSE Recomb	8	7	7	7	7	7	7	6	6	7	7	7	7	6	6	7	7	7	7	6	6	7	18.5	18.5	18.5	51.926	465	465;485;507;487;526;180;515;515	0	13.831	By MS/MS	By MS/MS	By MS/MS	By MS/MS	By MS/MS	By MS/MS	18.5	18.5	18.5	16.6	16.6	18.5
A0A0J9YTY0;A0A0J9YUL3;Q8C1B7-3;Q8C1B7-2;Q8C1B7;A0A0J9YUV6;A0A0J9YVA6	A0A0J9YTY0;A0A0J9YUL3;Q8C1B7-3;Q8C1B7-2;Q8C1B7	9;9;9;9;9;3;2	6;6;6;6;6;3;1	4;4;4;4;4;2;1	Septin-11	2011-09-01	>tr|A0A0J9YTY0|A0A0J9YTY0_MOUSE Septin-11 OS=Mus musculus GN=Sept11 PE=1 SV=1;>tr|A0A0J9YUL3|A0A0J9YUL3_MOUSE Septin 11, isoform CRA_b OS=Mus musculus GN=Sept11 PE=1 SV=1;>sp|Q8C1B7-3|SEP11_MOUSE Isoform 3 of Septin-11 OS=Mus musculus GN=Sept11;>sp|Q8C1B7-	7	9	6	4	8	8	9	8	9	8	5	5	6	5	6	5	3	4	4	3	4	3	27.1	19.1	14.1	48.978	425	425;432;425;429;431;97;204	0	57.522	By MS/MS	By MS/MS	By MS/MS	By MS/MS	By MS/MS	By MS/MS	22.4	24.7	27.1	24.5	27.1	24.5
A0A0J9YU62;O88712-2;O88712;A0A0J9YUM4;O88712-3;A0A0J9YUR5;A0A0J9YTW3;A0A0J9YU66;A0A0J9YVI3	A0A0J9YU62;O88712-2;O88712;A0A0J9YUM4;O88712-3	7;7;7;6;5;3;3;2;2	7;7;7;6;5;3;3;2;2	5;5;5;4;4;2;2;1;1	C-terminal-binding protein 1	Ctbp1	>tr|A0A0J9YU62|A0A0J9YU62_MOUSE C-terminal-binding protein 1 OS=Mus musculus GN=Ctbp1 PE=1 SV=1;>sp|O88712-2|CTBP1_MOUSE Isoform 2 of C-terminal-binding protein 1 OS=Mus musculus GN=Ctbp1;>sp|O88712|CTBP1_MOUSE C-terminal-binding protein 1 OS=Mus musculus	9	7	7	5	5	6	6	6	6	6	5	6	6	6	6	6	3	4	4	4	4	4	25.9	25.9	21.7	46.527	429	429;430;441;337;367;117;180;77;85	0	78.628	By MS/MS	By MS/MS	By MS/MS	By MS/MS	By MS/MS	By MS/MS	15.6	23.3	23.3	18.2	18.2	23.3
A0A0J9YU83;F7BJB9	A0A0J9YU83;F7BJB9	4;4	4;4	4;4		Morc3	>tr|A0A0J9YU83|A0A0J9YU83_MOUSE MORC family CW-type zinc finger protein 3 OS=Mus musculus GN=Morc3 PE=1 SV=1;>sp|F7BJB9|MORC3_MOUSE MORC family CW-type zinc finger protein 3 OS=Mus musculus GN=Morc3 PE=1 SV=1	2	4	4	4	3	3	3	4	2	3	3	3	3	4	2	3	3	3	3	4	2	3	6.8	6.8	6.8	98.509	869	869;942	0	4.8587	By MS/MS	By MS/MS	By matching	By MS/MS	By MS/MS	By MS/MS	5.1	5.1	5.1	6.8	4	5.1
B9EJ54;A0A0J9YUD5;E9Q880	B9EJ54;A0A0J9YUD5	8;8;2	8;8;2	8;8;2		Nup205	>tr|B9EJ54|B9EJ54_MOUSE MCG21756, isoform CRA_b OS=Mus musculus GN=Nup205 PE=1 SV=1;>tr|A0A0J9YUD5|A0A0J9YUD5_MOUSE Protein Nup205 OS=Mus musculus GN=Nup205 PE=1 SV=1	3	8	8	8	4	6	4	7	8	6	4	6	4	7	8	6	4	6	4	7	8	6	5.3	5.3	5.3	227.46	2008	2008;2061;322	0	23.311	By MS/MS	By MS/MS	By MS/MS	By MS/MS	By MS/MS	By MS/MS	1.8	4.2	1.8	4.7	5.3	3.3
A0A0J9YUI1;Q6ZWQ6;P61087;A0A0J9YUR9;Q3V3R8;A0A0J9YU07;D3Z4U3;F8WIC2	A0A0J9YUI1;Q6ZWQ6;P61087;A0A0J9YUR9;Q3V3R8;A0A0J9YU07;D3Z4U3	6;6;6;3;3;3;3;1	6;6;6;3;3;3;3;1	6;6;6;3;3;3;3;1	Ubiquitin-conjugating enzyme E2 K	Ube2k	>tr|A0A0J9YUI1|A0A0J9YUI1_MOUSE Ubiquitin-conjugating enzyme E2 K OS=Mus musculus GN=Ube2k PE=1 SV=1;>tr|Q6ZWQ6|Q6ZWQ6_MOUSE Huntingtin interacting protein 2, isoform CRA_e OS=Mus musculus GN=Ube2k PE=1 SV=1;>sp|P61087|UBE2K_MOUSE Ubiquitin-conjugating enz	8	6	6	6	4	5	4	4	5	6	4	5	4	4	5	6	4	5	4	4	5	6	41	41	41	15.81	139	139;200;200;73;97;149;157;57	0	20.85	By MS/MS	By MS/MS	By matching	By MS/MS	By MS/MS	By MS/MS	28.1	41	41	28.1	41	41
A0A0J9YUN6;Q0VGU5;F8WJJ5;Q6TEK5	A0A0J9YUN6;Q0VGU5;F8WJJ5;Q6TEK5	1;1;1;1	1;1;1;1	1;1;1;1	Vitamin K epoxide reductase complex subunit 1-like protein 1	Vkorc1l1	>tr|A0A0J9YUN6|A0A0J9YUN6_MOUSE Vitamin K epoxide reductase complex subunit 1-like protein 1 (Fragment) OS=Mus musculus GN=Vkorc1l1 PE=1 SV=1;>tr|Q0VGU5|Q0VGU5_MOUSE Vitamin K epoxide reductase complex subunit 1-like protein 1 OS=Mus musculus GN=Vkorc1l1 P	4	1	1	1	1	1	1	1	1	1	1	1	1	1	1	1	1	1	1	1	1	1	12.2	12.2	12.2	8.9342	82	82;127;176;176	0.0023079	2.7928	By MS/MS	By MS/MS	By MS/MS	By MS/MS	By MS/MS	By MS/MS	12.2	12.2	12.2	12.2	12.2	12.2
A0A0J9YUT8;Q8R3C6;Q8R3C6-2	A0A0J9YUT8;Q8R3C6;Q8R3C6-2	2;2;1	2;2;1	2;2;1	Probable RNA-binding protein 19	Rbm19	>tr|A0A0J9YUT8|A0A0J9YUT8_MOUSE Probable RNA-binding protein 19 OS=Mus musculus GN=Rbm19 PE=1 SV=1;>sp|Q8R3C6|RBM19_MOUSE Probable RNA-binding protein 19 OS=Mus musculus GN=Rbm19 PE=1 SV=1;>sp|Q8R3C6-2|RBM19_MOUSE Isoform 2 of Probable RNA-binding protein	3	2	2	2	2	2	1	1	1	2	2	2	1	1	1	2	2	2	1	1	1	2	2.6	2.6	2.6	96.654	870	870;952;521	0.0081008	1.8443	By matching	By MS/MS	By MS/MS	By matching	By matching	By matching	2.6	2.6	1.5	1.1	1.1	2.6
A0A0J9YUT9;Q8BHJ5;Q9QXE7	A0A0J9YUT9;Q8BHJ5;Q9QXE7	1;1;1	1;1;1	1;1;1	F-box-like/WD repeat-containing protein TBL1XR1;F-box-like/WD repeat-containing protein TBL1X	Tbl1xr1;Tbl1x	>tr|A0A0J9YUT9|A0A0J9YUT9_MOUSE F-box-like/WD repeat-containing protein TBL1XR1 (Fragment) OS=Mus musculus GN=Tbl1xr1 PE=1 SV=1;>sp|Q8BHJ5|TBL1R_MOUSE F-box-like/WD repeat-containing protein TBL1XR1 OS=Mus musculus GN=Tbl1xr1 PE=1 SV=1;>sp|Q9QXE7|TBL1X_MOU	3	1	1	1	0	0	1	1	0	0	0	0	1	1	0	0	0	0	1	1	0	0	23.9	23.9	23.9	6.9257	67	67;514;527	0.00035804	3.9218	By matching	By matching	By matching	By MS/MS	By matching	By matching	0	0	23.9	23.9	0	0
A0A0J9YUZ4;Q58EV5;P63158;A0A0J9YUD8;D3YVC6;D3YZ18	A0A0J9YUZ4;Q58EV5;P63158;A0A0J9YUD8	11;11;11;10;5;5	11;11;11;10;5;5	9;9;9;9;4;4	High mobility group protein B1	Hmgb1	>tr|A0A0J9YUZ4|A0A0J9YUZ4_MOUSE High mobility group protein B1 (Fragment) OS=Mus musculus GN=Hmgb1 PE=1 SV=1;>tr|Q58EV5|Q58EV5_MOUSE High mobility group box 1 OS=Mus musculus GN=Hmgb1 PE=1 SV=1;>sp|P63158|HMGB1_MOUSE High mobility group protein B1 OS=Mus m	6	11	11	9	10	10	10	10	11	9	10	10	10	10	11	9	8	8	8	8	9	7	37.4	37.4	27.5	24.233	211	211;215;215;171;92;125	0	184.05	By MS/MS	By MS/MS	By MS/MS	By MS/MS	By MS/MS	By MS/MS	37	37	37	37	37.4	33.2
A0A0J9YV30;F8VQ28;Q8VI36-2;Q8VI36	A0A0J9YV30;F8VQ28;Q8VI36-2;Q8VI36	4;4;4;4	4;4;4;4	4;4;4;4	Paxillin	Pxn	>tr|A0A0J9YV30|A0A0J9YV30_MOUSE Paxillin OS=Mus musculus GN=Pxn PE=1 SV=1;>tr|F8VQ28|F8VQ28_MOUSE Paxillin OS=Mus musculus GN=Pxn PE=1 SV=1;>sp|Q8VI36-2|PAXI_MOUSE Isoform Alpha of Paxillin OS=Mus musculus GN=Pxn;>sp|Q8VI36|PAXI_MOUSE Paxillin OS=Mus muscu	4	4	4	4	4	4	3	4	4	4	4	4	3	4	4	4	4	4	3	4	4	4	10.1	10.1	10.1	46.54	424	424;591;557;591	0	16.542	By MS/MS	By MS/MS	By MS/MS	By MS/MS	By MS/MS	By MS/MS	10.1	10.1	7.1	10.1	10.1	10.1
A0A0J9YV38	A0A0J9YV38	2	1	1			>tr|A0A0J9YV38|A0A0J9YV38_MOUSE Arachidonate 5-lipoxygenase-activating protein (Fragment) OS=Mus musculus GN=Alox5ap PE=1 SV=1	1	2	1	1	2	2	2	2	2	2	1	1	1	1	1	1	1	1	1	1	1	1	28.2	15.5	15.5	8.3768	71	71	0.00036049	4.0424	By MS/MS	By MS/MS	By MS/MS	By MS/MS	By MS/MS	By MS/MS	28.2	28.2	28.2	28.2	28.2	28.2
A0A0U1RNU6;D3Z3W8;D3YYL1;A0A0J9YV82;A0A0U1RNX8;Q921K9-2;Q9CXE2-2;Q921K9;Q9CXE2;O08664	A0A0U1RNU6;D3Z3W8;D3YYL1;A0A0J9YV82;A0A0U1RNX8;Q921K9-2;Q9CXE2-2;Q921K9;Q9CXE2;O08664	1;1;1;1;1;1;1;1;1;1	1;1;1;1;1;1;1;1;1;1	1;1;1;1;1;1;1;1;1;1	B-cell CLL/lymphoma 7 protein family member B;B-cell CLL/lymphoma 7 protein family member A;B-cell CLL/lymphoma 7 protein family member C	Bcl7c;Bcl7b;Bcl7a	>tr|A0A0U1RNU6|A0A0U1RNU6_MOUSE B-cell CLL/lymphoma 7 protein family member C OS=Mus musculus GN=Bcl7c PE=1 SV=1;>tr|D3Z3W8|D3Z3W8_MOUSE B-cell CLL/lymphoma 7 protein family member C OS=Mus musculus GN=Bcl7c PE=1 SV=2;>tr|D3YYL1|D3YYL1_MOUSE B-cell CLL/lym	10	1	1	1	0	1	1	1	1	1	0	1	1	1	1	1	0	1	1	1	1	1	13.9	13.9	13.9	8.3316	72	72;85;145;146;241;58;112;202;210;217	0.0055317	2.0121	By matching	By matching	By matching	By MS/MS	By matching	By matching	0	13.9	13.9	13.9	13.9	13.9
A0A0J9YVC7;D3YWI4;E9Q1I6;F8WHT5;G3UVW1;P19258	A0A0J9YVC7;D3YWI4;E9Q1I6;F8WHT5;G3UVW1;P19258	1;1;1;1;1;1	1;1;1;1;1;1	1;1;1;1;1;1	Protein Mpv17	Mpv17	>tr|A0A0J9YVC7|A0A0J9YVC7_MOUSE Protein Mpv17 (Fragment) OS=Mus musculus GN=Mpv17 PE=1 SV=1;>tr|D3YWI4|D3YWI4_MOUSE Protein Mpv17 OS=Mus musculus GN=Mpv17 PE=1 SV=1;>tr|E9Q1I6|E9Q1I6_MOUSE Protein Mpv17 OS=Mus musculus GN=Mpv17 PE=1 SV=1;>tr|F8WHT5|F8WHT5_	6	1	1	1	1	1	1	1	1	1	1	1	1	1	1	1	1	1	1	1	1	1	10.5	10.5	10.5	11.814	105	105;162;165;170;178;176	0.0066869	1.9217	By MS/MS	By matching	By MS/MS	By MS/MS	By matching	By matching	10.5	10.5	10.5	10.5	10.5	10.5
A0A0J9YVG0;Q61074;A0A0J9YUB0	A0A0J9YVG0;Q61074	6;6;2	6;6;2	6;6;2	Protein phosphatase 1G	Ppm1g	>tr|A0A0J9YVG0|A0A0J9YVG0_MOUSE Protein phosphatase 1G OS=Mus musculus GN=Ppm1g PE=1 SV=1;>sp|Q61074|PPM1G_MOUSE Protein phosphatase 1G OS=Mus musculus GN=Ppm1g PE=1 SV=3	3	6	6	6	5	5	4	3	3	4	5	5	4	3	3	4	5	5	4	3	3	4	15.6	15.6	15.6	47.802	435	435;542;225	0	17.655	By MS/MS	By MS/MS	By MS/MS	By MS/MS	By MS/MS	By MS/MS	13.1	15.6	13.1	9.2	9.2	11.7
F6WYQ5;A0A0M3HEP7;P70704-3;P70704-2;P70704;A0A0J9YV34	F6WYQ5;A0A0M3HEP7;P70704-3;P70704-2;P70704;A0A0J9YV34	3;3;3;3;3;2	3;3;3;3;3;2	3;3;3;3;3;2	Phospholipid-transporting ATPase IA	Atp8a1	>tr|F6WYQ5|F6WYQ5_MOUSE Phospholipid-transporting ATPase OS=Mus musculus GN=Atp8a1 PE=1 SV=2;>tr|A0A0M3HEP7|A0A0M3HEP7_MOUSE Phospholipid-transporting ATPase OS=Mus musculus GN=Atp8a1 PE=1 SV=1;>sp|P70704-3|AT8A1_MOUSE Isoform 3 of Phospholipid-transportin	6	3	3	3	2	3	3	3	3	3	2	3	3	3	3	3	2	3	3	3	3	3	4	4	4	129.77	1149	1149;1164;1149;1149;1164;441	0.0010313	3.3622	By MS/MS	By MS/MS	By matching	By MS/MS	By matching	By MS/MS	2.5	4	4	4	4	4
D3Z0K8;J3QMN4;A0A0U1RPV8;A0A0U1RQA4;J3QMQ8;A0A0M3HEQ0;Q9JLT4-2;Q9JLT4-4;Q9JLT4	D3Z0K8;J3QMN4;A0A0U1RPV8;A0A0U1RQA4;J3QMQ8;A0A0M3HEQ0;Q9JLT4-2;Q9JLT4-4;Q9JLT4	2;2;2;2;2;2;2;2;2	1;1;1;1;1;1;1;1;1	1;1;1;1;1;1;1;1;1	Thioredoxin reductase 2, mitochondrial	Txnrd2	>tr|D3Z0K8|D3Z0K8_MOUSE Thioredoxin reductase 2, mitochondrial OS=Mus musculus GN=Txnrd2 PE=1 SV=3;>tr|J3QMN4|J3QMN4_MOUSE Thioredoxin reductase 2, mitochondrial OS=Mus musculus GN=Txnrd2 PE=1 SV=1;>tr|A0A0U1RPV8|A0A0U1RPV8_MOUSE Thioredoxin reductase 2, m	9	2	1	1	1	2	1	2	2	2	0	1	0	1	1	1	0	1	0	1	1	1	10.3	7.1	7.1	50.487	466	466;491;496;505;522;527;491;493;524	0.0028772	2.3749	By matching	By MS/MS	By matching	By matching	By MS/MS	By matching	3.2	10.3	3.2	10.3	10.3	10.3
A0A0M3HEQ7;Q9QXK3-4;Q9QXK3;Q9QXK3-3;Q9QXK3-2	A0A0M3HEQ7;Q9QXK3-4;Q9QXK3;Q9QXK3-3	10;10;10;5;3	8;8;8;3;2	8;8;8;3;2	Coatomer subunit gamma-2	Copg2	>tr|A0A0M3HEQ7|A0A0M3HEQ7_MOUSE Coatomer subunit gamma OS=Mus musculus GN=Copg2 PE=1 SV=2;>sp|Q9QXK3-4|COPG2_MOUSE Isoform 4 of Coatomer subunit gamma-2 OS=Mus musculus GN=Copg2;>sp|Q9QXK3|COPG2_MOUSE Coatomer subunit gamma-2 OS=Mus musculus GN=Copg2 PE=1	5	10	8	8	8	7	5	10	9	6	7	6	4	8	8	5	7	6	4	8	8	5	15.5	13.2	13.2	97.55	870	870;870;871;382;250	0	59.199	By MS/MS	By MS/MS	By MS/MS	By MS/MS	By MS/MS	By MS/MS	12.2	11.5	6.8	15.5	14.6	8.3
A0A0N4SUH4;Q8BKS9	A0A0N4SUH4;Q8BKS9	3;3	3;3	3;3	Pumilio domain-containing protein KIAA0020	Kiaa0020	>tr|A0A0N4SUH4|A0A0N4SUH4_MOUSE Pumilio homolog 3 OS=Mus musculus GN=Pum3 PE=1 SV=1;>sp|Q8BKS9|PUM3_MOUSE Pumilio homolog 3 OS=Mus musculus GN=Pum3 PE=1 SV=2	2	3	3	3	2	2	1	3	2	3	2	2	1	3	2	3	2	2	1	3	2	3	6.3	6.3	6.3	72.93	648	648;647	0	6.2254	By matching	By MS/MS	By matching	By MS/MS	By matching	By MS/MS	3.9	4.8	1.5	6.3	4.8	6.3
A0A0N4SUH8;Q9QZ23;D3Z285	A0A0N4SUH8;Q9QZ23;D3Z285	4;4;2	4;4;2	4;4;2	NFU1 iron-sulfur cluster scaffold homolog, mitochondrial	Nfu1	>tr|A0A0N4SUH8|A0A0N4SUH8_MOUSE NFU1 iron-sulfur cluster scaffold homolog, mitochondrial OS=Mus musculus GN=Nfu1 PE=1 SV=1;>sp|Q9QZ23|NFU1_MOUSE NFU1 iron-sulfur cluster scaffold homolog, mitochondrial OS=Mus musculus GN=Nfu1 PE=1 SV=2;>tr|D3Z285|D3Z285_MO	3	4	4	4	3	2	0	3	3	2	3	2	0	3	3	2	3	2	0	3	3	2	25	25	25	28.654	256	256;255;255	0	9.4097	By MS/MS	By MS/MS	By matching	By MS/MS	By MS/MS	By MS/MS	16	11.3	0	20.3	20.3	9.8
A0A0N4SV90;A0A0N4SUJ7;A0A0N4SUM8;Q69ZQ2	A0A0N4SV90;A0A0N4SUJ7;A0A0N4SUM8;Q69ZQ2	1;1;1;1	1;1;1;1	1;1;1;1	Pre-mRNA-splicing factor ISY1 homolog	Isy1	>tr|A0A0N4SV90|A0A0N4SV90_MOUSE Pre-mRNA-splicing factor ISY1 homolog (Fragment) OS=Mus musculus GN=Isy1 PE=4 SV=1;>tr|A0A0N4SUJ7|A0A0N4SUJ7_MOUSE Pre-mRNA-splicing factor ISY1 homolog OS=Mus musculus GN=Isy1 PE=4 SV=1;>tr|A0A0N4SUM8|A0A0N4SUM8_MOUSE Uncha	4	1	1	1	1	1	1	1	1	1	1	1	1	1	1	1	1	1	1	1	1	1	13.7	13.7	13.7	10.956	95	95;150;220;285	0	5.351	By MS/MS	By matching	By matching	By MS/MS	By matching	By MS/MS	13.7	13.7	13.7	13.7	13.7	13.7
A0A0N4SUP6;Q3UU94	A0A0N4SUP6;Q3UU94	1;1	1;1	1;1	MANSC domain-containing protein 4	Mansc4	>tr|A0A0N4SUP6|A0A0N4SUP6_MOUSE MANSC domain-containing protein 4 OS=Mus musculus GN=Mansc4 PE=4 SV=1;>sp|Q3UU94|MANS4_MOUSE MANSC domain-containing protein 4 OS=Mus musculus GN=Mansc4 PE=2 SV=1	2	1	1	1	1	1	1	1	1	1	1	1	1	1	1	1	1	1	1	1	1	1	4.7	4.7	4.7	16.385	149	149;337	0.0097691	1.7482	By MS/MS	By MS/MS	By MS/MS	By MS/MS	By MS/MS	By MS/MS	4.7	4.7	4.7	4.7	4.7	4.7
A0A0N4SUY2;E9PVJ6;E9Q4I1;E9Q612	A0A0N4SUY2;E9PVJ6;E9Q4I1;E9Q612	1;1;1;1	1;1;1;1	1;1;1;1	Receptor-type tyrosine-protein phosphatase O	Ptpro	>tr|A0A0N4SUY2|A0A0N4SUY2_MOUSE Receptor-type tyrosine-protein phosphatase O OS=Mus musculus GN=Ptpro PE=1 SV=1;>tr|E9PVJ6|E9PVJ6_MOUSE Receptor-type tyrosine-protein phosphatase O OS=Mus musculus GN=Ptpro PE=1 SV=1;>tr|E9Q4I1|E9Q4I1_MOUSE Receptor-type ty	4	1	1	1	0	0	1	1	0	1	0	0	1	1	0	1	0	0	1	1	0	1	2.4	2.4	2.4	43.607	377	377;405;1198;1226	0.00035063	3.6165	By matching	By matching	By MS/MS	By MS/MS	By matching	By MS/MS	0	0	2.4	2.4	0	2.4
A0A0N4SUZ3;Q6ZWM4	A0A0N4SUZ3;Q6ZWM4	3;3	3;3	3;3	U6 snRNA-associated Sm-like protein LSm8	Lsm8	>tr|A0A0N4SUZ3|A0A0N4SUZ3_MOUSE U6 snRNA-associated Sm-like protein LSm8 OS=Mus musculus GN=Lsm8 PE=1 SV=1;>sp|Q6ZWM4|LSM8_MOUSE U6 snRNA-associated Sm-like protein LSm8 OS=Mus musculus GN=Lsm8 PE=1 SV=3	2	3	3	3	1	2	2	3	2	2	1	2	2	3	2	2	1	2	2	3	2	2	49	49	49	11.039	100	100;96	0	13.475	By matching	By MS/MS	By matching	By MS/MS	By MS/MS	By MS/MS	9	25	25	49	25	25
A0A0N4SV32;Q3UMP4;Q9CY58-3;Q9CY58-2;Q9CY58;A0A0N4SWH2;A0A0N4SUQ1;A0A0N4SUN8;Q9CY58-4	A0A0N4SV32;Q3UMP4;Q9CY58-3;Q9CY58-2;Q9CY58;A0A0N4SWH2	5;5;5;5;5;4;2;2;2	5;5;5;5;5;4;2;2;2	5;5;5;5;5;4;2;2;2	Plasminogen activator inhibitor 1 RNA-binding protein	Serbp1	>tr|A0A0N4SV32|A0A0N4SV32_MOUSE Plasminogen activator inhibitor 1 RNA-binding protein OS=Mus musculus GN=Serbp1 PE=1 SV=1;>tr|Q3UMP4|Q3UMP4_MOUSE Plasminogen activator inhibitor 1 RNA-binding protein OS=Mus musculus GN=Serbp1 PE=1 SV=1;>sp|Q9CY58-3|PAIRB_M	9	5	5	5	5	5	4	5	5	5	5	5	4	5	5	5	5	5	4	5	5	5	16.6	16.6	16.6	39.644	362	362;401;386;392;407;211;147;155;235	0	25.547	By MS/MS	By MS/MS	By MS/MS	By MS/MS	By MS/MS	By MS/MS	16.6	16.6	15.7	16.6	16.6	16.6
A0A0N4SV66;A3KPD0;Q8CGP4;B2RVF0;A2AB79;Q8CGP6;Q8R1M2;Q8CGP7;Q8CGP5;Q8BFU2;P22752	A0A0N4SV66;A3KPD0;Q8CGP4;B2RVF0;A2AB79;Q8CGP6;Q8R1M2;Q8CGP7;Q8CGP5;Q8BFU2;P22752	6;6;6;6;6;6;6;6;6;6;6	6;6;6;6;6;6;6;6;6;6;6	2;2;2;2;2;2;2;2;2;2;2	Histone H2A;Histone H2A type 1-H;Histone H2A.J;Histone H2A type 1-K;Histone H2A type 1-F;Histone H2A type 3;Histone H2A type 1	Hist1h2ah;Hist1h2aa;Hist1h2ad;Hist3h2a;H2afj;Hist1h2ak;Hist1h2af;Hist1h2ab	>tr|A0A0N4SV66|A0A0N4SV66_MOUSE Histone H2A OS=Mus musculus GN=H2afj PE=1 SV=1;>tr|A3KPD0|A3KPD0_MOUSE Histone H2A OS=Mus musculus GN=Hist1h2ah PE=2 SV=1;>tr|Q8CGP4|Q8CGP4_MOUSE Histone H2A OS=Mus musculus GN=Hist1h2aa PE=1 SV=1;>tr|B2RVF0|B2RVF0_MOUSE His	11	6	6	2	5	6	5	6	6	6	5	6	5	6	6	6	1	2	1	2	2	2	36.5	36.5	14.3	13.66	126	126;128;129;130;130;128;129;130;130;130;130	0	126.08	By MS/MS	By MS/MS	By MS/MS	By MS/MS	By MS/MS	By MS/MS	36.5	36.5	36.5	36.5	36.5	36.5
A0A0N4SVA6;Q3U3K9;P70295	A0A0N4SVA6;Q3U3K9;P70295	2;2;2	2;2;2	2;2;2	Ancient ubiquitous protein 1	Aup1	>tr|A0A0N4SVA6|A0A0N4SVA6_MOUSE Ancient ubiquitous protein 1 (Fragment) OS=Mus musculus GN=Aup1 PE=1 SV=1;>tr|Q3U3K9|Q3U3K9_MOUSE Ancient ubiquitous protein 1 OS=Mus musculus GN=Aup1 PE=1 SV=1;>sp|P70295|AUP1_MOUSE Ancient ubiquitous protein 1 OS=Mus muscu	3	2	2	2	2	2	2	2	2	2	2	2	2	2	2	2	2	2	2	2	2	2	6.4	6.4	6.4	43.725	391	391;439;410	0	8.5038	By MS/MS	By MS/MS	By MS/MS	By MS/MS	By MS/MS	By MS/MS	6.4	6.4	6.4	6.4	6.4	6.4
A0A0N4SVB8;Q9CQW2	A0A0N4SVB8;Q9CQW2	8;8	8;8	4;4	ADP-ribosylation factor-like protein 8B	Arl8b	>tr|A0A0N4SVB8|A0A0N4SVB8_MOUSE ADP-ribosylation factor-like protein 8B OS=Mus musculus GN=Arl8b PE=1 SV=1;>sp|Q9CQW2|ARL8B_MOUSE ADP-ribosylation factor-like protein 8B OS=Mus musculus GN=Arl8b PE=1 SV=1	2	8	8	4	4	7	6	7	8	7	4	7	6	7	8	7	2	3	3	4	4	4	64.5	64.5	21.7	15.985	138	138;186	0	76.044	By MS/MS	By MS/MS	By MS/MS	By MS/MS	By MS/MS	By MS/MS	31.9	60.9	48.6	52.2	64.5	52.2
A0A0N4SVC2;E9QP00;Q6PFR5	A0A0N4SVC2;E9QP00;Q6PFR5	2;2;2	2;2;2	2;2;2	Transformer-2 protein homolog alpha	Tra2a	>tr|A0A0N4SVC2|A0A0N4SVC2_MOUSE Transformer-2 protein homolog alpha OS=Mus musculus GN=Tra2a PE=1 SV=1;>tr|E9QP00|E9QP00_MOUSE Transformer-2 protein homolog alpha OS=Mus musculus GN=Tra2a PE=1 SV=1;>sp|Q6PFR5|TRA2A_MOUSE Transformer-2 protein homolog alpha	3	2	2	2	1	2	1	1	1	1	1	2	1	1	1	1	1	2	1	1	1	1	12.5	12.5	12.5	32.259	280	280;282;281	0	13.355	By MS/MS	By MS/MS	By MS/MS	By MS/MS	By MS/MS	By MS/MS	5	12.5	5	5	5	5
A0A0N4SVL6;A0A0N4SW85;Q3U9G8;P51908	A0A0N4SVL6;A0A0N4SW85;Q3U9G8;P51908	4;4;4;4	4;4;4;4	4;4;4;4	C->U-editing enzyme APOBEC-1	Apobec1	>tr|A0A0N4SVL6|A0A0N4SVL6_MOUSE C->U-editing enzyme APOBEC-1 (Fragment) OS=Mus musculus GN=Apobec1 PE=1 SV=1;>tr|A0A0N4SW85|A0A0N4SW85_MOUSE C->U-editing enzyme APOBEC-1 (Fragment) OS=Mus musculus GN=Apobec1 PE=1 SV=1;>tr|Q3U9G8|Q3U9G8_MOUSE Apolipoprotein	4	4	4	4	1	4	1	0	3	1	1	4	1	0	3	1	1	4	1	0	3	1	31	31	31	13.5	113	113;121;229;229	0	11.008	By MS/MS	By MS/MS	By MS/MS	By matching	By MS/MS	By MS/MS	7.1	31	7.1	0	19.5	7.1
A0A0N4SVL9;Q9CQR6;A0A0N4SVE2;A0A0N4SW66	A0A0N4SVL9;Q9CQR6	5;5;1;1	5;5;1;1	5;5;1;1	Serine/threonine-protein phosphatase 6 catalytic subunit;Serine/threonine-protein phosphatase 6 catalytic subunit, N-terminally processed	Ppp6c	>tr|A0A0N4SVL9|A0A0N4SVL9_MOUSE Serine/threonine-protein phosphatase OS=Mus musculus GN=Ppp6c PE=1 SV=1;>sp|Q9CQR6|PPP6_MOUSE Serine/threonine-protein phosphatase 6 catalytic subunit OS=Mus musculus GN=Ppp6c PE=1 SV=1	4	5	5	5	5	5	4	5	5	5	5	5	4	5	5	5	5	5	4	5	5	5	24.7	24.7	24.7	32.547	283	283;305;81;84	0	51.006	By MS/MS	By MS/MS	By MS/MS	By MS/MS	By MS/MS	By MS/MS	24.7	24.7	19.4	24.7	24.7	24.7
A0A0N4SVQ1;Q62425	A0A0N4SVQ1;Q62425	4;4	4;4	4;4	Cytochrome c oxidase subunit NDUFA4	Ndufa4	>tr|A0A0N4SVQ1|A0A0N4SVQ1_MOUSE Cytochrome c oxidase subunit NDUFA4 OS=Mus musculus GN=Ndufa4 PE=1 SV=1;>sp|Q62425|NDUA4_MOUSE Cytochrome c oxidase subunit NDUFA4 OS=Mus musculus GN=Ndufa4 PE=1 SV=2	2	4	4	4	4	4	4	4	4	4	4	4	4	4	4	4	4	4	4	4	4	4	77.6	77.6	77.6	5.8765	49	49;82	0	15.818	By MS/MS	By MS/MS	By MS/MS	By MS/MS	By MS/MS	By MS/MS	77.6	77.6	77.6	77.6	77.6	77.6
A0A0N4SWC5;F6QKD2;A0A0N4SVT1;Q4VBG1;Q9CWX9	A0A0N4SWC5;F6QKD2;A0A0N4SVT1;Q4VBG1;Q9CWX9	1;1;1;1;1	1;1;1;1;1	1;1;1;1;1	Probable ATP-dependent RNA helicase DDX47	Ddx47	>tr|A0A0N4SWC5|A0A0N4SWC5_MOUSE Probable ATP-dependent RNA helicase DDX47 (Fragment) OS=Mus musculus GN=Ddx47 PE=1 SV=2;>tr|F6QKD2|F6QKD2_MOUSE Probable ATP-dependent RNA helicase DDX47 (Fragment) OS=Mus musculus GN=Ddx47 PE=1 SV=1;>tr|A0A0N4SVT1|A0A0N4SVT	5	1	1	1	1	1	1	1	1	1	1	1	1	1	1	1	1	1	1	1	1	1	7.2	7.2	7.2	19.754	181	181;360;380;455;455	0.0023148	2.8394	By matching	By MS/MS	By matching	By MS/MS	By MS/MS	By matching	7.2	7.2	7.2	7.2	7.2	7.2
A0A0N4SW28;Q9DAS9;A0A0N4SVT3	A0A0N4SW28;Q9DAS9;A0A0N4SVT3	5;5;3	5;5;3	5;5;3	Guanine nucleotide-binding protein G(I)/G(S)/G(O) subunit gamma-12	Gng12	>tr|A0A0N4SW28|A0A0N4SW28_MOUSE Guanine nucleotide-binding protein subunit gamma OS=Mus musculus GN=Gng12 PE=1 SV=1;>sp|Q9DAS9|GBG12_MOUSE Guanine nucleotide-binding protein G(I)/G(S)/G(O) subunit gamma-12 OS=Mus musculus GN=Gng12 PE=1 SV=3;>tr|A0A0N4SVT3|	3	5	5	5	4	3	2	3	3	2	4	3	2	3	3	2	4	3	2	3	3	2	48.2	48.2	48.2	9.1815	83	83;72;65	0	35.588	By MS/MS	By MS/MS	By MS/MS	By MS/MS	By MS/MS	By MS/MS	47	39.8	36.1	39.8	39.8	38.6
A0A0N4SW50;Q91VX9	A0A0N4SW50;Q91VX9	1;1	1;1	1;1	Transmembrane protein 168	Tmem168	>tr|A0A0N4SW50|A0A0N4SW50_MOUSE RIKEN cDNA 8430437G11, isoform CRA_b OS=Mus musculus GN=Tmem168 PE=1 SV=1;>sp|Q91VX9|TM168_MOUSE Transmembrane protein 168 OS=Mus musculus GN=Tmem168 PE=1 SV=1	2	1	1	1	1	0	1	0	1	0	1	0	1	0	1	0	1	0	1	0	1	0	5.4	5.4	5.4	35.587	313	313;697	0.00036765	4.3487	By MS/MS	By matching	By matching	By matching	By MS/MS	By matching	5.4	0	5.4	0	5.4	0
A0A0N4SW73;Q8R361	A0A0N4SW73;Q8R361	5;5	5;5	5;5	Rab11 family-interacting protein 5	Rab11fip5	>tr|A0A0N4SW73|A0A0N4SW73_MOUSE Rab11 family-interacting protein 5 OS=Mus musculus GN=Rab11fip5 PE=1 SV=1;>sp|Q8R361|RFIP5_MOUSE Rab11 family-interacting protein 5 OS=Mus musculus GN=Rab11fip5 PE=1 SV=2	2	5	5	5	3	3	2	4	4	3	3	3	2	4	4	3	3	3	2	4	4	3	7	7	7	139.55	1318	1318;645	0	26.165	By MS/MS	By MS/MS	By MS/MS	By MS/MS	By MS/MS	By MS/MS	2.9	4.2	3.4	6.1	5	4.2
A0A0N4SWF7;Q923D5	A0A0N4SWF7;Q923D5	2;2	2;2	2;2	WW domain-binding protein 11	Wbp11	>tr|A0A0N4SWF7|A0A0N4SWF7_MOUSE WW domain-binding protein 11 OS=Mus musculus GN=Wbp11 PE=1 SV=1;>sp|Q923D5|WBP11_MOUSE WW domain-binding protein 11 OS=Mus musculus GN=Wbp11 PE=1 SV=2	2	2	2	2	2	2	2	2	2	2	2	2	2	2	2	2	2	2	2	2	2	2	16.5	16.5	16.5	22.762	194	194;641	0	6.3099	By MS/MS	By matching	By matching	By MS/MS	By matching	By MS/MS	16.5	16.5	16.5	16.5	16.5	16.5
A0A0N4SWI4;Q9CR98	A0A0N4SWI4;Q9CR98	2;2	2;2	2;2	Protein FAM136A	Fam136a	>tr|A0A0N4SWI4|A0A0N4SWI4_MOUSE Protein FAM136A OS=Mus musculus GN=Fam136a PE=1 SV=1;>sp|Q9CR98|F136A_MOUSE Protein FAM136A OS=Mus musculus GN=Fam136a PE=1 SV=1	2	2	2	2	2	2	2	2	2	1	2	2	2	2	2	1	2	2	2	2	2	1	19.8	19.8	19.8	9.7331	86	86;138	0	4.8489	By matching	By matching	By MS/MS	By MS/MS	By matching	By MS/MS	19.8	19.8	19.8	19.8	19.8	8.1
A0A0R3P9C8;Q9DC69	A0A0R3P9C8;Q9DC69	8;8	8;8	8;8	NADH dehydrogenase [ubiquinone] 1 alpha subcomplex subunit 9, mitochondrial	Ndufa9	>tr|A0A0R3P9C8|A0A0R3P9C8_MOUSE NADH dehydrogenase [ubiquinone] 1 alpha subcomplex subunit 9, mitochondrial OS=Mus musculus GN=Ndufa9 PE=1 SV=1;>sp|Q9DC69|NDUA9_MOUSE NADH dehydrogenase [ubiquinone] 1 alpha subcomplex subunit 9, mitochondrial OS=Mus muscul	2	8	8	8	7	8	8	8	7	8	7	8	8	8	7	8	7	8	8	8	7	8	29.2	29.2	29.2	42.121	373	373;377	0	67.064	By MS/MS	By MS/MS	By MS/MS	By MS/MS	By MS/MS	By MS/MS	25.7	29.2	29.2	29.2	25.7	29.2
A0A0R4IZW8;O88456;A0A0R4J1C2;Q9D7J7	A0A0R4IZW8;O88456;A0A0R4J1C2	6;6;5;1	6;6;5;1	6;6;5;1	Calpain small subunit 1	Capns1	>tr|A0A0R4IZW8|A0A0R4IZW8_MOUSE Calpain small subunit 1 OS=Mus musculus GN=Capns1 PE=1 SV=1;>sp|O88456|CPNS1_MOUSE Calpain small subunit 1 OS=Mus musculus GN=Capns1 PE=1 SV=1;>tr|A0A0R4J1C2|A0A0R4J1C2_MOUSE Calpain small subunit 1 OS=Mus musculus GN=Capns1	4	6	6	6	6	6	6	5	5	6	6	6	6	5	5	6	6	6	6	5	5	6	32.8	32.8	32.8	28.406	268	268;269;200;247	0	159.99	By MS/MS	By MS/MS	By MS/MS	By MS/MS	By MS/MS	By MS/MS	32.8	32.8	32.8	30.2	30.2	32.8
A0A0R4IZY0;Q8C1A5	A0A0R4IZY0;Q8C1A5	10;10	10;10	10;10	Thimet oligopeptidase	Thop1	>tr|A0A0R4IZY0|A0A0R4IZY0_MOUSE Thimet oligopeptidase OS=Mus musculus GN=Thop1 PE=1 SV=1;>sp|Q8C1A5|THOP1_MOUSE Thimet oligopeptidase OS=Mus musculus GN=Thop1 PE=1 SV=1	2	10	10	10	8	10	7	10	9	10	8	10	7	10	9	10	8	10	7	10	9	10	17.3	17.3	17.3	78.026	687	687;687	0	30.106	By MS/MS	By MS/MS	By MS/MS	By MS/MS	By MS/MS	By MS/MS	14	17.3	12.1	17.3	15.9	17.3
A0A0R4J005;E9QP62;Q9D7B2;Q99JW4	A0A0R4J005;E9QP62;Q9D7B2;Q99JW4	2;2;2;2	2;2;2;2	2;2;2;2	LIM and senescent cell antigen-like-containing domain protein 1	Lims1	>tr|A0A0R4J005|A0A0R4J005_MOUSE LIM and senescent cell antigen-like domains 1, isoform CRA_a OS=Mus musculus GN=Lims1 PE=1 SV=1;>tr|E9QP62|E9QP62_MOUSE LIM and senescent cell antigen-like-containing domain protein 1 OS=Mus musculus GN=Lims1 PE=1 SV=1;>tr|Q	4	2	2	2	2	2	1	2	2	2	2	2	1	2	2	2	2	2	1	2	2	2	8	8	8	38.387	337	337;387;396;325	0.00035727	3.8804	By MS/MS	By MS/MS	By MS/MS	By matching	By MS/MS	By matching	8	8	3.6	8	8	8
A0A0R4J015;J3QML2;B2RX12-3;B2RX12-2;B2RX12	A0A0R4J015;J3QML2;B2RX12-3;B2RX12-2;B2RX12	3;3;3;3;3	3;3;3;3;3	3;3;3;3;3	Canalicular multispecific organic anion transporter 2	Abcc3	>tr|A0A0R4J015|A0A0R4J015_MOUSE Canalicular multispecific organic anion transporter 2 OS=Mus musculus GN=Abcc3 PE=1 SV=1;>tr|J3QML2|J3QML2_MOUSE Canalicular multispecific organic anion transporter 2 OS=Mus musculus GN=Abcc3 PE=1 SV=1;>sp|B2RX12-3|MRP3_MOUS	5	3	3	3	2	2	1	3	1	3	2	2	1	3	1	3	2	2	1	3	1	3	2.5	2.5	2.5	169.15	1522	1522;1523;1498;1522;1523	0	6.8313	By MS/MS	By matching	By matching	By MS/MS	By matching	By MS/MS	1.4	1.4	0.5	2.5	0.5	2.5
A0A0R4J034;Q99K01-3;Q99K01;Q99K01-2;Q99K01-4;D3YZA7;Q99K01-5	A0A0R4J034;Q99K01-3;Q99K01;Q99K01-2;Q99K01-4	8;8;8;8;8;2;2	8;8;8;8;8;2;2	8;8;8;8;8;2;2	Pyridoxal-dependent decarboxylase domain-containing protein 1	Pdxdc1	>tr|A0A0R4J034|A0A0R4J034_MOUSE MCG129810, isoform CRA_c OS=Mus musculus GN=Pdxdc1 PE=1 SV=1;>sp|Q99K01-3|PDXD1_MOUSE Isoform 3 of Pyridoxal-dependent decarboxylase domain-containing protein 1 OS=Mus musculus GN=Pdxdc1;>sp|Q99K01|PDXD1_MOUSE Pyridoxal-depe	7	8	8	8	4	6	5	5	5	5	4	6	5	5	5	5	4	6	5	5	5	5	12.8	12.8	12.8	87.479	789	789;710;787;788;793;380;384	0	17.128	By MS/MS	By MS/MS	By MS/MS	By MS/MS	By MS/MS	By MS/MS	6.2	9.3	8.2	8.2	8.5	8.2
A0A0R4J047;Q9CYI4;D6REI1;D6RGP6	A0A0R4J047;Q9CYI4	3;3;1;1	1;1;1;1	1;1;1;1	Putative RNA-binding protein Luc7-like 1	Luc7l	>tr|A0A0R4J047|A0A0R4J047_MOUSE Luc7 homolog (S. cerevisiae)-like, isoform CRA_c OS=Mus musculus GN=Luc7l PE=1 SV=1;>sp|Q9CYI4|LUC7L_MOUSE Putative RNA-binding protein Luc7-like 1 OS=Mus musculus GN=Luc7l PE=1 SV=2	4	3	1	1	3	3	2	2	2	2	1	1	0	1	1	1	1	1	0	1	1	1	12.3	3.4	3.4	38.465	325	325;371;70;79	0.0010145	3.1567	By matching	By matching	By matching	By MS/MS	By matching	By matching	12.3	12.3	8.9	7.1	7.1	7.1
A0A0R4J049;Q8CIG8;F6QQQ6;S4R295	A0A0R4J049;Q8CIG8;F6QQQ6	6;6;3;1	6;6;3;1	6;6;3;1	Protein arginine N-methyltransferase 5	Prmt5	>tr|A0A0R4J049|A0A0R4J049_MOUSE Protein arginine N-methyltransferase 5 OS=Mus musculus GN=Prmt5 PE=1 SV=1;>sp|Q8CIG8|ANM5_MOUSE Protein arginine N-methyltransferase 5 OS=Mus musculus GN=Prmt5 PE=1 SV=3;>tr|F6QQQ6|F6QQQ6_MOUSE Protein arginine N-methyltrans	4	6	6	6	4	2	4	3	3	6	4	2	4	3	3	6	4	2	4	3	3	6	15.2	15.2	15.2	72.737	637	637;637;204;63	0	25.362	By MS/MS	By MS/MS	By MS/MS	By MS/MS	By MS/MS	By MS/MS	8.9	4.2	9.3	7.4	7.4	15.2
D3YWI0;E9Q2H8;E9PYA3;A0A0R4J052;G5E8T9;Q99KB8-2;Q99KB8	D3YWI0;E9Q2H8;E9PYA3;A0A0R4J052;G5E8T9;Q99KB8-2;Q99KB8	1;1;1;1;1;1;1	1;1;1;1;1;1;1	1;1;1;1;1;1;1	Hydroxyacylglutathione hydrolase, mitochondrial	Hagh	>tr|D3YWI0|D3YWI0_MOUSE Hydroxyacylglutathione hydrolase, mitochondrial (Fragment) OS=Mus musculus GN=Hagh PE=1 SV=1;>tr|E9Q2H8|E9Q2H8_MOUSE Hydroxyacylglutathione hydrolase, mitochondrial (Fragment) OS=Mus musculus GN=Hagh PE=1 SV=1;>tr|E9PYA3|E9PYA3_MOUS	7	1	1	1	1	1	1	1	1	1	1	1	1	1	1	1	1	1	1	1	1	1	4.8	4.8	4.8	18.201	167	167;217;237;260;309;260;309	0.0055164	1.9908	By matching	By matching	By MS/MS	By matching	By matching	By MS/MS	4.8	4.8	4.8	4.8	4.8	4.8
A0A0R4J064;Q8VDL4-3;Q8VDL4;Q8VDL4-2	A0A0R4J064;Q8VDL4-3;Q8VDL4	5;5;5;2	5;5;5;2	5;5;5;2	ADP-dependent glucokinase	Adpgk	>tr|A0A0R4J064|A0A0R4J064_MOUSE ADP-dependent glucokinase OS=Mus musculus GN=Adpgk PE=1 SV=1;>sp|Q8VDL4-3|ADPGK_MOUSE Isoform 3 of ADP-dependent glucokinase OS=Mus musculus GN=Adpgk;>sp|Q8VDL4|ADPGK_MOUSE ADP-dependent glucokinase OS=Mus musculus GN=Adpgk	4	5	5	5	4	5	5	5	5	5	4	5	5	5	5	5	4	5	5	5	5	5	14.1	14.1	14.1	53.916	496	496;495;496;159	0	29.955	By MS/MS	By MS/MS	By MS/MS	By MS/MS	By MS/MS	By MS/MS	11.5	14.1	14.1	14.1	14.1	14.1
A0A0R4J065;A0A087WNY2;A0A087WRT0;D3YZP6;Q8BGE6	A0A0R4J065;A0A087WNY2;A0A087WRT0;D3YZP6;Q8BGE6	2;1;1;1;1	2;1;1;1;1	2;1;1;1;1	Cysteine protease ATG4B	Atg4b	>tr|A0A0R4J065|A0A0R4J065_MOUSE Cysteine protease ATG4B OS=Mus musculus GN=Atg4b PE=1 SV=1;>tr|A0A087WNY2|A0A087WNY2_MOUSE Cysteine protease ATG4B (Fragment) OS=Mus musculus GN=Atg4b PE=1 SV=1;>tr|A0A087WRT0|A0A087WRT0_MOUSE Cysteine protease ATG4B OS=Mus	5	2	2	2	2	2	1	2	2	1	2	2	1	2	2	1	2	2	1	2	2	1	9.2	9.2	9.2	44.403	393	393;121;143;150;393	0	15.934	By matching	By MS/MS	By MS/MS	By MS/MS	By MS/MS	By matching	9.2	9.2	4.3	9.2	9.2	4.3
A0A0R4J069;Q9JLI6	A0A0R4J069;Q9JLI6	3;3	3;3	3;3	Selenocysteine lyase	Scly	>tr|A0A0R4J069|A0A0R4J069_MOUSE Selenocysteine lyase OS=Mus musculus GN=Scly PE=1 SV=1;>sp|Q9JLI6|SCLY_MOUSE Selenocysteine lyase OS=Mus musculus GN=Scly PE=1 SV=1	2	3	3	3	3	3	3	3	3	3	3	3	3	3	3	3	3	3	3	3	3	3	8.6	8.6	8.6	47.203	432	432;432	0	5.174	By matching	By MS/MS	By matching	By MS/MS	By MS/MS	By MS/MS	8.6	8.6	8.6	8.6	8.6	8.6
A0A0R4J078;Q8VCH8	A0A0R4J078;Q8VCH8	1;1	1;1	1;1	UBX domain-containing protein 4	Ubxn4	>tr|A0A0R4J078|A0A0R4J078_MOUSE UBX domain containing 2, isoform CRA_a OS=Mus musculus GN=Ubxn4 PE=1 SV=1;>sp|Q8VCH8|UBXN4_MOUSE UBX domain-containing protein 4 OS=Mus musculus GN=Ubxn4 PE=1 SV=1	2	1	1	1	1	1	1	1	1	1	1	1	1	1	1	1	1	1	1	1	1	1	4.2	4.2	4.2	56.459	506	506;506	0	63.214	By MS/MS	By MS/MS	By matching	By MS/MS	By MS/MS	By MS/MS	4.2	4.2	4.2	4.2	4.2	4.2
A0A0R4J079;Q8BMP6	A0A0R4J079;Q8BMP6	6;6	6;6	6;6	Golgi resident protein GCP60	Acbd3	>tr|A0A0R4J079|A0A0R4J079_MOUSE Acyl-Coenzyme A binding domain containing 3, isoform CRA_b OS=Mus musculus GN=Acbd3 PE=1 SV=1;>sp|Q8BMP6|GCP60_MOUSE Golgi resident protein GCP60 OS=Mus musculus GN=Acbd3 PE=1 SV=3	2	6	6	6	4	4	6	5	5	5	4	4	6	5	5	5	4	4	6	5	5	5	17.7	17.7	17.7	60.181	525	525;525	0	30.388	By MS/MS	By MS/MS	By MS/MS	By MS/MS	By MS/MS	By MS/MS	11.6	11.6	17.7	14.7	14.7	14.7
A0A0R4J083	A0A0R4J083	14	14	1			>tr|A0A0R4J083|A0A0R4J083_MOUSE Long-chain-specific acyl-CoA dehydrogenase, mitochondrial OS=Mus musculus GN=Acadl PE=1 SV=1	1	14	14	1	8	12	10	13	12	13	8	12	10	13	12	13	0	0	0	1	1	1	36.7	36.7	1.9	47.896	430	430	0	127.39	By MS/MS	By MS/MS	By MS/MS	By MS/MS	By MS/MS	By MS/MS	24.9	33.7	30.7	33.7	30.7	35.6
A0A0R4J092;Q8K2I4;D6RGR1	A0A0R4J092;Q8K2I4	17;15;2	17;15;2	17;15;2	Beta-mannosidase	Manba	>tr|A0A0R4J092|A0A0R4J092_MOUSE Beta-mannosidase OS=Mus musculus GN=Manba PE=1 SV=1;>sp|Q8K2I4|MANBA_MOUSE Beta-mannosidase OS=Mus musculus GN=Manba PE=1 SV=1	3	17	17	17	15	16	9	16	16	16	15	16	9	16	16	16	15	16	9	16	16	16	22.9	22.9	22.9	100.85	879	879;879;186	0	88.522	By MS/MS	By MS/MS	By MS/MS	By MS/MS	By MS/MS	By MS/MS	21.4	22.8	12.4	21.7	21.7	22.8
A0A0R4J093;Q9DBP5	A0A0R4J093;Q9DBP5	9;9	9;9	9;9	UMP-CMP kinase	Cmpk1	>tr|A0A0R4J093|A0A0R4J093_MOUSE UMP-CMP kinase OS=Mus musculus GN=Cmpk1 PE=1 SV=1;>sp|Q9DBP5|KCY_MOUSE UMP-CMP kinase OS=Mus musculus GN=Cmpk1 PE=1 SV=1	2	9	9	9	8	9	8	9	9	8	8	9	8	9	9	8	8	9	8	9	9	8	40.5	40.5	40.5	25.714	227	227;196	0	108.16	By MS/MS	By MS/MS	By MS/MS	By MS/MS	By MS/MS	By MS/MS	39.6	40.5	39.6	40.5	40.5	39.6
D3YXQ7;A0A0R4J098;O88291-2;O88291	D3YXQ7;A0A0R4J098;O88291-2;O88291	2;2;2;2	2;2;2;2	2;2;2;2	DBIRD complex subunit ZNF326	Zfp326;Znf326	>tr|D3YXQ7|D3YXQ7_MOUSE DBIRD complex subunit ZNF326 (Fragment) OS=Mus musculus GN=Zfp326 PE=1 SV=1;>tr|A0A0R4J098|A0A0R4J098_MOUSE DBIRD complex subunit ZNF326 OS=Mus musculus GN=Zfp326 PE=1 SV=1;>sp|O88291-2|ZN326_MOUSE Isoform 2 of DBIRD complex subunit	4	2	2	2	2	2	1	2	1	2	2	2	1	2	1	2	2	2	1	2	1	2	8.2	8.2	8.2	47.15	415	415;580;374;580	0	9.931	By matching	By MS/MS	By MS/MS	By MS/MS	By matching	By MS/MS	8.2	8.2	3.9	8.2	3.9	8.2
A0A0R4J0A5;Q6P9N1;A0A0G2JH12;Q6P9N1-2;Q6P9N1-3	A0A0R4J0A5;Q6P9N1;A0A0G2JH12;Q6P9N1-2;Q6P9N1-3	3;3;2;2;2	3;3;2;2;2	3;3;2;2;2	Hyccin	Fam126a	>tr|A0A0R4J0A5|A0A0R4J0A5_MOUSE Hyccin OS=Mus musculus GN=Fam126a PE=1 SV=1;>sp|Q6P9N1|HYCCI_MOUSE Hyccin OS=Mus musculus GN=Fam126a PE=1 SV=3;>tr|A0A0G2JH12|A0A0G2JH12_MOUSE Hyccin OS=Mus musculus GN=Fam126a PE=1 SV=1;>sp|Q6P9N1-2|HYCCI_MOUSE Isoform 2 of	5	3	3	3	1	2	2	2	3	2	1	2	2	2	3	2	1	2	2	2	3	2	6.7	6.7	6.7	57.321	521	521;521;338;370;420	0.0010067	3.0569	By MS/MS	By matching	By MS/MS	By MS/MS	By MS/MS	By matching	1.9	4.8	3.5	4.8	6.7	4.8
A0A0R4J0B2;Q8VCI0	A0A0R4J0B2;Q8VCI0	5;5	5;5	5;5	Phospholipase B-like 1;Phospholipase B-like 1 chain A;Phospholipase B-like 1 chain B;Phospholipase B-like 1 chain C	Plbd1	>tr|A0A0R4J0B2|A0A0R4J0B2_MOUSE Phospholipase B-like 1 OS=Mus musculus GN=Plbd1 PE=1 SV=1;>sp|Q8VCI0|PLBL1_MOUSE Phospholipase B-like 1 OS=Mus musculus GN=Plbd1 PE=1 SV=1	2	5	5	5	3	5	3	3	2	5	3	5	3	3	2	5	3	5	3	3	2	5	12.5	12.5	12.5	63.018	550	550;550	0	17.096	By MS/MS	By MS/MS	By MS/MS	By MS/MS	By MS/MS	By MS/MS	6	12.5	7.5	6	4	12.5
A0A0R4J0B4;Q99KK2;Q99KK2-2	A0A0R4J0B4;Q99KK2;Q99KK2-2	2;2;1	2;2;1	2;2;1	N-acylneuraminate cytidylyltransferase	Cmas	>tr|A0A0R4J0B4|A0A0R4J0B4_MOUSE Cytidine monophospho-N-acetylneuraminic acid synthetase OS=Mus musculus GN=Cmas PE=1 SV=1;>sp|Q99KK2|NEUA_MOUSE N-acylneuraminate cytidylyltransferase OS=Mus musculus GN=Cmas PE=1 SV=2;>sp|Q99KK2-2|NEUA_MOUSE Isoform 2 of N-	3	2	2	2	2	2	1	1	2	2	2	2	1	1	2	2	2	2	1	1	2	2	5.8	5.8	5.8	48.029	432	432;432;200	0	12.575	By matching	By MS/MS	By matching	By MS/MS	By MS/MS	By MS/MS	5.8	5.8	1.6	4.2	5.8	5.8
A0A0R4J0D3;Q3TDQ1	A0A0R4J0D3;Q3TDQ1	8;8	7;7	7;7	Dolichyl-diphosphooligosaccharide--protein glycosyltransferase subunit STT3B	Stt3b	>tr|A0A0R4J0D3|A0A0R4J0D3_MOUSE Dolichyl-diphosphooligosaccharide--protein glycosyltransferase subunit STT3B OS=Mus musculus GN=Stt3b PE=1 SV=1;>sp|Q3TDQ1|STT3B_MOUSE Dolichyl-diphosphooligosaccharide--protein glycosyltransferase subunit STT3B OS=Mus muscu	2	8	7	7	4	7	6	8	4	7	4	6	5	7	4	6	4	6	5	7	4	6	9.7	8.9	8.9	93.314	823	823;823	0	25.92	By MS/MS	By MS/MS	By MS/MS	By MS/MS	By MS/MS	By MS/MS	5	8	7.2	9.7	5.6	8.6
A0A0R4J0F6;Q99KY4-2;Q99KY4;D6RHK5;F6SLK1;F7BG02	A0A0R4J0F6;Q99KY4-2;Q99KY4	9;9;9;2;2;1	9;9;9;2;2;1	9;9;9;2;2;1	Cyclin-G-associated kinase	Gak	>tr|A0A0R4J0F6|A0A0R4J0F6_MOUSE Cyclin-G-associated kinase OS=Mus musculus GN=Gak PE=1 SV=1;>sp|Q99KY4-2|GAK_MOUSE Isoform 2 of Cyclin-G-associated kinase OS=Mus musculus GN=Gak;>sp|Q99KY4|GAK_MOUSE Cyclin-G-associated kinase OS=Mus musculus GN=Gak PE=1 SV	6	9	9	9	6	8	4	7	8	8	6	8	4	7	8	8	6	8	4	7	8	8	7.1	7.1	7.1	143.67	1305	1305;1256;1305;128;608;187	0	20.992	By MS/MS	By MS/MS	By MS/MS	By MS/MS	By MS/MS	By MS/MS	5.6	6.3	2.9	5.6	6.4	7
A0A0R4J0G0;Q8BH04	A0A0R4J0G0;Q8BH04	20;20	20;20	20;20	Phosphoenolpyruvate carboxykinase [GTP], mitochondrial	Pck2	>tr|A0A0R4J0G0|A0A0R4J0G0_MOUSE Phosphoenolpyruvate carboxykinase [GTP], mitochondrial OS=Mus musculus GN=Pck2 PE=1 SV=1;>sp|Q8BH04|PCKGM_MOUSE Phosphoenolpyruvate carboxykinase [GTP], mitochondrial OS=Mus musculus GN=Pck2 PE=1 SV=1	2	20	20	20	16	20	16	18	18	18	16	20	16	18	18	18	16	20	16	18	18	18	43.6	43.6	43.6	73.417	667	667;640	0	161.31	By MS/MS	By MS/MS	By MS/MS	By MS/MS	By MS/MS	By MS/MS	32.4	43.6	32.4	36.7	36.7	38.8
A0A0R4J0G4;Q6VN19	A0A0R4J0G4;Q6VN19	1;1	1;1	1;1	Ran-binding protein 10	Ranbp10	>tr|A0A0R4J0G4|A0A0R4J0G4_MOUSE Ran-binding protein 10 OS=Mus musculus GN=Ranbp10 PE=1 SV=1;>sp|Q6VN19|RBP10_MOUSE Ran-binding protein 10 OS=Mus musculus GN=Ranbp10 PE=1 SV=2	2	1	1	1	1	0	0	1	1	0	1	0	0	1	1	0	1	0	0	1	1	0	1.7	1.7	1.7	70.087	648	648;620	0.0031746	2.2967	By MS/MS	By matching	By matching	By MS/MS	By MS/MS	By matching	1.7	0	0	1.7	1.7	0
A0A0R4J0H0;A0A0R4J1G7;F8WJ93;Q3UMY5-4;Q3UMY5-2;Q3UMY5-3;Q3UMY5	A0A0R4J0H0;A0A0R4J1G7;F8WJ93;Q3UMY5-4;Q3UMY5-2;Q3UMY5-3;Q3UMY5	2;2;2;2;2;2;2	2;2;2;2;2;2;2	2;2;2;2;2;2;2	Echinoderm microtubule-associated protein-like 4	Eml4	>tr|A0A0R4J0H0|A0A0R4J0H0_MOUSE Echinoderm microtubule-associated protein-like 4 OS=Mus musculus GN=Eml4 PE=1 SV=1;>tr|A0A0R4J1G7|A0A0R4J1G7_MOUSE Echinoderm microtubule-associated protein-like 4 OS=Mus musculus GN=Eml4 PE=1 SV=1;>tr|F8WJ93|F8WJ93_MOUSE Ec	7	2	2	2	2	2	1	2	2	1	2	2	1	2	2	1	2	2	1	2	2	1	3.2	3.2	3.2	97.507	876	876;919;988;876;919;934;988	0.0022996	2.7473	By matching	By MS/MS	By matching	By MS/MS	By MS/MS	By matching	3.2	3.2	0.9	3.2	3.2	0.9
A0A0R4J0H8;Q6NWW9;A0A0A6YX88	A0A0R4J0H8;Q6NWW9	3;3;1	3;3;1	3;3;1	Fibronectin type III domain-containing protein 3B	Fndc3b	>tr|A0A0R4J0H8|A0A0R4J0H8_MOUSE Fibronectin type III domain-containing protein 3B OS=Mus musculus GN=Fndc3b PE=1 SV=1;>sp|Q6NWW9|FND3B_MOUSE Fibronectin type III domain-containing protein 3B OS=Mus musculus GN=Fndc3b PE=1 SV=1	3	3	3	3	2	0	2	2	1	3	2	0	2	2	1	3	2	0	2	2	1	3	3.6	3.6	3.6	132.77	1207	1207;1207;119	0	8.2525	By MS/MS	By matching	By MS/MS	By matching	By matching	By MS/MS	2.1	0	2.1	2.1	0.9	3.6
A0A0R4J0I9;Q91ZX7;Q3U5J2;D3Z5M3;A0A0N4SVX0;REV__Q91ZX7;REV__A0A0R4J0I9	A0A0R4J0I9;Q91ZX7	77;77;13;3;1;1;1	77;77;13;3;1;1;1	75;75;13;3;0;1;1	Prolow-density lipoprotein receptor-related protein 1;Low-density lipoprotein receptor-related protein 1 85 kDa subunit;Low-density lipoprotein receptor-related protein 1 515 kDa subunit;Low-density lipoprotein receptor-related protein 1 intracellular domain	Lrp1	>tr|A0A0R4J0I9|A0A0R4J0I9_MOUSE Low density lipoprotein receptor-related protein 1 OS=Mus musculus GN=Lrp1 PE=1 SV=1;>sp|Q91ZX7|LRP1_MOUSE Prolow-density lipoprotein receptor-related protein 1 OS=Mus musculus GN=Lrp1 PE=1 SV=1	7	77	77	75	64	70	65	69	66	72	64	70	65	69	66	72	63	69	64	68	65	70	21.3	21.3	21	504.77	4545	4545;4545;743;285;782;4545;4545	0	323.31	By MS/MS	By MS/MS	By MS/MS	By MS/MS	By MS/MS	By MS/MS	17.4	19.3	18.2	19.1	18.6	19.8
A0A0R4J0K1;Q9ERR7	A0A0R4J0K1;Q9ERR7	2;2	2;2	2;2	15 kDa selenoprotein	2015-09-01	>tr|A0A0R4J0K1|A0A0R4J0K1_MOUSE 15 kDa selenoprotein OS=Mus musculus GN=Sep15 PE=1 SV=1;>sp|Q9ERR7|SEP15_MOUSE 15 kDa selenoprotein OS=Mus musculus GN=Sep15 PE=1 SV=3	2	2	2	2	1	1	0	2	2	1	1	1	0	2	2	1	1	1	0	2	2	1	19.8	19.8	19.8	17.731	162	162;162	0	13.343	By matching	By matching	By matching	By MS/MS	By MS/MS	By matching	9.9	9.9	0	19.8	19.8	9.9
Z4YL78;A0A0R4J0K2;K3W4R5;A2AGT5-2;A2AGT5-3;A2AGT5	Z4YL78;A0A0R4J0K2;K3W4R5;A2AGT5-2;A2AGT5-3;A2AGT5	8;8;8;7;7;7	8;8;8;7;7;7	8;8;8;7;7;7	Cytoskeleton-associated protein 5	Ckap5	>tr|Z4YL78|Z4YL78_MOUSE Cytoskeleton-associated protein 5 OS=Mus musculus GN=Ckap5 PE=1 SV=1;>tr|A0A0R4J0K2|A0A0R4J0K2_MOUSE Cytoskeleton-associated protein 5 OS=Mus musculus GN=Ckap5 PE=1 SV=1;>tr|K3W4R5|K3W4R5_MOUSE Cytoskeleton-associated protein 5 OS=M	6	8	8	8	5	6	4	6	7	5	5	6	4	6	7	5	5	6	4	6	7	5	5.7	5.7	5.7	218.71	1972	1972;2011;2032;1972;2011;2032	0	12.725	By MS/MS	By MS/MS	By MS/MS	By MS/MS	By MS/MS	By MS/MS	3.2	4.3	2.4	4.3	5.3	3
E9Q9E8;A0A0R4J0K5;Q18PI6-3;Q18PI6;A0A0R4J1S4;Q18PI6-2	E9Q9E8;A0A0R4J0K5;Q18PI6-3;Q18PI6;A0A0R4J1S4;Q18PI6-2	5;5;5;5;3;3	5;5;5;5;3;3	5;5;5;5;3;3	SLAM family member 5	Cd84	>tr|E9Q9E8|E9Q9E8_MOUSE SLAM family member 5 OS=Mus musculus GN=Cd84 PE=1 SV=1;>tr|A0A0R4J0K5|A0A0R4J0K5_MOUSE SLAM family member 5 OS=Mus musculus GN=Cd84 PE=1 SV=1;>sp|Q18PI6-3|SLAF5_MOUSE Isoform 3 of SLAM family member 5 OS=Mus musculus GN=Cd84;>sp|Q18	6	5	5	5	4	4	5	4	4	4	4	4	5	4	4	4	4	4	5	4	4	4	17.4	17.4	17.4	37.273	328	328;329;328;329;140;140	0	26.06	By MS/MS	By MS/MS	By MS/MS	By MS/MS	By MS/MS	By MS/MS	15.2	15.2	17.4	15.2	15.2	15.2
Q8BRB0;A0A0R4J0L5;Q8R3I3	Q8BRB0;A0A0R4J0L5;Q8R3I3	3;3;3	3;3;3	3;3;3	Conserved oligomeric Golgi complex subunit 6	Cog6	>tr|Q8BRB0|Q8BRB0_MOUSE Conserved oligomeric Golgi complex subunit 6 OS=Mus musculus GN=Cog6 PE=1 SV=1;>tr|A0A0R4J0L5|A0A0R4J0L5_MOUSE Conserved oligomeric Golgi complex subunit 6 OS=Mus musculus GN=Cog6 PE=1 SV=1;>sp|Q8R3I3|COG6_MOUSE Conserved oligomeric	3	3	3	3	2	2	1	3	2	2	2	2	1	3	2	2	2	2	1	3	2	2	5.1	5.1	5.1	69.413	625	625;657;657	0	5.4202	By MS/MS	By MS/MS	By matching	By MS/MS	By matching	By MS/MS	3.2	3.5	1.6	5.1	3.2	3.5
A0A0R4J0L6;Q8BJZ4	A0A0R4J0L6;Q8BJZ4	1;1	1;1	1;1	28S ribosomal protein S35, mitochondrial	Mrps35	>tr|A0A0R4J0L6|A0A0R4J0L6_MOUSE 28S ribosomal protein S35, mitochondrial OS=Mus musculus GN=Mrps35 PE=1 SV=1;>sp|Q8BJZ4|RT35_MOUSE 28S ribosomal protein S35, mitochondrial OS=Mus musculus GN=Mrps35 PE=1 SV=2	2	1	1	1	1	1	0	1	1	1	1	1	0	1	1	1	1	1	0	1	1	1	4.7	4.7	4.7	35.917	320	320;320	0.0034537	2.1829	By matching	By matching	By matching	By matching	By MS/MS	By matching	4.7	4.7	0	4.7	4.7	4.7
A0A0R4J0M9;Q8CDG3-2;Q8CDG3	A0A0R4J0M9;Q8CDG3-2;Q8CDG3	4;4;4	4;4;4	4;4;4	Deubiquitinating protein VCIP135	Vcpip1	>tr|A0A0R4J0M9|A0A0R4J0M9_MOUSE Deubiquitinating protein VCIP135 OS=Mus musculus GN=Vcpip1 PE=1 SV=1;>sp|Q8CDG3-2|VCIP1_MOUSE Isoform 2 of Deubiquitinating protein VCIP135 OS=Mus musculus GN=Vcpip1;>sp|Q8CDG3|VCIP1_MOUSE Deubiquitinating protein VCIP135 OS	3	4	4	4	4	4	4	4	4	4	4	4	4	4	4	4	4	4	4	4	4	4	2.7	2.7	2.7	134.44	1220	1220;906;1220	0.00036792	4.3785	By matching	By MS/MS	By matching	By MS/MS	By MS/MS	By MS/MS	2.7	2.7	2.7	2.7	2.7	2.7
A0A0R4J0P1;Q9D7B6;D3YTT4	A0A0R4J0P1;Q9D7B6;D3YTT4	3;3;2	3;3;2	3;3;2	Isobutyryl-CoA dehydrogenase, mitochondrial	Acad8	>tr|A0A0R4J0P1|A0A0R4J0P1_MOUSE Acyl-Coenzyme A dehydrogenase family, member 8 OS=Mus musculus GN=Acad8 PE=1 SV=1;>sp|Q9D7B6|ACAD8_MOUSE Isobutyryl-CoA dehydrogenase, mitochondrial OS=Mus musculus GN=Acad8 PE=1 SV=2;>tr|D3YTT4|D3YTT4_MOUSE Isobutyryl-CoA d	3	3	3	3	2	2	1	3	2	2	2	2	1	3	2	2	2	2	1	3	2	2	14	14	14	45.091	413	413;413;413	0	29.185	By MS/MS	By MS/MS	By matching	By MS/MS	By MS/MS	By MS/MS	9	9	5.6	14	9	9
A0A0R4J0P5;P97814	A0A0R4J0P5;P97814	3;3	3;3	3;3	Proline-serine-threonine phosphatase-interacting protein 1	Pstpip1	>tr|A0A0R4J0P5|A0A0R4J0P5_MOUSE Proline-serine-threonine phosphatase-interacting protein 1 OS=Mus musculus GN=Pstpip1 PE=1 SV=1;>sp|P97814|PPIP1_MOUSE Proline-serine-threonine phosphatase-interacting protein 1 OS=Mus musculus GN=Pstpip1 PE=1 SV=1	2	3	3	3	1	2	1	3	2	3	1	2	1	3	2	3	1	2	1	3	2	3	11.1	11.1	11.1	47.576	415	415;415	0	30.007	By MS/MS	By MS/MS	By MS/MS	By MS/MS	By MS/MS	By MS/MS	3.1	6.5	3.1	11.1	6.5	11.1
A0A0R4J0P6;Q8VDG3	A0A0R4J0P6;Q8VDG3	1;1	1;1	1;1	Poly(A)-specific ribonuclease PARN	Parn	>tr|A0A0R4J0P6|A0A0R4J0P6_MOUSE Poly(A)-specific ribonuclease PARN OS=Mus musculus GN=Parn PE=1 SV=1;>sp|Q8VDG3|PARN_MOUSE Poly(A)-specific ribonuclease PARN OS=Mus musculus GN=Parn PE=1 SV=1	2	1	1	1	0	0	0	1	1	1	0	0	0	1	1	1	0	0	0	1	1	1	2.7	2.7	2.7	71.588	624	624;624	0.00036166	4.1042	By matching	By matching	By matching	By MS/MS	By matching	By matching	0	0	0	2.7	2.7	2.7
A0A0R4J0Q5;P21619;P21619-2	A0A0R4J0Q5;P21619;P21619-2	13;13;8	11;11;6	11;11;6	Lamin-B2	Lmnb2	>tr|A0A0R4J0Q5|A0A0R4J0Q5_MOUSE Lamin-B2 OS=Mus musculus GN=Lmnb2 PE=1 SV=1;>sp|P21619|LMNB2_MOUSE Lamin-B2 OS=Mus musculus GN=Lmnb2 PE=1 SV=2;>sp|P21619-2|LMNB2_MOUSE Isoform B3 of Lamin-B2 OS=Mus musculus GN=Lmnb2	3	13	11	11	10	12	13	11	11	13	9	10	11	9	9	11	9	10	11	9	9	11	23.9	22.3	22.3	69.084	615	615;596;474	0	83.249	By MS/MS	By MS/MS	By MS/MS	By MS/MS	By MS/MS	By MS/MS	18.2	23.7	23.9	21.5	18.9	23.9
A0A0R4J0Q6;D3YVX5;Q80VI1	A0A0R4J0Q6;D3YVX5;Q80VI1	2;1;1	2;1;1	2;1;1	E3 ubiquitin-protein ligase TRIM56	Trim56	>tr|A0A0R4J0Q6|A0A0R4J0Q6_MOUSE E3 ubiquitin-protein ligase TRIM56 OS=Mus musculus GN=Trim56 PE=1 SV=1;>tr|D3YVX5|D3YVX5_MOUSE E3 ubiquitin-protein ligase TRIM56 (Fragment) OS=Mus musculus GN=Trim56 PE=1 SV=1;>sp|Q80VI1|TRI56_MOUSE E3 ubiquitin-protein lig	3	2	2	2	2	1	0	2	2	1	2	1	0	2	2	1	2	1	0	2	2	1	4.2	4.2	4.2	79.528	734	734;212;734	0.0069824	1.9111	By MS/MS	By matching	By matching	By matching	By matching	By matching	4.2	1.8	0	4.2	4.2	1.8
Q3TR20;A0A0R4J0Q9;Q3UM29	Q3TR20;A0A0R4J0Q9;Q3UM29	3;3;3	3;3;3	3;3;3	Conserved oligomeric Golgi complex subunit 7	Cog7	>tr|Q3TR20|Q3TR20_MOUSE Conserved oligomeric Golgi complex subunit 7 OS=Mus musculus GN=Cog7 PE=1 SV=1;>tr|A0A0R4J0Q9|A0A0R4J0Q9_MOUSE Conserved oligomeric Golgi complex subunit 7 OS=Mus musculus GN=Cog7 PE=1 SV=1;>sp|Q3UM29|COG7_MOUSE Conserved oligomeric	3	3	3	3	2	2	2	2	3	3	2	2	2	2	3	3	2	2	2	2	3	3	4.7	4.7	4.7	80.581	721	721;770;770	0.0003614	4.0867	By matching	By MS/MS	By matching	By MS/MS	By matching	By MS/MS	3.2	3.2	3.2	3.2	4.7	4.7
A0A0R4J0R1;O70404;A0A0U1RPE8	A0A0R4J0R1;O70404	5;5;2	5;5;2	5;5;2	Vesicle-associated membrane protein 8	Vamp8	>tr|A0A0R4J0R1|A0A0R4J0R1_MOUSE Vesicle-associated membrane protein 8 OS=Mus musculus GN=Vamp8 PE=1 SV=1;>sp|O70404|VAMP8_MOUSE Vesicle-associated membrane protein 8 OS=Mus musculus GN=Vamp8 PE=1 SV=1	3	5	5	5	3	3	3	4	5	3	3	3	3	4	5	3	3	3	3	4	5	3	40.6	40.6	40.6	11.435	101	101;101;75	0	42.593	By MS/MS	By MS/MS	By MS/MS	By MS/MS	By MS/MS	By MS/MS	32.7	32.7	32.7	32.7	40.6	32.7
A0A0R4J0T2;Q504P2	A0A0R4J0T2;Q504P2	2;2	2;2	2;2	C-type lectin domain family 12 member A	Clec12a	>tr|A0A0R4J0T2|A0A0R4J0T2_MOUSE C-type lectin domain family 12 member A OS=Mus musculus GN=Clec12a PE=1 SV=1;>sp|Q504P2|CL12A_MOUSE C-type lectin domain family 12 member A OS=Mus musculus GN=Clec12a PE=2 SV=1	2	2	2	2	1	1	2	1	2	2	1	1	2	1	2	2	1	1	2	1	2	2	6	6	6	30.697	267	267;267	0.0022921	2.6768	By matching	By matching	By MS/MS	By matching	By matching	By MS/MS	3.4	2.6	6	3.4	6	6
A0A0R4J0T4;Q5D0E0;O88351;Q3U141	A0A0R4J0T4;Q5D0E0;O88351	3;3;3;1	3;3;3;1	3;3;3;1	Inhibitor of nuclear factor kappa-B kinase subunit beta	Ikbkb	>tr|A0A0R4J0T4|A0A0R4J0T4_MOUSE Inhibitor of nuclear factor kappa-B kinase subunit beta OS=Mus musculus GN=Ikbkb PE=1 SV=1;>tr|Q5D0E0|Q5D0E0_MOUSE Ikbkb protein OS=Mus musculus GN=Ikbkb PE=1 SV=1;>sp|O88351|IKKB_MOUSE Inhibitor of nuclear factor kappa-B ki	4	3	3	3	2	2	2	3	3	3	2	2	2	3	3	3	2	2	2	3	3	3	4.5	4.5	4.5	84.387	738	738;757;757;442	0	5.1828	By MS/MS	By MS/MS	By MS/MS	By MS/MS	By MS/MS	By MS/MS	2.7	2.7	2.7	4.5	4.5	4.5
A0A0R4J0T5;P28659-2;P28659-3;P28659;P28659-4	A0A0R4J0T5;P28659-2;P28659-3;P28659;P28659-4	1;1;1;1;1	1;1;1;1;1	1;1;1;1;1	CUGBP Elav-like family member 1	Celf1	>tr|A0A0R4J0T5|A0A0R4J0T5_MOUSE CUG triplet repeat, RNA binding protein 1, isoform CRA_b OS=Mus musculus GN=Celf1 PE=1 SV=1;>sp|P28659-2|CELF1_MOUSE Isoform 2 of CUGBP Elav-like family member 1 OS=Mus musculus GN=Celf1;>sp|P28659-3|CELF1_MOUSE Isoform 3 of	5	1	1	1	0	1	0	1	1	1	0	1	0	1	1	1	0	1	0	1	1	1	2.7	2.7	2.7	52.178	487	487;482;483;486;513	0.0010246	3.2647	By matching	By MS/MS	By matching	By matching	By matching	By matching	0	2.7	0	2.7	2.7	2.7
A0A0R4J0U2;Q0VGB7;A0A0N4SV05	A0A0R4J0U2;Q0VGB7;A0A0N4SV05	2;2;1	2;2;1	2;2;1	Serine/threonine-protein phosphatase 4 regulatory subunit 2	Ppp4r2	>tr|A0A0R4J0U2|A0A0R4J0U2_MOUSE Serine/threonine-protein phosphatase 4 regulatory subunit 2 OS=Mus musculus GN=Ppp4r2 PE=1 SV=1;>sp|Q0VGB7|PP4R2_MOUSE Serine/threonine-protein phosphatase 4 regulatory subunit 2 OS=Mus musculus GN=Ppp4r2 PE=1 SV=1;>tr|A0A0N	3	2	2	2	1	2	0	2	2	2	1	2	0	2	2	2	1	2	0	2	2	2	7.9	7.9	7.9	46.448	417	417;417;229	0.0034396	2.1431	By MS/MS	By matching	By matching	By MS/MS	By MS/MS	By matching	4.3	7.9	0	7.9	7.9	7.9
A0A0R4J0U7;Q8R395	A0A0R4J0U7;Q8R395	2;2	2;2	2;2	COMM domain-containing protein 5	Commd5	>tr|A0A0R4J0U7|A0A0R4J0U7_MOUSE COMM domain-containing protein 5 OS=Mus musculus GN=Commd5 PE=1 SV=1;>sp|Q8R395|COMD5_MOUSE COMM domain-containing protein 5 OS=Mus musculus GN=Commd5 PE=1 SV=1	2	2	2	2	2	2	2	2	1	2	2	2	2	2	1	2	2	2	2	2	1	2	10.3	10.3	10.3	24.467	224	224;224	0	10.714	By MS/MS	By matching	By MS/MS	By MS/MS	By matching	By MS/MS	10.3	10.3	10.3	10.3	7.1	10.3
A0A0R4J0U8;A2RSY6-2;A2RSY6	A0A0R4J0U8;A2RSY6-2;A2RSY6	1;1;1	1;1;1	1;1;1	TRMT1-like protein	Trmt1l	>tr|A0A0R4J0U8|A0A0R4J0U8_MOUSE RIKEN cDNA 1190005F20, isoform CRA_a OS=Mus musculus GN=Trmt1l PE=1 SV=1;>sp|A2RSY6-2|TRM1L_MOUSE Isoform 2 of TRMT1-like protein OS=Mus musculus GN=Trmt1l;>sp|A2RSY6|TRM1L_MOUSE TRMT1-like protein OS=Mus musculus GN=Trmt1l	3	1	1	1	1	1	0	1	1	0	1	1	0	1	1	0	1	1	0	1	1	0	2.2	2.2	2.2	80.919	728	728;671;728	0.006689	1.9223	By MS/MS	By matching	By matching	By matching	By MS/MS	By matching	2.2	2.2	0	2.2	2.2	0
A0A0R4J0V5;P08775	A0A0R4J0V5;P08775	5;5	5;5	5;5	DNA-directed RNA polymerase II subunit RPB1	Polr2a	>tr|A0A0R4J0V5|A0A0R4J0V5_MOUSE DNA-directed RNA polymerase subunit OS=Mus musculus GN=Polr2a PE=1 SV=1;>sp|P08775|RPB1_MOUSE DNA-directed RNA polymerase II subunit RPB1 OS=Mus musculus GN=Polr2a PE=1 SV=3	2	5	5	5	2	4	3	4	5	4	2	4	3	4	5	4	2	4	3	4	5	4	4.5	4.5	4.5	213.48	1932	1932;1970	0	18.633	By MS/MS	By MS/MS	By matching	By MS/MS	By MS/MS	By MS/MS	1.6	3.8	2.8	3.7	4.5	3.6
A0A0R4J0W6;Q9CRC8	A0A0R4J0W6;Q9CRC8	2;2	2;2	2;2	Leucine-rich repeat-containing protein 40	Lrrc40	>tr|A0A0R4J0W6|A0A0R4J0W6_MOUSE Leucine rich repeat containing 40, isoform CRA_a OS=Mus musculus GN=Lrrc40 PE=1 SV=1;>sp|Q9CRC8|LRC40_MOUSE Leucine-rich repeat-containing protein 40 OS=Mus musculus GN=Lrrc40 PE=1 SV=2	2	2	2	2	1	2	1	2	1	1	1	2	1	2	1	1	1	2	1	2	1	1	3.5	3.5	3.5	68.048	602	602;602	0.0031878	2.3338	By MS/MS	By MS/MS	By MS/MS	By MS/MS	By MS/MS	By MS/MS	1.2	3.5	1.2	3.5	1.2	1.2
D3Z0V2;A0A0R4J0X8;Q9ES28-8;Q9ES28-4;Q9ES28-3;Q9ES28-2;Q9ES28-7;Q9ES28;A0A0R4J0C5;Q9ES28-6;Q9ES28-5	D3Z0V2;A0A0R4J0X8;Q9ES28-8;Q9ES28-4;Q9ES28-3;Q9ES28-2;Q9ES28-7;Q9ES28;A0A0R4J0C5;Q9ES28-6;Q9ES28-5	7;7;7;7;7;7;7;7;6;6;6	7;7;7;7;7;7;7;7;6;6;6	6;6;6;6;6;6;6;6;5;5;5	Rho guanine nucleotide exchange factor 7	Arhgef7	>tr|D3Z0V2|D3Z0V2_MOUSE Rho guanine nucleotide exchange factor 7 OS=Mus musculus GN=Arhgef7 PE=1 SV=1;>tr|A0A0R4J0X8|A0A0R4J0X8_MOUSE Rho guanine nucleotide exchange factor (GEF7), isoform CRA_a OS=Mus musculus GN=Arhgef7 PE=1 SV=1;>sp|Q9ES28-8|ARHG7_MOUSE	11	7	7	6	4	6	3	7	7	5	4	6	3	7	7	5	3	5	2	6	6	4	14.9	14.9	12.9	71.59	630	630;646;705;751;787;803;810;862;741;689;782	0	32.612	By MS/MS	By MS/MS	By MS/MS	By MS/MS	By MS/MS	By MS/MS	7.5	13.3	5.6	14.9	14.9	9
A0A0R4J0Z1;P08003	A0A0R4J0Z1;P08003	35;35	35;35	35;35	Protein disulfide-isomerase A4	Pdia4	>tr|A0A0R4J0Z1|A0A0R4J0Z1_MOUSE Protein disulfide-isomerase A4 OS=Mus musculus GN=Pdia4 PE=1 SV=1;>sp|P08003|PDIA4_MOUSE Protein disulfide-isomerase A4 OS=Mus musculus GN=Pdia4 PE=1 SV=3	2	35	35	35	27	32	26	32	33	34	27	32	26	32	33	34	27	32	26	32	33	34	50.7	50.7	50.7	72.369	641	641;638	0	252.39	By MS/MS	By MS/MS	By MS/MS	By MS/MS	By MS/MS	By MS/MS	40.6	49.6	40.9	43.8	44.9	50.7
A0A0R4J1K4;A0A0R4J1K9;A0A0R4J101;P13808-4;P13808-5;P13808-2;P13808-3;P13808	A0A0R4J1K4;A0A0R4J1K9;A0A0R4J101;P13808-4;P13808-5;P13808-2;P13808-3;P13808	1;1;1;1;1;1;1;1	1;1;1;1;1;1;1;1	1;1;1;1;1;1;1;1	Anion exchange protein 2	Slc4a2	>tr|A0A0R4J1K4|A0A0R4J1K4_MOUSE Anion exchange protein OS=Mus musculus GN=Slc4a2 PE=1 SV=1;>tr|A0A0R4J1K9|A0A0R4J1K9_MOUSE Anion exchange protein OS=Mus musculus GN=Slc4a2 PE=1 SV=1;>tr|A0A0R4J101|A0A0R4J101_MOUSE Anion exchange protein OS=Mus musculus GN=	8	1	1	1	1	1	1	1	1	1	1	1	1	1	1	1	1	1	1	1	1	1	0.8	0.8	0.8	135.44	1223	1223;1228;1237;1039;1071;1223;1228;1237	0.0081179	1.8546	By MS/MS	By MS/MS	By MS/MS	By matching	By matching	By MS/MS	0.8	0.8	0.8	0.8	0.8	0.8
E9QL31;A0A0R4J104;P98078-2;P98078;E9PX84;Q3TRE6;P98078-3;Q9DCE6;E0CXT5;F6TQN9;E0CZ53;E0CYJ2	E9QL31;A0A0R4J104;P98078-2;P98078;E9PX84;Q3TRE6;P98078-3;Q9DCE6;E0CXT5;F6TQN9	13;13;13;13;11;11;11;8;8;8;5;2	13;13;13;13;11;11;11;8;8;8;5;2	13;13;13;13;11;11;11;8;8;8;5;2	Disabled homolog 2	Dab2	>tr|E9QL31|E9QL31_MOUSE Disabled homolog 2 OS=Mus musculus GN=Dab2 PE=1 SV=1;>tr|A0A0R4J104|A0A0R4J104_MOUSE Disabled homolog 2 OS=Mus musculus GN=Dab2 PE=1 SV=1;>sp|P98078-2|DAB2_MOUSE Isoform p93 of Disabled homolog 2 OS=Mus musculus GN=Dab2;>sp|P98078|D	12	13	13	13	11	11	11	12	12	10	11	11	11	12	12	10	11	11	11	12	12	10	23	23	23	79.992	745	745;766;745;766;527;548;548;235;236;634;110;60	0	71.376	By MS/MS	By MS/MS	By MS/MS	By MS/MS	By MS/MS	By MS/MS	16.6	18.7	16.6	19.2	21.9	13.8
A0A0R4J107;Q8R146-2;Q8R146;A0A0A6YXV0	A0A0R4J107;Q8R146-2;Q8R146	11;11;11;3	11;11;11;3	11;11;11;3	Acylamino-acid-releasing enzyme	Apeh	>tr|A0A0R4J107|A0A0R4J107_MOUSE Acylamino-acid-releasing enzyme (Fragment) OS=Mus musculus GN=Apeh PE=1 SV=1;>sp|Q8R146-2|APEH_MOUSE Isoform 2 of Acylamino-acid-releasing enzyme OS=Mus musculus GN=Apeh;>sp|Q8R146|APEH_MOUSE Acylamino-acid-releasing enzyme	4	11	11	11	6	9	7	10	10	10	6	9	7	10	10	10	6	9	7	10	10	10	23.9	23.9	23.9	79.704	716	716;717;732;204	0	75.498	By MS/MS	By MS/MS	By MS/MS	By MS/MS	By MS/MS	By MS/MS	11.5	18.2	12.6	20.7	20.7	21.4
A0A0R4J124;O54781	A0A0R4J124;O54781	1;1	1;1	1;1	SRSF protein kinase 2;SRSF protein kinase 2 N-terminal;SRSF protein kinase 2 C-terminal	Srpk2	>tr|A0A0R4J124|A0A0R4J124_MOUSE SRSF protein kinase 2 OS=Mus musculus GN=Srpk2 PE=1 SV=1;>sp|O54781|SRPK2_MOUSE SRSF protein kinase 2 OS=Mus musculus GN=Srpk2 PE=1 SV=2	2	1	1	1	1	1	1	0	0	0	1	1	1	0	0	0	1	1	1	0	0	0	1.3	1.3	1.3	76.884	682	682;681	0.004041	2.0996	By MS/MS	By matching	By MS/MS	By matching	By matching	By matching	1.3	1.3	1.3	0	0	0
A0A0R4J138;P50429;P50429-2	A0A0R4J138;P50429;P50429-2	6;6;4	6;6;4	6;6;4	Arylsulfatase B	Arsb	>tr|A0A0R4J138|A0A0R4J138_MOUSE Arylsulfatase B OS=Mus musculus GN=Arsb PE=1 SV=1;>sp|P50429|ARSB_MOUSE Arylsulfatase B OS=Mus musculus GN=Arsb PE=1 SV=3;>sp|P50429-2|ARSB_MOUSE Isoform 2 of Arylsulfatase B OS=Mus musculus GN=Arsb	3	6	6	6	5	6	5	6	6	5	5	6	5	6	6	5	5	6	5	6	6	5	13.5	13.5	13.5	59.704	534	534;534;431	0	22.357	By MS/MS	By MS/MS	By MS/MS	By MS/MS	By MS/MS	By MS/MS	10.9	13.5	10.9	13.5	13.5	10.9
A0A0R4J140;Q5SW19;Z4YLI8;Q5SW19-3;Q5SW19-2	A0A0R4J140;Q5SW19;Z4YLI8;Q5SW19-3	3;3;2;2;1	3;3;2;2;1	3;3;2;2;1	Clustered mitochondria protein homolog	Cluh	>tr|A0A0R4J140|A0A0R4J140_MOUSE Clustered mitochondria protein homolog OS=Mus musculus GN=Cluh PE=1 SV=1;>sp|Q5SW19|CLU_MOUSE Clustered mitochondria protein homolog OS=Mus musculus GN=Cluh PE=1 SV=2;>tr|Z4YLI8|Z4YLI8_MOUSE Clustered mitochondria protein ho	5	3	3	3	2	2	3	2	2	2	2	2	3	2	2	2	2	2	3	2	2	2	2	2	2	151.83	1353	1353;1315;1302;1264;818	0	5.7275	By MS/MS	By MS/MS	By MS/MS	By MS/MS	By MS/MS	By MS/MS	1.5	1.5	2	1.5	1.5	1.5
A0A0R4J146;Q3UFY7-2;Q3UFY7-4;Q3UFY7	A0A0R4J146;Q3UFY7-2;Q3UFY7-4;Q3UFY7	1;1;1;1	1;1;1;1	1;1;1;1	7-methylguanosine phosphate-specific 5-nucleotidase	Nt5c3b	>tr|A0A0R4J146|A0A0R4J146_MOUSE 5-nucleotidase OS=Mus musculus GN=Nt5c3b PE=1 SV=1;>sp|Q3UFY7-2|5NT3B_MOUSE Isoform 2 of 7-methylguanosine phosphate-specific 5-nucleotidase OS=Mus musculus GN=Nt5c3b;>sp|Q3UFY7-4|5NT3B_MOUSE Isoform 4 of 7-methylguanosine	4	1	1	1	1	1	0	1	1	0	1	1	0	1	1	0	1	1	0	1	1	0	6.6	6.6	6.6	29.726	257	257;261;292;300	0.0031736	2.2945	By MS/MS	By matching	By matching	By matching	By matching	By matching	6.6	6.6	0	6.6	6.6	0
A0A0R4J150;B9EJ86;G5E833;Q9ER64	A0A0R4J150;B9EJ86	18;18;1;1	18;18;1;1	18;18;1;1	Oxysterol-binding protein	Osbpl8	>tr|A0A0R4J150|A0A0R4J150_MOUSE Oxysterol-binding protein OS=Mus musculus GN=Osbpl8 PE=1 SV=1;>sp|B9EJ86|OSBL8_MOUSE Oxysterol-binding protein-related protein 8 OS=Mus musculus GN=Osbpl8 PE=1 SV=1	4	18	18	18	17	17	16	17	17	18	17	17	16	17	17	18	17	17	16	17	17	18	27.6	27.6	27.6	96.98	847	847;889;898;874	0	150.47	By MS/MS	By MS/MS	By MS/MS	By MS/MS	By MS/MS	By MS/MS	26.7	26.7	26.7	25.5	25.5	27.6
A0A0R4J170;Q3TKT4;Q3TKT4-2;G3UX35;F2Z4A9;H3BLH0;Q6DIC0;A0A140LID0;E9QAB8;H3BJK2;H3BJM2;A0A140LJK1;A0A140LIV3;H3BJI1;A0A140LJD7;Q9D007;H3BKJ3;A0A140LIM0;H3BKN5	A0A0R4J170;Q3TKT4;Q3TKT4-2;G3UX35	9;9;9;8;3;3;3;2;2;2;1;1;1;1;1;1;1;1;1	9;9;9;8;3;3;3;2;2;2;1;1;1;1;1;1;1;1;1	8;8;8;8;2;2;2;1;2;1;0;0;0;0;1;0;0;0;1	Transcription activator BRG1	Smarca4	>tr|A0A0R4J170|A0A0R4J170_MOUSE Transcription activator BRG1 OS=Mus musculus GN=Smarca4 PE=1 SV=1;>sp|Q3TKT4|SMCA4_MOUSE Transcription activator BRG1 OS=Mus musculus GN=Smarca4 PE=1 SV=1;>sp|Q3TKT4-2|SMCA4_MOUSE Isoform 2 of Transcription activator BRG1 OS	19	9	9	8	5	8	4	7	7	9	5	8	4	7	7	9	4	7	4	6	7	8	7.1	7.1	6.3	181.85	1617	1617;1613;1614;1267;1583;1601;1577;267;1510;1525;149;169;171;201;228;236;254;260;299	0	22.079	By matching	By MS/MS	By MS/MS	By MS/MS	By MS/MS	By MS/MS	4.3	7.1	3.2	6.1	6.3	7.1
A0A0R4J172;Q3U1Y4-2;Q3U1Y4-3;Q3U1Y4;F6RPS8	A0A0R4J172;Q3U1Y4-2;Q3U1Y4-3;Q3U1Y4;F6RPS8	2;2;2;2;1	2;2;2;2;1	2;2;2;2;1	DENN domain-containing protein 4B	Dennd4b	>tr|A0A0R4J172|A0A0R4J172_MOUSE DENN domain-containing protein 4B OS=Mus musculus GN=Dennd4b PE=1 SV=1;>sp|Q3U1Y4-2|DEN4B_MOUSE Isoform 2 of DENN domain-containing protein 4B OS=Mus musculus GN=Dennd4b;>sp|Q3U1Y4-3|DEN4B_MOUSE Isoform 3 of DENN domain-cont	5	2	2	2	0	2	1	2	1	1	0	2	1	2	1	1	0	2	1	2	1	1	1.5	1.5	1.5	165.84	1510	1510;1213;1384;1499;158	0	6.5265	By matching	By MS/MS	By matching	By MS/MS	By MS/MS	By matching	0	1.5	0.7	1.5	0.7	0.7
A0A0R4J195;Q9CSU0-3;Q9CSU0-2;Q9CSU0;F6YB25;F7DAY5	A0A0R4J195;Q9CSU0-3;Q9CSU0-2;Q9CSU0;F6YB25;F7DAY5	4;4;4;4;3;2	4;4;4;4;3;2	4;4;4;4;3;2	Regulation of nuclear pre-mRNA domain-containing protein 1B	Rprd1b	>tr|A0A0R4J195|A0A0R4J195_MOUSE Regulation of nuclear pre-mRNA domain-containing protein 1B OS=Mus musculus GN=Rprd1b PE=1 SV=1;>sp|Q9CSU0-3|RPR1B_MOUSE Isoform 3 of Regulation of nuclear pre-mRNA domain-containing protein 1B OS=Mus musculus GN=Rprd1b;>sp|	6	4	4	4	4	3	2	3	3	3	4	3	2	3	3	3	4	3	2	3	3	3	16.9	16.9	16.9	36.812	325	325;224;294;326;194;143	0	10.596	By MS/MS	By MS/MS	By MS/MS	By MS/MS	By MS/MS	By MS/MS	16.9	12	9.8	12	12	12
A0A0R4J1B9;G3X9M0;Q9ER88-2;Q9ER88;G3UWJ4;G3UZC0;G3UWM7;G3UWZ6	A0A0R4J1B9;G3X9M0;Q9ER88-2;Q9ER88;G3UWJ4;G3UZC0;G3UWM7;G3UWZ6	2;2;2;2;1;1;1;1	2;2;2;2;1;1;1;1	2;2;2;2;1;1;1;1	28S ribosomal protein S29, mitochondrial	Dap3	>tr|A0A0R4J1B9|A0A0R4J1B9_MOUSE 28S ribosomal protein S29, mitochondrial OS=Mus musculus GN=Dap3 PE=1 SV=1;>tr|G3X9M0|G3X9M0_MOUSE 28S ribosomal protein S29, mitochondrial OS=Mus musculus GN=Dap3 PE=1 SV=1;>sp|Q9ER88-2|RT29_MOUSE Isoform 2 of 28S ribosomal	8	2	2	2	2	2	0	1	1	2	2	2	0	1	1	2	2	2	0	1	1	2	7.4	7.4	7.4	42.123	366	366;396;361;391;200;212;217;255	0.000356	3.8433	By MS/MS	By MS/MS	By matching	By MS/MS	By MS/MS	By MS/MS	7.4	7.4	0	4.1	4.1	7.4
A0A0R4J1C8;P31996;P31996-2	A0A0R4J1C8;P31996;P31996-2	5;5;4	5;5;4	5;5;4	Macrosialin	Cd68	>tr|A0A0R4J1C8|A0A0R4J1C8_MOUSE Macrosialin OS=Mus musculus GN=Cd68 PE=1 SV=1;>sp|P31996|CD68_MOUSE Macrosialin OS=Mus musculus GN=Cd68 PE=1 SV=1;>sp|P31996-2|CD68_MOUSE Isoform Short of Macrosialin OS=Mus musculus GN=Cd68	3	5	5	5	5	5	5	5	5	5	5	5	5	5	5	5	5	5	5	5	5	5	10.7	10.7	10.7	35.927	335	335;326;318	0	27.91	By MS/MS	By MS/MS	By MS/MS	By MS/MS	By MS/MS	By MS/MS	10.7	10.7	10.7	10.7	10.7	10.7
A0A0R4J1D0;P59108	A0A0R4J1D0;P59108	6;6	5;5	5;5	Copine-2	Cpne2	>tr|A0A0R4J1D0|A0A0R4J1D0_MOUSE Copine-2 OS=Mus musculus GN=Cpne2 PE=1 SV=1;>sp|P59108|CPNE2_MOUSE Copine-2 OS=Mus musculus GN=Cpne2 PE=1 SV=1	2	6	5	5	2	5	2	4	5	4	1	4	1	3	4	3	1	4	1	3	4	3	15.7	14.1	14.1	60.907	547	547;548	0	12.574	By matching	By MS/MS	By MS/MS	By MS/MS	By MS/MS	By MS/MS	4.2	13.2	3.3	9.5	14.1	8.6
A0A0R4J1D9;Q3TNB8;O88842-2;O88842	A0A0R4J1D9;Q3TNB8;O88842-2;O88842	2;2;2;2	2;2;2;2	2;2;2;2	FYVE, RhoGEF and PH domain-containing protein 3	Fgd3	>tr|A0A0R4J1D9|A0A0R4J1D9_MOUSE FYVE, RhoGEF and PH domain-containing protein 3 OS=Mus musculus GN=Fgd3 PE=1 SV=1;>tr|Q3TNB8|Q3TNB8_MOUSE FYVE, RhoGEF and PH domain containing 3, isoform CRA_b OS=Mus musculus GN=Fgd3 PE=1 SV=1;>sp|O88842-2|FGD3_MOUSE Isofo	4	2	2	2	2	1	1	2	2	2	2	1	1	2	2	2	2	1	1	2	2	2	7.5	7.5	7.5	58.8	532	532;733;532;733	0	8.6905	By MS/MS	By MS/MS	By MS/MS	By MS/MS	By MS/MS	By MS/MS	7.5	3.2	3.2	7.5	7.5	7.5
E9QN08;Q80T06;A0A0R4J1E2;P57776;P57776-3;D3YUQ9	E9QN08;Q80T06;A0A0R4J1E2;P57776;P57776-3;D3YUQ9	8;8;8;8;8;5	8;8;8;8;8;5	1;1;1;1;1;1	Elongation factor 1-delta	Eef1d	>tr|E9QN08|E9QN08_MOUSE Elongation factor 1-delta (Fragment) OS=Mus musculus GN=Eef1d PE=1 SV=1;>tr|Q80T06|Q80T06_MOUSE Elongation factor 1-delta OS=Mus musculus GN=Eef1d PE=1 SV=1;>tr|A0A0R4J1E2|A0A0R4J1E2_MOUSE Elongation factor 1-delta OS=Mus musculus G	6	8	8	1	6	8	7	8	8	8	6	8	7	8	8	8	1	1	1	1	1	1	45.7	45.7	9.8	27.217	245	245;281;660;281;660;194	0	175.03	By MS/MS	By MS/MS	By MS/MS	By MS/MS	By MS/MS	By MS/MS	34.3	45.7	44.1	45.7	45.7	45.7
D3YTP0;A0A0R4J1G9;E9QN92;Q8CI59;Q8CI59-2	D3YTP0;A0A0R4J1G9;E9QN92;Q8CI59;Q8CI59-2	3;3;3;3;3	3;3;3;3;3	3;3;3;3;3	Metalloreductase STEAP3	Steap3	>tr|D3YTP0|D3YTP0_MOUSE Metalloreductase STEAP3 (Fragment) OS=Mus musculus GN=Steap3 PE=1 SV=7;>tr|A0A0R4J1G9|A0A0R4J1G9_MOUSE Metalloreductase STEAP3 OS=Mus musculus GN=Steap3 PE=1 SV=1;>tr|E9QN92|E9QN92_MOUSE Metalloreductase STEAP3 OS=Mus musculus GN=St	5	3	3	3	1	2	2	1	1	1	1	2	2	1	1	1	1	2	2	1	1	1	8.4	8.4	8.4	46.965	419	419;488;526;488;526	0	5.9681	By MS/MS	By MS/MS	By MS/MS	By MS/MS	By matching	By matching	3.8	4.5	5.7	3.8	1.9	1.9
A0A0R4J1H6;E9QP99;P55937-1;P55937	A0A0R4J1H6;E9QP99;P55937-1;P55937	2;2;2;2	2;2;2;2	2;2;2;2	Golgin subfamily A member 3	Golga3	>tr|A0A0R4J1H6|A0A0R4J1H6_MOUSE Golgin subfamily A member 3 OS=Mus musculus GN=Golga3 PE=1 SV=1;>tr|E9QP99|E9QP99_MOUSE Golgin subfamily A member 3 OS=Mus musculus GN=Golga3 PE=1 SV=1;>sp|P55937-1|GOGA3_MOUSE Isoform 1 of Golgin subfamily A member 3 OS=Mus	4	2	2	2	0	1	1	1	1	1	0	1	1	1	1	1	0	1	1	1	1	1	1.8	1.8	1.8	162.89	1447	1447;1487;1447;1487	0	6.1943	By matching	By matching	By MS/MS	By matching	By matching	By MS/MS	0	1	0.8	1	0.8	1
A0A0R4J1L2;F6ZFU0;P57776-2;Q91VK2;D3Z7N2;D3YY68;D3YZT9	A0A0R4J1L2;F6ZFU0;P57776-2;Q91VK2;D3Z7N2;D3YY68;D3YZT9	8;8;8;7;5;4;4	1;1;1;0;1;0;0	1;1;1;0;1;0;0	Elongation factor 1-delta	Eef1d	>tr|A0A0R4J1L2|A0A0R4J1L2_MOUSE Elongation factor 1-delta OS=Mus musculus GN=Eef1d PE=1 SV=1;>tr|F6ZFU0|F6ZFU0_MOUSE Elongation factor 1-delta (Fragment) OS=Mus musculus GN=Eef1d PE=1 SV=1;>sp|P57776-2|EF1D_MOUSE Isoform 2 of Elongation factor 1-delta OS=M	7	8	1	1	6	8	7	8	8	8	1	1	1	1	1	1	1	1	1	1	1	1	42.4	8.2	8.2	28.728	257	257;552;257;276;129;190;210	0	12.772	By MS/MS	By MS/MS	By MS/MS	By MS/MS	By MS/MS	By MS/MS	31.5	42.4	40.9	42.4	42.4	42.4
A0A0R4J1N2;Q9D2L1	A0A0R4J1N2;Q9D2L1	1;1	1;1	1;1	Arylsulfatase K	Arsk	>tr|A0A0R4J1N2|A0A0R4J1N2_MOUSE Arylsulfatase K OS=Mus musculus GN=Arsk PE=1 SV=1;>sp|Q9D2L1|ARSK_MOUSE Arylsulfatase K OS=Mus musculus GN=Arsk PE=2 SV=2	2	1	1	1	1	1	1	1	1	1	1	1	1	1	1	1	1	1	1	1	1	1	1.3	1.3	1.3	63.099	556	556;553	0.0075483	1.8798	By MS/MS	By MS/MS	By MS/MS	By MS/MS	By MS/MS	By MS/MS	1.3	1.3	1.3	1.3	1.3	1.3
D6RE33;A0A0R4J1Q0;G5E896;Q3UJB9-2;Q3UJB9;F6V5I7;F6ZJ27	D6RE33;A0A0R4J1Q0;G5E896;Q3UJB9-2;Q3UJB9	9;9;9;9;9;2;2	9;9;9;9;9;2;2	9;9;9;9;9;2;2	Enhancer of mRNA-decapping protein 4	Edc4	>tr|D6RE33|D6RE33_MOUSE Enhancer of mRNA-decapping protein 4 OS=Mus musculus GN=Edc4 PE=1 SV=1;>tr|A0A0R4J1Q0|A0A0R4J1Q0_MOUSE Enhancer of mRNA-decapping protein 4 OS=Mus musculus GN=Edc4 PE=1 SV=1;>tr|G5E896|G5E896_MOUSE Enhancer of mRNA decapping 4, isof	7	9	9	9	5	7	5	7	7	7	5	7	5	7	7	7	5	7	5	7	7	7	11.2	11.2	11.2	141.95	1318	1318;1390;1406;1390;1406;265;427	0	22.813	By MS/MS	By MS/MS	By MS/MS	By MS/MS	By MS/MS	By MS/MS	5.3	9.5	5.1	9.6	9.4	9.1
G3X9S2;A0A0R4J1Q7;P06802-2;P06802	G3X9S2;A0A0R4J1Q7;P06802-2;P06802	3;3;3;3	3;3;3;3	3;3;3;3	Ectonucleotide pyrophosphatase/phosphodiesterase family member 1;Alkaline phosphodiesterase I;Nucleotide pyrophosphatase	Enpp1	>tr|G3X9S2|G3X9S2_MOUSE Ectonucleotide pyrophosphatase/phosphodiesterase 1, isoform CRA_d OS=Mus musculus GN=Enpp1 PE=1 SV=1;>tr|A0A0R4J1Q7|A0A0R4J1Q7_MOUSE Ectonucleotide pyrophosphatase/phosphodiesterase 1, isoform CRA_a OS=Mus musculus GN=Enpp1 PE=1 SV=	4	3	3	3	1	3	0	3	2	3	1	3	0	3	2	3	1	3	0	3	2	3	5.2	5.2	5.2	103.03	905	905;906;905;906	0	5.061	By MS/MS	By MS/MS	By matching	By MS/MS	By MS/MS	By matching	1.3	5.2	0	5.2	2.8	5.2
A0A0R4J1R7;Q9CZL5	A0A0R4J1R7;Q9CZL5	2;1	2;1	2;1	Pterin-4-alpha-carbinolamine dehydratase 2	Pcbd2	>tr|A0A0R4J1R7|A0A0R4J1R7_MOUSE Pterin-4-alpha-carbinolamine dehydratase 2 OS=Mus musculus GN=Pcbd2 PE=1 SV=1;>sp|Q9CZL5|PHS2_MOUSE Pterin-4-alpha-carbinolamine dehydratase 2 OS=Mus musculus GN=Pcbd2 PE=1 SV=2	2	2	2	2	2	2	1	2	2	2	2	2	1	2	2	2	2	2	1	2	2	2	26.2	26.2	26.2	11.74	103	103;136	0	9.1256	By matching	By MS/MS	By MS/MS	By MS/MS	By MS/MS	By MS/MS	26.2	26.2	6.8	26.2	26.2	26.2
A0A0R4J1Y3;Q8BWU5;E9QMF4;E0CYN9;E0CXW7;E0CYK9	A0A0R4J1Y3;Q8BWU5;E9QMF4;E0CYN9	6;5;4;3;2;2	6;5;4;3;2;2	6;5;4;3;2;2	Probable tRNA N6-adenosine threonylcarbamoyltransferase	Osgep	>tr|A0A0R4J1Y3|A0A0R4J1Y3_MOUSE Probable tRNA N6-adenosine threonylcarbamoyltransferase OS=Mus musculus GN=Osgep PE=1 SV=1;>sp|Q8BWU5|OSGEP_MOUSE Probable tRNA N6-adenosine threonylcarbamoyltransferase OS=Mus musculus GN=Osgep PE=1 SV=2;>tr|E9QMF4|E9QMF4_M	6	6	6	6	5	4	5	5	5	6	5	4	5	5	5	6	5	4	5	5	5	6	23.9	23.9	23.9	36.346	335	335;335;186;254;80;156	0	16.736	By MS/MS	By MS/MS	By MS/MS	By MS/MS	By MS/MS	By MS/MS	20	17.3	20	20	20	23.9
F6TWX0;F7DFJ2;A0A0R4J1Y8;E0CYF3;Q9DBV7;P23708-2;P23708	F6TWX0;F7DFJ2;A0A0R4J1Y8;E0CYF3;Q9DBV7;P23708-2;P23708	1;1;1;1;1;1;1	1;1;1;1;1;1;1	1;1;1;1;1;1;1	Nuclear transcription factor Y subunit alpha	Nfya	>tr|F6TWX0|F6TWX0_MOUSE Nuclear transcription factor Y subunit alpha (Fragment) OS=Mus musculus GN=Nfya PE=1 SV=1;>tr|F7DFJ2|F7DFJ2_MOUSE Nuclear transcription factor Y subunit alpha (Fragment) OS=Mus musculus GN=Nfya PE=1 SV=1;>tr|A0A0R4J1Y8|A0A0R4J1Y8_MO	7	1	1	1	0	0	0	1	1	0	0	0	0	1	1	0	0	0	0	1	1	0	9.1	9.1	9.1	22.649	208	208;211;312;341;347;318;346	0	29.79	By matching	By matching	By matching	By MS/MS	By matching	By matching	0	0	0	9.1	9.1	0
A0A0R4J1Z3;Q9CR67;E0CXY5;Q9CZM3	A0A0R4J1Z3;Q9CR67;E0CXY5;Q9CZM3	2;2;1;1	2;2;1;1	2;2;1;1	Transmembrane protein 33	Tmem33	>tr|A0A0R4J1Z3|A0A0R4J1Z3_MOUSE Transmembrane protein 33 OS=Mus musculus GN=Tmem33 PE=1 SV=1;>sp|Q9CR67|TMM33_MOUSE Transmembrane protein 33 OS=Mus musculus GN=Tmem33 PE=1 SV=1;>tr|E0CXY5|E0CXY5_MOUSE Transmembrane protein 33 (Fragment) OS=Mus musculus GN=	4	2	2	2	2	2	2	2	2	2	2	2	2	2	2	2	2	2	2	2	2	2	8.5	8.5	8.5	27.932	246	246;247;42;126	0	7.6751	By MS/MS	By MS/MS	By MS/MS	By MS/MS	By MS/MS	By MS/MS	8.5	8.5	8.5	8.5	8.5	8.5
A0A0R4J256;P28076;G3UYK5	A0A0R4J256;P28076	4;4;1	4;4;1	4;4;1	Proteasome subunit beta type-9	Psmb9	>tr|A0A0R4J256|A0A0R4J256_MOUSE Proteasome subunit beta type OS=Mus musculus GN=Psmb9 PE=1 SV=1;>sp|P28076|PSB9_MOUSE Proteasome subunit beta type-9 OS=Mus musculus GN=Psmb9 PE=1 SV=1	3	4	4	4	4	4	3	4	4	4	4	4	3	4	4	4	4	4	3	4	4	4	20.1	20.1	20.1	23.325	219	219;219;64	0	13.731	By MS/MS	By MS/MS	By MS/MS	By MS/MS	By MS/MS	By MS/MS	20.1	20.1	10.5	20.1	20.1	20.1
A0A0R4J259;Q7TMK9-2;G3UZI2;Q7TMK9;G3V018;G3UXJ6;G3UZ48;G3UWM1;G3XA76;G3UY67;G3UYK7	A0A0R4J259;Q7TMK9-2;G3UZI2;Q7TMK9;G3V018;G3UXJ6;G3UZ48	20;20;19;19;18;15;15;9;4;1;1	20;20;19;19;18;15;15;9;4;1;1	15;15;14;14;13;12;11;6;4;1;1	Heterogeneous nuclear ribonucleoprotein Q	Syncrip	>tr|A0A0R4J259|A0A0R4J259_MOUSE Heterogeneous nuclear ribonucleoprotein Q OS=Mus musculus GN=Syncrip PE=1 SV=1;>sp|Q7TMK9-2|HNRPQ_MOUSE Isoform 2 of Heterogeneous nuclear ribonucleoprotein Q OS=Mus musculus GN=Syncrip;>tr|G3UZI2|G3UZI2_MOUSE Heterogeneous	11	20	20	15	18	18	16	19	20	17	18	18	16	19	20	17	13	13	11	14	15	12	42.8	42.8	34.2	62.543	561	561;562;527;623;588;448;464;196;94;59;97	0	224.63	By MS/MS	By MS/MS	By MS/MS	By MS/MS	By MS/MS	By MS/MS	41.9	40.1	33.2	41.9	42.8	40.1
A0A0R4J263;O35083;G3UWV6	A0A0R4J263;O35083;G3UWV6	2;2;1	2;2;1	2;2;1	1-acyl-sn-glycerol-3-phosphate acyltransferase alpha	Agpat1	>tr|A0A0R4J263|A0A0R4J263_MOUSE 1-acyl-sn-glycerol-3-phosphate acyltransferase OS=Mus musculus GN=Agpat1 PE=1 SV=1;>sp|O35083|PLCA_MOUSE 1-acyl-sn-glycerol-3-phosphate acyltransferase alpha OS=Mus musculus GN=Agpat1 PE=1 SV=1;>tr|G3UWV6|G3UWV6_MOUSE 1-acyl	3	2	2	2	1	1	0	2	1	1	1	1	0	2	1	1	1	1	0	2	1	1	11.2	11.2	11.2	31.737	285	285;285;198	0.0034472	2.1602	By MS/MS	By MS/MS	By matching	By MS/MS	By MS/MS	By MS/MS	3.2	3.2	0	11.2	8.1	3.2
A0A0R4J275;Q7TMF3	A0A0R4J275;Q7TMF3	3;3	3;3	3;3	NADH dehydrogenase [ubiquinone] 1 alpha subcomplex subunit 12	Ndufa12	>tr|A0A0R4J275|A0A0R4J275_MOUSE MCG11204, isoform CRA_b OS=Mus musculus GN=Ndufa12 PE=1 SV=1;>sp|Q7TMF3|NDUAC_MOUSE NADH dehydrogenase [ubiquinone] 1 alpha subcomplex subunit 12 OS=Mus musculus GN=Ndufa12 PE=1 SV=2	2	3	3	3	2	3	1	3	2	1	2	3	1	3	2	1	2	3	1	3	2	1	26.8	26.8	26.8	17.633	149	149;145	0	13.594	By MS/MS	By MS/MS	By matching	By MS/MS	By matching	By MS/MS	15.4	26.8	7.4	26.8	18.8	8.1
A0A0R4J2A1;F6UR10;Q9D958	A0A0R4J2A1;F6UR10;Q9D958	2;1;1	2;1;1	2;1;1	Signal peptidase complex subunit 1	Spcs1	>tr|A0A0R4J2A1|A0A0R4J2A1_MOUSE Signal peptidase complex subunit 1 OS=Mus musculus GN=Spcs1 PE=1 SV=1;>tr|F6UR10|F6UR10_MOUSE Signal peptidase complex subunit 1 OS=Mus musculus GN=Spcs1 PE=1 SV=2;>sp|Q9D958|SPCS1_MOUSE Signal peptidase complex subunit 1 OS	3	2	2	2	2	2	2	2	2	2	2	2	2	2	2	2	2	2	2	2	2	2	27.5	27.5	27.5	11.777	102	102;134;161	0	29.196	By MS/MS	By MS/MS	By MS/MS	By MS/MS	By MS/MS	By MS/MS	27.5	27.5	27.5	27.5	27.5	27.5
A0A0R4J2B0;V9GX43;S4R2U7;S4R1S7;E9QA47;Q9Z0H4-11;Q9Z0H4-7;Q9Z0H4-5;Q9Z0H4-4;Q9Z0H4;Q9Z0H4-8;Q9Z0H4-2;Q9Z0H4-6;Q9Z0H4-9;S4R2L5;S4R2J2;A3KGT0;S4R2S7;S4R2U1	A0A0R4J2B0;V9GX43;S4R2U7;S4R1S7;E9QA47;Q9Z0H4-11;Q9Z0H4-7;Q9Z0H4-5;Q9Z0H4-4;Q9Z0H4;Q9Z0H4-8;Q9Z0H4-2;Q9Z0H4-6;Q9Z0H4-9;S4R2L5;S4R2J2;A3KGT0;S4R2S7	8;8;8;8;8;8;8;8;8;8;8;8;8;8;5;4;4;4;1	8;8;8;8;8;8;8;8;8;8;8;8;8;8;5;4;4;4;1	8;8;8;8;8;8;8;8;8;8;8;8;8;8;5;4;4;4;1	CUGBP Elav-like family member 2	Celf2	>tr|A0A0R4J2B0|A0A0R4J2B0_MOUSE CUGBP Elav-like family member 2 OS=Mus musculus GN=Celf2 PE=1 SV=1;>tr|V9GX43|V9GX43_MOUSE CUGBP Elav-like family member 2 (Fragment) OS=Mus musculus GN=Celf2 PE=1 SV=1;>tr|S4R2U7|S4R2U7_MOUSE CUGBP Elav-like family member 2	19	8	8	8	7	8	6	8	8	8	7	8	6	8	8	8	7	8	6	8	8	8	20	20	20	46.607	440	440;443;460;472;478;464;484;488;490;508;512;520;524;526;134;92;159;277;46	0	38.935	By MS/MS	By MS/MS	By MS/MS	By MS/MS	By MS/MS	By MS/MS	16.4	20	13.4	20	20	20
A0A0R4J2B2;Q6WVG3;Q5DTY9	A0A0R4J2B2;Q6WVG3	10;10;1	10;10;1	9;9;1	BTB/POZ domain-containing protein KCTD12	Kctd12	>tr|A0A0R4J2B2|A0A0R4J2B2_MOUSE BTB/POZ domain-containing protein KCTD12 OS=Mus musculus GN=Kctd12 PE=1 SV=1;>sp|Q6WVG3|KCD12_MOUSE BTB/POZ domain-containing protein KCTD12 OS=Mus musculus GN=Kctd12 PE=1 SV=1	3	10	10	9	6	7	5	9	9	8	6	7	5	9	9	8	5	6	4	8	8	7	41.9	41.9	36.1	35.888	327	327;327;427	0	74.078	By MS/MS	By MS/MS	By MS/MS	By MS/MS	By MS/MS	By MS/MS	25.7	39.1	21.7	29.4	29.4	29.1
A0A0U1RP07;A0A0U1RNG1;Q9CWK3	A0A0U1RP07;A0A0U1RNG1;Q9CWK3	1;1;1	1;1;1	1;1;1	CD2 antigen cytoplasmic tail-binding protein 2	Cd2bp2	>tr|A0A0U1RP07|A0A0U1RP07_MOUSE CD2 antigen cytoplasmic tail-binding protein 2 (Fragment) OS=Mus musculus GN=Cd2bp2 PE=1 SV=1;>tr|A0A0U1RNG1|A0A0U1RNG1_MOUSE CD2 antigen cytoplasmic tail-binding protein 2 (Fragment) OS=Mus musculus GN=Cd2bp2 PE=1 SV=1;>sp|	3	1	1	1	1	1	0	1	1	1	1	1	0	1	1	1	1	1	0	1	1	1	8.4	8.4	8.4	14.541	131	131;162;342	0.00036969	4.4711	By matching	By matching	By matching	By MS/MS	By matching	By MS/MS	8.4	8.4	0	8.4	8.4	8.4
A0A0U1RNK7;E9PX48;A2A9M5;A2A9M4;Q8R1A4-2;Q8R1A4;A0A0U1RNY4	A0A0U1RNK7;E9PX48;A2A9M5;A2A9M4;Q8R1A4-2;Q8R1A4	4;4;4;4;4;4;1	4;4;4;4;4;4;1	4;4;4;4;4;4;1	Dedicator of cytokinesis protein 7	Dock7	>tr|A0A0U1RNK7|A0A0U1RNK7_MOUSE Dedicator of cytokinesis protein 7 OS=Mus musculus GN=Dock7 PE=1 SV=1;>tr|E9PX48|E9PX48_MOUSE Dedicator of cytokinesis protein 7 OS=Mus musculus GN=Dock7 PE=1 SV=2;>tr|A2A9M5|A2A9M5_MOUSE Dedicator of cytokinesis protein 7 O	7	4	4	4	2	2	1	3	3	4	2	2	1	3	3	4	2	2	1	3	3	4	2.5	2.5	2.5	238.09	2098	2098;2100;2128;2130;2128;2130;811	0	11.642	By MS/MS	By matching	By MS/MS	By matching	By MS/MS	By MS/MS	1	1.2	0.4	1.9	1.9	2.5
D3Z7R0;A0A0U1RQ97;A0A0U1RNL7;A0A0U1RPT4;Q3UCB5;O55028	D3Z7R0;A0A0U1RQ97;A0A0U1RNL7;A0A0U1RPT4;Q3UCB5;O55028	1;1;1;1;1;1	1;1;1;1;1;1	1;1;1;1;1;1	[3-methyl-2-oxobutanoate dehydrogenase [lipoamide]] kinase, mitochondrial	Bckdk	>tr|D3Z7R0|D3Z7R0_MOUSE [3-methyl-2-oxobutanoate dehydrogenase [lipoamide]] kinase, mitochondrial (Fragment) OS=Mus musculus GN=Bckdk PE=1 SV=1;>tr|A0A0U1RQ97|A0A0U1RQ97_MOUSE [3-methyl-2-oxobutanoate dehydrogenase [lipoamide]] kinase, mitochondrial (Fragm	6	1	1	1	0	1	0	1	1	1	0	1	0	1	1	1	0	1	0	1	1	1	4.2	4.2	4.2	24.351	214	214;217;335;365;412;412	0.0029192	2.5537	By matching	By matching	By matching	By matching	By matching	By MS/MS	0	4.2	0	4.2	4.2	4.2
D6REG2;A0A0U1RNZ2;D3YWU4;A0A0U1RPY3;D3YWA9;D3YTR6;Q8R0G7	D6REG2;A0A0U1RNZ2;D3YWU4;A0A0U1RPY3;D3YWA9;D3YTR6;Q8R0G7	1;1;1;1;1;1;1	1;1;1;1;1;1;1	1;1;1;1;1;1;1	Protein spinster homolog 1	Spns1	>tr|D6REG2|D6REG2_MOUSE Protein spinster homolog 1 OS=Mus musculus GN=Spns1 PE=1 SV=1;>tr|A0A0U1RNZ2|A0A0U1RNZ2_MOUSE Protein spinster homolog 1 OS=Mus musculus GN=Spns1 PE=1 SV=1;>tr|D3YWU4|D3YWU4_MOUSE Protein spinster homolog 1 (Fragment) OS=Mus musculu	7	1	1	1	1	1	1	1	1	1	1	1	1	1	1	1	1	1	1	1	1	1	8.5	8.5	8.5	17.993	165	165;167;239;262;453;476;528	0	5.2423	By MS/MS	By MS/MS	By MS/MS	By MS/MS	By MS/MS	By MS/MS	8.5	8.5	8.5	8.5	8.5	8.5
A0A0U1RP13;Q8VDP6;A0A0U1RP60;A0A0U1RNI6;A0A0U1RPV3;A0A0U1RQ57	A0A0U1RP13;Q8VDP6;A0A0U1RP60;A0A0U1RNI6;A0A0U1RPV3;A0A0U1RQ57	2;2;1;1;1;1	2;2;1;1;1;1	2;2;1;1;1;1	CDP-diacylglycerol--inositol 3-phosphatidyltransferase	Cdipt	>tr|A0A0U1RP13|A0A0U1RP13_MOUSE CDP-diacylglycerol--inositol 3-phosphatidyltransferase OS=Mus musculus GN=Cdipt PE=1 SV=1;>sp|Q8VDP6|CDIPT_MOUSE CDP-diacylglycerol--inositol 3-phosphatidyltransferase OS=Mus musculus GN=Cdipt PE=1 SV=1;>tr|A0A0U1RP60|A0A0U1	6	2	2	2	2	2	2	2	2	2	2	2	2	2	2	2	2	2	2	2	2	2	11.4	11.4	11.4	20.292	185	185;213;100;169;170;226	0	6.9191	By MS/MS	By MS/MS	By MS/MS	By MS/MS	By MS/MS	By MS/MS	11.4	11.4	11.4	11.4	11.4	11.4
A0A0X1KG61;A0A0U1RP47;A0A0U1RQ85;P22682;A0A0U1RP17;A0A0U1RP95	A0A0X1KG61;A0A0U1RP47;A0A0U1RQ85;P22682	7;7;7;7;3;1	7;7;7;7;3;1	6;6;6;6;3;1	E3 ubiquitin-protein ligase CBL	Cbl	>tr|A0A0X1KG61|A0A0X1KG61_MOUSE E3 ubiquitin-protein ligase CBL OS=Mus musculus GN=Cbl PE=1 SV=1;>tr|A0A0U1RP47|A0A0U1RP47_MOUSE E3 ubiquitin-protein ligase CBL OS=Mus musculus GN=Cbl PE=1 SV=1;>tr|A0A0U1RQ85|A0A0U1RQ85_MOUSE E3 ubiquitin-protein ligase CB	6	7	7	6	6	7	5	6	6	5	6	7	5	6	6	5	5	6	4	5	5	4	9.8	9.8	8.9	95.998	869	869;895;896;913;51;79	0	10.653	By MS/MS	By MS/MS	By MS/MS	By MS/MS	By MS/MS	By MS/MS	6.6	9.8	5.4	6.6	6.6	5.4
A0A0U1RPJ7;D3YVR9;Q9R0P4	A0A0U1RPJ7;D3YVR9;Q9R0P4	2;2;2	2;2;2	2;2;2	Small acidic protein	1110004F10Rik;Smap	>tr|A0A0U1RPJ7|A0A0U1RPJ7_MOUSE Protein 1110004F10Rik (Fragment) OS=Mus musculus GN=1110004F10Rik PE=1 SV=1;>tr|D3YVR9|D3YVR9_MOUSE MCG7316, isoform CRA_b OS=Mus musculus GN=1110004F10Rik PE=1 SV=1;>sp|Q9R0P4|SMAP_MOUSE Small acidic protein OS=Mus musculus	3	2	2	2	1	1	1	2	0	1	1	1	1	2	0	1	1	1	1	2	0	1	38.3	38.3	38.3	6.8525	60	60;137;181	0	9.3965	By matching	By matching	By MS/MS	By MS/MS	By matching	By matching	26.7	38.3	26.7	38.3	0	26.7
E9Q5Q0;Q3TGG2;A0A0U1RPL0;Q7TQH0-3;Q7TQH0;Q7TQH0-2;J3QP59	E9Q5Q0;Q3TGG2;A0A0U1RPL0;Q7TQH0-3;Q7TQH0;Q7TQH0-2;J3QP59	3;3;3;3;3;3;2	3;3;3;3;3;3;2	3;3;3;3;3;3;2	Ataxin-2-like protein	Atxn2l	>tr|E9Q5Q0|E9Q5Q0_MOUSE Ataxin-2-like protein (Fragment) OS=Mus musculus GN=Atxn2l PE=1 SV=2;>tr|Q3TGG2|Q3TGG2_MOUSE Ataxin-2-like protein OS=Mus musculus GN=Atxn2l PE=1 SV=1;>tr|A0A0U1RPL0|A0A0U1RPL0_MOUSE Ataxin-2-like protein OS=Mus musculus GN=Atxn2l P	7	3	3	3	2	2	2	2	2	2	2	2	2	2	2	2	2	2	2	2	2	2	5.2	5.2	5.2	92.071	863	863;994;1096;1043;1049;1074;219	0	12.513	By MS/MS	By MS/MS	By MS/MS	By MS/MS	By MS/MS	By matching	3.7	3.7	2.5	3.7	3.7	3.7
A0A0U1RPM2;P16879;A0A0U1RPN6;A0A0U1RNL3;A0A0U1RPD6;A0A0U1RPB9;A0A0U1RQ80;P70451-4	A0A0U1RPM2;P16879	6;6;2;2;1;1;1;1	6;6;2;2;1;1;1;1	5;5;1;2;1;1;1;0	Tyrosine-protein kinase Fes/Fps	Fes	>tr|A0A0U1RPM2|A0A0U1RPM2_MOUSE Tyrosine-protein kinase OS=Mus musculus GN=Fes PE=1 SV=1;>sp|P16879|FES_MOUSE Tyrosine-protein kinase Fes/Fps OS=Mus musculus GN=Fes PE=1 SV=2	8	6	6	5	3	6	2	5	6	5	3	6	2	5	6	5	3	5	1	4	5	4	11.2	11.2	9.9	93.52	820	820;822;75;360;95;173;177;453	0	15.619	By MS/MS	By MS/MS	By MS/MS	By MS/MS	By MS/MS	By MS/MS	7.2	11.2	4.3	8.5	11.2	9.8
A0A0U1RPN1;Q8BHL3	A0A0U1RPN1;Q8BHL3	1;1	1;1	1;1	TBC1 domain family member 10B	Tbc1d10b	>tr|A0A0U1RPN1|A0A0U1RPN1_MOUSE TBC1 domain family member 10B (Fragment) OS=Mus musculus GN=Tbc1d10b PE=1 SV=1;>sp|Q8BHL3|TB10B_MOUSE TBC1 domain family member 10B OS=Mus musculus GN=Tbc1d10b PE=1 SV=2	2	1	1	1	1	1	1	1	1	1	1	1	1	1	1	1	1	1	1	1	1	1	7.9	7.9	7.9	22.063	189	189;798	0.00035088	3.6292	By matching	By matching	By matching	By MS/MS	By MS/MS	By MS/MS	7.9	7.9	7.9	7.9	7.9	7.9
A0A0U1RQ27;Q9D1I5	A0A0U1RQ27;Q9D1I5	1;1	1;1	1;1	Methylmalonyl-CoA epimerase, mitochondrial	Mcee	>tr|A0A0U1RQ27|A0A0U1RQ27_MOUSE Methylmalonyl CoA epimerase, isoform CRA_c OS=Mus musculus GN=Mcee PE=1 SV=1;>sp|Q9D1I5|MCEE_MOUSE Methylmalonyl-CoA epimerase, mitochondrial OS=Mus musculus GN=Mcee PE=1 SV=1	2	1	1	1	1	1	1	1	1	1	1	1	1	1	1	1	1	1	1	1	1	1	9.7	9.7	9.7	13.271	124	124;178	0.0075574	1.8861	By MS/MS	By matching	By matching	By MS/MS	By MS/MS	By matching	9.7	9.7	9.7	9.7	9.7	9.7
A0A0U1RQ55;Q78JW9	A0A0U1RQ55;Q78JW9	1;1	1;1	1;1	Ubiquitin domain-containing protein UBFD1	Ubfd1	>tr|A0A0U1RQ55|A0A0U1RQ55_MOUSE Ubiquitin domain-containing protein UBFD1 (Fragment) OS=Mus musculus GN=Ubfd1 PE=1 SV=1;>sp|Q78JW9|UBFD1_MOUSE Ubiquitin domain-containing protein UBFD1 OS=Mus musculus GN=Ubfd1 PE=1 SV=2	2	1	1	1	1	1	0	1	1	1	1	1	0	1	1	1	1	1	0	1	1	1	11.8	11.8	11.8	11.154	102	102;368	0.0031726	2.2916	By MS/MS	By MS/MS	By matching	By MS/MS	By MS/MS	By MS/MS	11.8	11.8	0	11.8	11.8	11.8
F6SWS9;A0A0X1KG62;Q8C4Y3	F6SWS9;A0A0X1KG62;Q8C4Y3	1;1;1	1;1;1	1;1;1	Negative elongation factor B	Nelfb	>tr|F6SWS9|F6SWS9_MOUSE Negative elongation factor B (Fragment) OS=Mus musculus GN=Nelfb PE=1 SV=1;>tr|A0A0X1KG62|A0A0X1KG62_MOUSE Negative elongation factor B OS=Mus musculus GN=Nelfb PE=1 SV=1;>sp|Q8C4Y3|NELFB_MOUSE Negative elongation factor B OS=Mus mu	3	1	1	1	1	1	0	1	1	1	1	1	0	1	1	1	1	1	0	1	1	1	4.9	4.9	4.9	23.315	204	204;631;580	0.0010163	3.1649	By MS/MS	By MS/MS	By matching	By MS/MS	By matching	By MS/MS	4.9	4.9	0	4.9	4.9	4.9
D3Z665;A0A0X1KG66;A0A0X1KG67;Q3TAS6-2;Q3TAS6	D3Z665;A0A0X1KG66;A0A0X1KG67;Q3TAS6-2;Q3TAS6	1;1;1;1;1	1;1;1;1;1	1;1;1;1;1	ER membrane protein complex subunit 10	Emc10	>tr|D3Z665|D3Z665_MOUSE ER membrane protein complex subunit 10 (Fragment) OS=Mus musculus GN=Emc10 PE=1 SV=2;>tr|A0A0X1KG66|A0A0X1KG66_MOUSE ER membrane protein complex subunit 10 OS=Mus musculus GN=Emc10 PE=1 SV=1;>tr|A0A0X1KG67|A0A0X1KG67_MOUSE ER membra	5	1	1	1	1	1	1	1	1	1	1	1	1	1	1	1	1	1	1	1	1	1	7.6	7.6	7.6	23.603	224	224;264;268;254;258	0	36.297	By MS/MS	By MS/MS	By MS/MS	By MS/MS	By MS/MS	By MS/MS	7.6	7.6	7.6	7.6	7.6	7.6
A0A140LHA2;Q9WVA3;A0A140LIM5;A0A140LJ21	A0A140LHA2;Q9WVA3;A0A140LIM5	4;4;2;1	4;4;2;1	4;4;2;1	Mitotic checkpoint protein BUB3	Bub3	>tr|A0A140LHA2|A0A140LHA2_MOUSE Mitotic checkpoint protein BUB3 OS=Mus musculus GN=Bub3 PE=1 SV=1;>sp|Q9WVA3|BUB3_MOUSE Mitotic checkpoint protein BUB3 OS=Mus musculus GN=Bub3 PE=1 SV=2;>tr|A0A140LIM5|A0A140LIM5_MOUSE Mitotic checkpoint protein BUB3 OS=Mus	4	4	4	4	3	2	3	3	2	3	3	2	3	3	2	3	3	2	3	3	2	3	13.9	13.9	13.9	36.766	324	324;326;184;220	0	6.1317	By matching	By MS/MS	By MS/MS	By MS/MS	By MS/MS	By MS/MS	9.6	6.5	9.6	9.6	7.1	10.8
A0A140LJG6;A0A140LHR3;A0A140LJ01;A0A140LHG8;Q9CYN2;A0A140LIK0	A0A140LJG6;A0A140LHR3;A0A140LJ01;A0A140LHG8;Q9CYN2	5;5;5;5;5;2	5;5;5;5;5;2	5;5;5;5;5;2	Signal peptidase complex subunit 2	Spcs2	>tr|A0A140LJG6|A0A140LJG6_MOUSE MCG7038, isoform CRA_a OS=Mus musculus GN=Spcs2 PE=1 SV=1;>tr|A0A140LHR3|A0A140LHR3_MOUSE Signal peptidase complex subunit 2 OS=Mus musculus GN=Spcs2 PE=1 SV=1;>tr|A0A140LJ01|A0A140LJ01_MOUSE Signal peptidase complex subunit	6	5	5	5	5	4	3	5	5	5	5	4	3	5	5	5	5	4	3	5	5	5	44.7	44.7	44.7	14.255	123	123;190;252;260;226;177	0	60.454	By MS/MS	By MS/MS	By MS/MS	By MS/MS	By MS/MS	By MS/MS	44.7	37.4	29.3	44.7	44.7	44.7
A0A140LHL5;Q8VDQ8-3;Q8VDQ8-2;Q8VDQ8;Q8VDQ8-4	A0A140LHL5;Q8VDQ8-3;Q8VDQ8-2;Q8VDQ8;Q8VDQ8-4	4;4;4;4;2	4;4;4;4;2	4;4;4;4;2	NAD-dependent protein deacetylase sirtuin-2	Sirt2	>tr|A0A140LHL5|A0A140LHL5_MOUSE NAD-dependent protein deacetylase sirtuin-2 OS=Mus musculus GN=Sirt2 PE=1 SV=1;>sp|Q8VDQ8-3|SIR2_MOUSE Isoform 3 of NAD-dependent protein deacetylase sirtuin-2 OS=Mus musculus GN=Sirt2;>sp|Q8VDQ8-2|SIR2_MOUSE Isoform 2 of NA	5	4	4	4	4	4	3	4	4	3	4	4	3	4	4	3	4	4	3	4	4	3	13.1	13.1	13.1	39.425	351	351;235;352;389;319	0	19.886	By MS/MS	By MS/MS	By MS/MS	By MS/MS	By MS/MS	By MS/MS	13.1	13.1	10.3	13.1	13.1	10.3
A0A140LHT6;E9QPQ8;A0A140LI38;A0A140LHD4;Q8JZS9	A0A140LHT6;E9QPQ8;A0A140LI38;A0A140LHD4;Q8JZS9	2;2;1;1;1	2;2;1;1;1	2;2;1;1;1	39S ribosomal protein L48, mitochondrial	Mrpl48	>tr|A0A140LHT6|A0A140LHT6_MOUSE 39S ribosomal protein L48, mitochondrial OS=Mus musculus GN=Mrpl48 PE=1 SV=1;>tr|E9QPQ8|E9QPQ8_MOUSE 39S ribosomal protein L48, mitochondrial OS=Mus musculus GN=Mrpl48 PE=1 SV=1;>tr|A0A140LI38|A0A140LI38_MOUSE 39S ribosomal	5	2	2	2	1	2	1	1	2	0	1	2	1	1	2	0	1	2	1	1	2	0	20.4	20.4	20.4	12.954	113	113;211;59;75;211	0.0003574	3.8939	By MS/MS	By MS/MS	By matching	By MS/MS	By MS/MS	By matching	9.7	20.4	9.7	9.7	20.4	0
A0A140LIN3;G3X957;O35711-2;O35711;O35711-4	A0A140LIN3;G3X957;O35711-2;O35711;O35711-4	1;1;1;1;1	1;1;1;1;1	1;1;1;1;1	Liprin-beta-2	Ppfibp2	>tr|A0A140LIN3|A0A140LIN3_MOUSE Liprin-beta-2 (Fragment) OS=Mus musculus GN=Ppfibp2 PE=1 SV=1;>tr|G3X957|G3X957_MOUSE Liprin-beta-2 OS=Mus musculus GN=Ppfibp2 PE=1 SV=1;>sp|O35711-2|LIPB2_MOUSE Isoform 2 of Liprin-beta-2 OS=Mus musculus GN=Ppfibp2;>sp|O357	5	1	1	1	0	1	0	1	1	1	0	1	0	1	1	1	0	1	0	1	1	1	7.4	7.4	7.4	22.602	203	203;882;871;882;904	0	6.1629	By matching	By matching	By matching	By MS/MS	By MS/MS	By MS/MS	0	7.4	0	7.4	7.4	7.4
A0A140LIT2;O88455	A0A140LIT2;O88455	2;2	2;2	2;2	7-dehydrocholesterol reductase	Dhcr7	>tr|A0A140LIT2|A0A140LIT2_MOUSE 7-dehydrocholesterol reductase OS=Mus musculus GN=Dhcr7 PE=1 SV=1;>sp|O88455|DHCR7_MOUSE 7-dehydrocholesterol reductase OS=Mus musculus GN=Dhcr7 PE=1 SV=1	2	2	2	2	2	2	2	2	2	2	2	2	2	2	2	2	2	2	2	2	2	2	4.4	4.4	4.4	54.219	474	474;471	0	5.9286	By MS/MS	By MS/MS	By MS/MS	By MS/MS	By matching	By MS/MS	4.4	4.4	4.4	4.4	4.4	4.4
A0A140LJ98;Q4FCQ7;J3QNU1;Q9Z2A5-2;Q9Z2A5	A0A140LJ98;Q4FCQ7;J3QNU1;Q9Z2A5-2;Q9Z2A5	1;1;1;1;1	1;1;1;1;1	1;1;1;1;1	Arginyl-tRNA--protein transferase 1	Ate1	>tr|A0A140LJ98|A0A140LJ98_MOUSE Arginyl-tRNA--protein transferase 1 (Fragment) OS=Mus musculus GN=Ate1 PE=1 SV=1;>tr|Q4FCQ7|Q4FCQ7_MOUSE Arginyl-tRNA--protein transferase 1 OS=Mus musculus GN=Ate1 PE=1 SV=1;>tr|J3QNU1|J3QNU1_MOUSE Arginyl-tRNA--protein tra	5	1	1	1	0	1	1	1	1	0	0	1	1	1	1	0	0	1	1	1	1	0	9.1	9.1	9.1	28.187	242	242;509;509;516;516	0.0010359	3.4293	By matching	By matching	By matching	By MS/MS	By MS/MS	By matching	0	9.1	9.1	9.1	9.1	0
A0A140LJE8;Q3U9K6;P70671	A0A140LJE8;Q3U9K6;P70671	1;1;1	1;1;1	1;1;1	Interferon regulatory factor 3	Irf3	>tr|A0A140LJE8|A0A140LJE8_MOUSE Interferon regulatory factor 3 (Fragment) OS=Mus musculus GN=Irf3 PE=1 SV=1;>tr|Q3U9K6|Q3U9K6_MOUSE Interferon regulatory factor 3 OS=Mus musculus GN=Irf3 PE=1 SV=1;>sp|P70671|IRF3_MOUSE Interferon regulatory factor 3 OS=Mus	3	1	1	1	0	1	0	1	1	0	0	1	0	1	1	0	0	1	0	1	1	0	12.4	12.4	12.4	17.958	161	161;419;419	0.0023095	2.8072	By matching	By matching	By matching	By MS/MS	By matching	By matching	0	12.4	0	12.4	12.4	0
A0A140LJL0;P35762	A0A140LJL0;P35762	1;1	1;1	1;1	CD81 antigen	Cd81	>tr|A0A140LJL0|A0A140LJL0_MOUSE CD81 antigen (Fragment) OS=Mus musculus GN=Cd81 PE=1 SV=1;>sp|P35762|CD81_MOUSE CD81 antigen OS=Mus musculus GN=Cd81 PE=1 SV=2	2	1	1	1	1	1	1	1	1	1	1	1	1	1	1	1	1	1	1	1	1	1	16.5	16.5	16.5	13.176	121	121;236	0	52.246	By MS/MS	By MS/MS	By matching	By MS/MS	By MS/MS	By MS/MS	16.5	16.5	16.5	16.5	16.5	16.5
A0A140T8I9;E9Q3L2;D6RJ66;F6XSW4	A0A140T8I9;E9Q3L2	4;4;1;1	4;4;1;1	4;4;1;1		Pi4ka	>tr|A0A140T8I9|A0A140T8I9_MOUSE Phosphatidylinositol 4-kinase alpha OS=Mus musculus GN=Pi4ka PE=1 SV=1;>sp|E9Q3L2|PI4KA_MOUSE Phosphatidylinositol 4-kinase alpha OS=Mus musculus GN=Pi4ka PE=1 SV=2	4	4	4	4	3	2	2	4	4	2	3	2	2	4	4	2	3	2	2	4	4	2	2.4	2.4	2.4	231.35	2044	2044;2105;142;210	0	5.7064	By MS/MS	By MS/MS	By MS/MS	By MS/MS	By MS/MS	By MS/MS	1.8	1.4	1.4	2.4	2.4	1.4
A0A140T8J4;Q9R257	A0A140T8J4;Q9R257	4;4	4;4	4;4	Heme-binding protein 1	Hebp1	>tr|A0A140T8J4|A0A140T8J4_MOUSE Heme binding protein 1 OS=Mus musculus GN=Hebp1 PE=1 SV=1;>sp|Q9R257|HEBP1_MOUSE Heme-binding protein 1 OS=Mus musculus GN=Hebp1 PE=1 SV=2	2	4	4	4	4	4	4	2	1	2	4	4	4	2	1	2	4	4	4	2	1	2	26.8	26.8	26.8	21.053	190	190;190	0	23.2	By MS/MS	By MS/MS	By MS/MS	By matching	By matching	By MS/MS	26.8	26.8	26.8	10.5	6.3	14.2
Q5M9M5;A0A140T8M7;P62751;D3YTY6	Q5M9M5;A0A140T8M7;P62751	12;12;12;3	12;12;12;3	12;12;12;3	60S ribosomal protein L23a	Rpl23a	>tr|Q5M9M5|Q5M9M5_MOUSE 60S ribosomal protein L23a OS=Mus musculus GN=Rpl23a PE=1 SV=1;>tr|A0A140T8M7|A0A140T8M7_MOUSE Protein Rpl23a-ps3 OS=Mus musculus GN=Rpl23a-ps3 PE=3 SV=1;>sp|P62751|RL23A_MOUSE 60S ribosomal protein L23a OS=Mus musculus GN=Rpl23a PE	4	12	12	12	8	10	9	11	10	10	8	10	9	11	10	10	8	10	9	11	10	10	46.8	46.8	46.8	17.695	156	156;156;156;151	0	45.964	By MS/MS	By MS/MS	By MS/MS	By MS/MS	By MS/MS	By MS/MS	34	43.6	43.6	46.8	46.2	44.2
Q3TX38;A0A140T8V3;Q60931;J3QMG3	Q3TX38;A0A140T8V3;Q60931;J3QMG3	7;7;7;6	7;7;7;6	7;7;7;6	Voltage-dependent anion-selective channel protein 3	Vdac3	>tr|Q3TX38|Q3TX38_MOUSE Voltage-dependent anion-selective channel protein 3 OS=Mus musculus GN=Vdac3 PE=1 SV=1;>tr|A0A140T8V3|A0A140T8V3_MOUSE Protein Vdac3-ps1 OS=Mus musculus GN=Vdac3-ps1 PE=4 SV=1;>sp|Q60931|VDAC3_MOUSE Voltage-dependent anion-selective	4	7	7	7	7	6	7	6	6	6	7	6	7	6	6	6	7	6	7	6	6	6	27.9	27.9	27.9	30.752	283	283;283;283;284	0	73.846	By MS/MS	By MS/MS	By MS/MS	By MS/MS	By MS/MS	By MS/MS	27.9	27.9	27.9	27.9	27.9	27.9
A0A171EBL2;E9Q555	A0A171EBL2;E9Q555	49;49	49;49	49;49	E3 ubiquitin-protein ligase RNF213	Rnf213	>tr|A0A171EBL2|A0A171EBL2_MOUSE E3 ubiquitin-protein ligase RNF213 OS=Mus musculus GN=Rnf213 PE=4 SV=1;>sp|E9Q555|RN213_MOUSE E3 ubiquitin-protein ligase RNF213 OS=Mus musculus GN=Rnf213 PE=1 SV=2	2	49	49	49	32	36	36	43	37	46	32	36	36	43	37	46	32	36	36	43	37	46	11.9	11.9	11.9	584.62	5151	5151;5152	0	198.77	By MS/MS	By MS/MS	By MS/MS	By MS/MS	By MS/MS	By MS/MS	6.9	8.9	8.1	10.8	9	11.2
A0A171KXD3;Q9JIF0-3;Q9JIF0-2;Q9JIF0;A0A140LHF7;A0A140LJ70;A0A140LJF4;A0A140LHS4;A0A140LIF7;A0A140LJ68;A0A140LI33;Q6PAK3	A0A171KXD3;Q9JIF0-3;Q9JIF0-2;Q9JIF0;A0A140LHF7;A0A140LJ70;A0A140LJF4	11;11;11;11;7;7;6;5;2;2;2;1	11;11;11;11;7;7;6;5;2;2;2;1	11;11;11;11;7;7;6;5;2;2;2;1	Protein arginine N-methyltransferase 1	Prmt1	>tr|A0A171KXD3|A0A171KXD3_MOUSE Protein arginine N-methyltransferase 1 OS=Mus musculus GN=Prmt1 PE=1 SV=1;>sp|Q9JIF0-3|ANM1_MOUSE Isoform 3 of Protein arginine N-methyltransferase 1 OS=Mus musculus GN=Prmt1;>sp|Q9JIF0-2|ANM1_MOUSE Isoform 2 of Protein argi	12	11	11	11	10	11	11	9	10	11	10	11	11	9	10	11	10	11	11	9	10	11	38.4	38.4	38.4	36.567	318	318;343;353;371;208;254;193;217;113;122;153;394	0	49.331	By MS/MS	By MS/MS	By MS/MS	By MS/MS	By MS/MS	By MS/MS	38.1	38.4	38.4	33.3	33.6	38.4
A0JNY3;Q8BUV3	A0JNY3;Q8BUV3	1;1	1;1	1;1	Gephyrin;Molybdopterin adenylyltransferase;Molybdopterin molybdenumtransferase	Gphn	>tr|A0JNY3|A0JNY3_MOUSE Gephyrin OS=Mus musculus GN=Gphn PE=1 SV=1;>sp|Q8BUV3|GEPH_MOUSE Gephyrin OS=Mus musculus GN=Gphn PE=1 SV=2	2	1	1	1	0	0	0	1	0	0	0	0	0	1	0	0	0	0	0	1	0	0	4	4	4	83.665	772	772;769	0	11.577	By matching	By matching	By matching	By MS/MS	By matching	By matching	0	0	0	4	0	0
Q8BVQ0;A0MNP4;Q9ERF3;D6RJ72;D6RDC7	Q8BVQ0;A0MNP4;Q9ERF3;D6RJ72;D6RDC7	2;2;2;1;1	2;2;2;1;1	2;2;2;1;1	WD repeat-containing protein 61;WD repeat-containing protein 61, N-terminally processed	Wdr61	>tr|Q8BVQ0|Q8BVQ0_MOUSE WD repeat-containing protein 61 OS=Mus musculus GN=Wdr61 PE=1 SV=1;>tr|A0MNP4|A0MNP4_MOUSE CDW13/WDR61 OS=Mus musculus GN=Wdr61 PE=1 SV=1;>sp|Q9ERF3|WDR61_MOUSE WD repeat-containing protein 61 OS=Mus musculus GN=Wdr61 PE=1 SV=1;>tr|	5	2	2	2	1	1	0	2	2	1	1	1	0	2	2	1	1	1	0	2	2	1	16.1	16.1	16.1	30.928	279	279;305;305;107;207	0	12.925	By matching	By MS/MS	By matching	By MS/MS	By MS/MS	By matching	5.7	5.7	0	16.1	16.1	5.7
A1BN54;Q9JI91;O88990;D3YY95	A1BN54	48;10;9;3	32;2;1;1	2;0;0;0		Actn1	>tr|A1BN54|A1BN54_MOUSE Alpha actinin 1a OS=Mus musculus GN=Actn1 PE=1 SV=1	4	48	32	2	41	45	42	44	43	46	25	29	27	29	28	30	1	2	2	2	1	2	60.3	43.9	3	102.72	887	887;894;900;159	0	323.31	By MS/MS	By MS/MS	By MS/MS	By MS/MS	By MS/MS	By MS/MS	50.8	60.3	55.7	55.7	53.7	60.2
A1L353;P82198	A1L353;P82198	1;1	1;1	1;1	Transforming growth factor-beta-induced protein ig-h3	Tgfbi	>tr|A1L353|A1L353_MOUSE Transforming growth factor, beta induced OS=Mus musculus GN=Tgfbi PE=1 SV=1;>sp|P82198|BGH3_MOUSE Transforming growth factor-beta-induced protein ig-h3 OS=Mus musculus GN=Tgfbi PE=1 SV=1	2	1	1	1	1	0	0	1	1	1	1	0	0	1	1	1	1	0	0	1	1	1	1.9	1.9	1.9	74.596	683	683;683	0.0052469	2.0472	By matching	By matching	By matching	By MS/MS	By MS/MS	By matching	1.9	0	0	1.9	1.9	1.9
A1L361;Q9WUN2	A1L361;Q9WUN2	3;3	3;3	3;3	Serine/threonine-protein kinase TBK1	Tbk1	>tr|A1L361|A1L361_MOUSE Serine/threonine-protein kinase TBK1 OS=Mus musculus GN=Tbk1 PE=1 SV=1;>sp|Q9WUN2|TBK1_MOUSE Serine/threonine-protein kinase TBK1 OS=Mus musculus GN=Tbk1 PE=1 SV=1	2	3	3	3	2	2	2	1	1	3	2	2	2	1	1	3	2	2	2	1	1	3	6.6	6.6	6.6	83.424	729	729;729	0	24.907	By MS/MS	By MS/MS	By MS/MS	By MS/MS	By MS/MS	By MS/MS	4.3	4.3	4.3	2.5	2.5	6.6
A1L3B8;P26516	A1L3B8;P26516	7;7	7;7	7;7	26S proteasome non-ATPase regulatory subunit 7	Psmd7	>tr|A1L3B8|A1L3B8_MOUSE 26S proteasome non-ATPase regulatory subunit 7 OS=Mus musculus GN=Psmd7 PE=1 SV=1;>sp|P26516|PSMD7_MOUSE 26S proteasome non-ATPase regulatory subunit 7 OS=Mus musculus GN=Psmd7 PE=1 SV=2	2	7	7	7	5	6	6	7	6	6	5	6	6	7	6	6	5	6	6	7	6	6	32.4	32.4	32.4	36.539	321	321;321	0	85.314	By MS/MS	By MS/MS	By MS/MS	By MS/MS	By MS/MS	By MS/MS	21.5	29	29	32.4	29	29
F7CGC9;A2A4A1;Q91ZF0	F7CGC9;A2A4A1;Q91ZF0	1;1;1	1;1;1	1;1;1	DnaJ homolog subfamily C member 24	Dnajc24	>tr|F7CGC9|F7CGC9_MOUSE DnaJ homolog subfamily C member 24 (Fragment) OS=Mus musculus GN=Dnajc24 PE=1 SV=1;>tr|A2A4A1|A2A4A1_MOUSE DnaJ homolog subfamily C member 24 OS=Mus musculus GN=Dnajc24 PE=1 SV=1;>sp|Q91ZF0|DJC24_MOUSE DnaJ homolog subfamily C membe	3	1	1	1	1	1	0	1	1	1	1	1	0	1	1	1	1	1	0	1	1	1	7.8	7.8	7.8	13.067	116	116;148;196	0.0031486	2.2103	By MS/MS	By MS/MS	By matching	By matching	By matching	By matching	7.8	7.8	0	7.8	7.8	7.8
A2A4J1;Q4FK54;P61290;A2A4J3	A2A4J1;Q4FK54;P61290;A2A4J3	4;4;4;3	4;4;4;3	4;4;4;3	Proteasome activator complex subunit 3	Psme3	>tr|A2A4J1|A2A4J1_MOUSE Proteasome activator complex subunit 3 (Fragment) OS=Mus musculus GN=Psme3 PE=1 SV=1;>tr|Q4FK54|Q4FK54_MOUSE Proteaseome (Prosome, macropain) 28 subunit, 3 OS=Mus musculus GN=Psme3 PE=1 SV=1;>sp|P61290|PSME3_MOUSE Proteasome activat	4	4	4	4	4	4	2	3	4	4	4	4	2	3	4	4	4	4	2	3	4	4	26.6	26.6	26.6	23.406	203	203;254;254;154	0	29.536	By MS/MS	By MS/MS	By MS/MS	By MS/MS	By MS/MS	By MS/MS	26.6	26.6	12.8	20.2	26.6	26.6
A2A533;A2A536;Q9CZV8-4;Q9CZV8;Q9CZV8-3	A2A533;A2A536;Q9CZV8-4;Q9CZV8;Q9CZV8-3	1;1;1;1;1	1;1;1;1;1	1;1;1;1;1	F-box/LRR-repeat protein 20	Fbxl20	>tr|A2A533|A2A533_MOUSE F-box/LRR-repeat protein 20 (Fragment) OS=Mus musculus GN=Fbxl20 PE=1 SV=1;>tr|A2A536|A2A536_MOUSE F-box/LRR-repeat protein 20 (Fragment) OS=Mus musculus GN=Fbxl20 PE=1 SV=1;>sp|Q9CZV8-4|FXL20_MOUSE Isoform 2 of F-box/LRR-repeat pro	5	1	1	1	1	1	0	1	1	1	1	1	0	1	1	1	1	1	0	1	1	1	7.3	7.3	7.3	12.506	110	110;210;422;436;438	0.0043397	2.0835	By matching	By MS/MS	By matching	By MS/MS	By matching	By MS/MS	7.3	7.3	0	7.3	7.3	7.3
A2A547;Q5I0T8;P84099	A2A547;Q5I0T8;P84099	6;6;6	6;6;6	6;6;6	Ribosomal protein L19;60S ribosomal protein L19	Rpl19	>tr|A2A547|A2A547_MOUSE Ribosomal protein L19 OS=Mus musculus GN=Rpl19 PE=1 SV=1;>tr|Q5I0T8|Q5I0T8_MOUSE Ribosomal protein L19 OS=Mus musculus GN=Rpl19 PE=1 SV=1;>sp|P84099|RL19_MOUSE 60S ribosomal protein L19 OS=Mus musculus GN=Rpl19 PE=1 SV=1	3	6	6	6	5	6	6	6	6	6	5	6	6	6	6	6	5	6	6	6	6	6	23.2	23.2	23.2	23.247	194	194;196;196	0	51.092	By MS/MS	By MS/MS	By MS/MS	By MS/MS	By MS/MS	By MS/MS	22.7	23.2	23.2	23.2	23.2	23.2
A2A5R2;D3YYK9;F6YCJ0	A2A5R2	7;2;1	7;2;1	4;0;0	Brefeldin A-inhibited guanine nucleotide-exchange protein 2	Arfgef2	>sp|A2A5R2|BIG2_MOUSE Brefeldin A-inhibited guanine nucleotide-exchange protein 2 OS=Mus musculus GN=Arfgef2 PE=1 SV=1	3	7	7	4	3	6	4	6	5	5	3	6	4	6	5	5	1	3	3	3	2	2	5.6	5.6	3.6	202.24	1792	1792;1054;283	0	39.12	By MS/MS	By MS/MS	By MS/MS	By MS/MS	By MS/MS	By MS/MS	2.2	5.2	3.1	5.2	4.1	3.9
A2A5R8;Q9DBE7;A2A5S3;Q9Z108	A2A5R8;Q9DBE7;A2A5S3;Q9Z108	1;1;1;1	1;1;1;1	1;1;1;1	Double-stranded RNA-binding protein Staufen homolog 1	Stau1	>tr|A2A5R8|A2A5R8_MOUSE Double-stranded RNA-binding protein Staufen homolog 1 OS=Mus musculus GN=Stau1 PE=1 SV=1;>tr|Q9DBE7|Q9DBE7_MOUSE Double-stranded RNA-binding protein Staufen homolog 1 OS=Mus musculus GN=Stau1 PE=1 SV=1;>tr|A2A5S3|A2A5S3_MOUSE Double	4	1	1	1	1	1	1	1	1	1	1	1	1	1	1	1	1	1	1	1	1	1	3.3	3.3	3.3	53.746	485	485;489;495;487	0.00035689	3.8641	By MS/MS	By MS/MS	By matching	By matching	By MS/MS	By MS/MS	3.3	3.3	3.3	3.3	3.3	3.3
A2A5V3;A2A5V2;S4R2D3;A2A5V4;P55194;S4R2T6;A2A5V1	A2A5V3;A2A5V2;S4R2D3;A2A5V4;P55194	8;8;8;8;7;3;1	8;8;8;8;7;3;1	8;8;8;8;7;3;1	SH3 domain-binding protein 1	Sh3bp1	>tr|A2A5V3|A2A5V3_MOUSE SH3 domain-binding protein 1 OS=Mus musculus GN=Sh3bp1 PE=1 SV=1;>tr|A2A5V2|A2A5V2_MOUSE SH3 domain-binding protein 1 OS=Mus musculus GN=Sh3bp1 PE=1 SV=1;>tr|S4R2D3|S4R2D3_MOUSE SH3 domain-binding protein 1 OS=Mus musculus GN=Sh3bp1	7	8	8	8	7	8	6	7	8	7	7	8	6	7	8	7	7	8	6	7	8	7	17.5	17.5	17.5	64.462	582	582;584;587;680;601;209;55	0	96.433	By MS/MS	By MS/MS	By MS/MS	By MS/MS	By MS/MS	By MS/MS	15.3	17.5	11.5	16	17.5	15.3
A2A6J4;A2A6J7;P19973-2;P19973	A2A6J4;A2A6J7;P19973-2;P19973	7;7;7;7	7;7;7;7	7;7;7;7	Lymphocyte-specific protein 1	Lsp1	>tr|A2A6J4|A2A6J4_MOUSE Lymphocyte-specific protein 1 OS=Mus musculus GN=Lsp1 PE=1 SV=1;>tr|A2A6J7|A2A6J7_MOUSE Lymphocyte-specific protein 1 OS=Mus musculus GN=Lsp1 PE=1 SV=1;>sp|P19973-2|LSP1_MOUSE Isoform 2 of Lymphocyte-specific protein 1 OS=Mus muscul	4	7	7	7	7	5	6	7	6	6	7	5	6	7	6	6	7	5	6	7	6	6	26.4	26.4	26.4	35.763	322	322;324;328;330	0	154.58	By MS/MS	By MS/MS	By MS/MS	By MS/MS	By MS/MS	By MS/MS	26.4	22.4	26.4	26.4	26.4	26.4
A2A6M1;Q9CZ28	A2A6M1;Q9CZ28	3;3	3;3	3;3	Vacuolar-sorting protein SNF8	Snf8	>tr|A2A6M1|A2A6M1_MOUSE Vacuolar-sorting protein SNF8 OS=Mus musculus GN=Snf8 PE=1 SV=1;>sp|Q9CZ28|SNF8_MOUSE Vacuolar-sorting protein SNF8 OS=Mus musculus GN=Snf8 PE=1 SV=1	2	3	3	3	3	3	3	3	3	3	3	3	3	3	3	3	3	3	3	3	3	3	19.3	19.3	19.3	25.968	233	233;258	0	33.607	By MS/MS	By MS/MS	By MS/MS	By MS/MS	By MS/MS	By MS/MS	19.3	19.3	19.3	19.3	19.3	19.3
A2A6S1;Q3TB48	A2A6S1;Q3TB48	3;3	3;3	3;3	Transmembrane protein 104	Tmem104	>tr|A2A6S1|A2A6S1_MOUSE Transmembrane protein 104 OS=Mus musculus GN=Tmem104 PE=1 SV=1;>sp|Q3TB48|TM104_MOUSE Transmembrane protein 104 OS=Mus musculus GN=Tmem104 PE=1 SV=1	2	3	3	3	3	3	3	3	3	3	3	3	3	3	3	3	3	3	3	3	3	3	6.1	6.1	6.1	55.751	495	495;496	0	8.1287	By MS/MS	By MS/MS	By MS/MS	By matching	By MS/MS	By MS/MS	6.1	6.1	6.1	6.1	6.1	6.1
A2A6U3;Q80UG5-2;Q80UG5-3;Q80UG5;A2A6U5;A8Y5D3	A2A6U3;Q80UG5-2;Q80UG5-3;Q80UG5;A2A6U5	9;9;9;9;7;2	9;9;9;9;7;2	9;9;9;9;7;2	Septin-9	2009-09-01	>tr|A2A6U3|A2A6U3_MOUSE Septin-9 OS=Mus musculus GN=Sept9 PE=1 SV=1;>sp|Q80UG5-2|SEPT9_MOUSE Isoform 2 of Septin-9 OS=Mus musculus GN=Sept9;>sp|Q80UG5-3|SEPT9_MOUSE Isoform 3 of Septin-9 OS=Mus musculus GN=Sept9;>sp|Q80UG5|SEPT9_MOUSE Septin-9 OS=Mus muscu	6	9	9	9	6	9	7	8	7	7	6	9	7	8	7	7	6	9	7	8	7	7	21.6	21.6	21.6	63.772	565	565;334;576;583;242;74	0	58.061	By MS/MS	By MS/MS	By MS/MS	By MS/MS	By MS/MS	By MS/MS	13.1	21.6	16.3	21.6	16.3	16.3
A2A7A7;Q8CFX1;A2A7A8	A2A7A7;Q8CFX1	4;4;1	4;4;1	4;4;1	GDH/6PGL endoplasmic bifunctional protein;Glucose 1-dehydrogenase;6-phosphogluconolactonase	H6pd	>tr|A2A7A7|A2A7A7_MOUSE GDH/6PGL endoplasmic bifunctional protein OS=Mus musculus GN=H6pd PE=1 SV=1;>sp|Q8CFX1|G6PE_MOUSE GDH/6PGL endoplasmic bifunctional protein OS=Mus musculus GN=H6pd PE=1 SV=2	3	4	4	4	2	4	1	3	3	3	2	4	1	3	3	3	2	4	1	3	3	3	7.9	7.9	7.9	89.909	797	797;789;172	0	19.472	By MS/MS	By MS/MS	By MS/MS	By MS/MS	By matching	By MS/MS	3	7.9	1.8	5.9	6.6	5.9
A2A7S7;Q91WQ3;F6VXZ2	A2A7S7;Q91WQ3	10;10;2	10;10;2	10;10;2	Tyrosine--tRNA ligase, cytoplasmic;Tyrosine--tRNA ligase, cytoplasmic, N-terminally processed	Yars	>tr|A2A7S7|A2A7S7_MOUSE Tyrosine--tRNA ligase OS=Mus musculus GN=Yars PE=1 SV=1;>sp|Q91WQ3|SYYC_MOUSE Tyrosine--tRNA ligase, cytoplasmic OS=Mus musculus GN=Yars PE=1 SV=3	3	10	10	10	9	8	6	8	9	8	9	8	6	8	9	8	9	8	6	8	9	8	23.4	23.4	23.4	63.001	564	564;528;129	0	32.224	By MS/MS	By MS/MS	By MS/MS	By MS/MS	By MS/MS	By MS/MS	18.8	15.6	13.1	18.3	20.7	17.4
L7N207;A2A7W1;A2A7W0;Q6SJQ5	L7N207;A2A7W1;A2A7W0;Q6SJQ5	1;1;1;1	1;1;1;1	1;1;1;1	CMRF35-like molecule 3	Gm11709;Cd300lh	>tr|L7N207|L7N207_MOUSE Protein Cd300ld2 OS=Mus musculus GN=Cd300ld2 PE=4 SV=1;>tr|A2A7W1|A2A7W1_MOUSE Protein Cd300ld4 OS=Mus musculus GN=Cd300ld4 PE=4 SV=1;>tr|A2A7W0|A2A7W0_MOUSE Protein Cd300ld2 OS=Mus musculus GN=Cd300ld2 PE=4 SV=1;>sp|Q6SJQ5|CLM3_MOU	4	1	1	1	1	0	1	0	0	1	1	0	1	0	0	1	1	0	1	0	0	1	12.6	12.6	12.6	14.628	127	127;245;305;245	0.00036805	4.4117	By matching	By matching	By MS/MS	By matching	By matching	By matching	12.6	0	12.6	0	0	12.6
A2A7Z4;Q9CQH7	A2A7Z4;Q9CQH7	2;2	2;2	2;2	Transcription factor BTF3 homolog 4	Btf3l4	>tr|A2A7Z4|A2A7Z4_MOUSE Transcription factor BTF3 OS=Mus musculus GN=Btf3l4 PE=1 SV=1;>sp|Q9CQH7|BT3L4_MOUSE Transcription factor BTF3 homolog 4 OS=Mus musculus GN=Btf3l4 PE=1 SV=1	2	2	2	2	0	2	1	2	2	2	0	2	1	2	2	2	0	2	1	2	2	2	36.7	36.7	36.7	17.27	158	158;158	0	23.717	By matching	By MS/MS	By matching	By MS/MS	By MS/MS	By MS/MS	0	36.7	17.7	36.7	36.7	36.7
A2A839;A2A838;A2AD32;A2A841;P48193-2;P48193;A2A842	A2A839;A2A838;A2AD32;A2A841;P48193-2;P48193;A2A842	4;4;4;4;4;4;2	4;4;4;4;4;4;2	4;4;4;4;4;4;2	Protein 4.1	Epb4.1;Epb41	>tr|A2A839|A2A839_MOUSE Protein 4.1 OS=Mus musculus GN=Epb41 PE=1 SV=1;>tr|A2A838|A2A838_MOUSE Protein 4.1 (Fragment) OS=Mus musculus GN=Epb41 PE=1 SV=1;>tr|A2AD32|A2AD32_MOUSE Protein 4.1 (Fragment) OS=Mus musculus GN=Epb41 PE=1 SV=7;>tr|A2A841|A2A841_MOU	7	4	4	4	0	2	3	3	3	4	0	2	3	3	3	4	0	2	3	3	3	4	6.1	6.1	6.1	72.423	639	639;667;716;869;804;858;769	0	14.135	By matching	By MS/MS	By MS/MS	By MS/MS	By MS/MS	By MS/MS	0	4.9	6.1	5	5	6.1
A2A8E2;B7ZC72;B7ZC71;Q8BHG2;Q8BHG2-2;Q8BHG2-3	A2A8E2;B7ZC72;B7ZC71;Q8BHG2;Q8BHG2-2;Q8BHG2-3	1;1;1;1;1;1	1;1;1;1;1;1	1;1;1;1;1;1	UPF0587 protein C1orf123 homolog	0610037L13Rik	>tr|A2A8E2|A2A8E2_MOUSE Protein 0610037L13Rik OS=Mus musculus GN=0610037L13Rik PE=1 SV=1;>tr|B7ZC72|B7ZC72_MOUSE Protein 0610037L13Rik OS=Mus musculus GN=0610037L13Rik PE=1 SV=1;>tr|B7ZC71|B7ZC71_MOUSE Protein 0610037L13Rik OS=Mus musculus GN=0610037L13Rik	6	1	1	1	1	1	1	1	1	1	1	1	1	1	1	1	1	1	1	1	1	1	8.7	8.7	8.7	15.783	138	138;153;155;160;168;196	0.0081276	1.8568	By MS/MS	By matching	By matching	By matching	By matching	By matching	8.7	8.7	8.7	8.7	8.7	8.7
F6T4M4;A2A983;E9QKA4;A2A8V8;A2A8V9;E9PUK6;Q52KI8-2;Q52KI8	F6T4M4;A2A983;E9QKA4;A2A8V8;A2A8V9;E9PUK6;Q52KI8-2;Q52KI8	1;1;1;1;1;1;1;1	1;1;1;1;1;1;1;1	1;1;1;1;1;1;1;1	Serine/arginine repetitive matrix protein 1	Srrm1	>tr|F6T4M4|F6T4M4_MOUSE Serine/arginine repetitive matrix protein 1 (Fragment) OS=Mus musculus GN=Srrm1 PE=1 SV=1;>tr|A2A983|A2A983_MOUSE Serine/arginine repetitive matrix protein 1 (Fragment) OS=Mus musculus GN=Srrm1 PE=1 SV=1;>tr|E9QKA4|E9QKA4_MOUSE Seri	8	1	1	1	1	1	1	1	1	1	1	1	1	1	1	1	1	1	1	1	1	1	8.6	8.6	8.6	16.242	140	140;198;897;909;918;923;897;946	0.0010338	3.3819	By matching	By MS/MS	By matching	By matching	By matching	By MS/MS	8.6	8.6	8.6	8.6	8.6	8.6
A2A934;A2A930;A2A931;A2A933;A2A935-2;A2A935;A2A935-3	A2A934;A2A930;A2A931;A2A933;A2A935-2;A2A935;A2A935-3	1;1;1;1;1;1;1	1;1;1;1;1;1;1	1;1;1;1;1;1;1	PR domain zinc finger protein 16	Prdm16	>tr|A2A934|A2A934_MOUSE PR domain zinc finger protein 16 OS=Mus musculus GN=Prdm16 PE=1 SV=1;>tr|A2A930|A2A930_MOUSE PR domain zinc finger protein 16 OS=Mus musculus GN=Prdm16 PE=1 SV=1;>tr|A2A931|A2A931_MOUSE PR domain zinc finger protein 16 OS=Mus muscul	7	1	1	1	1	1	1	1	1	1	1	1	1	1	1	1	1	1	1	1	1	1	0.8	0.8	0.8	130.34	1177	1177;1257;1274;1276;1178;1275;1276	0.008135	1.8619	By MS/MS	By MS/MS	By MS/MS	By MS/MS	By MS/MS	By MS/MS	0.8	0.8	0.8	0.8	0.8	0.8
A2A9P6;P24788-2;P24788	A2A9P6;P24788-2;P24788	1;1;1	1;1;1	1;1;1	Cyclin-dependent kinase 11B	Cdk11b	>tr|A2A9P6|A2A9P6_MOUSE Cyclin-dependent kinase 11B OS=Mus musculus GN=Cdk11b PE=1 SV=1;>sp|P24788-2|CD11B_MOUSE Isoform 2 of Cyclin-dependent kinase 11B OS=Mus musculus GN=Cdk11b;>sp|P24788|CD11B_MOUSE Cyclin-dependent kinase 11B OS=Mus musculus GN=Cdk11b	3	1	1	1	1	1	1	1	0	0	1	1	1	1	0	0	1	1	1	1	0	0	2.3	2.3	2.3	87.319	750	750;439;784	0	7.4042	By MS/MS	By matching	By matching	By MS/MS	By matching	By matching	2.3	2.3	2.3	2.3	0	0
A6PWC3;A2A9Q2;Q8BHG1;Q3V3G9	A6PWC3;A2A9Q2;Q8BHG1	10;10;10;2	10;10;10;2	10;10;10;2	Nardilysin	Nrd1	>tr|A6PWC3|A6PWC3_MOUSE Nardilysin OS=Mus musculus GN=Nrd1 PE=1 SV=1;>tr|A2A9Q2|A2A9Q2_MOUSE Nardilysin OS=Mus musculus GN=Nrd1 PE=1 SV=1;>sp|Q8BHG1|NRDC_MOUSE Nardilysin OS=Mus musculus GN=Nrdc PE=1 SV=1	4	10	10	10	10	8	9	8	8	10	10	8	9	8	8	10	10	8	9	8	8	10	9	9	9	127.77	1117	1117;1229;1161;395	0	23.116	By MS/MS	By MS/MS	By MS/MS	By MS/MS	By MS/MS	By MS/MS	9	7.5	8.3	7.9	7.1	9
A2AA71;Q3U2P1	A2AA71;Q3U2P1	4;4	4;4	4;4	Protein transport protein Sec24A	Sec24a	>tr|A2AA71|A2AA71_MOUSE Protein transport protein Sec24A OS=Mus musculus GN=Sec24a PE=1 SV=1;>sp|Q3U2P1|SC24A_MOUSE Protein transport protein Sec24A OS=Mus musculus GN=Sec24a PE=1 SV=1	2	4	4	4	3	3	2	2	2	2	3	3	2	2	2	2	3	3	2	2	2	2	4.5	4.5	4.5	118.65	1089	1089;1090	0	5.8221	By MS/MS	By MS/MS	By MS/MS	By MS/MS	By matching	By matching	3.1	3.5	2.1	2.1	2.1	2.1
A2AAA9;Q64449-2;Q64449	A2AAA9;Q64449-2;Q64449	1;1;1	1;1;1	1;1;1	C-type mannose receptor 2	Mrc2	>tr|A2AAA9|A2AAA9_MOUSE C-type mannose receptor 2 OS=Mus musculus GN=Mrc2 PE=1 SV=1;>sp|Q64449-2|MRC2_MOUSE Isoform 2 of C-type mannose receptor 2 OS=Mus musculus GN=Mrc2;>sp|Q64449|MRC2_MOUSE C-type mannose receptor 2 OS=Mus musculus GN=Mrc2 PE=1 SV=3	3	1	1	1	0	1	0	1	1	1	0	1	0	1	1	1	0	1	0	1	1	1	1.2	1.2	1.2	120.25	1053	1053;180;1479	0.006691	1.925	By matching	By MS/MS	By matching	By matching	By matching	By matching	0	1.2	0	1.2	1.2	1.2
A2AAN0;O35250-2;O35250;A2AAN3	A2AAN0;O35250-2;O35250;A2AAN3	2;2;2;1	2;2;2;1	2;2;2;1	Exocyst complex component 7	Exoc7	>tr|A2AAN0|A2AAN0_MOUSE Exocyst complex component 7 OS=Mus musculus GN=Exoc7 PE=1 SV=1;>sp|O35250-2|EXOC7_MOUSE Isoform 2 of Exocyst complex component 7 OS=Mus musculus GN=Exoc7;>sp|O35250|EXOC7_MOUSE Exocyst complex component 7 OS=Mus musculus GN=Exoc7 PE	4	2	2	2	1	1	2	2	2	1	1	1	2	2	2	1	1	1	2	2	2	1	3.2	3.2	3.2	78.505	684	684;653;697;288	0.0023194	2.8616	By MS/MS	By matching	By MS/MS	By MS/MS	By MS/MS	By MS/MS	1.5	1.8	3.2	3.2	3.2	1.8
A2AAN2;Q8BMA6	A2AAN2;Q8BMA6	9;9	9;9	9;9	Signal recognition particle subunit SRP68	Srp68	>tr|A2AAN2|A2AAN2_MOUSE Signal recognition particle subunit SRP68 OS=Mus musculus GN=Srp68 PE=1 SV=1;>sp|Q8BMA6|SRP68_MOUSE Signal recognition particle subunit SRP68 OS=Mus musculus GN=Srp68 PE=1 SV=2	2	9	9	9	6	6	5	8	8	7	6	6	5	8	8	7	6	6	5	8	8	7	20.6	20.6	20.6	65.952	587	587;625	0	74.338	By MS/MS	By MS/MS	By MS/MS	By MS/MS	By MS/MS	By MS/MS	11.1	16.4	11.1	20.6	20.6	18.6
A2AAY5;O89032-3;O89032-2;O89032	A2AAY5	5;2;2;2	5;2;2;2	5;2;2;2	SH3 and PX domain-containing protein 2B	Sh3pxd2b	>sp|A2AAY5|SPD2B_MOUSE SH3 and PX domain-containing protein 2B OS=Mus musculus GN=Sh3pxd2b PE=1 SV=1	4	5	5	5	5	5	4	5	5	4	5	5	4	5	5	4	5	5	4	5	5	4	8.5	8.5	8.5	101.52	908	908;1081;1096;1124	0	30.726	By MS/MS	By MS/MS	By matching	By MS/MS	By MS/MS	By MS/MS	8.5	8.5	5.8	8.5	8.5	6.7
A2ABY8;Q8BKJ9	A2ABY8;Q8BKJ9	1;1	1;1	1;1	NAD-dependent protein deacetylase sirtuin-7	Sirt7	>tr|A2ABY8|A2ABY8_MOUSE NAD-dependent protein deacetylase sirtuin-7 OS=Mus musculus GN=Sirt7 PE=1 SV=1;>sp|Q8BKJ9|SIR7_MOUSE NAD-dependent protein deacetylase sirtuin-7 OS=Mus musculus GN=Sirt7 PE=1 SV=2	2	1	1	1	1	0	0	1	0	0	1	0	0	1	0	0	1	0	0	1	0	0	12.4	12.4	12.4	13.927	121	121;402	0.00035323	3.7195	By matching	By matching	By matching	By MS/MS	By matching	By matching	12.4	0	0	12.4	0	0
A2ACG7;Q9DBG6	A2ACG7;Q9DBG6	19;19	19;19	19;19	Dolichyl-diphosphooligosaccharide--protein glycosyltransferase subunit 2	Rpn2	>tr|A2ACG7|A2ACG7_MOUSE Dolichyl-diphosphooligosaccharide--protein glycosyltransferase subunit 2 OS=Mus musculus GN=Rpn2 PE=1 SV=1;>sp|Q9DBG6|RPN2_MOUSE Dolichyl-diphosphooligosaccharide--protein glycosyltransferase subunit 2 OS=Mus musculus GN=Rpn2 PE=1 S	2	19	19	19	14	19	14	19	19	19	14	19	14	19	19	19	14	19	14	19	19	19	38	38	38	67.501	615	615;631	0	261.81	By MS/MS	By MS/MS	By MS/MS	By MS/MS	By MS/MS	By MS/MS	30.7	38	30.1	38	38	38
Q3UR39;A2AD03;Q9QXG2	Q3UR39;A2AD03;Q9QXG2	1;1;1	1;1;1	1;1;1	Rab proteins geranylgeranyltransferase component A 1	Chm	>tr|Q3UR39|Q3UR39_MOUSE Rab proteins geranylgeranyltransferase component A 1 OS=Mus musculus GN=Chm PE=1 SV=1;>tr|A2AD03|A2AD03_MOUSE Rab proteins geranylgeranyltransferase component A 1 OS=Mus musculus GN=Chm PE=1 SV=1;>sp|Q9QXG2|RAE1_MOUSE Rab proteins g	3	1	1	1	0	1	1	1	1	1	0	1	1	1	1	1	0	1	1	1	1	1	3	3	3	69.14	623	623;662;665	0	11.93	By matching	By matching	By matching	By MS/MS	By matching	By matching	0	3	3	3	3	3
A2ADF3;A2ADF2;A2ADF1;A2ADE8;A2ADE9;A2ADE5;A2ADE6;A2ADE7;Q71FD7	A2ADF3;A2ADF2;A2ADF1;A2ADE8;A2ADE9;A2ADE5;A2ADE6;A2ADE7;Q71FD7	1;1;1;1;1;1;1;1;1	1;1;1;1;1;1;1;1;1	1;1;1;1;1;1;1;1;1	Filamin-binding LIM protein 1	Fblim1	>tr|A2ADF3|A2ADF3_MOUSE Filamin-binding LIM protein 1 (Fragment) OS=Mus musculus GN=Fblim1 PE=1 SV=1;>tr|A2ADF2|A2ADF2_MOUSE Filamin-binding LIM protein 1 (Fragment) OS=Mus musculus GN=Fblim1 PE=1 SV=1;>tr|A2ADF1|A2ADF1_MOUSE Filamin-binding LIM protein 1	9	1	1	1	1	0	1	0	1	1	1	0	1	0	1	1	1	0	1	0	1	1	28.6	28.6	28.6	5.9779	56	56;73;99;102;128;167;175;182;375	0.00035549	3.8354	By matching	By matching	By MS/MS	By matching	By matching	By matching	28.6	0	28.6	0	28.6	28.6
F6TBV1;F6WHL0;A2ADH1;Q9CQY5-2;Q9CQY5-3;Q9CQY5	F6TBV1;F6WHL0;A2ADH1;Q9CQY5-2;Q9CQY5-3;Q9CQY5	2;2;2;2;2;2	2;2;2;2;2;2	2;2;2;2;2;2	Magnesium transporter protein 1	Magt1	>tr|F6TBV1|F6TBV1_MOUSE Magnesium transporter protein 1 (Fragment) OS=Mus musculus GN=Magt1 PE=1 SV=1;>tr|F6WHL0|F6WHL0_MOUSE Magnesium transporter protein 1 (Fragment) OS=Mus musculus GN=Magt1 PE=1 SV=1;>tr|A2ADH1|A2ADH1_MOUSE Magnesium transporter protei	6	2	2	2	1	2	1	1	2	2	1	2	1	1	2	2	1	2	1	1	2	2	7.7	7.7	7.7	35.154	312	312;343;368;306;312;335	0	6.9369	By MS/MS	By MS/MS	By MS/MS	By MS/MS	By MS/MS	By MS/MS	3.2	7.7	3.2	4.5	7.7	7.7
A2ADR8;Q8R3G1	A2ADR8;Q8R3G1	1;1	1;1	1;1	Nuclear inhibitor of protein phosphatase 1	Ppp1r8	>tr|A2ADR8|A2ADR8_MOUSE Nuclear inhibitor of protein phosphatase 1 OS=Mus musculus GN=Ppp1r8 PE=1 SV=1;>sp|Q8R3G1|PP1R8_MOUSE Nuclear inhibitor of protein phosphatase 1 OS=Mus musculus GN=Ppp1r8 PE=1 SV=1	2	1	1	1	0	0	0	0	1	0	0	0	0	0	1	0	0	0	0	0	1	0	6	6	6	38.399	350	350;351	0	5.0227	By matching	By matching	By matching	By matching	By MS/MS	By matching	0	0	0	0	6	0
A2ADY9	A2ADY9	6	6	6	Protein DDI1 homolog 2	Ddi2	>sp|A2ADY9|DDI2_MOUSE Protein DDI1 homolog 2 OS=Mus musculus GN=Ddi2 PE=1 SV=1	1	6	6	6	4	5	1	5	5	5	4	5	1	5	5	5	4	5	1	5	5	5	26.6	26.6	26.6	44.59	399	399	0	35.653	By MS/MS	By MS/MS	By matching	By MS/MS	By MS/MS	By MS/MS	15.5	22.6	3.5	21.8	21.8	22.6
A2AEJ8;A2AEK1;Q8BIQ5-2;Q8BIQ5;Q8C7E9	A2AEJ8;A2AEK1;Q8BIQ5-2;Q8BIQ5;Q8C7E9	1;1;1;1;1	1;1;1;1;1	1;1;1;1;1	Cleavage stimulation factor subunit 2;Cleavage stimulation factor subunit 2 tau variant	Cstf2;Cstf2t	>tr|A2AEJ8|A2AEJ8_MOUSE Cleavage stimulation factor subunit 2 (Fragment) OS=Mus musculus GN=Cstf2 PE=1 SV=1;>tr|A2AEK1|A2AEK1_MOUSE AlphaCstF-64 variant 4 OS=Mus musculus GN=Cstf2 PE=1 SV=1;>sp|Q8BIQ5-2|CSTF2_MOUSE Isoform 2 of Cleavage stimulation factor	5	1	1	1	1	1	1	1	1	1	1	1	1	1	1	1	1	1	1	1	1	1	9.8	9.8	9.8	20.12	184	184;554;510;580;632	0	29.369	By matching	By MS/MS	By matching	By MS/MS	By MS/MS	By MS/MS	9.8	9.8	9.8	9.8	9.8	9.8
A2AEW5;A2AEW9;A2AEW8;Q8VD04;A2AEW6	A2AEW5;A2AEW9;A2AEW8;Q8VD04;A2AEW6	7;7;7;7;5	7;7;7;7;5	7;7;7;7;5	GRIP1-associated protein 1	Gripap1	>tr|A2AEW5|A2AEW5_MOUSE GRIP1-associated protein 1 (Fragment) OS=Mus musculus GN=Gripap1 PE=1 SV=1;>tr|A2AEW9|A2AEW9_MOUSE GRIP1-associated protein 1 OS=Mus musculus GN=Gripap1 PE=1 SV=1;>tr|A2AEW8|A2AEW8_MOUSE GRIP1-associated protein 1 OS=Mus musculus GN	5	7	7	7	3	4	2	7	3	3	3	4	2	7	3	3	3	4	2	7	3	3	18.4	18.4	18.4	56.401	485	485;792;837;806;469	0	11.34	By MS/MS	By MS/MS	By matching	By MS/MS	By MS/MS	By MS/MS	7.8	12.8	5.2	18.4	7.4	8
A2AFF6;O35638;D6RHQ7;D6REF2;F8WHU7;Q9D3E6	A2AFF6;O35638	3;3;1;1;1;1	3;3;1;1;1;1	3;3;1;1;1;1	Cohesin subunit SA-2	Stag2	>tr|A2AFF6|A2AFF6_MOUSE Cohesin subunit SA-2 OS=Mus musculus GN=Stag2 PE=1 SV=1;>sp|O35638|STAG2_MOUSE Cohesin subunit SA-2 OS=Mus musculus GN=Stag2 PE=1 SV=3	6	3	3	3	1	2	2	2	1	1	1	2	2	2	1	1	1	2	2	2	1	1	3.4	3.4	3.4	145.7	1268	1268;1231;306;424;1221;1258	0.0010194	3.1994	By MS/MS	By MS/MS	By MS/MS	By MS/MS	By matching	By MS/MS	0.6	1.3	1.3	2.6	0.6	0.6
A2AFI4;A2AFI3;Q9WV02-2;Q9WV02	A2AFI4;A2AFI3;Q9WV02-2;Q9WV02	5;5;5;5	1;1;1;1	1;1;1;1	RNA-binding motif protein, X chromosome;RNA-binding motif protein, X chromosome, N-terminally processed	Rbmx	>tr|A2AFI4|A2AFI4_MOUSE RNA-binding motif protein, X chromosome (Fragment) OS=Mus musculus GN=Rbmx PE=1 SV=1;>tr|A2AFI3|A2AFI3_MOUSE RNA binding motif protein, X chromosome, isoform CRA_b OS=Mus musculus GN=Rbmx PE=1 SV=1;>sp|Q9WV02-2|RBMX_MOUSE Isoform 2	4	5	1	1	5	5	4	5	5	5	1	1	0	1	1	1	1	1	0	1	1	1	54.4	7.8	7.8	11.298	103	103;301;289;391	0.0097807	1.7527	By matching	By MS/MS	By matching	By MS/MS	By matching	By MS/MS	54.4	54.4	46.6	54.4	54.4	54.4
A2AFJ1;Q60973;A2AFI9;F6U539;F6ZLC6	A2AFJ1;Q60973;A2AFI9	9;9;8;3;3	9;9;8;3;3	3;3;2;1;1	Histone-binding protein RBBP7	Rbbp7	>tr|A2AFJ1|A2AFJ1_MOUSE Histone-binding protein RBBP7 OS=Mus musculus GN=Rbbp7 PE=1 SV=1;>sp|Q60973|RBBP7_MOUSE Histone-binding protein RBBP7 OS=Mus musculus GN=Rbbp7 PE=1 SV=1;>tr|A2AFI9|A2AFI9_MOUSE Histone-binding protein RBBP7 OS=Mus musculus GN=Rbbp7	5	9	9	3	8	9	8	8	8	9	8	9	8	8	8	9	3	3	3	3	3	3	22.4	22.4	11.8	46.908	416	416;425;386;76;236	0	57.658	By MS/MS	By MS/MS	By MS/MS	By MS/MS	By MS/MS	By MS/MS	20.7	22.4	20.7	20.7	20.7	22.4
A2AFQ0;Q7TMY8-4;Q7TMY8-3;Q7TMY8;Q7TMY8-2;F6XP90;F6UYC1	A2AFQ0;Q7TMY8-4;Q7TMY8-3;Q7TMY8;Q7TMY8-2	6;6;6;6;5;2;1	6;6;6;6;5;2;1	6;6;6;6;5;2;1	E3 ubiquitin-protein ligase HUWE1	Huwe1	>tr|A2AFQ0|A2AFQ0_MOUSE E3 ubiquitin-protein ligase HUWE1 OS=Mus musculus GN=Huwe1 PE=1 SV=1;>sp|Q7TMY8-4|HUWE1_MOUSE Isoform 4 of E3 ubiquitin-protein ligase HUWE1 OS=Mus musculus GN=Huwe1;>sp|Q7TMY8-3|HUWE1_MOUSE Isoform 3 of E3 ubiquitin-protein ligase	7	6	6	6	3	6	2	6	5	5	3	6	2	6	5	5	3	6	2	6	5	5	1.9	1.9	1.9	482.69	4378	4378;3832;4362;4377;3364;1176;150	0	11.009	By MS/MS	By matching	By matching	By MS/MS	By MS/MS	By MS/MS	1	1.9	0.8	1.9	1.7	1.4
Q99N15;A2AFQ2;O08756	Q99N15;A2AFQ2;O08756	9;9;5	9;9;5	9;9;5	3-hydroxyacyl-CoA dehydrogenase type-2	Hsd17b10	>tr|Q99N15|Q99N15_MOUSE 17beta-hydroxysteroid dehydrogenase type 10/short chain L-3-hydroxyacyl-CoA dehydrogenase OS=Mus musculus GN=Hsd17b10 PE=1 SV=1;>tr|A2AFQ2|A2AFQ2_MOUSE 3-hydroxyacyl-CoA dehydrogenase type-2 OS=Mus musculus GN=Hsd17b10 PE=1 SV=1;>sp	3	9	9	9	6	9	6	9	9	9	6	9	6	9	9	9	6	9	6	9	9	9	48.7	48.7	48.7	27.273	261	261;271;261	0	72.959	By MS/MS	By MS/MS	By MS/MS	By MS/MS	By MS/MS	By MS/MS	34.9	48.7	34.9	48.7	48.7	48.7
A2AFQ9;E9PUU4;Q8BX17	A2AFQ9;E9PUU4;Q8BX17	1;1;1	1;1;1	1;1;1	Gem-associated protein 5	Gemin5	>tr|A2AFQ9|A2AFQ9_MOUSE Gem-associated protein 5 OS=Mus musculus GN=Gemin5 PE=1 SV=1;>tr|E9PUU4|E9PUU4_MOUSE Gem-associated protein 5 OS=Mus musculus GN=Gemin5 PE=1 SV=1;>sp|Q8BX17|GEMI5_MOUSE Gem-associated protein 5 OS=Mus musculus GN=Gemin5 PE=1 SV=2	3	1	1	1	1	1	1	1	1	1	1	1	1	1	1	1	1	1	1	1	1	1	1.2	1.2	1.2	166.52	1501	1501;1503;1502	0	6.8004	By matching	By matching	By matching	By matching	By MS/MS	By matching	1.2	1.2	1.2	1.2	1.2	1.2
A2AGN7;O88685;B7ZCF1;A0A087WPH7;F6Q2E3	A2AGN7;O88685;B7ZCF1;A0A087WPH7	20;20;18;12;7	20;20;18;12;7	20;20;18;12;7	26S protease regulatory subunit 6A	Psmc3	>tr|A2AGN7|A2AGN7_MOUSE 26S protease regulatory subunit 6A OS=Mus musculus GN=Psmc3 PE=1 SV=1;>sp|O88685|PRS6A_MOUSE 26S protease regulatory subunit 6A OS=Mus musculus GN=Psmc3 PE=1 SV=2;>tr|B7ZCF1|B7ZCF1_MOUSE 26S protease regulatory subunit 6A OS=Mus mus	5	20	20	20	16	18	12	19	20	18	16	18	12	19	20	18	16	18	12	19	20	18	59.2	59.2	59.2	44.669	400	400;442;451;306;203	0	203.41	By MS/MS	By MS/MS	By MS/MS	By MS/MS	By MS/MS	By MS/MS	54	51	38.2	54.2	59.2	56
A2AH25;Q5FWK3	A2AH25;Q5FWK3	8;8	8;8	8;8	Rho GTPase-activating protein 1	Arhgap1	>tr|A2AH25|A2AH25_MOUSE Rho GTPase-activating protein 1 OS=Mus musculus GN=Arhgap1 PE=1 SV=1;>sp|Q5FWK3|RHG01_MOUSE Rho GTPase-activating protein 1 OS=Mus musculus GN=Arhgap1 PE=1 SV=1	2	8	8	8	7	8	5	8	7	7	7	8	5	8	7	7	7	8	5	8	7	7	21.5	21.5	21.5	54.437	479	479;439	0	41.39	By MS/MS	By MS/MS	By MS/MS	By MS/MS	By MS/MS	By MS/MS	17.7	21.5	10.9	21.5	19.4	17.7
A2AH27;Q8BVU5	A2AH27;Q8BVU5	1;1	1;1	1;1	ADP-ribose pyrophosphatase, mitochondrial	Nudt9	>tr|A2AH27|A2AH27_MOUSE ADP-ribose pyrophosphatase, mitochondrial (Fragment) OS=Mus musculus GN=Nudt9 PE=1 SV=1;>sp|Q8BVU5|NUDT9_MOUSE ADP-ribose pyrophosphatase, mitochondrial OS=Mus musculus GN=Nudt9 PE=1 SV=1	2	1	1	1	1	1	1	1	1	1	1	1	1	1	1	1	1	1	1	1	1	1	5.6	5.6	5.6	23.668	213	213;350	0.0006993	3.5587	By MS/MS	By MS/MS	By matching	By MS/MS	By MS/MS	By MS/MS	5.6	5.6	5.6	5.6	5.6	5.6
A2AH75;Q60575-3;Q60575-2;Q60575	A2AH75;Q60575-3;Q60575-2;Q60575	1;1;1;1	1;1;1;1	1;1;1;1	Kinesin-like protein KIF1B	Kif1b	>tr|A2AH75|A2AH75_MOUSE Kinesin family member 1B, isoform CRA_a OS=Mus musculus GN=Kif1b PE=1 SV=1;>sp|Q60575-3|KIF1B_MOUSE Isoform 3 of Kinesin-like protein KIF1B OS=Mus musculus GN=Kif1b;>sp|Q60575-2|KIF1B_MOUSE Isoform 2 of Kinesin-like protein KIF1B OS	4	1	1	1	0	1	0	0	1	0	0	1	0	0	1	0	0	1	0	0	1	0	1.6	1.6	1.6	130.05	1150	1150;1150;1770;1816	0.0031827	2.3168	By matching	By matching	By matching	By matching	By MS/MS	By matching	0	1.6	0	0	1.6	0
Q543F1;A2AH85;O08810;G3UZ34;G3UXK8	Q543F1;A2AH85;O08810;G3UZ34	24;24;24;23;4	23;23;23;22;3	23;23;23;22;3	116 kDa U5 small nuclear ribonucleoprotein component	Eftud2	>tr|Q543F1|Q543F1_MOUSE 116 kDa U5 small nuclear ribonucleoprotein component OS=Mus musculus GN=Eftud2 PE=1 SV=1;>tr|A2AH85|A2AH85_MOUSE 116 kDa U5 small nuclear ribonucleoprotein component OS=Mus musculus GN=Eftud2 PE=1 SV=1;>sp|O08810|U5S1_MOUSE 116 kDa	5	24	23	23	19	22	16	18	18	21	18	21	15	17	17	20	18	21	15	17	17	20	38	37	37	109.36	971	971;972;971;962;85	0	173.58	By MS/MS	By MS/MS	By MS/MS	By MS/MS	By MS/MS	By MS/MS	28.8	35.7	22.5	28.3	29.7	32.5
A2AHJ7;A2AHK0;Q80UP3	A2AHJ7;A2AHK0;Q80UP3	2;2;2	2;2;2	2;2;2	Diacylglycerol kinase;Diacylglycerol kinase zeta	Dgkz	>tr|A2AHJ7|A2AHJ7_MOUSE Diacylglycerol kinase OS=Mus musculus GN=Dgkz PE=1 SV=1;>tr|A2AHK0|A2AHK0_MOUSE Diacylglycerol kinase OS=Mus musculus GN=Dgkz PE=1 SV=1;>sp|Q80UP3|DGKZ_MOUSE Diacylglycerol kinase zeta OS=Mus musculus GN=Dgkz PE=1 SV=2	3	2	2	2	2	2	1	2	2	2	2	2	1	2	2	2	2	2	1	2	2	2	3.5	3.5	3.5	105.9	946	946;1123;929	0.00036179	4.1185	By matching	By MS/MS	By matching	By MS/MS	By MS/MS	By matching	3.5	3.5	1.4	3.5	3.5	3.5
A2AHX9;Q9QWX2;Q64373-2;Q64373-3;Q64373-4;Q64373;A2AHX7;A2AHX8	A2AHX9;Q9QWX2;Q64373-2;Q64373-3;Q64373-4;Q64373;A2AHX7;A2AHX8	2;2;2;2;2;2;1;1	2;2;2;2;2;2;1;1	2;2;2;2;2;2;1;1	Bcl-2-like protein 1	Bcl2l1	>tr|A2AHX9|A2AHX9_MOUSE Bcl-2-like protein 1 (Fragment) OS=Mus musculus GN=Bcl2l1 PE=1 SV=1;>tr|Q9QWX2|Q9QWX2_MOUSE Bcl-2-like protein 1 (Fragment) OS=Mus musculus GN=Bcl2l1 PE=1 SV=1;>sp|Q64373-2|B2CL1_MOUSE Isoform Bcl-X(S) of Bcl-2-like protein 1 OS=Mus	8	2	2	2	2	2	2	2	2	2	2	2	2	2	2	2	2	2	2	2	2	2	12.3	12.3	12.3	17.127	154	154;188;170;209;214;233;78;96	0	6.3752	By MS/MS	By MS/MS	By MS/MS	By MS/MS	By MS/MS	By MS/MS	12.3	12.3	12.3	12.3	12.3	12.3
A2AI52;Q80U87	A2AI52;Q80U87	2;2	2;2	2;2	Ubiquitin carboxyl-terminal hydrolase;Ubiquitin carboxyl-terminal hydrolase 8	Usp8	>tr|A2AI52|A2AI52_MOUSE Ubiquitin carboxyl-terminal hydrolase 8 OS=Mus musculus GN=Usp8 PE=1 SV=1;>sp|Q80U87|UBP8_MOUSE Ubiquitin carboxyl-terminal hydrolase 8 OS=Mus musculus GN=Usp8 PE=1 SV=2	2	2	2	2	2	1	2	1	1	2	2	1	2	1	1	2	2	1	2	1	1	2	2.5	2.5	2.5	123.89	1091	1091;1080	0.0010054	3.0156	By matching	By MS/MS	By matching	By matching	By matching	By MS/MS	2.5	1.6	2.5	1.6	1.6	2.5
A2AIR2;Q5DTM8;A2AIR1;A2AIR0;Q5DTM8-2	A2AIR2;Q5DTM8;A2AIR1;A2AIR0;Q5DTM8-2	2;2;1;1;1	2;2;1;1;1	2;2;1;1;1	E3 ubiquitin-protein ligase BRE1A	Rnf20	>tr|A2AIR2|A2AIR2_MOUSE E3 ubiquitin-protein ligase BRE1A (Fragment) OS=Mus musculus GN=Rnf20 PE=1 SV=1;>sp|Q5DTM8|BRE1A_MOUSE E3 ubiquitin-protein ligase BRE1A OS=Mus musculus GN=Rnf20 PE=1 SV=2;>tr|A2AIR1|A2AIR1_MOUSE E3 ubiquitin-protein ligase BRE1A (F	5	2	2	2	2	2	2	2	1	2	2	2	2	2	1	2	2	2	2	2	1	2	4	4	4	70.389	606	606;973;117;174;823	0.0010101	3.1002	By matching	By MS/MS	By MS/MS	By matching	By matching	By matching	4	4	4	4	1.8	4
E9PZY8;A2AIV2;A2AIV2-2	E9PZY8;A2AIV2;A2AIV2-2	2;2;1	2;2;1	2;2;1	Protein virilizer homolog	1110037F02Rik;Kiaa1429	>tr|E9PZY8|E9PZY8_MOUSE Protein 1110037F02Rik OS=Mus musculus GN=1110037F02Rik PE=1 SV=1;>sp|A2AIV2|VIR_MOUSE Protein virilizer homolog OS=Mus musculus GN=Kiaa1429 PE=1 SV=1;>sp|A2AIV2-2|VIR_MOUSE Isoform 2 of Protein virilizer homolog OS=Mus musculus GN=K	3	2	2	2	0	1	0	2	2	1	0	1	0	2	2	1	0	1	0	2	2	1	1.7	1.7	1.7	207.17	1861	1861;1811;1139	0.0023057	2.7796	By matching	By matching	By matching	By MS/MS	By MS/MS	By matching	0	0.6	0	1.7	1.7	0.6
A2AIV8	A2AIV8	2	2	2	Caspase recruitment domain-containing protein 9	Card9	>sp|A2AIV8|CARD9_MOUSE Caspase recruitment domain-containing protein 9 OS=Mus musculus GN=Card9 PE=1 SV=1	1	2	2	2	2	2	0	2	2	2	2	2	0	2	2	2	2	2	0	2	2	2	5.4	5.4	5.4	62.461	536	536	0	13.54	By MS/MS	By MS/MS	By matching	By MS/MS	By MS/MS	By MS/MS	5.4	5.4	0	5.4	5.4	5.4
A2AJ72;Q3TIX6;A0A0A6YVV5;A2AJ71;A0A0A6YY39;F7AM43	A2AJ72;Q3TIX6;A0A0A6YVV5	4;4;2;1;1;1	4;4;2;1;1;1	4;4;2;1;1;1		Fubp3	>tr|A2AJ72|A2AJ72_MOUSE MCG130458 OS=Mus musculus GN=Fubp3 PE=1 SV=1;>tr|Q3TIX6|Q3TIX6_MOUSE Protein Fubp3 OS=Mus musculus GN=Fubp3 PE=1 SV=1;>tr|A0A0A6YVV5|A0A0A6YVV5_MOUSE Protein Fubp3 (Fragment) OS=Mus musculus GN=Fubp3 PE=1 SV=1	6	4	4	4	3	4	4	4	4	4	3	4	4	4	4	4	3	4	4	4	4	4	11.2	11.2	11.2	61.447	569	569;575;191;97;123;264	0	22.339	By MS/MS	By MS/MS	By MS/MS	By MS/MS	By MS/MS	By MS/MS	9.1	11.2	11.2	11.2	11.2	11.2
F6WF36;A2AJI1;A8Y5P4;A2AJI0-2;A2AJI0	F6WF36;A2AJI1;A8Y5P4;A2AJI0-2;A2AJI0	1;1;1;1;1	1;1;1;1;1	1;1;1;1;1	MAP7 domain-containing protein 1	Map7d1	>tr|F6WF36|F6WF36_MOUSE MAP7 domain-containing protein 1 (Fragment) OS=Mus musculus GN=Map7d1 PE=1 SV=1;>tr|A2AJI1|A2AJI1_MOUSE MAP7 domain-containing protein 1 OS=Mus musculus GN=Map7d1 PE=1 SV=1;>tr|A8Y5P4|A8Y5P4_MOUSE MAP7 domain-containing protein 1 OS	5	1	1	1	1	1	1	1	1	1	1	1	1	1	1	1	1	1	1	1	1	1	2.4	2.4	2.4	65.168	591	591;774;814;809;846	0.0061069	1.9652	By matching	By matching	By MS/MS	By matching	By matching	By matching	2.4	2.4	2.4	2.4	2.4	2.4
A2AJK8;Q91Z38	A2AJK8;Q91Z38	1;1	1;1	1;1	Tetratricopeptide repeat protein 1	Ttc1	>tr|A2AJK8|A2AJK8_MOUSE Tetratricopeptide repeat protein 1 OS=Mus musculus GN=Ttc1 PE=1 SV=1;>sp|Q91Z38|TTC1_MOUSE Tetratricopeptide repeat protein 1 OS=Mus musculus GN=Ttc1 PE=1 SV=1	2	1	1	1	1	1	0	1	1	1	1	1	0	1	1	1	1	1	0	1	1	1	7.6	7.6	7.6	28.553	250	250;292	0	5.7463	By matching	By matching	By matching	By MS/MS	By matching	By matching	7.6	7.6	0	7.6	7.6	7.6
A2AKH4;Q9D3L3;O09044;B0R030;B0R029;E9Q8A1;P60879	A2AKH4;Q9D3L3;O09044;B0R030;B0R029;E9Q8A1	9;9;9;6;5;5;1	9;9;9;6;5;5;1	9;9;9;6;5;5;1	Synaptosomal-associated protein;Synaptosomal-associated protein 23	Snap23	>tr|A2AKH4|A2AKH4_MOUSE Synaptosomal-associated protein OS=Mus musculus GN=Snap23 PE=1 SV=1;>tr|Q9D3L3|Q9D3L3_MOUSE Synaptosomal-associated protein OS=Mus musculus GN=Snap23 PE=1 SV=1;>sp|O09044|SNP23_MOUSE Synaptosomal-associated protein 23 OS=Mus musculu	7	9	9	9	7	9	6	8	8	8	7	9	6	8	8	8	7	9	6	8	8	8	51.9	51.9	51.9	23.261	210	210;221;210;162;86;98;206	0	100.4	By MS/MS	By MS/MS	By MS/MS	By MS/MS	By MS/MS	By MS/MS	45.2	51.9	43.8	51.9	51.9	51.9
A2AKH7;Q8JZX5;Q9D1G5	A2AKH7;Q8JZX5;Q9D1G5	1;1;1	1;1;1	1;1;1	Leucine-rich repeat-containing protein 57	Lrrc57	>tr|A2AKH7|A2AKH7_MOUSE Leucine-rich repeat-containing protein 57 (Fragment) OS=Mus musculus GN=Lrrc57 PE=1 SV=7;>tr|Q8JZX5|Q8JZX5_MOUSE Leucine rich repeat containing 57 OS=Mus musculus GN=Lrrc57 PE=1 SV=1;>sp|Q9D1G5|LRC57_MOUSE Leucine-rich repeat-contai	3	1	1	1	1	1	1	1	1	1	1	1	1	1	1	1	1	1	1	1	1	1	5.9	5.9	5.9	24.288	219	219;239;239	0.0025974	2.5647	By MS/MS	By matching	By MS/MS	By MS/MS	By MS/MS	By MS/MS	5.9	5.9	5.9	5.9	5.9	5.9
A2AKI5;P43406	A2AKI5;P43406	4;4	4;4	4;4	Integrin alpha-V;Integrin alpha-V heavy chain;Integrin alpha-V light chain	Itgav	>tr|A2AKI5|A2AKI5_MOUSE Integrin alpha-V OS=Mus musculus GN=Itgav PE=1 SV=1;>sp|P43406|ITAV_MOUSE Integrin alpha-V OS=Mus musculus GN=Itgav PE=1 SV=2	2	4	4	4	2	4	1	2	2	3	2	4	1	2	2	3	2	4	1	2	2	3	7.1	7.1	7.1	111.51	1008	1008;1044	0	7.5597	By MS/MS	By MS/MS	By MS/MS	By MS/MS	By matching	By MS/MS	4.1	7.1	1	4.1	4.1	6.1
A2AKU9	A2AKU9	10	1	1	ATP synthase subunit gamma	Atp5c1	>tr|A2AKU9|A2AKU9_MOUSE ATP synthase subunit gamma OS=Mus musculus GN=Atp5c1 PE=1 SV=1	1	10	1	1	8	10	8	7	10	9	1	1	0	0	1	1	1	1	0	0	1	1	32.3	4	4	32.77	297	297	0.0081105	1.8488	By MS/MS	By matching	By matching	By matching	By matching	By matching	24.9	32.3	24.9	20.9	32.3	29
A2AL12;J3QNY1;Q8BG05-2;Q8BG05;B2RXM2;A2AL13;V9GX38	A2AL12;J3QNY1;Q8BG05-2;Q8BG05;B2RXM2	18;18;18;18;17;1;1	18;18;18;18;17;1;1	18;18;18;18;17;1;1	Heterogeneous nuclear ribonucleoprotein A3	Hnrnpa3;Gm9242;Gm6793	>tr|A2AL12|A2AL12_MOUSE Heterogeneous nuclear ribonucleoprotein A3 OS=Mus musculus GN=Hnrnpa3 PE=1 SV=1;>tr|J3QNY1|J3QNY1_MOUSE Protein Gm9242 OS=Mus musculus GN=Gm9242 PE=4 SV=1;>sp|Q8BG05-2|ROA3_MOUSE Isoform 2 of Heterogeneous nuclear ribonucleoprotein	7	18	18	18	13	17	14	17	17	18	13	17	14	17	17	18	13	17	14	17	17	18	47.8	47.8	47.8	34.476	318	318;357;357;379;351;194;357	0	323.31	By MS/MS	By MS/MS	By MS/MS	By MS/MS	By MS/MS	By MS/MS	33.3	47.8	38.7	47.8	47.8	47.8
H3BKN2;A2AL50;Q8C0I1;A2AL49;H3BIY5	H3BKN2;A2AL50;Q8C0I1;A2AL49	11;11;11;9;1	11;11;11;9;1	11;11;11;9;1	Alkyldihydroxyacetonephosphate synthase, peroxisomal	Agps	>tr|H3BKN2|H3BKN2_MOUSE Alkyldihydroxyacetonephosphate synthase, peroxisomal OS=Mus musculus GN=Agps PE=1 SV=1;>tr|A2AL50|A2AL50_MOUSE Alkyldihydroxyacetonephosphate synthase, peroxisomal OS=Mus musculus GN=Agps PE=1 SV=1;>sp|Q8C0I1|ADAS_MOUSE Alkyldihydro	5	11	11	11	7	8	5	11	10	7	7	8	5	11	10	7	7	8	5	11	10	7	28.5	28.5	28.5	63.841	568	568;671;645;508;57	0	40.204	By MS/MS	By MS/MS	By MS/MS	By MS/MS	By MS/MS	By MS/MS	17.3	21.8	10.7	28.5	28	21.1
Q8CBM2;A2AL85;Q8BSY0;A2AL83;A2AL75;Q3TU40;A2AL81;A2AL71;A2AL77;A2AL79;Q9CR06;Q6P8S1;A2AL74;A2AL78;A2AL76;Q8BSY0-2	Q8CBM2;A2AL85;Q8BSY0	13;13;13;2;2;2;2;1;1;1;1;1;1;1;1;1	13;13;13;2;2;2;2;1;1;1;1;1;1;1;1;1	13;13;13;2;2;2;2;1;1;1;1;1;1;1;1;1	Aspartyl/asparaginyl beta-hydroxylase	Asph	>tr|Q8CBM2|Q8CBM2_MOUSE Aspartyl/asparaginyl beta-hydroxylase OS=Mus musculus GN=Asph PE=1 SV=1;>tr|A2AL85|A2AL85_MOUSE Aspartyl/asparaginyl beta-hydroxylase OS=Mus musculus GN=Asph PE=1 SV=1;>sp|Q8BSY0|ASPH_MOUSE Aspartyl/asparaginyl beta-hydroxylase OS=M	16	13	13	13	7	13	9	12	11	11	7	13	9	12	11	11	7	13	9	12	11	11	22.6	22.6	22.6	75.127	658	658;725;741;163;272;294;310;73;149;197;207;212;215;245;261;207	0	79.321	By MS/MS	By MS/MS	By MS/MS	By MS/MS	By MS/MS	By MS/MS	15.3	22.6	19.3	22.3	20.4	21.4
F6TQL3;A2ALF2;Q6NZB0;A2ALF0;A2ALF3;F7CXJ2;F6QIL6;D3Z4I5	F6TQL3;A2ALF2;Q6NZB0;A2ALF0;A2ALF3	5;5;5;4;4;2;1;1	5;5;5;4;4;2;1;1	5;5;5;4;4;2;1;1	DnaJ homolog subfamily C member 8	Dnajc8	>tr|F6TQL3|F6TQL3_MOUSE DnaJ homolog subfamily C member 8 (Fragment) OS=Mus musculus GN=Dnajc8 PE=1 SV=1;>tr|A2ALF2|A2ALF2_MOUSE DnaJ (Hsp40) homolog, subfamily C, member 8 OS=Mus musculus GN=Dnajc8 PE=1 SV=1;>sp|Q6NZB0|DNJC8_MOUSE DnaJ homolog subfamily C	8	5	5	5	3	4	3	4	5	4	3	4	3	4	5	4	3	4	3	4	5	4	32	32	32	28.249	244	244;253;253;219;234;95;84;85	0	12.132	By MS/MS	By matching	By MS/MS	By MS/MS	By MS/MS	By MS/MS	13.1	25	13.1	25	32	25
A2ALN0;P48410	A2ALN0;P48410	4;4	4;4	4;4	ATP-binding cassette sub-family D member 1	Abcd1	>tr|A2ALN0|A2ALN0_MOUSE ATP-binding cassette sub-family D member 1 OS=Mus musculus GN=Abcd1 PE=1 SV=1;>sp|P48410|ABCD1_MOUSE ATP-binding cassette sub-family D member 1 OS=Mus musculus GN=Abcd1 PE=1 SV=1	2	4	4	4	3	3	2	4	4	3	3	3	2	4	4	3	3	3	2	4	4	3	10.3	10.3	10.3	55.805	504	504;736	0	12.762	By MS/MS	By MS/MS	By MS/MS	By MS/MS	By MS/MS	By MS/MS	7.9	8.7	6.3	10.3	10.3	6.3
A2AMH3;A2AMH5;A2AMH4;Q6X893;Q6X893-2	A2AMH3;A2AMH5;A2AMH4;Q6X893;Q6X893-2	2;2;2;2;2	2;2;2;2;2	2;2;2;2;2	Choline transporter-like protein 1	Slc44a1	>tr|A2AMH3|A2AMH3_MOUSE Choline transporter-like protein 1 OS=Mus musculus GN=Slc44a1 PE=1 SV=1;>tr|A2AMH5|A2AMH5_MOUSE Choline transporter-like protein 1 OS=Mus musculus GN=Slc44a1 PE=1 SV=1;>tr|A2AMH4|A2AMH4_MOUSE Choline transporter-like protein 1 OS=Mu	5	2	2	2	0	2	1	2	1	2	0	2	1	2	1	2	0	2	1	2	1	2	5.5	5.5	5.5	59.117	526	526;656;718;653;718	0.001027	3.2809	By matching	By MS/MS	By matching	By matching	By matching	By matching	0	5.5	2.7	5.5	2.9	5.5
F6S4G2;A2AMQ5;Q99L43	F6S4G2;A2AMQ5;Q99L43	2;2;2	2;2;2	2;2;2	Phosphatidate cytidylyltransferase;Phosphatidate cytidylyltransferase 2	Cds2	>tr|F6S4G2|F6S4G2_MOUSE Phosphatidate cytidylyltransferase (Fragment) OS=Mus musculus GN=Cds2 PE=1 SV=1;>tr|A2AMQ5|A2AMQ5_MOUSE Phosphatidate cytidylyltransferase OS=Mus musculus GN=Cds2 PE=1 SV=1;>sp|Q99L43|CDS2_MOUSE Phosphatidate cytidylyltransferase 2	3	2	2	2	1	2	1	2	2	1	1	2	1	2	2	1	1	2	1	2	2	1	8.2	8.2	8.2	21.633	194	194;427;444	0	9.2415	By MS/MS	By MS/MS	By MS/MS	By MS/MS	By matching	By MS/MS	5.2	8.2	5.2	8.2	8.2	5.2
A2AMV1;A2AMU9;Q9D0I8;D6RCI7	A2AMV1;A2AMU9;Q9D0I8	3;3;3;1	3;3;3;1	3;3;3;1	mRNA turnover protein 4 homolog	Mrto4	>tr|A2AMV1|A2AMV1_MOUSE RIKEN cDNA 2610012O22, isoform CRA_a OS=Mus musculus GN=Mrto4 PE=1 SV=1;>tr|A2AMU9|A2AMU9_MOUSE Mrto4 protein OS=Mus musculus GN=Mrto4 PE=1 SV=1;>sp|Q9D0I8|MRT4_MOUSE mRNA turnover protein 4 homolog OS=Mus musculus GN=Mrto4 PE=1 SV=	4	3	3	3	1	1	1	1	1	2	1	1	1	1	1	2	1	1	1	1	1	2	14.3	14.3	14.3	27.417	238	238;239;239;61	0	9.207	By MS/MS	By MS/MS	By matching	By MS/MS	By MS/MS	By MS/MS	4.2	5.5	5.5	5.5	5.5	10.1
A2AMW0;P47757-2;P47757-4;P47757;F7CAZ6;A0A0A0MQI9;F6YHZ8	A2AMW0;P47757-2;P47757-4;P47757;F7CAZ6	20;20;20;16;11;9;9	20;20;20;16;11;9;9	20;20;20;16;11;9;9	F-actin-capping protein subunit beta	Capzb	>tr|A2AMW0|A2AMW0_MOUSE Capping protein (Actin filament) muscle Z-line, beta, isoform CRA_a OS=Mus musculus GN=Capzb PE=1 SV=1;>sp|P47757-2|CAPZB_MOUSE Isoform 2 of F-actin-capping protein subunit beta OS=Mus musculus GN=Capzb;>sp|P47757-4|CAPZB_MOUSE Isof	7	20	20	20	17	18	18	19	18	18	17	18	18	19	18	18	17	18	18	19	18	18	67.7	67.7	67.7	29.295	260	260;272;301;277;204;110;188	0	264.71	By MS/MS	By MS/MS	By MS/MS	By MS/MS	By MS/MS	By MS/MS	53.5	54.2	66.9	58.1	54.2	57.3
A2AN08-3;A2AN08;A2AN08-5;Z4YMA7;A2AN08-2;F6SSP6;A2AN08-4	A2AN08-3;A2AN08;A2AN08-5;Z4YMA7;A2AN08-2	10;10;10;5;5;4;1	10;10;10;5;5;4;1	10;10;10;5;5;4;1	E3 ubiquitin-protein ligase UBR4	Ubr4	>sp|A2AN08-3|UBR4_MOUSE Isoform 3 of E3 ubiquitin-protein ligase UBR4 OS=Mus musculus GN=Ubr4;>sp|A2AN08|UBR4_MOUSE E3 ubiquitin-protein ligase UBR4 OS=Mus musculus GN=Ubr4 PE=1 SV=1;>sp|A2AN08-5|UBR4_MOUSE Isoform 5 of E3 ubiquitin-protein ligase UBR4 OS=	7	10	10	10	7	7	6	9	8	7	7	7	6	9	8	7	7	7	6	9	8	7	2.9	2.9	2.9	570.29	5156	5156;5180;5208;1301;2021;2065;474	0	21.217	By MS/MS	By matching	By MS/MS	By MS/MS	By MS/MS	By MS/MS	1.4	2	1.4	2.2	2.5	1.4
F7CBX2;A2AN37;P52623;A0A0A6YXG9;A0A0B4J1E5;Q543C2;Q99PM9	F7CBX2;A2AN37;P52623;A0A0A6YXG9;A0A0B4J1E5;Q543C2;Q99PM9	2;2;2;1;1;1;1	2;2;2;1;1;1;1	2;2;2;1;1;1;1	Uridine-cytidine kinase;Uridine-cytidine kinase 1;Uridine-cytidine kinase 2	Uck1;Uck2	>tr|F7CBX2|F7CBX2_MOUSE Uridine-cytidine kinase 1 (Fragment) OS=Mus musculus GN=Uck1 PE=1 SV=1;>tr|A2AN37|A2AN37_MOUSE Uridine kinase OS=Mus musculus GN=Uck1 PE=1 SV=1;>sp|P52623|UCK1_MOUSE Uridine-cytidine kinase 1 OS=Mus musculus GN=Uck1 PE=1 SV=2;>tr|A0	7	2	2	2	1	2	1	2	1	2	1	2	1	2	1	2	1	2	1	2	1	2	10.6	10.6	10.6	23.341	208	208;283;277;194;250;261;261	0.00343	2.124	By MS/MS	By MS/MS	By matching	By MS/MS	By MS/MS	By MS/MS	3.8	10.6	3.8	10.6	3.8	10.6
A2AN96;O88851	A2AN96;O88851	1;1	1;1	1;1	Putative hydrolase RBBP9	Rbbp9	>tr|A2AN96|A2AN96_MOUSE Putative hydrolase RBBP9 OS=Mus musculus GN=Rbbp9 PE=1 SV=1;>sp|O88851|RBBP9_MOUSE Putative hydrolase RBBP9 OS=Mus musculus GN=Rbbp9 PE=1 SV=2	2	1	1	1	0	1	0	1	1	0	0	1	0	1	1	0	0	1	0	1	1	0	9.1	9.1	9.1	20.911	186	186;186	0	4.9755	By matching	By MS/MS	By matching	By matching	By matching	By matching	0	9.1	0	9.1	9.1	0
A2AP32;A2AP31;Q3UIU2	A2AP32;A2AP31;Q3UIU2	3;3;3	3;3;3	3;3;3	NADH dehydrogenase [ubiquinone] 1 beta subcomplex subunit 6	Ndufb6	>tr|A2AP32|A2AP32_MOUSE NADH dehydrogenase [ubiquinone] 1 beta subcomplex subunit 6 OS=Mus musculus GN=Ndufb6 PE=1 SV=1;>tr|A2AP31|A2AP31_MOUSE MCG9810 OS=Mus musculus GN=Ndufb6 PE=1 SV=1;>sp|Q3UIU2|NDUB6_MOUSE NADH dehydrogenase [ubiquinone] 1 beta subcom	3	3	3	3	1	2	0	2	3	2	1	2	0	2	3	2	1	2	0	2	3	2	36.1	36.1	36.1	11.741	97	97;128;128	0	16.038	By MS/MS	By MS/MS	By matching	By MS/MS	By MS/MS	By matching	18.6	25.8	0	25.8	36.1	25.8
A2AP78;Q544R9;O54879	A2AP78;Q544R9;O54879	2;2;2	2;2;2	2;2;2	High mobility group protein B3	Hmgb3	>tr|A2AP78|A2AP78_MOUSE High mobility group protein B3 (Fragment) OS=Mus musculus GN=Hmgb3 PE=1 SV=1;>tr|Q544R9|Q544R9_MOUSE High mobility group box 3 OS=Mus musculus GN=Hmgb3 PE=1 SV=1;>sp|O54879|HMGB3_MOUSE High mobility group protein B3 OS=Mus musculus	3	2	2	2	1	1	1	1	1	1	1	1	1	1	1	1	1	1	1	1	1	1	8.8	8.8	8.8	18.311	159	159;200;200	0.0022868	2.6426	By matching	By matching	By MS/MS	By MS/MS	By MS/MS	By matching	8.8	8.8	8.2	8.8	8.8	8.8
A2AP88;Q8BYK8	A2AP88;Q8BYK8	1;1	1;1	1;1	Zinc finger CCCH domain-containing protein 6	Zc3h6	>tr|A2AP88|A2AP88_MOUSE Zinc finger CCCH domain-containing protein 6 OS=Mus musculus GN=Zc3h6 PE=1 SV=1;>sp|Q8BYK8|ZC3H6_MOUSE Zinc finger CCCH domain-containing protein 6 OS=Mus musculus GN=Zc3h6 PE=2 SV=2	2	1	1	1	1	1	1	1	1	1	1	1	1	1	1	1	1	1	1	1	1	1	0.6	0.6	0.6	131.26	1177	1177;1177	0.0072617	1.8881	By MS/MS	By matching	By MS/MS	By MS/MS	By MS/MS	By MS/MS	0.6	0.6	0.6	0.6	0.6	0.6
A2APF7;Q9QY24-2;Q9QY24	A2APF7;Q9QY24-2;Q9QY24	1;1;1	1;1;1	1;1;1	Z-DNA-binding protein 1	Zbp1	>tr|A2APF7|A2APF7_MOUSE Z-DNA-binding protein 1 OS=Mus musculus GN=Zbp1 PE=1 SV=1;>sp|Q9QY24-2|ZBP1_MOUSE Isoform 2 of Z-DNA-binding protein 1 OS=Mus musculus GN=Zbp1;>sp|Q9QY24|ZBP1_MOUSE Z-DNA-binding protein 1 OS=Mus musculus GN=Zbp1 PE=1 SV=1	3	1	1	1	1	1	1	1	1	1	1	1	1	1	1	1	1	1	1	1	1	1	3.2	3.2	3.2	44.271	411	411;187;411	0.0010208	3.2173	By MS/MS	By MS/MS	By MS/MS	By MS/MS	By MS/MS	By MS/MS	3.2	3.2	3.2	3.2	3.2	3.2
Q3U8S1;A2APM5;A2APM3;A2APM4;E9QKM8;Q80X37;A2APM1;A2APM2;P15379-2;P15379-3;P15379-6;P15379-11;P15379-5;P15379-10;P15379-9;P15379-4;P15379-8;P15379-7;P15379;P15379-12;P15379-13	Q3U8S1;A2APM5;A2APM3;A2APM4;E9QKM8;Q80X37;A2APM1;A2APM2;P15379-2;P15379-3;P15379-6;P15379-11;P15379-5;P15379-10;P15379-9;P15379-4;P15379-8;P15379-7;P15379;P15379-12;P15379-13	4;4;4;4;4;4;4;4;4;4;4;4;4;4;4;4;4;4;4;2;2	4;4;4;4;4;4;4;4;4;4;4;4;4;4;4;4;4;4;4;2;2	4;4;4;4;4;4;4;4;4;4;4;4;4;4;4;4;4;4;4;2;2	CD44 antigen	Cd44	>tr|Q3U8S1|Q3U8S1_MOUSE CD44 antigen OS=Mus musculus GN=Cd44 PE=1 SV=1;>tr|A2APM5|A2APM5_MOUSE CD44 antigen OS=Mus musculus GN=Cd44 PE=1 SV=1;>tr|A2APM3|A2APM3_MOUSE CD44 antigen OS=Mus musculus GN=Cd44 PE=1 SV=1;>tr|A2APM4|A2APM4_MOUSE CD44 antigen OS=Mus	21	4	4	4	3	4	3	3	4	3	3	4	3	3	4	3	3	4	3	3	4	3	15.1	15.1	15.1	40.263	365	365;434;464;498;577;580;657;780;363;461;496;575;576;616;617;654;697;736;778;580;592	0	31.527	By MS/MS	By MS/MS	By MS/MS	By MS/MS	By MS/MS	By MS/MS	7.9	15.1	7.9	7.9	15.1	7.9
A2AQ43;Q80TY0-2;Q80TY0-3;A2AQ44;A2AQ42;A2AQ45;A2AQ41;Q80TY0;Q80TY0-4;Q80TY0-5;F6VVN1;A0A0A6YWT1;A2AQ39;A2AQ47	A2AQ43;Q80TY0-2;Q80TY0-3;A2AQ44;A2AQ42;A2AQ45;A2AQ41;Q80TY0;Q80TY0-4;Q80TY0-5;F6VVN1	15;15;15;14;14;14;14;14;13;10;9;6;4;2	15;15;15;14;14;14;14;14;13;10;9;6;4;2	15;15;15;14;14;14;14;14;13;10;9;6;4;2	Formin-binding protein 1	Fnbp1	>tr|A2AQ43|A2AQ43_MOUSE Formin-binding protein 1 OS=Mus musculus GN=Fnbp1 PE=1 SV=1;>sp|Q80TY0-2|FNBP1_MOUSE Isoform 2 of Formin-binding protein 1 OS=Mus musculus GN=Fnbp1;>sp|Q80TY0-3|FNBP1_MOUSE Isoform 3 of Formin-binding protein 1 OS=Mus musculus GN=Fn	14	15	15	15	10	10	8	12	10	13	10	10	8	12	10	13	10	10	8	12	10	13	31.6	31.6	31.6	64.628	554	554;550;551;559;586;591;615;616;522;338;388;355;208;160	0	70.294	By MS/MS	By MS/MS	By MS/MS	By MS/MS	By MS/MS	By MS/MS	23.3	23.3	16.2	24.2	21.3	29.2
A2AQA7;Q8CFQ3	A2AQA7;Q8CFQ3	4;4	4;4	4;4	Intron-binding protein aquarius	Aqr	>tr|A2AQA7|A2AQA7_MOUSE Intron-binding protein aquarius OS=Mus musculus GN=Aqr PE=1 SV=1;>sp|Q8CFQ3|AQR_MOUSE Intron-binding protein aquarius OS=Mus musculus GN=Aqr PE=1 SV=2	2	4	4	4	2	3	2	3	3	4	2	3	2	3	3	4	2	3	2	3	3	4	4.6	4.6	4.6	161.85	1400	1400;1481	0	6.2262	By MS/MS	By MS/MS	By matching	By MS/MS	By MS/MS	By matching	1.7	3.6	1.7	3.1	3.6	4.6
A2AQJ7;A2AQJ5;A2AQJ6;Q8BXN9-3;Q8BXN9;Q8BXN9-2	A2AQJ7;A2AQJ5;A2AQJ6;Q8BXN9-3;Q8BXN9;Q8BXN9-2	1;1;1;1;1;1	1;1;1;1;1;1	1;1;1;1;1;1	Transmembrane protein 87A	Tmem87a	>tr|A2AQJ7|A2AQJ7_MOUSE Transmembrane protein 87A OS=Mus musculus GN=Tmem87a PE=1 SV=1;>tr|A2AQJ5|A2AQJ5_MOUSE Transmembrane protein 87A OS=Mus musculus GN=Tmem87a PE=1 SV=1;>tr|A2AQJ6|A2AQJ6_MOUSE Transmembrane protein 87A OS=Mus musculus GN=Tmem87a PE=1	6	1	1	1	0	1	1	1	1	1	0	1	1	1	1	1	0	1	1	1	1	1	2.4	2.4	2.4	57.011	500	500;559;560;483;555;556	0.0010406	3.4689	By matching	By MS/MS	By matching	By MS/MS	By matching	By MS/MS	0	2.4	2.4	2.4	2.4	2.4
A2AQK4;Q91VF2	A2AQK4;Q91VF2	2;2	2;2	2;2	Histamine N-methyltransferase	Hnmt	>tr|A2AQK4|A2AQK4_MOUSE Histamine N-methyltransferase OS=Mus musculus GN=Hnmt PE=1 SV=1;>sp|Q91VF2|HNMT_MOUSE Histamine N-methyltransferase OS=Mus musculus GN=Hnmt PE=1 SV=1	2	2	2	2	0	1	1	2	2	0	0	1	1	2	2	0	0	1	1	2	2	0	11.2	11.2	11.2	33.664	295	295;295	0.0010232	3.2456	By matching	By matching	By matching	By MS/MS	By MS/MS	By matching	0	6.1	5.1	11.2	11.2	0
A2AQR0;Q64521	A2AQR0;Q64521	12;12	12;12	12;12	Glycerol-3-phosphate dehydrogenase, mitochondrial	Gpd2	>tr|A2AQR0|A2AQR0_MOUSE Glycerol-3-phosphate dehydrogenase OS=Mus musculus GN=Gpd2 PE=1 SV=1;>sp|Q64521|GPDM_MOUSE Glycerol-3-phosphate dehydrogenase, mitochondrial OS=Mus musculus GN=Gpd2 PE=1 SV=2	2	12	12	12	9	10	9	8	10	10	9	10	9	8	10	10	9	10	9	8	10	10	22.4	22.4	22.4	82.829	745	745;727	0	44.433	By MS/MS	By MS/MS	By MS/MS	By MS/MS	By MS/MS	By MS/MS	14.5	19.1	15.2	14	19.2	19.2
A2AQU8;Q9D975	A2AQU8;Q9D975	2;2	2;2	2;2	Sulfiredoxin;Sulfiredoxin-1	Srxn1	>tr|A2AQU8|A2AQU8_MOUSE Sulfiredoxin-1 OS=Mus musculus GN=Srxn1 PE=1 SV=1;>sp|Q9D975|SRXN1_MOUSE Sulfiredoxin-1 OS=Mus musculus GN=Srxn1 PE=2 SV=1	2	2	2	2	2	2	2	2	2	2	2	2	2	2	2	2	2	2	2	2	2	2	12.9	12.9	12.9	16.063	155	155;136	0	5.1295	By matching	By matching	By matching	By MS/MS	By MS/MS	By matching	12.9	12.9	12.9	12.9	12.9	12.9
A2AR26;Q3UDF0;A2AR27	A2AR26;Q3UDF0	4;4;1	4;4;1	4;4;1		Slc2a6	>tr|A2AR26|A2AR26_MOUSE Protein Slc2a6 OS=Mus musculus GN=Slc2a6 PE=1 SV=1;>tr|Q3UDF0|Q3UDF0_MOUSE Protein Slc2a6 OS=Mus musculus GN=Slc2a6 PE=1 SV=1	3	4	4	4	3	4	1	4	4	4	3	4	1	4	4	4	3	4	1	4	4	4	14	14	14	48.547	443	443;497;86	0	25.599	By MS/MS	By MS/MS	By matching	By MS/MS	By MS/MS	By MS/MS	11.3	14	4.3	14	14	14
A2ARZ7;Q0PD34;P35285	A2ARZ7;Q0PD34;P35285	3;3;3	1;1;1	1;1;1	Ras-related protein Rab-22A	Rab22a	>tr|A2ARZ7|A2ARZ7_MOUSE RAB22A, member RAS oncogene family, isoform CRA_c OS=Mus musculus GN=Rab22a PE=1 SV=1;>tr|Q0PD34|Q0PD34_MOUSE RAB22A, member RAS oncogene family, isoform CRA_a OS=Mus musculus GN=Rab22a PE=1 SV=1;>sp|P35285|RB22A_MOUSE Ras-related p	3	3	1	1	2	3	2	3	3	3	0	1	0	1	1	1	0	1	0	1	1	1	23	11.2	11.2	20.895	187	187;194;194	0	17.54	By matching	By MS/MS	By matching	By MS/MS	By MS/MS	By MS/MS	11.8	23	11.8	23	23	23
A2ASL8;Q7TQ95;A2ASM0	A2ASL8;Q7TQ95;A2ASM0	2;2;1	2;2;1	2;2;1	Protein lunapark	Lnp	>tr|A2ASL8|A2ASL8_MOUSE Limb and neural patterns, isoform CRA_c OS=Mus musculus GN=Lnp PE=1 SV=1;>sp|Q7TQ95|LNP_MOUSE Protein lunapark OS=Mus musculus GN=Lnp PE=1 SV=1;>tr|A2ASM0|A2ASM0_MOUSE Protein lunapark (Fragment) OS=Mus musculus GN=Lnp PE=1 SV=7	3	2	2	2	2	1	1	2	2	1	2	1	1	2	2	1	2	1	1	2	2	1	4.5	4.5	4.5	41.984	376	376;425;255	0.0055012	1.9753	By MS/MS	By MS/MS	By matching	By MS/MS	By MS/MS	By matching	4.5	2.1	2.1	4.5	4.5	2.1
E9Q8N1;E9Q8K5;A2ASS6;A2ASS6-2;A2AT70;F7CR78;A2ASS6-3	E9Q8N1;E9Q8K5;A2ASS6;A2ASS6-2	4;4;4;3;1;1;1	4;4;4;3;1;1;1	4;4;4;3;1;1;1	Titin	Ttn	>tr|E9Q8N1|E9Q8N1_MOUSE Titin OS=Mus musculus GN=Ttn PE=1 SV=1;>tr|E9Q8K5|E9Q8K5_MOUSE Titin OS=Mus musculus GN=Ttn PE=1 SV=1;>sp|A2ASS6|TITIN_MOUSE Titin OS=Mus musculus GN=Ttn PE=1 SV=1;>sp|A2ASS6-2|TITIN_MOUSE Isoform 2 of Titin OS=Mus musculus GN=Ttn	7	4	4	4	2	2	2	4	2	2	2	2	2	4	2	2	2	2	2	4	2	2	0.1	0.1	0.1	3716	33467	33467;33467;35213;26886;3409;8272;5508	0.0013365	2.9738	By MS/MS	By MS/MS	By matching	By MS/MS	By matching	By matching	0.1	0.1	0.1	0.1	0.1	0.1
A2ATI8;A2ATI6;A2ATI9;Q99JX3;Q99JX3-2	A2ATI8;A2ATI6;A2ATI9;Q99JX3;Q99JX3-2	4;4;4;4;3	4;4;4;4;3	4;4;4;4;3	Golgi reassembly-stacking protein 2	Gorasp2	>tr|A2ATI8|A2ATI8_MOUSE Golgi reassembly-stacking protein 2 OS=Mus musculus GN=Gorasp2 PE=1 SV=1;>tr|A2ATI6|A2ATI6_MOUSE Golgi reassembly stacking protein 2, isoform CRA_c OS=Mus musculus GN=Gorasp2 PE=1 SV=1;>tr|A2ATI9|A2ATI9_MOUSE Golgi reassembly stacki	5	4	4	4	2	4	1	3	2	3	2	4	1	3	2	3	2	4	1	3	2	3	23	23	23	33.903	317	317;351;431;451;383	0	24.602	By MS/MS	By MS/MS	By MS/MS	By MS/MS	By MS/MS	By MS/MS	7.9	23	3.8	14.5	7.9	14.5
A2ATU9;Q8BY71	A2ATU9;Q8BY71	2;2	2;2	2;2	Histone acetyltransferase type B catalytic subunit	Hat1	>tr|A2ATU9|A2ATU9_MOUSE Histone acetyltransferase type B catalytic subunit OS=Mus musculus GN=Hat1 PE=1 SV=1;>sp|Q8BY71|HAT1_MOUSE Histone acetyltransferase type B catalytic subunit OS=Mus musculus GN=Hat1 PE=1 SV=1	2	2	2	2	1	2	1	1	2	1	1	2	1	1	2	1	1	2	1	1	2	1	6.9	6.9	6.9	50.182	423	423;416	0.00037327	4.6082	By matching	By MS/MS	By MS/MS	By MS/MS	By MS/MS	By MS/MS	3.1	6.9	3.1	3.1	6.9	3.1
A2AU62;Q64012-2;Q64012;A2AU61;A2AU60	A2AU62;Q64012-2;Q64012;A2AU61;A2AU60	8;8;8;7;5	8;8;8;7;5	8;8;8;7;5	RNA-binding protein Raly	Raly	>tr|A2AU62|A2AU62_MOUSE RNA-binding protein Raly (Fragment) OS=Mus musculus GN=Raly PE=1 SV=1;>sp|Q64012-2|RALY_MOUSE Isoform 1 of RNA-binding protein Raly OS=Mus musculus GN=Raly;>sp|Q64012|RALY_MOUSE RNA-binding protein Raly OS=Mus musculus GN=Raly PE=1	5	8	8	8	8	8	8	8	8	8	8	8	8	8	8	8	8	8	8	8	8	8	32.9	32.9	32.9	31.69	298	298;296;312;211;141	0	27.703	By MS/MS	By MS/MS	By MS/MS	By MS/MS	By MS/MS	By MS/MS	32.9	32.9	32.9	32.9	32.9	32.9
Q3TAI4;A2AUD5;Q9CYZ2;V9GWU5;F6VQ81;Q3TUJ9;Q8BKP1	Q3TAI4;A2AUD5;Q9CYZ2;V9GWU5;F6VQ81;Q3TUJ9;Q8BKP1	5;5;5;4;3;3;3	5;5;5;4;3;3;3	5;5;5;4;3;3;3	Tumor protein D54	Tpd52l2	>tr|Q3TAI4|Q3TAI4_MOUSE Tumor protein D52-like 2, isoform CRA_c OS=Mus musculus GN=Tpd52l2 PE=1 SV=1;>tr|A2AUD5|A2AUD5_MOUSE Tumor protein D54 OS=Mus musculus GN=Tpd52l2 PE=1 SV=1;>sp|Q9CYZ2|TPD54_MOUSE Tumor protein D54 OS=Mus musculus GN=Tpd52l2 PE=1 SV=	7	5	5	5	4	5	5	4	4	3	4	5	5	4	4	3	4	5	5	4	4	3	28.2	28.2	28.2	22.466	206	206;229;220;170;161;186;200	0	12.741	By MS/MS	By MS/MS	By MS/MS	By MS/MS	By MS/MS	By MS/MS	18.9	28.2	28.2	24.3	24.3	15
A2AUE1;G5E8T0;P60904	A2AUE1;G5E8T0;P60904	1;1;1	1;1;1	1;1;1	DnaJ homolog subfamily C member 5	Dnajc5	>tr|A2AUE1|A2AUE1_MOUSE DnaJ homolog subfamily C member 5 (Fragment) OS=Mus musculus GN=Dnajc5 PE=1 SV=1;>tr|G5E8T0|G5E8T0_MOUSE DnaJ (Hsp40) homolog, subfamily C, member 5, isoform CRA_b OS=Mus musculus GN=Dnajc5 PE=1 SV=1;>sp|P60904|DNJC5_MOUSE DnaJ homo	3	1	1	1	1	1	1	1	0	1	1	1	1	1	0	1	1	1	1	1	0	1	9.9	9.9	9.9	15.819	141	141;167;198	0	5.9071	By matching	By matching	By MS/MS	By matching	By matching	By matching	9.9	9.9	9.9	9.9	0	9.9
A2AUK6;A2AUK7;A2AUK8;Q9Z2H5-3;Q9Z2H5-2;A2AUK5;E9PV14;Q9Z2H5	A2AUK6;A2AUK7;A2AUK8;Q9Z2H5-3;Q9Z2H5-2;A2AUK5;E9PV14;Q9Z2H5	6;6;6;6;6;5;5;5	6;6;6;6;6;5;5;5	6;6;6;6;6;5;5;5	Band 4.1-like protein 1	Epb4.1l1;Epb41l1	>tr|A2AUK6|A2AUK6_MOUSE Band 4.1-like protein 1 OS=Mus musculus GN=Epb41l1 PE=1 SV=1;>tr|A2AUK7|A2AUK7_MOUSE Band 4.1-like protein 1 OS=Mus musculus GN=Epb41l1 PE=1 SV=1;>tr|A2AUK8|A2AUK8_MOUSE Band 4.1-like protein 1 OS=Mus musculus GN=Epb41l1 PE=1 SV=1;>	8	6	6	6	2	5	3	5	6	4	2	5	3	5	6	4	2	5	3	5	6	4	11.7	11.7	11.7	70.644	631	631;730;867;731;867;879;1064;879	0	19.614	By matching	By MS/MS	By matching	By MS/MS	By MS/MS	By MS/MS	4.1	11.7	6.5	11.7	11.7	9
A2AUM6;P16254	A2AUM6;P16254	2;2	2;2	2;2	Signal recognition particle 14 kDa protein;Signal recognition particle 14 kDa protein, N-terminally processed	Srp14	>tr|A2AUM6|A2AUM6_MOUSE Signal recognition particle 14 kDa protein OS=Mus musculus GN=Srp14 PE=1 SV=1;>sp|P16254|SRP14_MOUSE Signal recognition particle 14 kDa protein OS=Mus musculus GN=Srp14 PE=1 SV=1	2	2	2	2	2	2	1	2	2	2	2	2	1	2	2	2	2	2	1	2	2	2	24.7	24.7	24.7	11.234	97	97;110	0	13.278	By MS/MS	By MS/MS	By MS/MS	By MS/MS	By MS/MS	By MS/MS	24.7	24.7	10.3	24.7	24.7	24.7
A2AVJ7;Q99PL5;Q99PL5-8;Q99PL5-7;Q99PL5-6;Q99PL5-4;Q99PL5-3;Q99PL5-2;Q99PL5-12;Q99PL5-11;Q99PL5-10;Q99PL5-9;Q99PL5-5	A2AVJ7;Q99PL5	36;36;5;5;5;5;5;5;4;4;4;4;4	36;36;5;5;5;5;5;5;4;4;4;4;4	36;36;5;5;5;5;5;5;4;4;4;4;4	Ribosome-binding protein 1	Rrbp1	>tr|A2AVJ7|A2AVJ7_MOUSE Ribosome-binding protein 1 OS=Mus musculus GN=Rrbp1 PE=1 SV=1;>sp|Q99PL5|RRBP1_MOUSE Ribosome-binding protein 1 OS=Mus musculus GN=Rrbp1 PE=1 SV=2	13	36	36	36	28	28	29	31	30	28	28	28	29	31	30	28	28	28	29	31	30	28	26	26	26	158.39	1464	1464;1605;330;380;380;641;701;842;209;229;250;284;398	0	312.54	By MS/MS	By MS/MS	By MS/MS	By MS/MS	By MS/MS	By MS/MS	20.2	19.7	21.5	22.2	21.3	21.1
A2AVR9;P62627	A2AVR9;P62627	4;4	4;4	4;4	Dynein light chain roadblock-type 1	Dynlrb1	>tr|A2AVR9|A2AVR9_MOUSE Dynein light chain roadblock-type 1 OS=Mus musculus GN=Dynlrb1 PE=1 SV=1;>sp|P62627|DLRB1_MOUSE Dynein light chain roadblock-type 1 OS=Mus musculus GN=Dynlrb1 PE=1 SV=3	2	4	4	4	2	4	2	4	4	2	2	4	2	4	4	2	2	4	2	4	4	2	67.3	67.3	67.3	11.928	104	104;96	0	35.227	By MS/MS	By MS/MS	By MS/MS	By MS/MS	By MS/MS	By MS/MS	26.9	67.3	26.9	67.3	67.3	26.9
A2AW05;Q08943;Q08943-2	A2AW05;Q08943;Q08943-2	8;8;8	8;8;8	8;8;8	FACT complex subunit SSRP1	Ssrp1	>tr|A2AW05|A2AW05_MOUSE FACT complex subunit SSRP1 (Fragment) OS=Mus musculus GN=Ssrp1 PE=1 SV=1;>sp|Q08943|SSRP1_MOUSE FACT complex subunit SSRP1 OS=Mus musculus GN=Ssrp1 PE=1 SV=2;>sp|Q08943-2|SSRP1_MOUSE Isoform 2 of FACT complex subunit SSRP1 OS=Mus mu	3	8	8	8	8	8	7	8	8	8	8	8	7	8	8	8	8	8	7	8	8	8	16.9	16.9	16.9	71.527	623	623;708;713	0	32.97	By MS/MS	By MS/MS	By MS/MS	By MS/MS	By MS/MS	By MS/MS	16.9	16.9	14.4	16.9	16.9	16.9
A2AWA9;A2AWA9-2;A2AWB0;A2AWA7;A2AWA9-3	A2AWA9;A2AWA9-2	3;2;1;1;1	3;2;1;1;1	3;2;1;1;1	Rab GTPase-activating protein 1	Rabgap1	>sp|A2AWA9|RBGP1_MOUSE Rab GTPase-activating protein 1 OS=Mus musculus GN=Rabgap1 PE=1 SV=1;>sp|A2AWA9-2|RBGP1_MOUSE Isoform 2 of Rab GTPase-activating protein 1 OS=Mus musculus GN=Rabgap1	5	3	3	3	2	3	2	3	2	2	2	3	2	3	2	2	2	3	2	3	2	2	3.4	3.4	3.4	120.8	1064	1064;809;148;455;366	0	18.27	By MS/MS	By MS/MS	By MS/MS	By MS/MS	By MS/MS	By MS/MS	2.6	3.4	2.6	3.4	2.6	2.6
A2AWF8;A2AWF9;E9Q4S7;Q64455	A2AWF8;A2AWF9;E9Q4S7;Q64455	10;10;10;10	10;10;10;10	10;10;10;10	Receptor-type tyrosine-protein phosphatase eta	Ptprj	>tr|A2AWF8|A2AWF8_MOUSE Receptor-type tyrosine-protein phosphatase eta OS=Mus musculus GN=Ptprj PE=1 SV=1;>tr|A2AWF9|A2AWF9_MOUSE Receptor-type tyrosine-protein phosphatase eta OS=Mus musculus GN=Ptprj PE=1 SV=1;>tr|E9Q4S7|E9Q4S7_MOUSE Receptor-type tyrosi	4	10	10	10	9	8	7	7	5	8	9	8	7	7	5	8	9	8	7	7	5	8	10.1	10.1	10.1	128.71	1164	1164;1299;1350;1238	0	34.122	By MS/MS	By MS/MS	By MS/MS	By MS/MS	By MS/MS	By MS/MS	9.4	8.3	5.8	7.6	4.9	8.3
F6S3V7;A2AWP6;A2AWP8-5;A2AWP8-3;A2AWP8-2;A2AWP8-4;A2AWP8	F6S3V7;A2AWP6;A2AWP8-5;A2AWP8-3;A2AWP8-2;A2AWP8-4;A2AWP8	4;4;4;4;4;4;4	4;4;4;4;4;4;4	4;4;4;4;4;4;4	Rho guanine nucleotide exchange factor 10-like protein	Arhgef10l	>tr|F6S3V7|F6S3V7_MOUSE Rho guanine nucleotide exchange factor 10-like protein (Fragment) OS=Mus musculus GN=Arhgef10l PE=1 SV=1;>tr|A2AWP6|A2AWP6_MOUSE Rho guanine nucleotide exchange factor 10-like protein OS=Mus musculus GN=Arhgef10l PE=1 SV=1;>sp|A2AWP	7	4	4	4	2	3	3	3	3	3	2	3	3	3	3	3	2	3	3	3	3	3	11.3	11.3	11.3	66.811	611	611;1040;988;1236;1241;1275;1280	0	10.28	By MS/MS	By MS/MS	By MS/MS	By MS/MS	By MS/MS	By MS/MS	6.1	7.4	7.4	8.7	8.7	7.4
A2AWT6;A2AWT7;A2AWT5;P25976-2;P25976;E9Q4A8	A2AWT6;A2AWT7;A2AWT5;P25976-2;P25976	7;7;7;6;6;1	7;7;7;6;6;1	7;7;7;6;6;1	Nucleolar transcription factor 1	Ubtf	>tr|A2AWT6|A2AWT6_MOUSE Nucleolar transcription factor 1 OS=Mus musculus GN=Ubtf PE=1 SV=1;>tr|A2AWT7|A2AWT7_MOUSE Nucleolar transcription factor 1 OS=Mus musculus GN=Ubtf PE=1 SV=1;>tr|A2AWT5|A2AWT5_MOUSE Nucleolar transcription factor 1 OS=Mus musculus G	6	7	7	7	4	5	5	3	4	4	4	5	5	3	4	4	4	5	5	3	4	4	11.1	11.1	11.1	85.009	727	727;752;764;728;765;169	0	9.681	By MS/MS	By MS/MS	By MS/MS	By MS/MS	By MS/MS	By MS/MS	6.1	8	7.4	4.7	6.2	6.2
A2BDX2;O70152;F8WII3	A2BDX2;O70152	5;5;1	5;5;1	5;5;1	Dolichol-phosphate mannosyltransferase subunit 1	Dpm1	>tr|A2BDX2|A2BDX2_MOUSE Dolichol-phosphate mannosyltransferase subunit 1 OS=Mus musculus GN=Dpm1 PE=1 SV=1;>sp|O70152|DPM1_MOUSE Dolichol-phosphate mannosyltransferase subunit 1 OS=Mus musculus GN=Dpm1 PE=1 SV=1	3	5	5	5	3	3	3	4	5	3	3	3	3	4	5	3	3	3	3	4	5	3	28.4	28.4	28.4	23.432	208	208;260;121	0	27.298	By MS/MS	By MS/MS	By MS/MS	By MS/MS	By MS/MS	By MS/MS	15.4	19.7	15.4	23.1	28.4	17.8
A2BDX3	A2BDX3	2	2	2	Adenylyltransferase and sulfurtransferase MOCS3;Molybdopterin-synthase adenylyltransferase;Molybdopterin-synthase sulfurtransferase	Mocs3	>sp|A2BDX3|MOCS3_MOUSE Adenylyltransferase and sulfurtransferase MOCS3 OS=Mus musculus GN=Mocs3 PE=1 SV=1	1	2	2	2	1	1	1	2	2	2	1	1	1	2	2	2	1	1	1	2	2	2	4.6	4.6	4.6	49.374	460	460	0	4.9542	By MS/MS	By MS/MS	By MS/MS	By MS/MS	By MS/MS	By MS/MS	2	2	2	4.6	4.6	4.6
A2BE28-2;A2BE28	A2BE28-2;A2BE28	2;2	2;2	2;2	Ribosomal biogenesis protein LAS1L	Las1l	>sp|A2BE28-2|LAS1L_MOUSE Isoform 2 of Ribosomal biogenesis protein LAS1L OS=Mus musculus GN=Las1l;>sp|A2BE28|LAS1L_MOUSE Ribosomal biogenesis protein LAS1L OS=Mus musculus GN=Las1l PE=1 SV=1	2	2	2	2	1	2	0	2	2	2	1	2	0	2	2	2	1	2	0	2	2	2	3.4	3.4	3.4	87.577	759	759;776	0.00035112	3.6434	By matching	By MS/MS	By matching	By MS/MS	By matching	By MS/MS	2.2	3.4	0	3.4	3.4	3.4
A2BE93;Q9EQU5-2;Q9EQU5;A2BE92;Q9EQU5-3	A2BE93;Q9EQU5-2;Q9EQU5;A2BE92	5;5;5;4;2	5;5;5;4;2	5;5;5;4;2	Protein SET	Set	>tr|A2BE93|A2BE93_MOUSE Protein SET (Fragment) OS=Mus musculus GN=Set PE=1 SV=1;>sp|Q9EQU5-2|SET_MOUSE Isoform 2 of Protein SET OS=Mus musculus GN=Set;>sp|Q9EQU5|SET_MOUSE Protein SET OS=Mus musculus GN=Set PE=1 SV=1;>tr|A2BE92|A2BE92_MOUSE Protein SET (Fr	5	5	5	5	5	5	5	5	3	5	5	5	5	5	3	5	5	5	5	5	3	5	27.9	27.9	27.9	24.923	215	215;277;289;151;146	0	50.136	By MS/MS	By MS/MS	By MS/MS	By MS/MS	By MS/MS	By MS/MS	27.9	27.9	27.9	27.9	17.2	27.9
A2BFF7;Q3TPJ8;O88487;A2BFF8;A2BFF9;A2BFF5	A2BFF7;Q3TPJ8;O88487;A2BFF8;A2BFF9;A2BFF5	11;11;11;10;10;9	11;11;11;10;10;9	11;11;11;10;10;9	Cytoplasmic dynein 1 intermediate chain 2	Dync1i2	>tr|A2BFF7|A2BFF7_MOUSE Cytoplasmic dynein 1 intermediate chain 2 OS=Mus musculus GN=Dync1i2 PE=1 SV=1;>tr|Q3TPJ8|Q3TPJ8_MOUSE Cytoplasmic dynein 1 intermediate chain 2 OS=Mus musculus GN=Dync1i2 PE=1 SV=1;>sp|O88487|DC1I2_MOUSE Cytoplasmic dynein 1 interm	6	11	11	11	9	9	8	10	11	9	9	9	8	10	11	9	9	9	8	10	11	9	33	33	33	68.393	612	612;632;612;611;638;637	0	89.45	By MS/MS	By MS/MS	By MS/MS	By MS/MS	By MS/MS	By MS/MS	24	29.4	19.6	30.7	33	27.8
A2BGI9;A2BGI8;Q4G0C5;Q9D868-2;Q9D868	A2BGI9;A2BGI8;Q4G0C5;Q9D868-2;Q9D868	2;2;2;2;1	2;2;2;2;1	2;2;2;2;1	Peptidyl-prolyl cis-trans isomerase;Peptidyl-prolyl cis-trans isomerase H	Ppih	>tr|A2BGI9|A2BGI9_MOUSE Peptidyl-prolyl cis-trans isomerase OS=Mus musculus GN=Ppih PE=1 SV=1;>tr|A2BGI8|A2BGI8_MOUSE Peptidyl-prolyl cis-trans isomerase (Fragment) OS=Mus musculus GN=Ppih PE=1 SV=1;>tr|Q4G0C5|Q4G0C5_MOUSE Peptidyl-prolyl cis-trans isomera	5	2	2	2	2	1	1	1	0	0	2	1	1	1	0	0	2	1	1	1	0	0	14.9	14.9	14.9	14.496	134	134;158;177;177;188	0.0013382	2.9998	By MS/MS	By MS/MS	By matching	By matching	By matching	By matching	14.9	6.7	6.7	8.2	0	0
E9QAQ7;A2BH40-4;A2BH40-2;A2BH40-3;A2BH40	E9QAQ7;A2BH40-4;A2BH40-2;A2BH40-3;A2BH40	2;2;2;2;2	2;2;2;2;2	2;2;2;2;2	AT-rich interactive domain-containing protein 1A	Arid1a	>tr|E9QAQ7|E9QAQ7_MOUSE AT-rich interactive domain-containing protein 1A OS=Mus musculus GN=Arid1a PE=1 SV=1;>sp|A2BH40-4|ARI1A_MOUSE Isoform 4 of AT-rich interactive domain-containing protein 1A OS=Mus musculus GN=Arid1a;>sp|A2BH40-2|ARI1A_MOUSE Isoform 2	5	2	2	2	1	1	1	2	1	1	1	1	1	2	1	1	1	1	1	2	1	1	1	1	1	242.67	2287	2287;1902;1903;2066;2283	0.0022772	2.5907	By matching	By matching	By matching	By MS/MS	By MS/MS	By matching	0.5	0.5	0.5	1	0.5	0.5
A2CG35;P35283	A2CG35;P35283	2;2	2;2	2;2	Ras-related protein Rab-12	Rab12	>tr|A2CG35|A2CG35_MOUSE Ras-related protein Rab-12 OS=Mus musculus GN=Rab12 PE=1 SV=1;>sp|P35283|RAB12_MOUSE Ras-related protein Rab-12 OS=Mus musculus GN=Rab12 PE=1 SV=3	2	2	2	2	2	2	1	2	0	0	2	2	1	2	0	0	2	2	1	2	0	0	7.6	7.6	7.6	32.238	291	291;243	0	6.3216	By MS/MS	By MS/MS	By matching	By MS/MS	By matching	By matching	7.6	7.6	3.8	7.6	0	0
F7BUP2;A2CG44;E9Q5P9;Q3UVC6;E9Q3M0;Q8BUN5;Q9JIW5;Q62432-2;Q62432	F7BUP2;A2CG44;E9Q5P9;Q3UVC6;E9Q3M0;Q8BUN5;Q9JIW5;Q62432-2;Q62432	1;1;1;1;1;1;1;1;1	1;1;1;1;1;1;1;1;1	1;1;1;1;1;1;1;1;1	Mothers against decapentaplegic homolog 3;Mothers against decapentaplegic homolog 9;Mothers against decapentaplegic homolog 2	Smad3;Smad2;Smad9	>tr|F7BUP2|F7BUP2_MOUSE Mothers against decapentaplegic homolog 3 (Fragment) OS=Mus musculus GN=Smad3 PE=4 SV=1;>tr|A2CG44|A2CG44_MOUSE Mothers against decapentaplegic homolog (Fragment) OS=Mus musculus GN=Smad3 PE=1 SV=1;>tr|E9Q5P9|E9Q5P9_MOUSE Mothers ag	9	1	1	1	1	1	1	1	1	1	1	1	1	1	1	1	1	1	1	1	1	1	9.1	9.1	9.1	16.447	143	143;233;244;430;434;425;430;437;467	0	4.9376	By MS/MS	By matching	By matching	By MS/MS	By MS/MS	By MS/MS	9.1	9.1	9.1	9.1	9.1	9.1
A2RS22;Q9WUM3;D3YUG6	A2RS22;Q9WUM3	11;11;4	11;11;4	11;11;4	Coronin;Coronin-1B	Coro1b	>tr|A2RS22|A2RS22_MOUSE Coronin OS=Mus musculus GN=Coro1b PE=1 SV=1;>sp|Q9WUM3|COR1B_MOUSE Coronin-1B OS=Mus musculus GN=Coro1b PE=1 SV=1	3	11	11	11	9	11	10	9	10	11	9	11	10	9	10	11	9	11	10	9	10	11	33.3	33.3	33.3	53.912	484	484;484;173	0	109.34	By MS/MS	By MS/MS	By MS/MS	By MS/MS	By MS/MS	By MS/MS	23.6	33.3	31.6	23.6	31.6	33.3
A2RS23;Q11136;G3UXC5	A2RS23;Q11136	12;12;2	12;12;2	12;12;2	Xaa-Pro dipeptidase	Pepd	>tr|A2RS23|A2RS23_MOUSE Peptidase D OS=Mus musculus GN=Pepd PE=1 SV=1;>sp|Q11136|PEPD_MOUSE Xaa-Pro dipeptidase OS=Mus musculus GN=Pepd PE=1 SV=3	3	12	12	12	9	12	8	12	11	11	9	12	8	12	11	11	9	12	8	12	11	11	29.6	29.6	29.6	55.028	493	493;493;80	0	81.367	By MS/MS	By MS/MS	By MS/MS	By MS/MS	By MS/MS	By MS/MS	20.9	29.6	18.7	29.6	28	28
F6V6T4;A2RS53;Q9R0Q3;Q8BPI2	F6V6T4;A2RS53;Q9R0Q3;Q8BPI2	4;4;4;2	4;4;4;2	4;4;4;2	Transmembrane emp24 domain-containing protein 2	Tmed2	>tr|F6V6T4|F6V6T4_MOUSE Transmembrane emp24 domain-containing protein 2 (Fragment) OS=Mus musculus GN=Tmed2 PE=1 SV=1;>tr|A2RS53|A2RS53_MOUSE Transmembrane emp24 domain trafficking protein 2 OS=Mus musculus GN=Tmed2 PE=1 SV=1;>sp|Q9R0Q3|TMED2_MOUSE Transme	4	4	4	4	2	4	3	4	2	4	2	4	3	4	2	4	2	4	3	4	2	4	35.2	35.2	35.2	19.914	176	176;201;201;112	0	38.103	By MS/MS	By MS/MS	By MS/MS	By MS/MS	By MS/MS	By MS/MS	11.9	35.2	19.3	35.2	11.9	35.2
A2RS58;P47941	A2RS58;P47941	6;6	6;6	6;6	Crk-like protein	Crkl	>tr|A2RS58|A2RS58_MOUSE Crk-like protein OS=Mus musculus GN=Crkl PE=1 SV=1;>sp|P47941|CRKL_MOUSE Crk-like protein OS=Mus musculus GN=Crkl PE=1 SV=2	2	6	6	6	5	6	4	5	5	6	5	6	4	5	5	6	5	6	4	5	5	6	29.4	29.4	29.4	33.83	303	303;303	0	31.574	By MS/MS	By MS/MS	By MS/MS	By MS/MS	By MS/MS	By MS/MS	23.8	29.4	18.5	24.4	24.1	29.4
A2RS96;Q9CXE7;E9PXY3;D3Z615;Q8C5H9;Q3V440;E9Q2J2	A2RS96;Q9CXE7;E9PXY3	3;3;2;1;1;1;1	3;3;2;1;1;1;1	3;3;2;1;1;1;1	Transmembrane emp24 domain-containing protein 5	Tmed5	>tr|A2RS96|A2RS96_MOUSE Transmembrane emp24 domain-containing protein 5 OS=Mus musculus GN=Tmed5 PE=1 SV=1;>sp|Q9CXE7|TMED5_MOUSE Transmembrane emp24 domain-containing protein 5 OS=Mus musculus GN=Tmed5 PE=1 SV=1;>tr|E9PXY3|E9PXY3_MOUSE Transmembrane emp24	7	3	3	3	2	2	2	2	3	3	2	2	2	2	3	3	2	2	2	2	3	3	13.1	13.1	13.1	26.172	229	229;229;162;96;100;100;126	0	13.481	By MS/MS	By MS/MS	By MS/MS	By MS/MS	By MS/MS	By MS/MS	10	10	10	10	13.1	13.1
A2RSB1;B7ZNL2;Q78ZA7;A0A140LJB5;A0A140LJ37;A0A140LI20;A0A140LI78	A2RSB1;B7ZNL2;Q78ZA7;A0A140LJB5	10;10;10;5;2;1;1	10;10;10;5;2;1;1	8;8;8;3;2;1;1	Nucleosome assembly protein 1-like 4	Nap1l4	>tr|A2RSB1|A2RSB1_MOUSE Nucleosome assembly protein 1-like 4 OS=Mus musculus GN=Nap1l4 PE=1 SV=1;>tr|B7ZNL2|B7ZNL2_MOUSE Nap1l4 protein OS=Mus musculus GN=Nap1l4 PE=1 SV=1;>sp|Q78ZA7|NP1L4_MOUSE Nucleosome assembly protein 1-like 4 OS=Mus musculus GN=Nap1l	7	10	10	8	9	9	8	9	8	10	9	9	8	9	8	10	7	7	6	7	6	8	35.7	35.7	32.8	42.679	375	375;386;375;219;75;44;58	0	150.68	By MS/MS	By MS/MS	By MS/MS	By MS/MS	By MS/MS	By MS/MS	28.5	31.7	24.5	31.7	28.8	35.7
F7BCN0;F7BZY0;A2RSF1;Q8K4M5	F7BCN0;F7BZY0;A2RSF1;Q8K4M5	1;1;1;1	1;1;1;1	1;1;1;1	COMM domain-containing protein 1	Gm28048;Commd1	>tr|F7BCN0|F7BCN0_MOUSE Protein Gm28048 (Fragment) OS=Mus musculus GN=Gm28048 PE=4 SV=1;>tr|F7BZY0|F7BZY0_MOUSE COMM domain-containing protein 1 (Fragment) OS=Mus musculus GN=Commd1 PE=4 SV=1;>tr|A2RSF1|A2RSF1_MOUSE COMM domain containing 1 OS=Mus musculus	4	1	1	1	1	1	1	1	1	1	1	1	1	1	1	1	1	1	1	1	1	1	21.2	21.2	21.2	11.083	99	99;140;188;188	0	42.252	By matching	By MS/MS	By MS/MS	By matching	By MS/MS	By MS/MS	21.2	21.2	21.2	21.2	21.2	21.2
A2RSS6;Q64191	A2RSS6;Q64191	5;5	5;5	5;5	N(4)-(beta-N-acetylglucosaminyl)-L-asparaginase;Glycosylasparaginase alpha chain;Glycosylasparaginase beta chain	Aga	>tr|A2RSS6|A2RSS6_MOUSE Aspartylglucosaminidase OS=Mus musculus GN=Aga PE=1 SV=1;>sp|Q64191|ASPG_MOUSE N(4)-(beta-N-acetylglucosaminyl)-L-asparaginase OS=Mus musculus GN=Aga PE=1 SV=1	2	5	5	5	5	5	5	5	5	5	5	5	5	5	5	5	5	5	5	5	5	5	24.3	24.3	24.3	37.022	346	346;346	0	91.104	By MS/MS	By MS/MS	By MS/MS	By MS/MS	By MS/MS	By MS/MS	24.3	24.3	24.3	24.3	24.3	24.3
A2RSV8;P19783;M0QWX7;D6RG40	A2RSV8;P19783	10;10;4;1	10;10;4;1	10;10;4;1	Cytochrome c oxidase subunit 4 isoform 1, mitochondrial	Cox4i1	>tr|A2RSV8|A2RSV8_MOUSE Cytochrome c oxidase subunit 4 isoform 1, mitochondrial OS=Mus musculus GN=Cox4i1 PE=1 SV=1;>sp|P19783|COX41_MOUSE Cytochrome c oxidase subunit 4 isoform 1, mitochondrial OS=Mus musculus GN=Cox4i1 PE=1 SV=2	4	10	10	10	9	9	9	9	10	9	9	9	9	9	10	9	9	9	9	9	10	9	48.5	48.5	48.5	19.53	169	169;169;92;76	0	95.721	By MS/MS	By MS/MS	By MS/MS	By MS/MS	By MS/MS	By MS/MS	47.9	47.9	47.9	47.9	48.5	47.9
A2RSX9;E9Q3G5;G5E8V9;E9QAY5	A2RSX9;E9Q3G5;G5E8V9;E9QAY5	8;8;8;7	8;8;8;7	8;8;8;7		Arfip1	>tr|A2RSX9|A2RSX9_MOUSE Arfip1 protein OS=Mus musculus GN=Arfip1 PE=1 SV=1;>tr|E9Q3G5|E9Q3G5_MOUSE Protein Arfip1 OS=Mus musculus GN=Arfip1 PE=1 SV=1;>tr|G5E8V9|G5E8V9_MOUSE MCG18094 OS=Mus musculus GN=Arfip1 PE=1 SV=1;>tr|E9QAY5|E9QAY5_MOUSE Protein Gm372	4	8	8	8	5	8	4	7	6	5	5	8	4	7	6	5	5	8	4	7	6	5	30.8	30.8	30.8	38.416	341	341;366;373;252	0	21.854	By MS/MS	By MS/MS	By MS/MS	By MS/MS	By MS/MS	By MS/MS	19.1	30.8	14.7	28.7	21.1	20.8
A2RTI3;O89017	A2RTI3;O89017	8;8	8;8	8;8	Legumain	Lgmn	>tr|A2RTI3|A2RTI3_MOUSE Legumain OS=Mus musculus GN=Lgmn PE=1 SV=1;>sp|O89017|LGMN_MOUSE Legumain OS=Mus musculus GN=Lgmn PE=1 SV=1	2	8	8	8	4	7	5	7	6	6	4	7	5	7	6	6	4	7	5	7	6	6	19.5	19.5	19.5	49.372	435	435;435	0	190.2	By MS/MS	By MS/MS	By MS/MS	By MS/MS	By MS/MS	By MS/MS	10.1	16.3	15.4	19.5	16.3	16.3
A2RTT4;P61089;A0A087WPV1;Q9CQ37	A2RTT4;P61089	10;10;1;1	10;10;1;1	10;10;1;1	Ubiquitin-conjugating enzyme E2 N	Ube2n	>tr|A2RTT4|A2RTT4_MOUSE MCG4297 OS=Mus musculus GN=Ube2n PE=1 SV=1;>sp|P61089|UBE2N_MOUSE Ubiquitin-conjugating enzyme E2 N OS=Mus musculus GN=Ube2n PE=1 SV=1	4	10	10	10	7	10	10	9	8	10	7	10	10	9	8	10	7	10	10	9	8	10	82.2	82.2	82.2	17.138	152	152;152;74;204	0	54.908	By MS/MS	By MS/MS	By MS/MS	By MS/MS	By MS/MS	By MS/MS	40.8	82.2	82.2	63.8	59.2	82.2
Q91YZ8;D3Z5M2;A3KFU5;A3KFU8;Q6PHQ9;V9GXG3	Q91YZ8;D3Z5M2;A3KFU5;A3KFU8;Q6PHQ9;V9GXG3	10;10;10;10;10;5	3;3;3;3;3;2	3;3;3;3;3;2		Pabpc4;Gm10110	>tr|Q91YZ8|Q91YZ8_MOUSE Polyadenylate-binding protein OS=Mus musculus GN=Pabpc4 PE=1 SV=1;>tr|D3Z5M2|D3Z5M2_MOUSE Polyadenylate-binding protein OS=Mus musculus GN=Gm10110 PE=3 SV=1;>tr|A3KFU5|A3KFU5_MOUSE Polyadenylate-binding protein OS=Mus musculus GN=Pa	6	10	3	3	7	9	5	9	8	10	2	3	1	3	3	3	2	3	1	3	3	3	22.1	6.8	6.8	67.852	615	615;615;631;644;660;168	0	7.934	By MS/MS	By MS/MS	By MS/MS	By MS/MS	By MS/MS	By MS/MS	12.4	21.8	8.9	18.2	17.9	22.1
F6ZC60;G8JL40;A3KG93;Q6ZQ88	F6ZC60;G8JL40;A3KG93;Q6ZQ88	1;1;1;1	1;1;1;1	1;1;1;1	Lysine-specific histone demethylase 1A	Kdm1a	>tr|F6ZC60|F6ZC60_MOUSE Lysine-specific histone demethylase 1A (Fragment) OS=Mus musculus GN=Kdm1a PE=1 SV=1;>tr|G8JL40|G8JL40_MOUSE Lysine-specific histone demethylase 1A (Fragment) OS=Mus musculus GN=Kdm1a PE=1 SV=1;>tr|A3KG93|A3KG93_MOUSE Lysine-specifi	4	1	1	1	1	0	1	1	1	1	1	0	1	1	1	1	1	0	1	1	1	1	6.8	6.8	6.8	28.906	250	250;683;873;853	0	10.121	By matching	By matching	By matching	By matching	By MS/MS	By matching	6.8	0	6.8	6.8	6.8	6.8
A3KGE7;B1AWB9;O88207	A3KGE7;B1AWB9;O88207	1;1;1	1;1;1	1;1;1	Collagen alpha-1(V) chain	Col5a1	>tr|A3KGE7|A3KGE7_MOUSE Collagen alpha-1(V) chain (Fragment) OS=Mus musculus GN=Col5a1 PE=1 SV=1;>tr|B1AWB9|B1AWB9_MOUSE Collagen alpha-1(V) chain OS=Mus musculus GN=Col5a1 PE=1 SV=1;>sp|O88207|CO5A1_MOUSE Collagen alpha-1(V) chain OS=Mus musculus GN=Col5a	3	1	1	1	0	1	0	0	0	0	0	1	0	0	0	0	0	1	0	0	0	0	5.2	5.2	5.2	37.856	349	349;1838;1838	0.00035436	3.7789	By matching	By MS/MS	By matching	By matching	By matching	By matching	0	5.2	0	0	0	0
E9Q5A8;A3KGJ7;Q60952;B7ZCN3	E9Q5A8;A3KGJ7;Q60952;B7ZCN3	2;2;2;1	2;2;2;1	2;2;2;1	Centrosome-associated protein CEP250	Cep250	>tr|E9Q5A8|E9Q5A8_MOUSE Centrosome-associated protein CEP250 OS=Mus musculus GN=Cep250 PE=1 SV=1;>tr|A3KGJ7|A3KGJ7_MOUSE Centrosome-associated protein CEP250 OS=Mus musculus GN=Cep250 PE=1 SV=2;>sp|Q60952|CP250_MOUSE Centrosome-associated protein CEP250 OS	4	2	2	2	2	2	2	2	2	2	2	2	2	2	2	2	2	2	2	2	2	2	1.1	1.1	1.1	278.84	2434	2434;2435;2414;706	0.0072683	1.8969	By MS/MS	By MS/MS	By MS/MS	By MS/MS	By MS/MS	By MS/MS	1.1	1.1	1.1	1.1	1.1	1.1
A3KGQ6;Q9D898	A3KGQ6;Q9D898	2;2	2;2	2;2	Actin-related protein 2/3 complex subunit 5;Actin-related protein 2/3 complex subunit 5-like protein	Arpc5l	>tr|A3KGQ6|A3KGQ6_MOUSE Actin-related protein 2/3 complex subunit 5 OS=Mus musculus GN=Arpc5l PE=1 SV=2;>sp|Q9D898|ARP5L_MOUSE Actin-related protein 2/3 complex subunit 5-like protein OS=Mus musculus GN=Arpc5l PE=1 SV=1	2	2	2	2	2	2	1	2	0	2	2	2	1	2	0	2	2	2	1	2	0	2	16.3	16.3	16.3	16.98	153	153;153	0	9.4691	By MS/MS	By MS/MS	By matching	By MS/MS	By matching	By MS/MS	16.3	16.3	8.5	16.3	0	16.3
A3KGU5;A3KGU7;E9Q447;A3KGU9;P16546-2;P16546;A3KGU4	A3KGU5;A3KGU7;E9Q447;A3KGU9;P16546-2;P16546	46;46;46;46;46;46;4	46;46;46;46;46;46;4	46;46;46;46;46;46;4	Spectrin alpha chain, non-erythrocytic 1	Sptan1	>tr|A3KGU5|A3KGU5_MOUSE Spectrin alpha chain, non-erythrocytic 1 OS=Mus musculus GN=Sptan1 PE=1 SV=1;>tr|A3KGU7|A3KGU7_MOUSE Spectrin alpha chain, non-erythrocytic 1 OS=Mus musculus GN=Sptan1 PE=1 SV=1;>tr|E9Q447|E9Q447_MOUSE Spectrin alpha chain, non-eryt	7	46	46	46	33	43	31	39	31	42	33	43	31	39	31	42	33	43	31	39	31	42	26.7	26.7	26.7	282.89	2457	2457;2477;2478;2498;2452;2472;219	0	323.31	By MS/MS	By MS/MS	By MS/MS	By MS/MS	By MS/MS	By MS/MS	17.4	24.6	17.1	21.7	17.5	24.2
D3Z3B2;E9Q9C5;A3KML5;P63082	D3Z3B2;E9Q9C5;A3KML5;P63082	1;1;1;1	1;1;1;1	1;1;1;1	V-type proton ATPase 16 kDa proteolipid subunit	Atp6v0c	>tr|D3Z3B2|D3Z3B2_MOUSE V-type proton ATPase proteolipid subunit (Fragment) OS=Mus musculus GN=Atp6v0c PE=1 SV=1;>tr|E9Q9C5|E9Q9C5_MOUSE V-type proton ATPase proteolipid subunit (Fragment) OS=Mus musculus GN=Atp6v0c PE=1 SV=1;>tr|A3KML5|A3KML5_MOUSE V-type	4	1	1	1	1	1	1	1	1	1	1	1	1	1	1	1	1	1	1	1	1	1	15.5	15.5	15.5	11.896	116	116;150;155;155	0	57.787	By MS/MS	By MS/MS	By MS/MS	By MS/MS	By MS/MS	By MS/MS	15.5	15.5	15.5	15.5	15.5	15.5
A4FUS1;P14131	A4FUS1;P14131	9;9	9;9	9;9	40S ribosomal protein S16	Rps16	>tr|A4FUS1|A4FUS1_MOUSE 40S ribosomal protein S16 OS=Mus musculus GN=Rps16 PE=1 SV=1;>sp|P14131|RS16_MOUSE 40S ribosomal protein S16 OS=Mus musculus GN=Rps16 PE=1 SV=4	2	9	9	9	9	9	9	9	9	9	9	9	9	9	9	9	9	9	9	9	9	9	56.2	56.2	56.2	16.445	146	146;146	0	50.168	By MS/MS	By MS/MS	By MS/MS	By MS/MS	By MS/MS	By MS/MS	56.2	56.2	56.2	56.2	56.2	56.2
A4QPD3;P15307	A4QPD3;P15307	1;1	1;1	1;1	Proto-oncogene c-Rel	Rel	>tr|A4QPD3|A4QPD3_MOUSE Proto-oncogene c-Rel OS=Mus musculus GN=Rel PE=1 SV=1;>sp|P15307|REL_MOUSE Proto-oncogene c-Rel OS=Mus musculus GN=Rel PE=1 SV=2	2	1	1	1	1	1	1	1	1	1	1	1	1	1	1	1	1	1	1	1	1	1	2	2	2	65.144	588	588;587	0.0031807	2.3147	By MS/MS	By matching	By MS/MS	By MS/MS	By matching	By MS/MS	2	2	2	2	2	2
A5D6P3;O35379;E9Q1I5	A5D6P3;O35379	8;8;1	8;8;1	8;8;1	Multidrug resistance-associated protein 1	Abcc1	>tr|A5D6P3|A5D6P3_MOUSE ATP-binding cassette, sub-family C (CFTR/MRP), member 1 OS=Mus musculus GN=Abcc1 PE=1 SV=1;>sp|O35379|MRP1_MOUSE Multidrug resistance-associated protein 1 OS=Mus musculus GN=Abcc1 PE=1 SV=1	3	8	8	8	5	5	4	5	4	6	5	5	4	5	4	6	5	5	4	5	4	6	8	8	8	171.18	1528	1528;1528;643	0	28.032	By MS/MS	By MS/MS	By MS/MS	By MS/MS	By matching	By MS/MS	4.3	5	2.4	4.1	2.9	5.8
A5GZX3;Q9CPU0	A5GZX3;Q9CPU0	9;9	9;9	9;9	Lactoylglutathione lyase	Glo1	>tr|A5GZX3|A5GZX3_MOUSE Lactoylglutathione lyase OS=Mus musculus GN=Glo1 PE=1 SV=1;>sp|Q9CPU0|LGUL_MOUSE Lactoylglutathione lyase OS=Mus musculus GN=Glo1 PE=1 SV=3	2	9	9	9	9	8	8	7	8	7	9	8	8	7	8	7	9	8	8	7	8	7	46.2	46.2	46.2	20.809	184	184;184	0	29.315	By MS/MS	By MS/MS	By MS/MS	By MS/MS	By MS/MS	By MS/MS	46.2	42.4	42.4	42.4	42.4	42.4
A6H5Z3;A6H5Z3-2	A6H5Z3;A6H5Z3-2	4;2	4;2	4;2	Exocyst complex component 6B	Exoc6b	>sp|A6H5Z3|EXC6B_MOUSE Exocyst complex component 6B OS=Mus musculus GN=Exoc6b PE=1 SV=1;>sp|A6H5Z3-2|EXC6B_MOUSE Isoform 2 of Exocyst complex component 6B OS=Mus musculus GN=Exoc6b	2	4	4	4	2	3	3	3	3	2	2	3	3	3	3	2	2	3	3	3	3	2	6.7	6.7	6.7	94.128	810	810;678	0	4.7166	By MS/MS	By MS/MS	By MS/MS	By MS/MS	By MS/MS	By MS/MS	2.8	5.4	4.1	5.4	5.4	2.8
A6H8H2;A6H8H2-2;E9Q449	A6H8H2;A6H8H2-2;E9Q449	13;13;11	13;13;11	13;13;11	DENN domain-containing protein 4C	Dennd4c	>sp|A6H8H2|DEN4C_MOUSE DENN domain-containing protein 4C OS=Mus musculus GN=Dennd4c PE=1 SV=1;>sp|A6H8H2-2|DEN4C_MOUSE Isoform 2 of DENN domain-containing protein 4C OS=Mus musculus GN=Dennd4c;>tr|E9Q449|E9Q449_MOUSE DENN domain-containing protein 4C OS=Mu	3	13	13	13	10	11	10	11	10	10	10	11	10	11	10	10	10	11	10	11	10	10	8.8	8.8	8.8	211.46	1906	1906;1955;1615	0	50.331	By MS/MS	By MS/MS	By MS/MS	By MS/MS	By MS/MS	By MS/MS	6.3	7.6	5.9	8.1	6.7	6.7
A7M7Q8;Q3TI14;Q8VE22;F7ARZ1;Q5SXC9	A7M7Q8;Q3TI14;Q8VE22;F7ARZ1	3;3;3;2;1	3;3;3;2;1	3;3;3;2;1	28S ribosomal protein S23, mitochondrial	Mrps23	>tr|A7M7Q8|A7M7Q8_MOUSE 28S ribosomal protein S23, mitochondrial (Fragment) OS=Mus musculus GN=Mrps23 PE=1 SV=1;>tr|Q3TI14|Q3TI14_MOUSE 28S ribosomal protein S23, mitochondrial OS=Mus musculus GN=Mrps23 PE=1 SV=1;>sp|Q8VE22|RT23_MOUSE 28S ribosomal protein	5	3	3	3	3	3	1	3	3	3	3	3	1	3	3	3	3	3	1	3	3	3	37.2	37.2	37.2	14.288	121	121;158;177;120;100	0	8.28	By matching	By MS/MS	By MS/MS	By MS/MS	By MS/MS	By MS/MS	37.2	37.2	8.3	37.2	37.2	37.2
A7VJA4;Q9ERL7;D3Z2F6;D3YY16	A7VJA4;Q9ERL7;D3Z2F6;D3YY16	7;7;4;4	7;7;4;4	6;6;3;3	Glia maturation factor gamma	Gmfg	>tr|A7VJA4|A7VJA4_MOUSE Glia maturation factor gamma OS=Mus musculus GN=Gmfg PE=1 SV=1;>sp|Q9ERL7|GMFG_MOUSE Glia maturation factor gamma OS=Mus musculus GN=Gmfg PE=1 SV=1;>tr|D3Z2F6|D3Z2F6_MOUSE Glia maturation factor gamma (Fragment) OS=Mus musculus GN=G	4	7	7	6	6	7	5	7	7	7	6	7	5	7	7	7	5	6	4	6	6	6	44.4	44.4	38	16.748	142	142;142;87;101	0	65.007	By MS/MS	By MS/MS	By MS/MS	By MS/MS	By MS/MS	By MS/MS	40.1	44.4	27.5	44.4	44.4	44.4
A7VMV2;Q99KP3	A7VMV2;Q99KP3	7;7	7;7	7;7	Lambda-crystallin homolog	Cryl1	>tr|A7VMV2|A7VMV2_MOUSE Crystallin, lamda 1, isoform CRA_a OS=Mus musculus GN=Cryl1 PE=1 SV=1;>sp|Q99KP3|CRYL1_MOUSE Lambda-crystallin homolog OS=Mus musculus GN=Cryl1 PE=1 SV=3	2	7	7	7	5	7	4	6	5	6	5	7	4	6	5	6	5	7	4	6	5	6	33.9	33.9	33.9	35.208	319	319;319	0	52.45	By MS/MS	By MS/MS	By MS/MS	By MS/MS	By MS/MS	By MS/MS	18.5	33.9	15.7	23.8	21	28.5
Q8C6H0;Q542M5;A8DIL0;Q9JL15	Q8C6H0;Q542M5;A8DIL0;Q9JL15	3;3;3;3	3;3;3;3	3;3;3;3	Galectin;Galectin-8	Lgals8	>tr|Q8C6H0|Q8C6H0_MOUSE Galectin OS=Mus musculus GN=Lgals8 PE=1 SV=1;>tr|Q542M5|Q542M5_MOUSE Galectin OS=Mus musculus GN=Lgals8 PE=1 SV=1;>tr|A8DIL0|A8DIL0_MOUSE Galectin OS=Mus musculus GN=Lgals8 PE=1 SV=1;>sp|Q9JL15|LEG8_MOUSE Galectin-8 OS=Mus musculus	4	3	3	3	3	3	3	3	3	3	3	3	3	3	3	3	3	3	3	3	3	3	16.6	16.6	16.6	25.428	223	223;316;325;316	0	5.0282	By MS/MS	By matching	By matching	By matching	By MS/MS	By MS/MS	16.6	16.6	16.6	16.6	16.6	16.6
A8DUK4;P02088;E9Q223	A8DUK4;P02088;E9Q223	2;2;1	1;1;1	1;1;1	Hemoglobin subunit beta-1	Hbbt1;Hbb-b1;Hbb-bs	>tr|A8DUK4|A8DUK4_MOUSE Beta-globin OS=Mus musculus GN=Hbbt1 PE=1 SV=1;>sp|P02088|HBB1_MOUSE Hemoglobin subunit beta-1 OS=Mus musculus GN=Hbb-b1 PE=1 SV=2;>tr|E9Q223|E9Q223_MOUSE Protein Hbb-bs (Fragment) OS=Mus musculus GN=Hbb-bs PE=1 SV=1	3	2	1	1	1	2	1	1	1	1	0	1	0	0	0	0	0	1	0	0	0	0	19	12.9	12.9	15.748	147	147;147;103	0	5.1448	By matching	By MS/MS	By matching	By matching	By matching	By matching	6.1	19	6.1	6.1	6.1	6.1
A8IP69;P61982	A8IP69;P61982	12;12	8;8	8;8	14-3-3 protein gamma;14-3-3 protein gamma, N-terminally processed	Ywhag	>tr|A8IP69|A8IP69_MOUSE 14-3-3 protein gamma OS=Mus musculus GN=Ywhag PE=1 SV=1;>sp|P61982|1433G_MOUSE 14-3-3 protein gamma OS=Mus musculus GN=Ywhag PE=1 SV=2	2	12	8	8	10	11	11	10	11	11	6	7	7	6	7	7	6	7	7	6	7	7	55.5	41.7	41.7	28.302	247	247;247	0	158.07	By MS/MS	By MS/MS	By MS/MS	By MS/MS	By MS/MS	By MS/MS	43.7	51.4	51.4	43.7	47.8	51.4
A8XY17;Q9CQ80;A2A4J8;E9PXS9;A2A4K0;Q9CQ80-2	A8XY17;Q9CQ80;A2A4J8	3;3;2;1;1;1	3;3;2;1;1;1	3;3;2;1;1;1	Vacuolar protein-sorting-associated protein 25	Vps25	>tr|A8XY17|A8XY17_MOUSE Vacuolar protein-sorting-associated protein 25 OS=Mus musculus GN=Vps25 PE=1 SV=1;>sp|Q9CQ80|VPS25_MOUSE Vacuolar protein-sorting-associated protein 25 OS=Mus musculus GN=Vps25 PE=1 SV=1;>tr|A2A4J8|A2A4J8_MOUSE Vacuolar protein-sort	6	3	3	3	1	2	0	1	2	1	1	2	0	1	2	1	1	2	0	1	2	1	46.1	46.1	46.1	14.957	128	128;176;184;91;172;148	0	23.042	By MS/MS	By MS/MS	By matching	By matching	By MS/MS	By matching	7.8	38.3	0	26.6	38.3	26.6
A8Y5E9;B2KGA7;Q505B7-2;Q505B7	A8Y5E9;B2KGA7;Q505B7-2;Q505B7	1;1;1;1	1;1;1;1	1;1;1;1	Protein archease	Zbtb8os	>tr|A8Y5E9|A8Y5E9_MOUSE Protein archease OS=Mus musculus GN=Zbtb8os PE=1 SV=1;>tr|B2KGA7|B2KGA7_MOUSE Protein archease OS=Mus musculus GN=Zbtb8os PE=1 SV=1;>sp|Q505B7-2|ARCH_MOUSE Isoform 2 of Protein archease OS=Mus musculus GN=Zbtb8os;>sp|Q505B7|ARCH_MOU	4	1	1	1	1	1	1	1	1	1	1	1	1	1	1	1	1	1	1	1	1	1	7.4	7.4	7.4	15.677	136	136;167;146;168	0	4.9599	By MS/MS	By MS/MS	By MS/MS	By MS/MS	By MS/MS	By MS/MS	7.4	7.4	7.4	7.4	7.4	7.4
A8Y5P1;Q8K211	A8Y5P1;Q8K211	1;1	1;1	1;1	High affinity copper uptake protein 1	Slc31a1	>tr|A8Y5P1|A8Y5P1_MOUSE High affinity copper uptake protein 1 OS=Mus musculus GN=Slc31a1 PE=1 SV=1;>sp|Q8K211|COPT1_MOUSE High affinity copper uptake protein 1 OS=Mus musculus GN=Slc31a1 PE=2 SV=1	2	1	1	1	0	1	0	1	1	0	0	1	0	1	1	0	0	1	0	1	1	0	14.6	14.6	14.6	14.486	130	130;196	0	4.9345	By matching	By MS/MS	By matching	By MS/MS	By MS/MS	By matching	0	14.6	0	14.6	14.6	0
B0QZL5;Q3UDT3;Q8CI98;Q3TBW3;Q3T9Y0;O35904;B1AS26;B1AS24;B1AS25;O35904-2;Q8BTI9	B0QZL5;Q3UDT3;Q8CI98;Q3TBW3;Q3T9Y0;O35904;B1AS26;B1AS24;B1AS25;O35904-2;Q8BTI9	2;2;2;2;2;2;1;1;1;1;1	2;2;2;2;2;2;1;1;1;1;1	2;2;2;2;2;2;1;1;1;1;1	Phosphatidylinositol 4,5-bisphosphate 3-kinase catalytic subunit delta isoform;Phosphatidylinositol 4,5-bisphosphate 3-kinase catalytic subunit beta isoform	Pik3cd;Pik3cb	>tr|B0QZL5|B0QZL5_MOUSE Phosphatidylinositol 4,5-bisphosphate 3-kinase catalytic subunit delta isoform OS=Mus musculus GN=Pik3cd PE=1 SV=1;>tr|Q3UDT3|Q3UDT3_MOUSE Phosphatidylinositol 4,5-bisphosphate 3-kinase catalytic subunit delta isoform OS=Mus musculu	11	2	2	2	1	2	0	1	1	0	1	2	0	1	1	0	1	2	0	1	1	0	1.9	1.9	1.9	119.4	1040	1040;1044;1045;1046;1047;1043;117;145;171;212;1064	0.0031888	2.3353	By matching	By MS/MS	By matching	By matching	By matching	By matching	1.2	1.9	0	1.2	1.2	0
B0QZX9;Q8BHC4	B0QZX9;Q8BHC4	2;2	2;2	2;2	Dephospho-CoA kinase domain-containing protein	Dcakd	>tr|B0QZX9|B0QZX9_MOUSE Dephospho-CoA kinase domain-containing protein (Fragment) OS=Mus musculus GN=Dcakd PE=1 SV=1;>sp|Q8BHC4|DCAKD_MOUSE Dephospho-CoA kinase domain-containing protein OS=Mus musculus GN=Dcakd PE=1 SV=1	2	2	2	2	1	2	2	2	2	2	1	2	2	2	2	2	1	2	2	2	2	2	23.8	23.8	23.8	11.853	105	105;231	0.00069711	3.5316	By matching	By MS/MS	By matching	By MS/MS	By MS/MS	By MS/MS	11.4	23.8	23.8	23.8	23.8	23.8
B0R091;P61022	B0R091;P61022	2;2	2;2	2;2	Calcineurin B homologous protein 1	Chp1	>tr|B0R091|B0R091_MOUSE Calcineurin B homologous protein 1 OS=Mus musculus GN=Chp1 PE=1 SV=1;>sp|P61022|CHP1_MOUSE Calcineurin B homologous protein 1 OS=Mus musculus GN=Chp1 PE=1 SV=2	2	2	2	2	1	2	2	2	2	2	1	2	2	2	2	2	1	2	2	2	2	2	14.7	14.7	14.7	21.997	191	191;195	0	12.512	By MS/MS	By MS/MS	By MS/MS	By MS/MS	By MS/MS	By MS/MS	6.3	14.7	14.7	14.7	14.7	14.7
B0V2V8;Q3UH70;Q9ESU6-2;Q9ESU6;B0V2V6	B0V2V8;Q3UH70;Q9ESU6-2;Q9ESU6;B0V2V6	2;2;2;2;1	2;2;2;2;1	2;2;2;2;1	Bromodomain-containing protein 4	Brd4	>tr|B0V2V8|B0V2V8_MOUSE Bromodomain-containing protein 4 OS=Mus musculus GN=Brd4 PE=1 SV=1;>tr|Q3UH70|Q3UH70_MOUSE Bromodomain-containing protein 4 OS=Mus musculus GN=Brd4 PE=1 SV=1;>sp|Q9ESU6-2|BRD4_MOUSE Isoform 2 of Bromodomain-containing protein 4 OS=M	5	2	2	2	0	1	0	2	2	1	0	1	0	2	2	1	0	1	0	2	2	1	5	5	5	83.334	745	745;1401;723;1400;557	0.00037258	4.5768	By matching	By matching	By matching	By MS/MS	By MS/MS	By matching	0	2.7	0	5	5	2.7
B1AQF4;Q9D7X3;H3BKL8;Q3V2Y9;H3BKD1	B1AQF4;Q9D7X3;H3BKL8;Q3V2Y9	5;5;4;3;2	5;5;4;3;2	5;5;4;3;2	Dual specificity protein phosphatase 3	Dusp3	>tr|B1AQF4|B1AQF4_MOUSE Dual-specificity protein phosphatase 3 OS=Mus musculus GN=Dusp3 PE=1 SV=1;>sp|Q9D7X3|DUS3_MOUSE Dual specificity protein phosphatase 3 OS=Mus musculus GN=Dusp3 PE=1 SV=1;>tr|H3BKL8|H3BKL8_MOUSE Dual-specificity protein phosphatase 3	5	5	5	5	5	5	4	5	5	5	5	5	4	5	5	5	5	5	4	5	5	5	35.7	35.7	35.7	23.223	210	210;185;145;117;118	0	83.434	By MS/MS	By MS/MS	By MS/MS	By MS/MS	By MS/MS	By MS/MS	35.7	35.7	28.6	35.7	35.7	35.7
B1AQR8;G3X9T7;O08573-3;O08573-2;O08573	B1AQR8;G3X9T7;O08573-3;O08573-2;O08573	3;3;3;3;3	3;3;3;3;3	3;3;3;3;3	Galectin;Galectin-9	Lgals9	>tr|B1AQR8|B1AQR8_MOUSE Galectin OS=Mus musculus GN=Lgals9 PE=1 SV=1;>tr|G3X9T7|G3X9T7_MOUSE Galectin OS=Mus musculus GN=Lgals9 PE=1 SV=1;>sp|O08573-3|LEG9_MOUSE Isoform 3 of Galectin-9 OS=Mus musculus GN=Lgals9;>sp|O08573-2|LEG9_MOUSE Isoform 2 of Galecti	5	3	3	3	2	2	2	2	3	2	2	2	2	2	3	2	2	2	2	2	3	2	9.4	9.4	9.4	39.907	352	352;353;310;322;353	0	16.708	By MS/MS	By MS/MS	By MS/MS	By MS/MS	By MS/MS	By MS/MS	7.1	7.1	7.1	7.1	9.4	7.1
B1AQX6;B1AQX7;B1AQX9;Q9QWI6-3;Q9QWI6-2;Q9QWI6	B1AQX6;B1AQX7;B1AQX9;Q9QWI6-3;Q9QWI6-2;Q9QWI6	2;2;2;2;2;2	2;2;2;2;2;2	2;2;2;2;2;2	SRC kinase signaling inhibitor 1	Srcin1	>tr|B1AQX6|B1AQX6_MOUSE SRC kinase-signaling inhibitor 1 OS=Mus musculus GN=Srcin1 PE=1 SV=1;>tr|B1AQX7|B1AQX7_MOUSE SRC kinase-signaling inhibitor 1 OS=Mus musculus GN=Srcin1 PE=1 SV=1;>tr|B1AQX9|B1AQX9_MOUSE SRC kinase-signaling inhibitor 1 OS=Mus muscul	6	2	2	2	2	2	2	2	2	2	2	2	2	2	2	2	2	2	2	2	2	2	1.3	1.3	1.3	126.99	1174	1174;1198;1217;1206;1216;1250	0.0055368	2.0173	By MS/MS	By MS/MS	By MS/MS	By MS/MS	By MS/MS	By matching	1.3	1.3	1.3	1.3	1.3	1.3
B7ZC46;B1AQY9;B1AQZ0;Q8CHH9;Q8CHH9-2;E0CYM4	B7ZC46;B1AQY9;B1AQZ0;Q8CHH9;Q8CHH9-2	10;10;10;10;10;1	10;10;10;10;10;1	7;7;7;7;7;1	Septin-8	2008-09-01	>tr|B7ZC46|B7ZC46_MOUSE Septin-8 OS=Mus musculus GN=Sept8 PE=1 SV=1;>tr|B1AQY9|B1AQY9_MOUSE Septin-8 OS=Mus musculus GN=Sept8 PE=1 SV=1;>tr|B1AQZ0|B1AQZ0_MOUSE Septin-8 OS=Mus musculus GN=Sept8 PE=1 SV=1;>sp|Q8CHH9|SEPT8_MOUSE Septin-8 OS=Mus musculus GN=S	6	10	10	7	6	9	8	8	8	7	6	9	8	8	8	7	3	6	5	5	5	4	35.5	35.5	27.7	50.895	440	440;442;484;429;430;51	0	56.381	By MS/MS	By MS/MS	By MS/MS	By MS/MS	By MS/MS	By MS/MS	17.7	32.7	26.1	28.2	28.2	23.4
Q3TET1;Q3UI47;B1AQZ2;P28741;B1AQZ5	Q3TET1;Q3UI47;B1AQZ2;P28741;B1AQZ5	2;2;2;2;1	2;2;2;2;1	2;2;2;2;1	Kinesin-like protein KIF3A	Kif3a	>tr|Q3TET1|Q3TET1_MOUSE Kinesin-like protein OS=Mus musculus GN=Kif3a PE=1 SV=1;>tr|Q3UI47|Q3UI47_MOUSE Kinesin-like protein OS=Mus musculus GN=Kif3a PE=1 SV=1;>tr|B1AQZ2|B1AQZ2_MOUSE Kinesin-like protein OS=Mus musculus GN=Kif3a PE=1 SV=1;>sp|P28741|KIF3A	5	2	2	2	1	1	1	2	1	1	1	1	1	2	1	1	1	1	1	2	1	1	3	3	3	79.444	694	694;698;725;701;185	0.00035676	3.857	By MS/MS	By MS/MS	By MS/MS	By MS/MS	By MS/MS	By MS/MS	1.6	1.6	1.6	3	1.6	1.6
B1AR50;Q9DCD6;Q8R3R8	B1AR50;Q9DCD6;Q8R3R8	2;2;1	2;2;1	1;1;0	Gamma-aminobutyric acid receptor-associated protein;Gamma-aminobutyric acid receptor-associated protein-like 1	Gabarap;Gabarapl1	>tr|B1AR50|B1AR50_MOUSE Gamma-aminobutyric acid receptor-associated protein OS=Mus musculus GN=Gabarap PE=1 SV=1;>sp|Q9DCD6|GBRAP_MOUSE Gamma-aminobutyric acid receptor-associated protein OS=Mus musculus GN=Gabarap PE=1 SV=2;>sp|Q8R3R8|GBRL1_MOUSE Gamma-am	3	2	2	1	2	2	2	2	2	2	2	2	2	2	2	2	1	1	1	1	1	1	17	17	10.4	12.195	106	106;117;117	0	13	By MS/MS	By MS/MS	By matching	By MS/MS	By MS/MS	By MS/MS	17	17	17	17	17	17
B1ARA3;Q4FZH2;P61255;B1ARA5	B1ARA3;Q4FZH2;P61255;B1ARA5	9;9;9;6	9;9;9;6	9;9;9;6	60S ribosomal protein L26	Rpl26	>tr|B1ARA3|B1ARA3_MOUSE 60S ribosomal protein L26 (Fragment) OS=Mus musculus GN=Rpl26 PE=1 SV=1;>tr|Q4FZH2|Q4FZH2_MOUSE 60S ribosomal protein L26 OS=Mus musculus GN=Rpl26 PE=1 SV=1;>sp|P61255|RL26_MOUSE 60S ribosomal protein L26 OS=Mus musculus GN=Rpl26 PE	4	9	9	9	8	8	8	9	8	8	8	8	8	9	8	8	8	8	8	9	8	8	40.8	40.8	40.8	12.217	103	103;145;145;143	0	30.287	By MS/MS	By MS/MS	By MS/MS	By MS/MS	By MS/MS	By MS/MS	40.8	40.8	39.8	40.8	39.8	39.8
E9QA63;B1ARU4;E9PVY8;Q9QXZ0;A0A0A0MQA6;F7ACR9;E9QNP1;Q9QXZ0-3;Q9QXZ0-2;Q9QXZ0-4;B1ARU1;F6Q750;F6XCT0;F6SHS0;A0A0A0MQH5	E9QA63;B1ARU4;E9PVY8;Q9QXZ0;A0A0A0MQA6;F7ACR9;E9QNP1;Q9QXZ0-3;Q9QXZ0-2;Q9QXZ0-4;B1ARU1	15;15;15;15;13;13;13;13;13;13;9;7;6;6;1	14;14;14;14;13;13;13;13;13;13;8;7;6;6;1	14;14;14;14;13;13;13;13;13;13;8;7;6;6;1	Microtubule-actin cross-linking factor 1	Macf1	>tr|E9QA63|E9QA63_MOUSE Microtubule-actin cross-linking factor 1 OS=Mus musculus GN=Macf1 PE=1 SV=2;>tr|B1ARU4|B1ARU4_MOUSE Microtubule-actin cross-linking factor 1 OS=Mus musculus GN=Macf1 PE=1 SV=1;>tr|E9PVY8|E9PVY8_MOUSE Microtubule-actin cross-linking	15	15	14	14	12	14	13	14	12	11	11	13	12	13	11	10	11	13	12	13	11	10	2.6	2.5	2.5	831.93	7351	7351;7353;7355;7354;5328;5333;5478;5270;5327;5478;5895;4429;1837;2030;370	0	46.786	By MS/MS	By MS/MS	By MS/MS	By MS/MS	By MS/MS	By MS/MS	2	2.4	2.2	2.4	2	1.9
B1ARV6	B1ARV6	1	1	1		Gm13125	>tr|B1ARV6|B1ARV6_MOUSE Protein Gm13125 OS=Mus musculus GN=Gm13125 PE=1 SV=1	1	1	1	1	1	1	1	1	1	1	1	1	1	1	1	1	1	1	1	1	1	1	2.1	2.1	2.1	55.102	477	477	0.0081154	1.8509	By MS/MS	By MS/MS	By MS/MS	By MS/MS	By MS/MS	By MS/MS	2.1	2.1	2.1	2.1	2.1	2.1
B1ARW4;Q99LY9	B1ARW4;Q99LY9	5;5	5;5	5;5	NADH dehydrogenase [ubiquinone] iron-sulfur protein 5;NADH dehydrogenase [ubiquinone] iron-sulfur protein 5, N-terminally processed	Ndufs5	>tr|B1ARW4|B1ARW4_MOUSE NADH dehydrogenase [ubiquinone] iron-sulfur protein 5 (Fragment) OS=Mus musculus GN=Ndufs5 PE=1 SV=1;>sp|Q99LY9|NDUS5_MOUSE NADH dehydrogenase [ubiquinone] iron-sulfur protein 5 OS=Mus musculus GN=Ndufs5 PE=1 SV=3	2	5	5	5	4	5	2	4	4	5	4	5	2	4	4	5	4	5	2	4	4	5	46.2	46.2	46.2	10.909	91	91;106	0	10.442	By MS/MS	By MS/MS	By MS/MS	By MS/MS	By MS/MS	By MS/MS	42.9	46.2	27.5	38.5	38.5	46.2
B1ASP2;P52332;G5E852;Q62120	B1ASP2;P52332	5;5;1;1	5;5;1;1	5;5;1;1	Tyrosine-protein kinase;Tyrosine-protein kinase JAK1	Jak1	>tr|B1ASP2|B1ASP2_MOUSE Tyrosine-protein kinase OS=Mus musculus GN=Jak1 PE=1 SV=1;>sp|P52332|JAK1_MOUSE Tyrosine-protein kinase JAK1 OS=Mus musculus GN=Jak1 PE=1 SV=1	4	5	5	5	4	3	3	3	3	4	4	3	3	3	3	4	4	3	3	3	3	4	4.9	4.9	4.9	133.35	1153	1153;1153;1132;1129	0	7.5333	By MS/MS	By MS/MS	By MS/MS	By MS/MS	By MS/MS	By MS/MS	3.8	2.9	2.8	2.8	2.8	3.8
B1ASZ3;Q64516-1;Q64516-2;Q64516;Q9WU65	B1ASZ3;Q64516-1;Q64516-2;Q64516;Q9WU65	2;2;2;2;1	2;2;2;2;1	2;2;2;2;1	Glycerol kinase;Glycerol kinase 2	Gyk;Gk;Gk2	>tr|B1ASZ3|B1ASZ3_MOUSE Glycerol kinase OS=Mus musculus GN=Gk PE=1 SV=1;>sp|Q64516-1|GLPK_MOUSE Isoform 1 of Glycerol kinase OS=Mus musculus GN=Gk;>sp|Q64516-2|GLPK_MOUSE Isoform 2 of Glycerol kinase OS=Mus musculus GN=Gk;>sp|Q64516|GLPK_MOUSE Glycerol kin	5	2	2	2	1	2	2	2	1	1	1	2	2	2	1	1	1	2	2	2	1	1	3.4	3.4	3.4	59.832	552	552;524;553;559;554	0.0022928	2.693	By matching	By matching	By MS/MS	By MS/MS	By MS/MS	By matching	2.2	3.4	3.4	3.4	2.2	2.2
B1AT82;Q9D0M1;B1AT84	B1AT82;Q9D0M1;B1AT84	2;2;1	2;2;1	2;2;1	Phosphoribosyl pyrophosphate synthase-associated protein 1	Prpsap1	>tr|B1AT82|B1AT82_MOUSE MCG6846, isoform CRA_c OS=Mus musculus GN=Prpsap1 PE=1 SV=1;>sp|Q9D0M1|KPRA_MOUSE Phosphoribosyl pyrophosphate synthase-associated protein 1 OS=Mus musculus GN=Prpsap1 PE=1 SV=1;>tr|B1AT84|B1AT84_MOUSE Phosphoribosyl pyrophosphate s	3	2	2	2	2	2	1	2	2	2	2	2	1	2	2	2	2	2	1	2	2	2	8.8	8.8	8.8	42.467	385	385;356;175	0	5.3594	By MS/MS	By MS/MS	By matching	By MS/MS	By MS/MS	By MS/MS	8.8	8.8	3.1	8.8	8.8	8.8
B1ATD1;B1ATD2;Q60787	B1ATD1;B1ATD2;Q60787	2;2;2	2;2;2	2;2;2	Lymphocyte cytosolic protein 2	Lcp2	>tr|B1ATD1|B1ATD1_MOUSE Lymphocyte cytosolic protein 2 OS=Mus musculus GN=Lcp2 PE=1 SV=2;>tr|B1ATD2|B1ATD2_MOUSE Lymphocyte cytosolic protein 2 OS=Mus musculus GN=Lcp2 PE=1 SV=2;>sp|Q60787|LCP2_MOUSE Lymphocyte cytosolic protein 2 OS=Mus musculus GN=Lcp2 P	3	2	2	2	1	2	0	2	1	2	1	2	0	2	1	2	1	2	0	2	1	2	5.2	5.2	5.2	59.147	523	523;533;533	0.0010128	3.1317	By matching	By MS/MS	By matching	By matching	By matching	By MS/MS	2.1	5.2	0	5.2	3.1	5.2
B1AV77;B1ATI0;P47740	B1AV77;B1ATI0;P47740	6;6;6	6;6;6	6;6;6	Aldehyde dehydrogenase;Fatty aldehyde dehydrogenase	Aldh3a2	>tr|B1AV77|B1AV77_MOUSE Aldehyde dehydrogenase OS=Mus musculus GN=Aldh3a2 PE=1 SV=1;>tr|B1ATI0|B1ATI0_MOUSE Aldehyde dehydrogenase OS=Mus musculus GN=Aldh3a2 PE=1 SV=1;>sp|P47740|AL3A2_MOUSE Fatty aldehyde dehydrogenase OS=Mus musculus GN=Aldh3a2 PE=1 SV=2	3	6	6	6	6	5	5	4	4	4	6	5	5	4	4	4	6	5	5	4	4	4	17	17	17	54.33	487	487;532;484	0	17.271	By MS/MS	By MS/MS	By MS/MS	By MS/MS	By MS/MS	By MS/MS	17	13.6	14	10.7	10.7	10.7
B1ATI9;Q3U432;Q60780-2;Q60780	B1ATI9;Q3U432;Q60780-2;Q60780	8;8;8;8	8;8;8;8	8;8;8;8	Growth arrest-specific protein 7	Gas7	>tr|B1ATI9|B1ATI9_MOUSE Growth arrest-specific protein 7 OS=Mus musculus GN=Gas7 PE=1 SV=1;>tr|Q3U432|Q3U432_MOUSE Growth arrest-specific protein 7 OS=Mus musculus GN=Gas7 PE=1 SV=1;>sp|Q60780-2|GAS7_MOUSE Isoform 2 of Growth arrest-specific protein 7 OS=M	4	8	8	8	6	8	5	8	8	7	6	8	5	8	8	7	6	8	5	8	8	7	20.9	20.9	20.9	47.261	412	412;416;340;421	0	78.378	By MS/MS	By MS/MS	By MS/MS	By MS/MS	By MS/MS	By MS/MS	20.6	20.9	17.5	20.9	20.9	20.6
Q3MIA8;B1ATU4;G3UXW9;Q99LD4;Q99LD4-2;A0A140LJB7	Q3MIA8;B1ATU4;G3UXW9;Q99LD4;Q99LD4-2;A0A140LJB7	7;7;7;7;7;6	7;7;7;7;7;6	7;7;7;7;7;6	COP9 signalosome complex subunit 1	Gps1	>tr|Q3MIA8|Q3MIA8_MOUSE COP9 signalosome complex subunit 1 OS=Mus musculus GN=Gps1 PE=1 SV=1;>tr|B1ATU4|B1ATU4_MOUSE COP9 signalosome complex subunit 1 OS=Mus musculus GN=Gps1 PE=1 SV=1;>tr|G3UXW9|G3UXW9_MOUSE COP9 signalosome complex subunit 1 OS=Mus musc	6	7	7	7	3	6	4	3	4	3	3	6	4	3	4	3	3	6	4	3	4	3	23.2	23.2	23.2	55.163	487	487;490;526;471;474;486	0	22.685	By MS/MS	By MS/MS	By MS/MS	By MS/MS	By MS/MS	By MS/MS	9.4	20.9	10.1	8.8	11.1	8.8
B1ATV0;Q9WVD4;Q8K4W8;Q61418;P51791-2;P51791	B1ATV0;Q9WVD4	5;5;1;1;1;1	5;5;1;1;1;1	5;5;1;1;1;1	H(+)/Cl(-) exchange transporter 5	Clcn5	>tr|B1ATV0|B1ATV0_MOUSE Chloride channel protein OS=Mus musculus GN=Clcn5 PE=1 SV=1;>sp|Q9WVD4|CLCN5_MOUSE H(+)/Cl(-) exchange transporter 5 OS=Mus musculus GN=Clcn5 PE=1 SV=1	6	5	5	5	3	3	4	2	3	4	3	3	4	2	3	4	3	3	4	2	3	4	7.8	7.8	7.8	90.705	816	816;746;791;747;760;818	0	14.714	By MS/MS	By MS/MS	By MS/MS	By MS/MS	By MS/MS	By MS/MS	4	4.7	5.9	3.4	4.7	6.6
B1ATZ0;B1ATZ1;Q3UMA3;Q99LI8;B1ATY9	B1ATZ0;B1ATZ1;Q3UMA3;Q99LI8;B1ATY9	4;4;4;4;3	4;4;4;4;3	4;4;4;4;3	Hepatocyte growth factor-regulated tyrosine kinase substrate	Hgs	>tr|B1ATZ0|B1ATZ0_MOUSE Hepatocyte growth factor-regulated tyrosine kinase substrate OS=Mus musculus GN=Hgs PE=1 SV=1;>tr|B1ATZ1|B1ATZ1_MOUSE Hepatocyte growth factor-regulated tyrosine kinase substrate OS=Mus musculus GN=Hgs PE=1 SV=1;>tr|Q3UMA3|Q3UMA3_MO	5	4	4	4	3	4	4	4	4	4	3	4	4	4	4	4	3	4	4	4	4	4	5.4	5.4	5.4	85.778	766	766;767;776;775;245	0	6.6709	By matching	By MS/MS	By MS/MS	By MS/MS	By matching	By matching	3.8	5.4	5.4	5.4	5.4	5.4
B1AU25;Q9Z0X1	B1AU25;Q9Z0X1	8;8	8;8	8;8	Apoptosis-inducing factor 1, mitochondrial	Aifm1	>tr|B1AU25|B1AU25_MOUSE Apoptosis-inducing factor 1, mitochondrial OS=Mus musculus GN=Aifm1 PE=1 SV=1;>sp|Q9Z0X1|AIFM1_MOUSE Apoptosis-inducing factor 1, mitochondrial OS=Mus musculus GN=Aifm1 PE=1 SV=1	2	8	8	8	5	7	6	7	6	8	5	7	6	7	6	8	5	7	6	7	6	8	19.2	19.2	19.2	66.113	608	608;612	0	47.248	By MS/MS	By MS/MS	By MS/MS	By MS/MS	By MS/MS	By MS/MS	11.5	16.8	16.6	16.8	14.1	19.2
B1AU74;Q9CWP6-4;Q9CWP6-2;Q9CWP6-3;Q9CWP6	B1AU74;Q9CWP6-4;Q9CWP6-2;Q9CWP6-3;Q9CWP6	2;2;2;2;2	2;2;2;2;2	2;2;2;2;2	Motile sperm domain-containing protein 2	Mospd2	>tr|B1AU74|B1AU74_MOUSE Motile sperm domain-containing protein 2 OS=Mus musculus GN=Mospd2 PE=1 SV=1;>sp|Q9CWP6-4|MSPD2_MOUSE Isoform 4 of Motile sperm domain-containing protein 2 OS=Mus musculus GN=Mospd2;>sp|Q9CWP6-2|MSPD2_MOUSE Isoform 2 of Motile sperm	5	2	2	2	1	2	2	1	1	2	1	2	2	1	1	2	1	2	2	1	1	2	3.5	3.5	3.5	59.81	518	518;164;481;486;518	0.00037023	4.4836	By matching	By MS/MS	By MS/MS	By MS/MS	By MS/MS	By MS/MS	1.7	3.5	3.5	1.7	1.7	3.5
B1AUA8;Q3UG37;Q9Z2V5	B1AUA8;Q3UG37;Q9Z2V5	1;1;1	1;1;1	1;1;1	Histone deacetylase 6	Hdac6	>tr|B1AUA8|B1AUA8_MOUSE Histone deacetylase 6 (Fragment) OS=Mus musculus GN=Hdac6 PE=1 SV=1;>tr|Q3UG37|Q3UG37_MOUSE Histone deacetylase 6 (Fragment) OS=Mus musculus GN=Hdac6 PE=1 SV=1;>sp|Q9Z2V5|HDAC6_MOUSE Histone deacetylase 6 OS=Mus musculus GN=Hdac6 PE	3	1	1	1	1	1	1	1	1	1	1	1	1	1	1	1	1	1	1	1	1	1	5.6	5.6	5.6	22.019	197	197;1009;1149	0.0034289	2.1185	By matching	By MS/MS	By matching	By MS/MS	By matching	By matching	5.6	5.6	5.6	5.6	5.6	5.6
B1AUN3;Q3UKV0;B1AUN2	B1AUN3;Q3UKV0;B1AUN2	6;6;6	6;6;6	6;6;6		Eif2b3	>tr|B1AUN3|B1AUN3_MOUSE Protein Eif2b3 OS=Mus musculus GN=Eif2b3 PE=1 SV=1;>tr|Q3UKV0|Q3UKV0_MOUSE Protein Eif2b3 OS=Mus musculus GN=Eif2b3 PE=1 SV=1;>tr|B1AUN2|B1AUN2_MOUSE MCG14442 OS=Mus musculus GN=Eif2b3 PE=1 SV=1	3	6	6	6	3	4	4	6	5	6	3	4	4	6	5	6	3	4	4	6	5	6	22.4	22.4	22.4	45.065	401	401;445;452	0	13.687	By MS/MS	By MS/MS	By matching	By MS/MS	By MS/MS	By matching	10.2	17	15.2	22.4	18	22.4
B1AUP0;F6SZ47;P28028-2;P04627;Q99N57;Q99N57-2;P28028;A0A0N4SWH5	B1AUP0;F6SZ47;P28028-2;P04627;Q99N57;Q99N57-2;P28028;A0A0N4SWH5	2;2;2;2;2;2;2;1	2;2;2;2;2;2;2;1	2;2;2;2;2;2;2;1	Serine/threonine-protein kinase B-raf;Serine/threonine-protein kinase A-Raf;RAF proto-oncogene serine/threonine-protein kinase	Araf;Braf;Raf1	>tr|B1AUP0|B1AUP0_MOUSE Serine/threonine-protein kinase A-Raf (Fragment) OS=Mus musculus GN=Araf PE=1 SV=2;>tr|F6SZ47|F6SZ47_MOUSE Serine/threonine-protein kinase B-raf (Fragment) OS=Mus musculus GN=Braf PE=1 SV=1;>sp|P28028-2|BRAF_MOUSE Isoform 2 of Serin	8	2	2	2	2	2	2	1	1	2	2	2	2	1	1	2	2	2	2	1	1	2	9.4	9.4	9.4	22.794	203	203;750;329;604;648;668;804;96	0.0029098	2.5283	By MS/MS	By MS/MS	By matching	By matching	By matching	By MS/MS	9.4	9.4	9.4	4.4	4.9	9.4
B1AUX2;Q61191;F6SJS2	B1AUX2;Q61191;F6SJS2	4;4;2	4;4;2	4;4;2	Host cell factor 1;HCF N-terminal chain 1;HCF N-terminal chain 2;HCF N-terminal chain 3;HCF N-terminal chain 4;HCF N-terminal chain 5;HCF N-terminal chain 6;HCF C-terminal chain 1;HCF C-terminal chain 2;HCF C-terminal chain 3;HCF C-terminal chain 4;HCF C-terminal chain 5;HCF C-terminal chain 6	Hcfc1	>tr|B1AUX2|B1AUX2_MOUSE Host cell factor 1 OS=Mus musculus GN=Hcfc1 PE=1 SV=1;>sp|Q61191|HCFC1_MOUSE Host cell factor 1 OS=Mus musculus GN=Hcfc1 PE=1 SV=2;>tr|F6SJS2|F6SJS2_MOUSE Host cell factor 1 (Fragment) OS=Mus musculus GN=Hcfc1 PE=1 SV=1	3	4	4	4	3	3	4	3	3	2	3	3	4	3	3	2	3	3	4	3	3	2	2.4	2.4	2.4	215.05	2090	2090;2045;612	0	9.8482	By MS/MS	By MS/MS	By MS/MS	By MS/MS	By MS/MS	By MS/MS	1.8	1.5	2.4	1.8	1.8	1.1
E9Q4R3;Q3TE27;E9PYS6;B1AUX5;B1AUY2;Q80Z68;B1AUY3;B1AUY1	E9Q4R3;Q3TE27;E9PYS6;B1AUX5;B1AUY2;Q80Z68;B1AUY3;B1AUY1	2;2;2;2;2;2;2;1	2;2;2;2;2;2;2;1	2;2;2;2;2;2;2;1		Arhgap4	>tr|E9Q4R3|E9Q4R3_MOUSE Protein Arhgap4 OS=Mus musculus GN=Arhgap4 PE=1 SV=1;>tr|Q3TE27|Q3TE27_MOUSE Protein Arhgap4 OS=Mus musculus GN=Arhgap4 PE=1 SV=1;>tr|E9PYS6|E9PYS6_MOUSE Protein Arhgap4 OS=Mus musculus GN=Arhgap4 PE=1 SV=1;>tr|B1AUX5|B1AUX5_MOUSE P	8	2	2	2	2	1	1	2	2	1	2	1	1	2	2	1	2	1	1	2	2	1	4.8	4.8	4.8	68.568	605	605;767;847;934;944;955;965;214	0	6.1848	By MS/MS	By matching	By matching	By MS/MS	By MS/MS	By matching	4.8	2.6	2.6	4.8	4.8	2.6
B1AVH4;B1AVH5;Q8C0P5	B1AVH4;B1AVH5;Q8C0P5	5;5;5	5;5;5	5;5;5	Coronin;Coronin-2A	Coro2a	>tr|B1AVH4|B1AVH4_MOUSE Coronin OS=Mus musculus GN=Coro2a PE=1 SV=1;>tr|B1AVH5|B1AVH5_MOUSE Coronin OS=Mus musculus GN=Coro2a PE=1 SV=1;>sp|Q8C0P5|COR2A_MOUSE Coronin-2A OS=Mus musculus GN=Coro2a PE=2 SV=1	3	5	5	5	4	4	4	5	3	3	4	4	4	5	3	3	4	4	4	5	3	3	11.6	11.6	11.6	59.573	524	524;543;524	0	11.536	By MS/MS	By MS/MS	By MS/MS	By MS/MS	By MS/MS	By MS/MS	8	8	8	11.6	5.9	5.9
B1AW21;Q9Z2C5;Q3UDN6	B1AW21;Q9Z2C5;Q3UDN6	3;3;2	3;3;2	3;3;2	Myotubularin	Mtm1	>tr|B1AW21|B1AW21_MOUSE Myotubularin OS=Mus musculus GN=Mtm1 PE=1 SV=1;>sp|Q9Z2C5|MTM1_MOUSE Myotubularin OS=Mus musculus GN=Mtm1 PE=1 SV=2;>tr|Q3UDN6|Q3UDN6_MOUSE Myotubularin OS=Mus musculus GN=Mtm1 PE=1 SV=1	3	3	3	3	2	1	2	2	3	1	2	1	2	2	3	1	2	1	2	2	3	1	6.5	6.5	6.5	65.962	572	572;603;162	0.00036832	4.4161	By MS/MS	By matching	By matching	By MS/MS	By MS/MS	By matching	5.1	2.1	5.1	5.1	6.5	2.1
B1AWD6;Q9CYL5	B1AWD6;Q9CYL5	1;1	1;1	1;1	Golgi-associated plant pathogenesis-related protein 1	Glipr2	>tr|B1AWD6|B1AWD6_MOUSE Golgi-associated plant pathogenesis-related protein 1 OS=Mus musculus GN=Glipr2 PE=1 SV=1;>sp|Q9CYL5|GAPR1_MOUSE Golgi-associated plant pathogenesis-related protein 1 OS=Mus musculus GN=Glipr2 PE=1 SV=3	2	1	1	1	1	1	1	0	1	1	1	1	1	0	1	1	1	1	1	0	1	1	15.7	15.7	15.7	9.0801	83	83;154	0	4.9824	By matching	By matching	By MS/MS	By matching	By matching	By MS/MS	15.7	15.7	15.7	0	15.7	15.7
B1AWE0;Q6PFA2;B1AWE1;B1AWD8;B1AWD9;O08585	B1AWE0;Q6PFA2;B1AWE1;B1AWD8;B1AWD9;O08585	11;11;10;10;10;10	11;11;10;10;10;10	11;11;10;10;10;10	Clathrin light chain A	Clta	>tr|B1AWE0|B1AWE0_MOUSE Clathrin light chain A OS=Mus musculus GN=Clta PE=1 SV=1;>tr|Q6PFA2|Q6PFA2_MOUSE Clathrin light chain A OS=Mus musculus GN=Clta PE=1 SV=1;>tr|B1AWE1|B1AWE1_MOUSE Clathrin light chain A OS=Mus musculus GN=Clta PE=1 SV=1;>tr|B1AWD8|B1	6	11	11	11	9	10	9	11	9	10	9	10	9	11	9	10	9	10	9	11	9	10	37	37	37	23.478	216	216;218;230;236;248;235	0	124.42	By MS/MS	By MS/MS	By MS/MS	By MS/MS	By MS/MS	By MS/MS	33.8	36.6	33.8	37	33.3	36.6
B1AWZ5;Q9CQE1	B1AWZ5;Q9CQE1	1;1	1;1	1;1	Protein NipSnap homolog 3B	Nipsnap3b	>tr|B1AWZ5|B1AWZ5_MOUSE Protein NipSnap homolog 3B OS=Mus musculus GN=Nipsnap3b PE=1 SV=1;>sp|Q9CQE1|NPS3B_MOUSE Protein NipSnap homolog 3B OS=Mus musculus GN=Nipsnap3b PE=1 SV=1	2	1	1	1	1	1	0	1	0	0	1	1	0	1	0	0	1	1	0	1	0	0	11.7	11.7	11.7	22.887	197	197;247	0	14.562	By matching	By MS/MS	By matching	By matching	By matching	By matching	11.7	11.7	0	11.7	0	0
B1AX98;E9PV22;Q505F5;F6Z4L9;F6YT33	B1AX98;E9PV22;Q505F5	9;9;9;2;1	9;9;9;2;1	9;9;9;2;1	Leucine-rich repeat-containing protein 47	Lrrc47	>tr|B1AX98|B1AX98_MOUSE Leucine rich repeat containing 47 OS=Mus musculus GN=Lrrc47 PE=1 SV=1;>tr|E9PV22|E9PV22_MOUSE Leucine-rich repeat-containing protein 47 OS=Mus musculus GN=Lrrc47 PE=1 SV=1;>sp|Q505F5|LRC47_MOUSE Leucine-rich repeat-containing protei	5	9	9	9	6	5	8	8	6	6	6	5	8	8	6	6	6	5	8	8	6	6	18.6	18.6	18.6	63.589	581	581;603;581;123;79	0	30.06	By MS/MS	By MS/MS	By MS/MS	By MS/MS	By MS/MS	By MS/MS	12.7	9.8	16.7	16.5	12.7	12.2
B1AYC9;Q8R5A3;S4R2K5;F2Z4B7;G5E867;F2Z3U3	B1AYC9;Q8R5A3	8;8;1;1;1;1	8;8;1;1;1;1	8;8;1;1;1;1	Amyloid beta A4 precursor protein-binding family B member 1-interacting protein	Apbb1ip	>tr|B1AYC9|B1AYC9_MOUSE Amyloid beta (A4) protein-binding, family B, member 1 interacting protein OS=Mus musculus GN=Apbb1ip PE=1 SV=1;>sp|Q8R5A3|AB1IP_MOUSE Amyloid beta A4 precursor protein-binding family B member 1-interacting protein OS=Mus musculus GN	6	8	8	8	4	5	6	6	5	7	4	5	6	6	5	7	4	5	6	6	5	7	16.1	16.1	16.1	74.318	670	670;670;216;645;679;1266	0	29.228	By MS/MS	By MS/MS	By MS/MS	By MS/MS	By MS/MS	By MS/MS	5.4	7.9	9.3	11.5	7.9	12.5
B1AZ42;B1AZ39;P0C0A3;B1AZ41	B1AZ42;B1AZ39;P0C0A3;B1AZ41	2;2;2;1	2;2;2;1	2;2;2;1	Charged multivesicular body protein 6	Chmp6	>tr|B1AZ42|B1AZ42_MOUSE Charged multivesicular body protein 6 (Fragment) OS=Mus musculus GN=Chmp6 PE=1 SV=1;>tr|B1AZ39|B1AZ39_MOUSE Charged multivesicular body protein 6 OS=Mus musculus GN=Chmp6 PE=1 SV=1;>sp|P0C0A3|CHMP6_MOUSE Charged multivesicular body	4	2	2	2	2	2	2	2	2	2	2	2	2	2	2	2	2	2	2	2	2	2	33.3	33.3	33.3	9.032	78	78;200;200;37	0	19.029	By MS/MS	By MS/MS	By MS/MS	By MS/MS	By MS/MS	By MS/MS	33.3	33.3	33.3	33.3	33.3	33.3
B1AZ46;Q8BKX1-4;Q8BKX1-3;Q8BKX1-2;Q8BKX1	B1AZ46;Q8BKX1-4;Q8BKX1-3;Q8BKX1-2;Q8BKX1	5;5;5;5;5	5;5;5;5;5	5;5;5;5;5	Brain-specific angiogenesis inhibitor 1-associated protein 2	Baiap2	>tr|B1AZ46|B1AZ46_MOUSE Brain-specific angiogenesis inhibitor 1-associated protein 2 OS=Mus musculus GN=Baiap2 PE=1 SV=1;>sp|Q8BKX1-4|BAIP2_MOUSE Isoform 4 of Brain-specific angiogenesis inhibitor 1-associated protein 2 OS=Mus musculus GN=Baiap2;>sp|Q8BKX1	5	5	5	5	4	5	2	5	5	5	4	5	2	5	5	5	4	5	2	5	5	5	12.1	12.1	12.1	57.681	521	521;482;513;522;535	0	22.523	By MS/MS	By MS/MS	By matching	By MS/MS	By MS/MS	By MS/MS	9.4	12.1	4	12.1	12.1	12.1
B1AZI6;E9Q5E2	B1AZI6	3;1	3;1	3;1	THO complex subunit 2	Thoc2	>sp|B1AZI6|THOC2_MOUSE THO complex subunit 2 OS=Mus musculus GN=Thoc2 PE=1 SV=1	2	3	3	3	3	2	2	3	2	2	3	2	2	3	2	2	3	2	2	3	2	2	1.6	1.6	1.6	182.77	1594	1594;1589	0	5.1385	By MS/MS	By MS/MS	By matching	By MS/MS	By MS/MS	By MS/MS	1.6	1.1	1.1	1.6	1.1	1.1
B1B0C7;E9PZ16;Q05793	B1B0C7;E9PZ16	3;3;1	3;3;1	3;3;1		Hspg2	>tr|B1B0C7|B1B0C7_MOUSE Basement membrane-specific heparan sulfate proteoglycan core protein OS=Mus musculus GN=Hspg2 PE=1 SV=1;>tr|E9PZ16|E9PZ16_MOUSE Basement membrane-specific heparan sulfate proteoglycan core protein OS=Mus musculus GN=Hspg2 PE=1 SV=1	3	3	3	3	2	3	3	2	2	3	2	3	3	2	2	3	2	3	3	2	2	3	1.1	1.1	1.1	469.02	4375	4375;4383;3707	0	9.9217	By MS/MS	By MS/MS	By MS/MS	By matching	By MS/MS	By MS/MS	0.6	1.1	1.1	0.6	0.6	1.1
B1B1A8;Q6PDN3-2;Q6PDN3-3;Q6PDN3	B1B1A8;Q6PDN3-2;Q6PDN3-3;Q6PDN3	1;1;1;1	1;1;1;1	1;1;1;1	Myosin light chain kinase, smooth muscle;Myosin light chain kinase, smooth muscle, deglutamylated form	Mylk	>tr|B1B1A8|B1B1A8_MOUSE Myosin light chain kinase, smooth muscle OS=Mus musculus GN=Mylk PE=1 SV=1;>sp|Q6PDN3-2|MYLK_MOUSE Isoform 2 of Myosin light chain kinase, smooth muscle OS=Mus musculus GN=Mylk;>sp|Q6PDN3-3|MYLK_MOUSE Isoform 3 of Myosin light chain	4	1	1	1	1	1	1	1	1	1	1	1	1	1	1	1	1	1	1	1	1	1	0.4	0.4	0.4	213.61	1950	1950;687;1031;1941	0.00288	2.3808	By MS/MS	By MS/MS	By MS/MS	By MS/MS	By MS/MS	By MS/MS	0.4	0.4	0.4	0.4	0.4	0.4
B1B1D8;Q9D773	B1B1D8;Q9D773	1;1	1;1	1;1	39S ribosomal protein L2, mitochondrial	Mrpl2	>tr|B1B1D8|B1B1D8_MOUSE 39S ribosomal protein L2, mitochondrial OS=Mus musculus GN=Mrpl2 PE=1 SV=1;>sp|Q9D773|RM02_MOUSE 39S ribosomal protein L2, mitochondrial OS=Mus musculus GN=Mrpl2 PE=1 SV=1	2	1	1	1	0	1	0	1	1	0	0	1	0	1	1	0	0	1	0	1	1	0	10.2	10.2	10.2	33.099	304	304;306	0	5.0392	By matching	By matching	By matching	By matching	By MS/MS	By matching	0	10.2	0	10.2	10.2	0
B1H3M0;E9Q0A7;Q4KMM3-3;Q4KMM3-2;Q4KMM3-4;Q4KMM3	B1H3M0;E9Q0A7;Q4KMM3-3;Q4KMM3-2;Q4KMM3-4;Q4KMM3	2;2;2;2;2;2	2;2;2;2;2;2	2;2;2;2;2;2	Oxidation resistance protein 1	Oxr1	>tr|B1H3M0|B1H3M0_MOUSE OXR1 short isoform C7C OS=Mus musculus GN=Oxr1 PE=1 SV=1;>tr|E9Q0A7|E9Q0A7_MOUSE Oxidation resistance protein 1 OS=Mus musculus GN=Oxr1 PE=1 SV=1;>sp|Q4KMM3-3|OXR1_MOUSE Isoform 3 of Oxidation resistance protein 1 OS=Mus musculus GN	6	2	2	2	1	2	0	2	2	2	1	2	0	2	2	2	1	2	0	2	2	2	19.4	19.4	19.4	24.446	216	216;832;751;778;839;866	0	8.5928	By MS/MS	By MS/MS	By matching	By MS/MS	By MS/MS	By MS/MS	7.4	19.4	0	19.4	19.4	19.4
B2M1R6;P61979-3;H3BKD0;H3BKI8;H3BLP7;H3BJS9;Q8BT23;H3BJ43	B2M1R6;P61979-3;H3BKD0	25;25;17;12;8;5;5;3	1;1;1;1;0;1;0;0	1;1;1;1;0;1;0;0	Heterogeneous nuclear ribonucleoprotein K	Hnrnpk	>tr|B2M1R6|B2M1R6_MOUSE Heterogeneous nuclear ribonucleoprotein K OS=Mus musculus GN=Hnrnpk PE=1 SV=1;>sp|P61979-3|HNRPK_MOUSE Isoform 3 of Heterogeneous nuclear ribonucleoprotein K OS=Mus musculus GN=Hnrnpk;>tr|H3BKD0|H3BKD0_MOUSE Heterogeneous nuclear ri	8	25	1	1	22	25	23	24	23	24	1	1	1	1	1	1	1	1	1	1	1	1	58.9	2.7	2.7	48.562	440	440;439;299;178;210;87;97;77	0.00069832	3.5443	By MS/MS	By MS/MS	By matching	By matching	By matching	By matching	53	58.9	53	53	53	53
B2MWM9;P14211	B2MWM9;P14211	25;25	25;25	25;25	Calreticulin	Calr	>tr|B2MWM9|B2MWM9_MOUSE Calreticulin OS=Mus musculus GN=Calr PE=1 SV=1;>sp|P14211|CALR_MOUSE Calreticulin OS=Mus musculus GN=Calr PE=1 SV=1	2	25	25	25	20	23	19	22	23	20	20	23	19	22	23	20	20	23	19	22	23	20	66.3	66.3	66.3	47.994	416	416;416	0	323.31	By MS/MS	By MS/MS	By MS/MS	By MS/MS	By MS/MS	By MS/MS	57	62.5	56	57.7	64.7	62
B2RPS1;P61021	B2RPS1;P61021	8;8	5;5	5;5	Ras-related protein Rab-5B	Rab5b	>tr|B2RPS1|B2RPS1_MOUSE RAB5B, member RAS oncogene family OS=Mus musculus GN=Rab5b PE=1 SV=1;>sp|P61021|RAB5B_MOUSE Ras-related protein Rab-5B OS=Mus musculus GN=Rab5b PE=1 SV=1	2	8	5	5	6	5	6	6	7	7	4	3	4	4	5	4	4	3	4	4	5	4	53.5	38.6	38.6	23.707	215	215;215	0	40.929	By MS/MS	By MS/MS	By MS/MS	By MS/MS	By MS/MS	By MS/MS	37.7	32.1	37.7	37.7	48.8	42.3
D3Z5B1;B2RPU8;Q9D1L0	D3Z5B1;B2RPU8;Q9D1L0	1;1;1	1;1;1	1;1;1	Coiled-coil-helix-coiled-coil-helix domain-containing protein 2, mitochondrial	Zbed5;Chchd2	>tr|D3Z5B1|D3Z5B1_MOUSE Protein Zbed5 (Fragment) OS=Mus musculus GN=Zbed5 PE=4 SV=7;>tr|B2RPU8|B2RPU8_MOUSE MCG130675 OS=Mus musculus GN=Zbed5 PE=2 SV=1;>sp|Q9D1L0|CHCH2_MOUSE Coiled-coil-helix-coiled-coil-helix domain-containing protein 2 OS=Mus musculus	3	1	1	1	1	1	1	1	1	1	1	1	1	1	1	1	1	1	1	1	1	1	5.4	5.4	5.4	19.28	184	184;756;153	0.002314	2.8347	By MS/MS	By matching	By MS/MS	By matching	By MS/MS	By MS/MS	5.4	5.4	5.4	5.4	5.4	5.4
E9QAI5;B2RQC6;G3UWN2;B2RQC6-2;E9QAT6	E9QAI5;B2RQC6;G3UWN2;B2RQC6-2;E9QAT6	18;18;17;17;11	18;18;17;17;11	17;17;16;16;10	CAD protein;Glutamine-dependent carbamoyl-phosphate synthase;Aspartate carbamoyltransferase;Dihydroorotase	Cad	>tr|E9QAI5|E9QAI5_MOUSE CAD protein OS=Mus musculus GN=Cad PE=1 SV=1;>sp|B2RQC6|PYR1_MOUSE CAD protein OS=Mus musculus GN=Cad PE=1 SV=1;>tr|G3UWN2|G3UWN2_MOUSE CAD protein OS=Mus musculus GN=Cad PE=1 SV=1;>sp|B2RQC6-2|PYR1_MOUSE Isoform 2 of CAD protein OS	5	18	18	17	13	14	15	15	13	14	13	14	15	15	13	14	12	13	14	14	12	13	10.8	10.8	10.5	236.25	2162	2162;2225;2164;2154;971	0	81.83	By MS/MS	By MS/MS	By MS/MS	By MS/MS	By MS/MS	By MS/MS	6.8	8	8.5	9.1	6.8	7.3
B2RQC7;D3Z5G8;Q3UH60-2;Q3UH60	B2RQC7;D3Z5G8;Q3UH60-2;Q3UH60	1;1;1;1	1;1;1;1	1;1;1;1	Disco-interacting protein 2 homolog B	Dip2b	>tr|B2RQC7|B2RQC7_MOUSE DIP2 disco-interacting protein 2 homolog B (Drosophila) OS=Mus musculus GN=Dip2b PE=1 SV=1;>tr|D3Z5G8|D3Z5G8_MOUSE Disco-interacting protein 2 homolog B OS=Mus musculus GN=Dip2b PE=1 SV=1;>sp|Q3UH60-2|DIP2B_MOUSE Isoform 2 of Disco-	4	1	1	1	0	0	0	1	1	0	0	0	0	1	1	0	0	0	0	1	1	0	1.6	1.6	1.6	146.7	1340	1340;1341;1341;1574	0.00035149	3.6524	By matching	By matching	By matching	By MS/MS	By matching	By matching	0	0	0	1.6	1.6	0
B2RQS1;Q9ERG2;V9GXT1	B2RQS1;Q9ERG2	4;4;1	3;3;0	3;3;0	Striatin-3	Strn3	>tr|B2RQS1|B2RQS1_MOUSE Striatin-3 OS=Mus musculus GN=Strn3 PE=1 SV=1;>sp|Q9ERG2|STRN3_MOUSE Striatin-3 OS=Mus musculus GN=Strn3 PE=1 SV=1	3	4	3	3	3	2	3	4	4	2	2	1	2	3	3	1	2	1	2	3	3	1	5.8	4.8	4.8	77.731	712	712;796;225	0	5.2729	By MS/MS	By matching	By matching	By MS/MS	By MS/MS	By matching	3.9	2.1	3.9	5.8	5.8	2.1
E9Q405;K3W4L0;B2RRE2;E9QAX2;Q9JMH9-5;Q9JMH9-7;Q9JMH9-2;Q9JMH9-4;Q9JMH9-1;Q9JMH9;Q9JMH9-6;E9QA74	E9Q405;K3W4L0;B2RRE2;E9QAX2;Q9JMH9-5;Q9JMH9-7;Q9JMH9-2;Q9JMH9-4;Q9JMH9-1;Q9JMH9;Q9JMH9-6;E9QA74	11;11;11;11;11;11;11;11;11;11;11;9	11;11;11;11;11;11;11;11;11;11;11;9	11;11;11;11;11;11;11;11;11;11;11;9	Unconventional myosin-XVIIIa	Myo18a	>tr|E9Q405|E9Q405_MOUSE Unconventional myosin-XVIIIa OS=Mus musculus GN=Myo18a PE=1 SV=1;>tr|K3W4L0|K3W4L0_MOUSE Unconventional myosin-XVIIIa OS=Mus musculus GN=Myo18a PE=1 SV=1;>tr|B2RRE2|B2RRE2_MOUSE Myo18a protein OS=Mus musculus GN=Myo18a PE=1 SV=1;>tr	12	11	11	11	7	9	7	11	8	8	7	9	7	11	8	8	7	9	7	11	8	8	9.8	9.8	9.8	193.64	1700	1700;2036;2047;2083;1704;1716;1719;1998;2035;2050;2062;1642	0	85.232	By MS/MS	By MS/MS	By MS/MS	By MS/MS	By MS/MS	By MS/MS	5.8	6.5	5.8	9.8	5.6	6.5
B2RRH9;Q3THK7	B2RRH9;Q3THK7	10;10	10;10	10;10	GMP synthase [glutamine-hydrolyzing]	Gmps	>tr|B2RRH9|B2RRH9_MOUSE GMP synthase [glutamine-hydrolyzing] OS=Mus musculus GN=Gmps PE=1 SV=1;>sp|Q3THK7|GUAA_MOUSE GMP synthase [glutamine-hydrolyzing] OS=Mus musculus GN=Gmps PE=1 SV=2	2	10	10	10	5	5	4	8	8	7	5	5	4	8	8	7	5	5	4	8	8	7	23.8	23.8	23.8	76.723	693	693;693	0	46.341	By MS/MS	By MS/MS	By MS/MS	By MS/MS	By MS/MS	By MS/MS	11.8	10.2	7.8	17.5	18.5	15.9
F7CVW0;B2RRI2;Q689Z5;Q689Z5-2	F7CVW0;B2RRI2;Q689Z5;Q689Z5-2	2;2;2;2	2;2;2;2	2;2;2;2	Protein strawberry notch homolog 1	Sbno1	>tr|F7CVW0|F7CVW0_MOUSE Protein strawberry notch homolog 1 (Fragment) OS=Mus musculus GN=Sbno1 PE=1 SV=1;>tr|B2RRI2|B2RRI2_MOUSE Protein strawberry notch homolog 1 OS=Mus musculus GN=Sbno1 PE=1 SV=1;>sp|Q689Z5|SBNO1_MOUSE Protein strawberry notch homolog 1	4	2	2	2	1	2	0	2	2	2	1	2	0	2	2	2	1	2	0	2	2	2	1.8	1.8	1.8	153.79	1390	1390;1391;1390;1391	0.0061031	1.9592	By MS/MS	By MS/MS	By matching	By matching	By matching	By matching	0.7	1.8	0	1.8	1.8	1.8
D3Z4U0;B2RRT9;Q9R020	D3Z4U0;B2RRT9;Q9R020	1;1;1	1;1;1	1;1;1	Zinc finger Ran-binding domain-containing protein 2	Zranb2	>tr|D3Z4U0|D3Z4U0_MOUSE Zinc finger Ran-binding domain-containing protein 2 OS=Mus musculus GN=Zranb2 PE=1 SV=2;>tr|B2RRT9|B2RRT9_MOUSE Zinc finger Ran-binding domain-containing protein 2 OS=Mus musculus GN=Zranb2 PE=1 SV=1;>sp|Q9R020|ZRAB2_MOUSE Zinc fing	3	1	1	1	1	1	1	1	1	1	1	1	1	1	1	1	1	1	1	1	1	1	3.4	3.4	3.4	36.281	320	320;330;330	0.0010256	3.27	By MS/MS	By MS/MS	By MS/MS	By MS/MS	By matching	By MS/MS	3.4	3.4	3.4	3.4	3.4	3.4
Q4KL81;B2RRX1;P63260;P60710;E9Q1F2;G3UZ07;B1ATY1;F8WGM8;G3UYG0;E9Q606;E9Q2D1;F6WX90;V9GXQ2;E9Q3M9	Q4KL81;B2RRX1;P63260;P60710;E9Q1F2	34;34;34;34;26;15;14;10;10;10;3;2;2;1	34;34;34;34;26;15;14;10;10;10;3;2;2;1	7;7;7;7;7;0;5;7;0;0;0;0;0;0	Actin, cytoplasmic 2;Actin, cytoplasmic 2, N-terminally processed;Actin, cytoplasmic 1;Actin, cytoplasmic 1, N-terminally processed	Actg1;Actb	>tr|Q4KL81|Q4KL81_MOUSE Actin, cytoplasmic 2 OS=Mus musculus GN=Actg1 PE=1 SV=1;>tr|B2RRX1|B2RRX1_MOUSE Actin, beta OS=Mus musculus GN=Actb PE=1 SV=1;>sp|P63260|ACTG_MOUSE Actin, cytoplasmic 2 OS=Mus musculus GN=Actg1 PE=1 SV=1;>sp|P60710|ACTB_MOUSE Actin,	14	34	34	7	29	31	28	34	34	32	29	31	28	34	34	32	5	7	6	7	7	7	73.9	73.9	19.2	41.792	375	375;375;375;375;295;268;153;105;132;150;108;43;156;1175	0	323.31	By MS/MS	By MS/MS	By MS/MS	By MS/MS	By MS/MS	By MS/MS	72.5	73.1	72	73.9	73.9	73.9
B2RRZ7;Q3U0V2;D6RCI0;D6RGL2	B2RRZ7;Q3U0V2	5;5;1;1	5;5;1;1	5;5;1;1	Tumor necrosis factor receptor type 1-associated DEATH domain protein	Tradd	>tr|B2RRZ7|B2RRZ7_MOUSE TNFRSF1A-associated via death domain OS=Mus musculus GN=Tradd PE=1 SV=1;>sp|Q3U0V2|TRADD_MOUSE Tumor necrosis factor receptor type 1-associated DEATH domain protein OS=Mus musculus GN=Tradd PE=1 SV=1	4	5	5	5	3	5	4	4	4	4	3	5	4	4	4	4	3	5	4	4	4	4	23.5	23.5	23.5	34.577	310	310;310;64;69	0	38.913	By matching	By MS/MS	By MS/MS	By MS/MS	By MS/MS	By MS/MS	14.8	23.5	19.7	19.7	19.7	19.7
B2RSC8;P46935;V9GXK3;V9GWV8;Q3V335	B2RSC8;P46935	6;6;1;1;1	6;6;1;1;1	6;6;1;1;1	E3 ubiquitin-protein ligase;E3 ubiquitin-protein ligase NEDD4	Nedd4	>tr|B2RSC8|B2RSC8_MOUSE E3 ubiquitin-protein ligase NEDD4 OS=Mus musculus GN=Nedd4 PE=1 SV=1;>sp|P46935|NEDD4_MOUSE E3 ubiquitin-protein ligase NEDD4 OS=Mus musculus GN=Nedd4 PE=1 SV=3	5	6	6	6	5	5	5	2	4	4	5	5	5	2	4	4	5	5	5	2	4	4	9.8	9.8	9.8	102.71	887	887;887;195;197;305	0	32.811	By MS/MS	By MS/MS	By MS/MS	By MS/MS	By MS/MS	By MS/MS	7.9	7.6	7.9	2.9	6.7	6.4
B2RSN3;Q9CWF2;G3UZR1	B2RSN3;Q9CWF2	22;22;2	1;1;0	1;1;0	Tubulin beta-2B chain	Tubb2b	>tr|B2RSN3|B2RSN3_MOUSE MCG1395 OS=Mus musculus GN=Tubb2b PE=1 SV=1;>sp|Q9CWF2|TBB2B_MOUSE Tubulin beta-2B chain OS=Mus musculus GN=Tubb2b PE=1 SV=1	3	22	1	1	20	22	21	21	21	22	1	1	1	0	0	1	1	1	1	0	0	1	62.9	2.7	2.7	49.953	445	445;445;67	0.0031526	2.2179	By matching	By MS/MS	By matching	By matching	By matching	By matching	53.7	62.9	59.8	60.2	60.2	62.9
B2RT97;Q9WVJ2;E9Q5I9;E9Q0U1;F6ZQQ3;F6PXS6;E9PY93	B2RT97;Q9WVJ2;E9Q5I9	15;15;14;7;4;2;1	15;15;14;7;4;2;1	15;15;14;7;4;2;1	26S proteasome non-ATPase regulatory subunit 13	Psmd13	>tr|B2RT97|B2RT97_MOUSE 26S proteasome non-ATPase regulatory subunit 13 OS=Mus musculus GN=Psmd13 PE=1 SV=1;>sp|Q9WVJ2|PSD13_MOUSE 26S proteasome non-ATPase regulatory subunit 13 OS=Mus musculus GN=Psmd13 PE=1 SV=1;>tr|E9Q5I9|E9Q5I9_MOUSE 26S proteasome no	7	15	15	15	15	14	14	14	14	14	15	14	14	14	14	14	15	14	14	14	14	14	44.9	44.9	44.9	42.809	376	376;376;349;241;206;96;72	0	82.501	By MS/MS	By MS/MS	By MS/MS	By MS/MS	By MS/MS	By MS/MS	44.9	43.1	43.1	41.2	41.2	43.1
B2RTB0;Q3UHX2	B2RTB0;Q3UHX2	4;4	4;4	4;4	28 kDa heat- and acid-stable phosphoprotein	Pdap1	>tr|B2RTB0|B2RTB0_MOUSE 28 kDa heat- and acid-stable phosphoprotein OS=Mus musculus GN=Pdap1 PE=1 SV=1;>sp|Q3UHX2|HAP28_MOUSE 28 kDa heat- and acid-stable phosphoprotein OS=Mus musculus GN=Pdap1 PE=1 SV=1	2	4	4	4	3	4	4	4	3	4	3	4	4	4	3	4	3	4	4	4	3	4	22.1	22.1	22.1	20.605	181	181;181	0	31.226	By MS/MS	By MS/MS	By MS/MS	By MS/MS	By MS/MS	By MS/MS	22.1	22.1	22.1	22.1	22.1	22.1
B2RVD5;B2RTK3;Q8CBB6;Q8CGP2;Q8CGP1;Q6ZWY9;Q64525;Q64478;Q64475;P10854;P10853;Q8CGP2-2;Q9D2U9;Q8CGP0;Q64524;P70696	B2RVD5;B2RTK3;Q8CBB6;Q8CGP2;Q8CGP1;Q6ZWY9;Q64525;Q64478;Q64475;P10854;P10853;Q8CGP2-2;Q9D2U9;Q8CGP0;Q64524;P70696	8;8;8;8;8;8;8;8;8;8;8;8;4;4;4;4	8;8;8;8;8;8;8;8;8;8;8;8;4;4;4;4	8;8;8;8;8;8;8;8;8;8;8;8;4;4;4;4	Histone H2B;Histone H2B type 1-P;Histone H2B type 1-K;Histone H2B type 1-C/E/G;Histone H2B type 2-B;Histone H2B type 1-H;Histone H2B type 1-B;Histone H2B type 1-M;Histone H2B type 1-F/J/L;Histone H2B type 3-A;Histone H2B type 3-B;Histone H2B type 2-E;Histone H2B type 1-A	Hist1h2bk;Hist1h2bm;Hist1h2br;Hist1h2bp;Hist1h2bc;Hist2h2bb;Hist1h2bh;Hist1h2bb;Hist1h2bf;Hist3h2ba;Hist3h2bb;Hist2h2be;Hist1h2ba	>tr|B2RVD5|B2RVD5_MOUSE Histone H2B OS=Mus musculus GN=Hist1h2bk PE=2 SV=1;>tr|B2RTK3|B2RTK3_MOUSE Histone H2B OS=Mus musculus GN=Hist1h2bm PE=1 SV=1;>tr|Q8CBB6|Q8CBB6_MOUSE Histone H2B OS=Mus musculus GN=Hist1h2br PE=2 SV=1;>sp|Q8CGP2|H2B1P_MOUSE Histone	16	8	8	8	7	6	6	8	7	6	7	6	6	8	7	6	7	6	6	8	7	6	45.2	45.2	45.2	13.92	126	126;126;134;126;126;126;126;126;126;126;126;138;126;126;126;127	0	89.619	By MS/MS	By MS/MS	By MS/MS	By MS/MS	By MS/MS	By MS/MS	42.9	41.3	41.3	45.2	39.7	41.3
B2RTM0;P62806	B2RTM0;P62806	13;13	13;13	13;13	Histone H4	Hist2h4;Hist1h4a	>tr|B2RTM0|B2RTM0_MOUSE Histone H4 OS=Mus musculus GN=Hist2h4 PE=1 SV=1;>sp|P62806|H4_MOUSE Histone H4 OS=Mus musculus GN=Hist1h4a PE=1 SV=2	2	13	13	13	12	13	12	13	13	13	12	13	12	13	13	13	12	13	12	13	13	13	65	65	65	11.367	103	103;103	0	180.3	By MS/MS	By MS/MS	By MS/MS	By MS/MS	By MS/MS	By MS/MS	65	65	65	65	65	65
B2RUC7;Q9Z1Z2	B2RUC7;Q9Z1Z2	16;16	16;16	16;16	Serine-threonine kinase receptor-associated protein	Strap	>tr|B2RUC7|B2RUC7_MOUSE Serine-threonine kinase receptor-associated protein OS=Mus musculus GN=Strap PE=1 SV=1;>sp|Q9Z1Z2|STRAP_MOUSE Serine-threonine kinase receptor-associated protein OS=Mus musculus GN=Strap PE=1 SV=2	2	16	16	16	14	13	14	12	14	14	14	13	14	12	14	14	14	13	14	12	14	14	63.1	63.1	63.1	38.442	350	350;350	0	142.45	By MS/MS	By MS/MS	By MS/MS	By MS/MS	By MS/MS	By MS/MS	56.9	51.4	59.4	53.1	56.9	56
B2RUJ2;B7ZNX6;Q80TH2-1;Q80TH2;Q80TH2-2;B9EHV0;A0A0G2JDT9;A0A0G2JFZ5;E9Q6L9;Q80TE7	B2RUJ2;B7ZNX6;Q80TH2-1;Q80TH2;Q80TH2-2	8;8;8;8;8;1;1;1;1;1	8;8;8;8;8;1;1;1;1;1	8;8;8;8;8;1;1;1;1;1	Protein LAP2	Erbb2ip	>tr|B2RUJ2|B2RUJ2_MOUSE Erbb2ip protein OS=Mus musculus GN=Erbb2ip PE=1 SV=1;>tr|B7ZNX6|B7ZNX6_MOUSE Erbb2ip protein OS=Mus musculus GN=Erbb2ip PE=1 SV=1;>sp|Q80TH2-1|LAP2_MOUSE Isoform 1 of Protein LAP2 OS=Mus musculus GN=Erbb2ip;>sp|Q80TH2|LAP2_MOUSE Pro	10	8	8	8	5	6	5	6	7	7	5	6	5	6	7	7	5	6	5	6	7	7	10	10	10	145.09	1294	1294;1411;1376;1402;1450;1398;1495;1531;1542;1490	0	36.939	By MS/MS	By MS/MS	By MS/MS	By MS/MS	By MS/MS	By MS/MS	4.2	5.9	4.6	5.5	7.2	8.7
B2RUK5;Q3ULD5	B2RUK5;Q3ULD5	5;5	5;5	5;5	Methylcrotonoyl-CoA carboxylase beta chain, mitochondrial	Mccc2	>tr|B2RUK5|B2RUK5_MOUSE Methylcrotonoyl-CoA carboxylase beta chain, mitochondrial OS=Mus musculus GN=Mccc2 PE=1 SV=1;>sp|Q3ULD5|MCCB_MOUSE Methylcrotonoyl-CoA carboxylase beta chain, mitochondrial OS=Mus musculus GN=Mccc2 PE=1 SV=1	2	5	5	5	3	3	2	3	3	4	3	3	2	3	3	4	3	3	2	3	3	4	11.9	11.9	11.9	61.378	563	563;563	0	8.5888	By MS/MS	By MS/MS	By matching	By MS/MS	By MS/MS	By MS/MS	5.9	6.4	3.6	5.9	6.7	8.7
B2RUP8;Q3UMW8	B2RUP8;Q3UMW8	3;3	3;3	3;3	Ceroid-lipofuscinosis neuronal protein 5 homolog	Cln5	>tr|B2RUP8|B2RUP8_MOUSE Ceroid-lipofuscinosis neuronal protein 5 homolog OS=Mus musculus GN=Cln5 PE=1 SV=1;>sp|Q3UMW8|CLN5_MOUSE Ceroid-lipofuscinosis neuronal protein 5 homolog OS=Mus musculus GN=Cln5 PE=2 SV=1	2	3	3	3	3	3	3	3	3	3	3	3	3	3	3	3	3	3	3	3	3	3	9.4	9.4	9.4	39.329	341	341;341	0	9.1551	By MS/MS	By MS/MS	By MS/MS	By MS/MS	By MS/MS	By MS/MS	9.4	9.4	9.4	9.4	9.4	9.4
B2RUR3;P06795;P21447;A0A0G2JF49;A0A0G2JDM4;P21440	B2RUR3;P06795;P21447	9;9;6;1;1;1	9;9;6;1;1;1	9;9;6;1;1;1	Multidrug resistance protein 1B;Multidrug resistance protein 1A	Abcb1b;Abcb1a	>tr|B2RUR3|B2RUR3_MOUSE ATP-binding cassette, sub-family B (MDR/TAP), member 1B OS=Mus musculus GN=Abcb1b PE=1 SV=1;>sp|P06795|MDR1B_MOUSE Multidrug resistance protein 1B OS=Mus musculus GN=Abcb1b PE=1 SV=1;>sp|P21447|MDR1A_MOUSE Multidrug resistance prote	6	9	9	9	7	9	8	8	6	7	7	9	8	8	6	7	7	9	8	8	6	7	11.4	11.4	11.4	140.99	1276	1276;1276;1276;205;882;1276	0	63.011	By MS/MS	By MS/MS	By MS/MS	By MS/MS	By MS/MS	By MS/MS	8.3	11.4	10.3	10.3	7.4	9.1
B2RV73;Q8VHI3	B2RV73;Q8VHI3	2;2	2;2	2;2	GDP-fucose protein O-fucosyltransferase 2	Pofut2	>tr|B2RV73|B2RV73_MOUSE GDP-fucose protein O-fucosyltransferase 2 OS=Mus musculus GN=Pofut2 PE=1 SV=1;>sp|Q8VHI3|OFUT2_MOUSE GDP-fucose protein O-fucosyltransferase 2 OS=Mus musculus GN=Pofut2 PE=1 SV=1	2	2	2	2	1	2	1	0	1	0	1	2	1	0	1	0	1	2	1	0	1	0	3.7	3.7	3.7	49.429	429	429;429	0.0055334	2.0129	By MS/MS	By MS/MS	By MS/MS	By matching	By matching	By matching	2.1	3.7	2.1	0	2.1	0
B2RVP5;Q3THW5;P0C0S6;Q8R029;Q3UA95	B2RVP5;Q3THW5;P0C0S6;Q8R029;Q3UA95	5;5;5;4;3	3;3;3;3;2	3;3;3;3;2	Histone H2A;Histone H2A.V;Histone H2A.Z	H2afv;H2afz	>tr|B2RVP5|B2RVP5_MOUSE Histone H2A OS=Mus musculus GN=H2afv PE=1 SV=1;>sp|Q3THW5|H2AV_MOUSE Histone H2A.V OS=Mus musculus GN=H2afv PE=1 SV=3;>sp|P0C0S6|H2AZ_MOUSE Histone H2A.Z OS=Mus musculus GN=H2afz PE=1 SV=2;>tr|Q8R029|Q8R029_MOUSE Histone H2A OS=Mus	5	5	3	3	4	5	5	5	5	5	2	3	3	3	3	3	2	3	3	3	3	3	31.2	24.2	24.2	13.509	128	128;128;128;90;105	0	26.824	By MS/MS	By MS/MS	By MS/MS	By MS/MS	By MS/MS	By MS/MS	31.2	31.2	31.2	31.2	31.2	31.2
B2RWB7;Q8BZA9	B2RWB7;Q8BZA9	2;2	2;2	2;2	Fructose-2,6-bisphosphatase TIGAR	9630033F20Rik;Tigar	>tr|B2RWB7|B2RWB7_MOUSE 9630033F20Rik protein OS=Mus musculus GN=Tigar PE=1 SV=1;>sp|Q8BZA9|TIGAR_MOUSE Fructose-2,6-bisphosphatase TIGAR OS=Mus musculus GN=Tigar PE=1 SV=1	2	2	2	2	2	1	0	1	2	1	2	1	0	1	2	1	2	1	0	1	2	1	15.2	15.2	15.2	29.19	269	269;269	0	6.3957	By MS/MS	By matching	By matching	By MS/MS	By MS/MS	By MS/MS	15.2	6.3	0	6.3	15.2	6.3
F8WIX8;Q149V4;B2RWH3;Q64523;Q6GSS7;P27661;G3UWL7	F8WIX8;Q149V4;B2RWH3;Q64523;Q6GSS7;P27661	6;6;6;6;6;3;1	2;2;2;2;2;0;0	2;2;2;2;2;0;0	Histone H2A;Histone H2A type 2-C;Histone H2A type 2-A;Histone H2AX	Hist1h2al;Hist2h2ac;Hist2h2aa1;H2afx	>tr|F8WIX8|F8WIX8_MOUSE Histone H2A OS=Mus musculus GN=Hist1h2al PE=3 SV=1;>tr|Q149V4|Q149V4_MOUSE Histone H2A OS=Mus musculus GN=Hist2h2ac PE=2 SV=1;>tr|B2RWH3|B2RWH3_MOUSE Histone H2A OS=Mus musculus GN=Hist2h2aa1 PE=2 SV=1;>sp|Q64523|H2A2C_MOUSE Histone	7	6	2	2	5	6	5	6	6	5	1	2	1	2	2	1	1	2	1	2	2	1	36.8	14.4	14.4	13.607	125	125;129;130;129;130;143;87	0	73.159	By MS/MS	By MS/MS	By MS/MS	By MS/MS	By MS/MS	By MS/MS	36.8	36.8	36.8	36.8	36.8	36.8
B2RWI2;Q9EP89	B2RWI2;Q9EP89	5;5	5;5	5;5	Serine beta-lactamase-like protein LACTB, mitochondrial	Lactb	>tr|B2RWI2|B2RWI2_MOUSE Lactamase, beta OS=Mus musculus GN=Lactb PE=1 SV=1;>sp|Q9EP89|LACTB_MOUSE Serine beta-lactamase-like protein LACTB, mitochondrial OS=Mus musculus GN=Lactb PE=1 SV=1	2	5	5	5	4	5	4	5	5	4	4	5	4	5	5	4	4	5	4	5	5	4	11.8	11.8	11.8	60.705	551	551;551	0	27.269	By MS/MS	By MS/MS	By MS/MS	By MS/MS	By MS/MS	By MS/MS	7.8	11.8	7.8	11.8	11.8	7.8
B2RX66;Q5F2E8	B2RX66;Q5F2E8	2;2	2;2	2;2	Serine/threonine-protein kinase TAO1	Taok1	>tr|B2RX66|B2RX66_MOUSE MCG124812 OS=Mus musculus GN=Taok1 PE=1 SV=1;>sp|Q5F2E8|TAOK1_MOUSE Serine/threonine-protein kinase TAO1 OS=Mus musculus GN=Taok1 PE=1 SV=1	2	2	2	2	0	1	1	0	1	0	0	1	1	0	1	0	0	1	1	0	1	0	2.5	2.5	2.5	116.05	1001	1001;1001	0.0028948	2.4474	By matching	By MS/MS	By MS/MS	By matching	By MS/MS	By matching	0	1.3	1.2	0	1.3	0
B2RXC1	B2RXC1	6	6	6	Trafficking protein particle complex subunit 11	Trappc11	>sp|B2RXC1|TPC11_MOUSE Trafficking protein particle complex subunit 11 OS=Mus musculus GN=Trappc11 PE=1 SV=1	1	6	6	6	4	3	3	3	5	2	4	3	3	3	5	2	4	3	3	3	5	2	6.4	6.4	6.4	128.39	1133	1133	0	11.758	By MS/MS	By MS/MS	By MS/MS	By MS/MS	By MS/MS	By MS/MS	4.4	3	3	3.6	5.1	2.5
B2RXM7;Q9D1J3	B2RXM7;Q9D1J3	7;7	7;7	7;7	SAP domain-containing ribonucleoprotein	1110005A23Rik;Sarnp	>tr|B2RXM7|B2RXM7_MOUSE MCG113697 OS=Mus musculus GN=Sarnp PE=1 SV=1;>sp|Q9D1J3|SARNP_MOUSE SAP domain-containing ribonucleoprotein OS=Mus musculus GN=Sarnp PE=1 SV=3	2	7	7	7	5	6	6	7	6	7	5	6	6	7	6	7	5	6	6	7	6	7	38.6	38.6	38.6	23.532	210	210;210	0	31.694	By MS/MS	By MS/MS	By MS/MS	By MS/MS	By MS/MS	By MS/MS	29.5	33.8	34.3	38.6	33.8	38.6
B2RXQ8;Q8BFQ4	B2RXQ8;Q8BFQ4	1;1	1;1	1;1	WD repeat-containing protein 82	Wdr82	>tr|B2RXQ8|B2RXQ8_MOUSE MCG19514, isoform CRA_a OS=Mus musculus GN=Wdr82 PE=1 SV=1;>sp|Q8BFQ4|WDR82_MOUSE WD repeat-containing protein 82 OS=Mus musculus GN=Wdr82 PE=1 SV=1	2	1	1	1	1	1	1	1	1	1	1	1	1	1	1	1	1	1	1	1	1	1	6.4	6.4	6.4	35.079	313	313;313	0	11.76	By matching	By MS/MS	By matching	By MS/MS	By MS/MS	By MS/MS	6.4	6.4	6.4	6.4	6.4	6.4
B2RXR6;E9QNQ2;J3QK37;J3QNJ4;J3QK13	B2RXR6;E9QNQ2	3;2;1;1;1	3;2;1;1;1	3;2;1;1;1	Serine/threonine-protein phosphatase 6 regulatory ankyrin repeat subunit B	Ankrd44	>sp|B2RXR6|ANR44_MOUSE Serine/threonine-protein phosphatase 6 regulatory ankyrin repeat subunit B OS=Mus musculus GN=Ankrd44 PE=1 SV=1;>tr|E9QNQ2|E9QNQ2_MOUSE Serine/threonine-protein phosphatase 6 regulatory ankyrin repeat subunit B OS=Mus musculus GN=Ank	5	3	3	3	1	2	1	2	3	2	1	2	1	2	3	2	1	2	1	2	3	2	3.5	3.5	3.5	107.38	993	993;1011;126;241;789	0	6.6151	By matching	By MS/MS	By matching	By MS/MS	By MS/MS	By MS/MS	1	2.6	1	2.6	3.5	2.6
B2RXS4	B2RXS4	30	30	30	Plexin-B2	Plxnb2	>sp|B2RXS4|PLXB2_MOUSE Plexin-B2 OS=Mus musculus GN=Plxnb2 PE=1 SV=1	1	30	30	30	25	26	22	27	26	27	25	26	22	27	26	27	25	26	22	27	26	27	24.7	24.7	24.7	206.23	1842	1842	0	240.34	By MS/MS	By MS/MS	By MS/MS	By MS/MS	By MS/MS	By MS/MS	19.5	20.6	16.1	21.4	20.5	20.7
B2RXY7;P48758	B2RXY7;P48758	8;8	8;8	8;8	Carbonyl reductase [NADPH] 1	Cbr1	>tr|B2RXY7|B2RXY7_MOUSE Carbonyl reductase 1 OS=Mus musculus GN=Cbr1 PE=1 SV=1;>sp|P48758|CBR1_MOUSE Carbonyl reductase [NADPH] 1 OS=Mus musculus GN=Cbr1 PE=1 SV=3	2	8	8	8	7	7	6	8	8	8	7	7	6	8	8	8	7	7	6	8	8	8	43.7	43.7	43.7	30.641	277	277;277	0	39.404	By MS/MS	By MS/MS	By MS/MS	By MS/MS	By MS/MS	By MS/MS	37.5	40.8	26.7	43.7	43.7	43.7
B2RY56;S4R2B0;S4R2J1;S4R2A4	B2RY56;S4R2B0	6;5;2;2	6;5;2;2	6;5;2;2	RNA-binding protein 25	Rbm25	>sp|B2RY56|RBM25_MOUSE RNA-binding protein 25 OS=Mus musculus GN=Rbm25 PE=1 SV=2;>tr|S4R2B0|S4R2B0_MOUSE RNA-binding protein 25 (Fragment) OS=Mus musculus GN=Rbm25 PE=1 SV=1	4	6	6	6	5	6	5	5	6	6	5	6	5	5	6	6	5	6	5	5	6	6	9.4	9.4	9.4	99.551	838	838;585;174;194	0	16.115	By MS/MS	By MS/MS	By MS/MS	By MS/MS	By MS/MS	By MS/MS	7.2	9.4	7.2	7.2	9.4	9.4
B6YY24;Q3UVG3	B6YY24;Q3UVG3	3;3	3;3	3;3	Protein FAM91A1	D15Ertd621e;Fam91a1	>tr|B6YY24|B6YY24_MOUSE DNA segment, Chr 15, ERATO Doi 621, expressed, isoform CRA_a OS=Mus musculus GN=Fam91a1 PE=1 SV=1;>sp|Q3UVG3|F91A1_MOUSE Protein FAM91A1 OS=Mus musculus GN=Fam91a1 PE=1 SV=1	2	3	3	3	2	2	3	3	3	3	2	2	3	3	3	3	2	2	3	3	3	3	4.9	4.9	4.9	93.462	837	837;837	0	5.2554	By MS/MS	By MS/MS	By matching	By MS/MS	By MS/MS	By MS/MS	3.1	3.1	4.9	4.9	4.9	4.9
B7FAU9;Q8BTM8;B7FAV1;F6XC15;J3JS91;Q8BTM8-2;F6Z2C0;F7AVL7	B7FAU9;Q8BTM8;B7FAV1	116;116;115;25;17;10;8;2	116;116;115;25;17;10;8;2	108;108;107;19;16;5;8;2	Filamin-A	Flna	>tr|B7FAU9|B7FAU9_MOUSE Filamin, alpha OS=Mus musculus GN=Flna PE=1 SV=1;>sp|Q8BTM8|FLNA_MOUSE Filamin-A OS=Mus musculus GN=Flna PE=1 SV=5;>tr|B7FAV1|B7FAV1_MOUSE Filamin, alpha (Fragment) OS=Mus musculus GN=Flna PE=1 SV=1	8	116	116	108	100	110	106	110	109	112	100	110	106	110	109	112	93	105	99	103	102	105	62.5	62.5	60.7	280.5	2639	2639;2647;2583;511;277;249;281;74	0	323.31	By MS/MS	By MS/MS	By MS/MS	By MS/MS	By MS/MS	By MS/MS	54.6	61.7	57.6	59	58.8	61.1
B7ZC24;Q91W39	B7ZC24;Q91W39	1;1	1;1	1;1	Nuclear receptor coactivator 5	Ncoa5	>tr|B7ZC24|B7ZC24_MOUSE Nuclear receptor coactivator 5 OS=Mus musculus GN=Ncoa5 PE=1 SV=1;>sp|Q91W39|NCOA5_MOUSE Nuclear receptor coactivator 5 OS=Mus musculus GN=Ncoa5 PE=1 SV=1	2	1	1	1	1	1	1	1	1	1	1	1	1	1	1	1	1	1	1	1	1	1	3.2	3.2	3.2	48.075	406	406;579	0.00035474	3.7911	By MS/MS	By MS/MS	By matching	By MS/MS	By MS/MS	By matching	3.2	3.2	3.2	3.2	3.2	3.2
B7ZC40;Q923X4-2;Q923X4	B7ZC40;Q923X4-2;Q923X4	1;1;1	1;1;1	1;1;1	Glutaredoxin-2, mitochondrial	Glrx2	>tr|B7ZC40|B7ZC40_MOUSE Glutaredoxin 2 (Thioltransferase), isoform CRA_a OS=Mus musculus GN=Glrx2 PE=1 SV=1;>sp|Q923X4-2|GLRX2_MOUSE Isoform 2 of Glutaredoxin-2, mitochondrial OS=Mus musculus GN=Glrx2;>sp|Q923X4|GLRX2_MOUSE Glutaredoxin-2, mitochondrial OS	3	1	1	1	0	1	0	1	1	1	0	1	0	1	1	1	0	1	0	1	1	1	11.2	11.2	11.2	18.736	170	170;123;156	0	4.8297	By matching	By MS/MS	By matching	By matching	By matching	By matching	0	11.2	0	11.2	11.2	11.2
B7ZCU2;B7ZCU5;B7ZCU4;B7ZCU3;B7ZCU0;J3QNK8;Q8CBW3-5;Q8CBW3-2;Q8CBW3-4;Q8CBW3-3;Q8CBW3;A0A087WP64;A0A087WPE6;A0A087WNT3;A0A087WNU9;A0A087WRS3;A0A087WPP8;Q6AXH6;Q6AXD2;P62484	B7ZCU2;B7ZCU5;B7ZCU4;B7ZCU3;B7ZCU0;J3QNK8;Q8CBW3-5;Q8CBW3-2;Q8CBW3-4;Q8CBW3-3;Q8CBW3	11;11;11;11;11;11;11;11;11;11;11;1;1;1;1;1;1;1;1;1	11;11;11;11;11;11;11;11;11;11;11;1;1;1;1;1;1;1;1;1	11;11;11;11;11;11;11;11;11;11;11;1;1;1;1;1;1;1;1;1	Abl interactor 1	Abi1	>tr|B7ZCU2|B7ZCU2_MOUSE Abl interactor 1 OS=Mus musculus GN=Abi1 PE=1 SV=1;>tr|B7ZCU5|B7ZCU5_MOUSE Abl interactor 1 OS=Mus musculus GN=Abi1 PE=1 SV=1;>tr|B7ZCU4|B7ZCU4_MOUSE Abl interactor 1 OS=Mus musculus GN=Abi1 PE=1 SV=1;>tr|B7ZCU3|B7ZCU3_MOUSE Abl int	20	11	11	11	11	11	9	11	10	10	11	11	9	11	10	10	11	11	9	11	10	10	28.8	28.8	28.8	43.174	393	393;422;451;452;480;481;388;446;475;476;481;252;337;360;395;458;475;480;487;446	0	67.835	By MS/MS	By MS/MS	By MS/MS	By MS/MS	By MS/MS	By MS/MS	28.8	28.8	21.9	28.8	28.5	24.2
B7ZWL1;Q6ZQ08-2;Q6ZQ08;Q6ZQ08-4;Q6ZQ08-3	B7ZWL1;Q6ZQ08-2;Q6ZQ08;Q6ZQ08-4	8;8;8;8;2	8;8;8;8;2	8;8;8;8;2	CCR4-NOT transcription complex subunit 1	Cnot1	>tr|B7ZWL1|B7ZWL1_MOUSE CCR4-NOT transcription complex subunit 1 OS=Mus musculus GN=Cnot1 PE=1 SV=1;>sp|Q6ZQ08-2|CNOT1_MOUSE Isoform 2 of CCR4-NOT transcription complex subunit 1 OS=Mus musculus GN=Cnot1;>sp|Q6ZQ08|CNOT1_MOUSE CCR4-NOT transcription comple	5	8	8	8	7	6	6	8	7	8	7	6	6	8	7	8	7	6	6	8	7	8	3.7	3.7	3.7	260.95	2326	2326;2371;2375;2376;494	0	15.93	By MS/MS	By MS/MS	By MS/MS	By MS/MS	By MS/MS	By MS/MS	3.3	2.6	2.7	3.7	3.1	3.7
B8JJG9;B8JJG7;B8JJG8;B8JJG6;Q9Z1A1	B8JJG9;B8JJG7;B8JJG8;B8JJG6;Q9Z1A1	2;2;2;2;2	2;2;2;2;2	2;2;2;2;2		Tfg	>tr|B8JJG9|B8JJG9_MOUSE Protein Tfg (Fragment) OS=Mus musculus GN=Tfg PE=1 SV=1;>tr|B8JJG7|B8JJG7_MOUSE Protein Tfg (Fragment) OS=Mus musculus GN=Tfg PE=1 SV=1;>tr|B8JJG8|B8JJG8_MOUSE Protein Tfg (Fragment) OS=Mus musculus GN=Tfg PE=1 SV=1;>tr|B8JJG6|B8JJG	5	2	2	2	1	2	1	2	2	1	1	2	1	2	2	1	1	2	1	2	2	1	30.3	30.3	30.3	10.233	89	89;103;131;143;397	0	9.9966	By MS/MS	By MS/MS	By MS/MS	By matching	By MS/MS	By MS/MS	9	30.3	9	30.3	30.3	9
B9EHD0;Q8K1T1	B9EHD0;Q8K1T1	7;7	7;7	7;7	Leucine-rich repeat-containing protein 25	Lrrc25	>tr|B9EHD0|B9EHD0_MOUSE Leucine rich repeat containing 25 OS=Mus musculus GN=Lrrc25 PE=1 SV=1;>sp|Q8K1T1|LRC25_MOUSE Leucine-rich repeat-containing protein 25 OS=Mus musculus GN=Lrrc25 PE=1 SV=1	2	7	7	7	7	7	6	7	7	6	7	7	6	7	7	6	7	7	6	7	7	6	37.4	37.4	37.4	32.673	297	297;297	0	123.88	By MS/MS	By MS/MS	By MS/MS	By MS/MS	By MS/MS	By MS/MS	37.4	37.4	32	37.4	37.4	32.7
B9EHN0;Q02053;P31254	B9EHN0;Q02053	38;38;9	38;38;9	38;38;9	Ubiquitin-like modifier-activating enzyme 1	Uba1	>tr|B9EHN0|B9EHN0_MOUSE Ubiquitin-activating enzyme E1, Chr X OS=Mus musculus GN=Uba1 PE=1 SV=1;>sp|Q02053|UBA1_MOUSE Ubiquitin-like modifier-activating enzyme 1 OS=Mus musculus GN=Uba1 PE=1 SV=1	3	38	38	38	33	37	34	37	37	36	33	37	34	37	37	36	33	37	34	37	37	36	46.7	46.7	46.7	117.81	1058	1058;1058;1058	0	323.31	By MS/MS	By MS/MS	By MS/MS	By MS/MS	By MS/MS	By MS/MS	39.5	46.6	43.8	46.6	46.6	44.2
B9EHY2;Q80W54;I7HIP5	B9EHY2;Q80W54	6;6;1	6;6;1	6;6;1	CAAX prenyl protease 1 homolog	Zmpste24	>tr|B9EHY2|B9EHY2_MOUSE CAAX prenyl protease 1 homolog OS=Mus musculus GN=Zmpste24 PE=1 SV=1;>sp|Q80W54|FACE1_MOUSE CAAX prenyl protease 1 homolog OS=Mus musculus GN=Zmpste24 PE=1 SV=2	3	6	6	6	4	5	3	5	5	5	4	5	3	5	5	5	4	5	3	5	5	5	17.9	17.9	17.9	54.734	475	475;475;146	0	50.052	By MS/MS	By MS/MS	By MS/MS	By MS/MS	By MS/MS	By MS/MS	8.8	12.2	7.2	12.2	12.2	14.5
B9EI85;P84228;F8WI35;E0CYN1;E0CYR7	B9EI85;P84228;F8WI35	7;7;6;1;1	7;7;6;1;1	1;1;0;0;0	Histone H3;Histone H3.2	Hist2h3b;Hist1h3b;H3f3a	>tr|B9EI85|B9EI85_MOUSE Histone H3 OS=Mus musculus GN=Hist2h3b PE=1 SV=1;>sp|P84228|H32_MOUSE Histone H3.2 OS=Mus musculus GN=Hist1h3b PE=1 SV=2;>tr|F8WI35|F8WI35_MOUSE Histone H3 OS=Mus musculus GN=H3f3a PE=3 SV=1	5	7	7	1	6	7	7	6	6	7	6	7	7	6	6	7	0	1	1	0	0	1	49.3	49.3	23.5	15.388	136	136;136;135;52;55	0	124.24	By MS/MS	By MS/MS	By MS/MS	By MS/MS	By MS/MS	By MS/MS	25.7	49.3	49.3	25.7	25.7	49.3
B9EIE9;P46664	B9EIE9;P46664	10;10	10;10	10;10	Adenylosuccinate synthetase isozyme 2	Adss	>tr|B9EIE9|B9EIE9_MOUSE Adenylosuccinate synthetase isozyme 2 OS=Mus musculus GN=Adss PE=1 SV=1;>sp|P46664|PURA2_MOUSE Adenylosuccinate synthetase isozyme 2 OS=Mus musculus GN=Adss PE=1 SV=2	2	10	10	10	7	9	6	10	10	9	7	9	6	10	10	9	7	9	6	10	10	9	29.4	29.4	29.4	50.02	456	456;456	0	35.495	By MS/MS	By MS/MS	By MS/MS	By MS/MS	By MS/MS	By MS/MS	19.5	27	14.9	29.4	29.4	25.2
B9EJX8;Q9D0W5	B9EJX8;Q9D0W5	4;4	4;4	4;4	Peptidyl-prolyl cis-trans isomerase;Peptidyl-prolyl cis-trans isomerase-like 1	Ppil1	>tr|B9EJX8|B9EJX8_MOUSE Peptidyl-prolyl cis-trans isomerase OS=Mus musculus GN=Ppil1 PE=1 SV=1;>sp|Q9D0W5|PPIL1_MOUSE Peptidyl-prolyl cis-trans isomerase-like 1 OS=Mus musculus GN=Ppil1 PE=1 SV=1	2	4	4	4	4	3	4	3	4	3	4	3	4	3	4	3	4	3	4	3	4	3	33.1	33.1	33.1	18.237	166	166;166	0	15.862	By MS/MS	By matching	By MS/MS	By MS/MS	By MS/MS	By MS/MS	33.1	27.1	33.1	27.1	33.1	27.1
B9EKI5;Q3TTA7;Q3TTA7-2	B9EKI5;Q3TTA7;Q3TTA7-2	3;3;2	2;2;1	2;2;1	E3 ubiquitin-protein ligase CBL-B	Cblb	>tr|B9EKI5|B9EKI5_MOUSE Casitas B-lineage lymphoma b OS=Mus musculus GN=Cblb PE=1 SV=1;>sp|Q3TTA7|CBLB_MOUSE E3 ubiquitin-protein ligase CBL-B OS=Mus musculus GN=Cblb PE=1 SV=3;>sp|Q3TTA7-2|CBLB_MOUSE Isoform 2 of E3 ubiquitin-protein ligase CBL-B OS=Mus m	3	3	2	2	2	3	3	2	3	3	1	2	2	1	2	2	1	2	2	1	2	2	2.8	1.9	1.9	104.59	938	938;982;830	0.0081203	1.856	By MS/MS	By MS/MS	By MS/MS	By matching	By matching	By MS/MS	1.9	2.8	2.8	1.9	2.8	2.8
CON__A2I7N0	CON__A2I7N0	9	3	2			>A2I7N0 TREMBL:A2I7N0;Q28922;Q3ZEJ6 (Bos taurus) SERPINA3-4	1	9	3	2	8	8	7	7	9	8	3	3	3	3	3	3	2	2	2	2	2	2	24.3	9	6.6	46.311	411	411	0	10.515	By MS/MS	By MS/MS	By MS/MS	By MS/MS	By MS/MS	By MS/MS	21.9	21.9	17.8	20	24.3	21.9
CON__ENSEMBL:ENSBTAP00000007350;CON__P01030;P01029	CON__ENSEMBL:ENSBTAP00000007350;CON__P01030	12;8;1	12;8;1	12;8;1			>ENSEMBL:ENSBTAP00000007350 (Bos taurus) similar to Complement C4-A precursor;>P01030 SWISS-PROT:P01030 (Bos taurus) similar to Complement C4-A precursor	3	12	12	12	7	11	10	10	9	9	7	11	10	10	9	9	7	11	10	10	9	9	9.8	9.8	9.8	192.99	1742	1742;1741;1738	0	56.652	By MS/MS	By MS/MS	By MS/MS	By MS/MS	By MS/MS	By MS/MS	4.9	9.2	8.4	7.8	7.2	7.1
CON__ENSEMBL:ENSBTAP00000016046;Q08879	CON__ENSEMBL:ENSBTAP00000016046	3;1	3;1	3;1			>ENSEMBL:ENSBTAP00000016046 (Bos taurus) similar to fibulin-1 C isoform 1	2	3	3	3	2	3	2	2	1	2	2	3	2	2	1	2	2	3	2	2	1	2	5	5	5	77.456	706	706;705	0	5.7798	By MS/MS	By MS/MS	By MS/MS	By MS/MS	By matching	By MS/MS	3.3	5	3.3	3.4	1.7	3.3
CON__ENSEMBL:ENSBTAP00000018229	CON__ENSEMBL:ENSBTAP00000018229	9	9	2			>ENSEMBL:ENSBTAP00000018229 (Bos taurus) 54 kDa protein	1	9	9	2	8	6	4	9	9	7	8	6	4	9	9	7	2	2	1	2	2	2	25.1	25.1	4.4	53.661	475	475	0	68.004	By MS/MS	By MS/MS	By MS/MS	By MS/MS	By MS/MS	By MS/MS	24.8	19.8	12.2	25.1	25.1	23.4
CON__ENSEMBL:ENSBTAP00000018574	CON__ENSEMBL:ENSBTAP00000018574	2	2	2			>ENSEMBL:ENSBTAP00000018574 (Bos taurus) 55 kDa protein	1	2	2	2	1	2	1	2	2	2	1	2	1	2	2	2	1	2	1	2	2	2	3	3	3	55.207	496	496	0.00035186	3.6597	By MS/MS	By MS/MS	By matching	By MS/MS	By MS/MS	By MS/MS	1.6	3	1.6	3	3	3
CON__ENSEMBL:ENSBTAP00000024146;Q6GQT1	CON__ENSEMBL:ENSBTAP00000024146	47;2	47;2	46;1			>ENSEMBL:ENSBTAP00000024146 (Bos taurus) similar to alpha-2-macroglobulin isoform 1	2	47	47	46	35	45	36	44	46	44	35	45	36	44	46	44	34	44	35	43	45	43	44.1	44.1	43.6	164.34	1477	1477;1474	0	323.31	By MS/MS	By MS/MS	By MS/MS	By MS/MS	By MS/MS	By MS/MS	33.5	43.3	34.5	43.3	44.1	42
CON__ENSEMBL:ENSBTAP00000024466;CON__ENSEMBL:ENSBTAP00000024462	CON__ENSEMBL:ENSBTAP00000024466;CON__ENSEMBL:ENSBTAP00000024462	1;1	1;1	1;1			>ENSEMBL:ENSBTAP00000024466 (Bos taurus) 44 kDa protein;>ENSEMBL:ENSBTAP00000024462 (Bos taurus) 47 kDa protein	2	1	1	1	1	0	0	0	1	1	1	0	0	0	1	1	1	0	0	0	1	1	3	3	3	43.9	401	401;419	0.0052404	2.0334	By MS/MS	By matching	By matching	By matching	By matching	By MS/MS	3	0	0	0	3	3
CON__ENSEMBL:ENSBTAP00000037665	CON__ENSEMBL:ENSBTAP00000037665	2	2	2			>ENSEMBL:ENSBTAP00000037665 (Bos taurus) similar to Pregnancy zone protein, partial	1	2	2	2	1	2	1	1	1	1	1	2	1	1	1	1	1	2	1	1	1	1	3.8	3.8	3.8	65.19	578	578	0	13.184	By MS/MS	By MS/MS	By MS/MS	By MS/MS	By MS/MS	By MS/MS	2.4	3.8	2.4	2.4	2.4	2.4
CON__O95678	CON__O95678	4	1	1			>O95678 SWISS-PROT:O95678 Tax_Id=9606 Gene_Symbol=KRT75 Keratin, type II cytoskeletal 75	1	4	1	1	3	3	2	3	3	3	0	0	0	0	1	0	0	0	0	0	1	0	6.7	2	2	59.504	551	551	0.0010149	3.1593	By matching	By matching	By matching	By matching	By MS/MS	By matching	4.7	4.7	3.4	4.7	5.4	4.7
CON__P00735	CON__P00735	2	2	2			>P00735 SWISS-PROT:P00735 (Bos taurus) Prothrombin precursor (Fragment)	1	2	2	2	2	2	2	2	2	1	2	2	2	2	2	1	2	2	2	2	2	1	4	4	4	70.505	625	625	0	5.7599	By MS/MS	By matching	By MS/MS	By MS/MS	By matching	By matching	4	4	4	4	4	1.4
CON__P00761	CON__P00761	5	5	5			>P00761 SWISS-PROT:P00761|TRYP_PIG Trypsin - Sus scrofa (Pig).	1	5	5	5	5	5	4	5	5	5	5	5	4	5	5	5	5	5	4	5	5	5	31.6	31.6	31.6	24.409	231	231	0	206.29	By MS/MS	By MS/MS	By MS/MS	By MS/MS	By MS/MS	By MS/MS	31.6	31.6	25.1	31.6	31.6	31.6
CON__P00978	CON__P00978	2	2	2			>P00978 SWISS-PROT:P00978 (Bos taurus) AMBP protein precursor	1	2	2	2	2	2	2	2	2	2	2	2	2	2	2	2	2	2	2	2	2	2	6.5	6.5	6.5	39.234	352	352	0	4.8349	By MS/MS	By matching	By matching	By MS/MS	By matching	By MS/MS	6.5	6.5	6.5	6.5	6.5	6.5
CON__Q2KJ62;CON__P01044-1;CON__P01045-1	CON__Q2KJ62;CON__P01044-1;CON__P01045-1	2;2;1	2;2;1	2;2;1			>Q2KJ62 TREMBL:Q2KJ62 (Bos taurus) KNG protein;>P01044-1 SWISS-PROT:P01044-1 (Bos taurus) Isoform HMW of Kininogen-1 precursor;>P01045-1 SWISS-PROT:P01045-1 (Bos taurus) Isoform HMW of Kininogen-2 precursor	3	2	2	2	1	1	1	2	1	1	1	1	1	2	1	1	1	1	1	2	1	1	6	6	6	68.964	621	621;621;619	0	8.7446	By MS/MS	By MS/MS	By MS/MS	By MS/MS	By MS/MS	By MS/MS	1.8	1.8	1.8	6	1.8	1.8
CON__P01966;Q91VB8;P01942;Q78PA4;A7M7S6;P06467	CON__P01966	6;2;2;1;1;1	6;2;2;1;1;1	6;2;2;1;1;1			>P01966 SWISS-PROT:P01966 (Bos taurus) Hemoglobin subunit alpha	6	6	6	6	5	6	6	6	6	6	5	6	6	6	6	6	5	6	6	6	6	6	50	50	50	15.184	142	142;142;142;142;156;142	0	42.179	By MS/MS	By MS/MS	By MS/MS	By MS/MS	By MS/MS	By MS/MS	38.7	50	50	50	50	50
CON__P02533;CON__Q6IFX2;Q6IFX2	CON__P02533;CON__Q6IFX2;Q6IFX2	6;3;3	2;2;2	1;1;1	Keratin, type I cytoskeletal 42	Krt42	>P02533 SWISS-PROT:P02533 Tax_Id=9606 Gene_Symbol=KRT14 Keratin, type I cytoskeletal 14;>Q6IFX2 SWISS-PROT:Q6IFX2 Tax_Id=10090 Gene_Symbol=Krt42 Keratin, type I cytoskeletal 42;>sp|Q6IFX2|K1C42_MOUSE Keratin, type I cytoskeletal 42 OS=Mus musculus GN=Krt42	3	6	2	1	5	5	4	4	6	3	2	2	2	2	2	1	1	1	1	1	1	1	9.1	3.8	1.9	51.621	472	472;452;452	0	5.1256	By MS/MS	By MS/MS	By matching	By MS/MS	By MS/MS	By matching	8.7	8.7	7.2	7.2	9.1	5.3
CON__P48668;CON__P04259;CON__P02538	CON__P48668;CON__P04259;CON__P02538	5;5;5	2;2;2	1;1;1			>P48668 SWISS-PROT:P48668 Tax_Id=9606 Gene_Symbol=KRT6C Keratin, type II cytoskeletal 6C;>P04259 SWISS-PROT:P04259 Tax_Id=9606 Gene_Symbol=KRT6B Keratin, type II cytoskeletal 6B;>P02538 SWISS-PROT:P02538 Tax_Id=9606 Gene_Symbol=KRT6A Keratin, type II cytos	3	5	2	1	3	4	3	4	4	3	0	1	1	1	2	0	0	0	0	0	1	0	8.5	3.9	2.1	60.024	564	564;564;564	0	6.6562	By matching	By matching	By matching	By MS/MS	By MS/MS	By matching	4.6	6.4	5.1	6.4	7.3	4.6
CON__P02666	CON__P02666	2	2	2			>P02666 SWISS-PROT:P02666 Beta-casein - Bos taurus (Bovine).	1	2	2	2	2	2	2	2	2	2	2	2	2	2	2	2	2	2	2	2	2	2	12.4	12.4	12.4	23.583	209	209	0	8.1928	By MS/MS	By matching	By MS/MS	By MS/MS	By MS/MS	By MS/MS	12.4	12.4	12.4	12.4	12.4	12.4
CON__P02672	CON__P02672	8	8	8			>P02672 SWISS-PROT:P02672 (Bos taurus) Fibrinogen alpha chain precursor	1	8	8	8	6	6	5	8	7	7	6	6	5	8	7	7	6	6	5	8	7	7	12.7	12.7	12.7	67.011	615	615	0	16.699	By MS/MS	By MS/MS	By MS/MS	By MS/MS	By MS/MS	By MS/MS	10.9	10.2	8.8	12.7	12.4	12.4
CON__P02676	CON__P02676	3	3	3			>P02676 SWISS-PROT:P02676 (Bos taurus) similar to Fibrinogen beta chain precursor	1	3	3	3	2	3	3	3	2	2	2	3	3	3	2	2	2	3	3	3	2	2	5.9	5.9	5.9	56.44	495	495	0.00035461	3.7904	By MS/MS	By MS/MS	By MS/MS	By MS/MS	By MS/MS	By MS/MS	4.4	5.9	5.9	5.9	4.4	4.4
CON__P02769;CON__P02768-1;Q546G4;P07724	CON__P02769	64;6;1;1	64;6;1;1	64;6;1;1			>P02769 SWISS-PROT:P02769 (Bos taurus) Bovine serum albumin precursor	4	64	64	64	49	54	46	63	64	53	49	54	46	63	64	53	49	54	46	63	64	53	80.1	80.1	80.1	69.293	607	607;609;608;608	0	323.31	By MS/MS	By MS/MS	By MS/MS	By MS/MS	By MS/MS	By MS/MS	70.2	75	67.7	79.2	80.1	74.3
CON__P02777	CON__P02777	3	3	3			>P02777 SWISS-PROT:P02777 (Bos taurus) similar to Platelet factor 4	1	3	3	3	2	3	3	3	2	3	2	3	3	3	2	3	2	3	3	3	2	3	15.7	15.7	15.7	24.241	230	230	0	21.924	By MS/MS	By MS/MS	By MS/MS	By MS/MS	By MS/MS	By MS/MS	5.2	15.7	15.7	15.7	5.2	15.7
CON__P04264;CON__ENSEMBL:ENSBTAP00000038253	CON__P04264	27;6	27;6	18;1			>P04264 SWISS-PROT:P04264 Tax_Id=9606 Gene_Symbol=KRT1 Keratin, type II cytoskeletal 1	2	27	27	18	20	25	17	25	27	21	20	25	17	25	27	21	11	16	9	16	18	12	36.2	36.2	25.3	66.017	644	644;606	0	242.89	By MS/MS	By MS/MS	By MS/MS	By MS/MS	By MS/MS	By MS/MS	28.9	34.8	26.2	33.7	36.2	29.5
CON__P06868	CON__P06868	1	1	1			>P06868 SWISS-PROT:P06868 (Bos taurus) Plasminogen precursor	1	1	1	1	0	0	0	1	1	0	0	0	0	1	1	0	0	0	0	1	1	0	2.1	2.1	2.1	91.215	812	812	0	5.1796	By matching	By matching	By matching	By MS/MS	By matching	By matching	0	0	0	2.1	2.1	0
CON__P07477	CON__P07477	1	1	1			>P07477 SWISS-PROT:P07477 Tax_Id=9606 Gene_Symbol=PRSS1 Trypsin-1 precursor	1	1	1	1	1	1	1	1	1	1	1	1	1	1	1	1	1	1	1	1	1	1	8.1	8.1	8.1	26.558	247	247	0.00035224	3.675	By MS/MS	By MS/MS	By MS/MS	By MS/MS	By MS/MS	By MS/MS	8.1	8.1	8.1	8.1	8.1	8.1
CON__P08779	CON__P08779	6	1	1			>P08779 SWISS-PROT:P08779 Tax_Id=9606 Gene_Symbol=KRT16 Keratin, type I cytoskeletal 16	1	6	1	1	5	5	3	4	6	2	1	1	0	1	1	0	1	1	0	1	1	0	9.1	1.9	1.9	51.267	473	473	0.0028995	2.4667	By MS/MS	By MS/MS	By matching	By MS/MS	By MS/MS	By matching	8.7	8.7	5.3	7.2	9.1	3.4
CON__P12763	CON__P12763	16	16	15			>P12763 SWISS-PROT:P12763 (Bos taurus) Alpha-2-HS-glycoprotein precursor	1	16	16	15	14	13	11	15	15	15	14	13	11	15	15	15	13	12	10	14	14	14	46.8	46.8	46.8	38.418	359	359	0	323.31	By MS/MS	By MS/MS	By MS/MS	By MS/MS	By MS/MS	By MS/MS	45.1	43.2	40.4	40.1	46.5	45.1
CON__P13645;A2A513;CON__P02535-1;P02535-3;P02535-2;P02535;CON__P08730-1;P08730-2;P08730;CON__Q148H6;CON__Q7Z3Y7;CON__ENSEMBL:ENSP00000377550;CON__P05784;CON__Q7Z3Z0;CON__Q7Z3Y8;Q3SYP5;CON__Q9Z2K1;CON__Q3ZAW8;CON__Q99456;P05784;Q9Z2K1;CON__A2AB72;B1ATJ5;CON__O76015;CON__P13646-1;CON__O76013;CON__Q7Z3Y9;CON__O76014;CON__Q2M2I5;Q62168;Q6IFX3;Q8VCW2;Q9Z320;A6BLY7;B1AQ75;A1L317	CON__P13645	23;7;7;7;7;7;4;4;4;3;3;2;2;2;2;2;2;2;2;2;2;1;1;1;1;1;1;1;1;1;1;1;1;1;1;1	23;7;7;7;7;7;4;4;4;3;3;2;2;2;2;2;2;2;2;2;2;1;1;1;1;1;1;1;1;1;1;1;1;1;1;1	19;5;5;5;5;5;1;1;1;1;1;1;0;1;1;0;0;0;0;0;0;0;0;0;1;0;0;0;0;0;0;0;0;0;0;0			>P13645 SWISS-PROT:P13645 Tax_Id=9606 Gene_Symbol=KRT10 Keratin, type I cytoskeletal 10	36	23	23	19	17	20	15	20	23	17	17	20	15	20	23	17	14	17	13	18	19	15	41	41	36.8	59.51	593	593;561;570;462;561;570;437;311;437;464;486;420;423;450;459;469;469;474;494;423;469;453;453;456;458;467;468;471;525;407;439;446;448;462;473;512	0	150.57	By MS/MS	By MS/MS	By MS/MS	By MS/MS	By MS/MS	By MS/MS	28.3	38.1	25.5	39.5	41	32.7
CON__P13647;CON__Q8VED5;Q8VED5	CON__P13647;CON__Q8VED5;Q8VED5	5;3;3	1;0;0	1;0;0	Keratin, type II cytoskeletal 79	Krt79	>P13647 SWISS-PROT:P13647 Tax_Id=9606 Gene_Symbol=KRT5 Keratin, type II cytoskeletal 5;>Q8VED5 TREMBL:Q8VED5 Tax_Id=10090 Gene_Symbol=Krt79 Keratin 79;>sp|Q8VED5|K2C79_MOUSE Keratin, type II cytoskeletal 79 OS=Mus musculus GN=Krt79 PE=1 SV=2	3	5	1	1	4	5	4	5	4	4	1	1	1	1	1	1	1	1	1	1	1	1	8	1.9	1.9	62.378	590	590;531;531	0.0010047	3.0076	By matching	By MS/MS	By matching	By MS/MS	By MS/MS	By matching	6.3	8	6.8	8	6.8	6.3
CON__P15497;Q00623	CON__P15497	15;2	15;2	15;2			>P15497 SWISS-PROT:P15497 (Bos taurus) Apolipoprotein A-I precursor	2	15	15	15	12	15	10	14	14	13	12	15	10	14	14	13	12	15	10	14	14	13	54	54	54	30.276	265	265;264	0	70.326	By MS/MS	By MS/MS	By MS/MS	By MS/MS	By MS/MS	By MS/MS	47.2	54	36.6	53.6	53.6	48.7
CON__P17690	CON__P17690	2	2	2			>P17690 SWISS-PROT:P17690 (Bos taurus) Beta-2-glycoprotein 1 precursor	1	2	2	2	2	1	0	2	1	2	2	1	0	2	1	2	2	1	0	2	1	2	10.7	10.7	10.7	38.252	345	345	0	34.527	By matching	By matching	By matching	By MS/MS	By MS/MS	By MS/MS	10.7	5.2	0	10.7	5.5	10.7
CON__P28800	CON__P28800	4	4	4			>P28800 SWISS-PROT:P28800 (Bos taurus) Alpha-2-antiplasmin precursor	1	4	4	4	2	3	2	4	3	4	2	3	2	4	3	4	2	3	2	4	3	4	8.3	8.3	8.3	54.71	492	492	0	9.7545	By matching	By MS/MS	By matching	By MS/MS	By MS/MS	By MS/MS	4.3	6.5	4.3	8.3	6.5	8.3
CON__P34955	CON__P34955	20	20	20			>P34955 SWISS-PROT:P34955 (Bos taurus) Alpha-1-antiproteinase precursor	1	20	20	20	16	20	18	19	20	19	16	20	18	19	20	19	16	20	18	19	20	19	40.9	40.9	40.9	46.103	416	416	0	244.38	By MS/MS	By MS/MS	By MS/MS	By MS/MS	By MS/MS	By MS/MS	33.4	40.9	39.2	37.7	40.9	40.6
CON__P35527	CON__P35527	18	17	17			>P35527 SWISS-PROT:P35527 Tax_Id=9606 Gene_Symbol=KRT9 Keratin, type I cytoskeletal 9	1	18	17	17	11	16	8	15	17	8	10	15	8	15	16	8	10	15	8	15	16	8	34.2	34.2	34.2	62.129	623	623	0	323.31	By MS/MS	By MS/MS	By MS/MS	By MS/MS	By MS/MS	By MS/MS	17.3	34	14.9	27.8	32.4	17.7
CON__P35908;CON__Q9R0H5;CON__Q6NXH9;Q08EK5;CON__Q6IFZ6;CON__Q7Z794;Q6IFZ9;Q9R0H5;Q6NXH9;Q6IFZ6	CON__P35908	13;2;2;2;2;2;2;2;2;2	11;1;1;1;1;1;1;1;1;1	7;0;0;0;0;0;0;0;0;0			>P35908 SWISS-PROT:P35908 Tax_Id=9606 Gene_Symbol=KRT2 Keratin, type II cytoskeletal 2 epidermal	10	13	11	7	11	9	11	11	13	10	9	7	9	9	11	8	5	4	5	5	7	4	24.2	21.1	14.6	65.865	645	645;524;539;572;572;578;495;524;539;572	0	57.796	By MS/MS	By MS/MS	By MS/MS	By MS/MS	By MS/MS	By MS/MS	18.1	15.8	18.1	18.1	24.2	18
CON__P41361	CON__P41361	12	12	10			>P41361 SWISS-PROT:P41361 (Bos taurus) Antithrombin-III precursor	1	12	12	10	8	12	7	10	12	10	8	12	7	10	12	10	7	10	6	8	10	8	31.6	31.6	26.7	52.347	465	465	0	51.915	By MS/MS	By MS/MS	By MS/MS	By MS/MS	By MS/MS	By MS/MS	19.4	31.6	16.1	26.9	31.6	26.9
CON__P50448	CON__P50448	7	7	7			>P50448 SWISS-PROT:P50448 (Bos taurus) Factor XIIa inhibitor precursor	1	7	7	7	6	6	5	5	6	6	6	6	5	5	6	6	6	6	5	5	6	6	19.2	19.2	19.2	51.723	468	468	0	33.347	By MS/MS	By MS/MS	By MS/MS	By MS/MS	By MS/MS	By MS/MS	14.1	14.1	12.2	12	17.1	14.1
CON__P78385;E9Q1Y9;CON__Q61726;CON__O43790;B2RTB6;CON__Q6NT21;CON__Q14533;CON__P78386;Q9ERE2;P97861;Q6IMF0;Q9Z2T6	CON__P78385;E9Q1Y9;CON__Q61726;CON__O43790;B2RTB6;CON__Q6NT21;CON__Q14533;CON__P78386;Q9ERE2;P97861;Q6IMF0;Q9Z2T6	3;2;2;2;2;2;2;2;2;2;2;2	2;1;1;1;1;1;1;1;1;1;1;1	2;1;1;1;1;1;1;1;1;1;1;1	Keratin, type II cuticular Hb1;Keratin, type II cuticular Hb6;Keratin, type II cuticular Hb3;Keratin, type II cuticular Hb5	5430421N21Rik;Krt86;Krt81;Krt83;Krt85	>P78385 SWISS-PROT:P78385 Keratin, type II cuticular Hb3 (Hair keratin, type II Hb3) - Homo sapiens (Human).;>tr|E9Q1Y9|E9Q1Y9_MOUSE Keratin, type II cuticular Hb3 OS=Mus musculus GN=Krt83 PE=1 SV=1;>Q61726 TREMBL:Q61726 Tax_Id=10090 Gene_Symbol=5430421N21	12	3	2	2	2	2	1	2	2	2	1	1	1	1	2	1	1	1	1	1	2	1	5.3	3.9	3.9	54.214	493	493;479;479;486;486;493;505;507;481;486;495;507	0.0031656	2.2673	By matching	By matching	By MS/MS	By matching	By MS/MS	By matching	3.9	3.9	2.4	3.9	3.9	3.9
CON__P81644	CON__P81644	4	4	4			>P81644 SWISS-PROT:P81644 (Bos taurus) Apolipoprotein A-II precursor	1	4	4	4	3	3	3	4	4	4	3	3	3	4	4	4	3	3	3	4	4	4	32	32	32	11.202	100	100	0	36.453	By MS/MS	By MS/MS	By MS/MS	By MS/MS	By MS/MS	By MS/MS	16	27	27	32	32	32
CON__Q03247	CON__Q03247	1	1	1			>Q03247 SWISS-PROT:Q03247 (Bos taurus) Apolipoprotein E precursor	1	1	1	1	1	1	1	1	1	1	1	1	1	1	1	1	1	1	1	1	1	1	3.5	3.5	3.5	35.979	316	316	0.006976	1.9065	By matching	By matching	By matching	By MS/MS	By MS/MS	By matching	3.5	3.5	3.5	3.5	3.5	3.5
CON__Q0IIK2;CON__Q29443;CON__Q2HJF0;F7CJN9;F7BAE9;Q921I1	CON__Q0IIK2;CON__Q29443	44;43;2;1;1;1	44;43;2;1;1;1	43;42;1;0;0;0			>Q0IIK2 TREMBL:Q0IIK2 (Bos taurus) Transferrin;>Q29443 SWISS-PROT:Q29443 Serotransferrin - Bos taurus (Bovine).	6	44	44	43	40	38	34	43	43	40	40	38	34	43	43	40	40	38	34	42	43	40	64.8	64.8	64.8	77.738	704	704;685;622;249;278;697	0	323.31	By MS/MS	By MS/MS	By MS/MS	By MS/MS	By MS/MS	By MS/MS	57.5	58.9	52.1	63.4	64.8	61.1
CON__Q0V8M9;E9PVS1;Q61704	CON__Q0V8M9	5;1;1	5;1;1	5;1;1			>Q0V8M9 TREMBL:Q0V8M9;Q9TRI0 (Bos taurus) similar to inter-alpha (globulin) inhibitor H3 isoform 2	3	5	5	5	4	3	4	5	1	4	4	3	4	5	1	4	4	3	4	5	1	4	7.5	7.5	7.5	99.536	891	891;699;889	0	12.466	By MS/MS	By MS/MS	By matching	By MS/MS	By MS/MS	By MS/MS	6.3	5.2	6.3	7.5	1.1	6.3
CON__Q9UE12;CON__Q15323;CON__Q9D646;CON__Q14525;CON__A2A5Y0;CON__Q92764;CON__Q14532;CON__Q497I4;CON__REFSEQ:XP_986630;Q9D646;Q61897;Q61765;Q497I4;CON__O76011;CON__Q6NTB9;CON__O76009;CON__Q8IUT8;Q8K0Y2	CON__Q9UE12;CON__Q15323;CON__Q9D646;CON__Q14525;CON__A2A5Y0;CON__Q92764;CON__Q14532;CON__Q497I4;CON__REFSEQ:XP_986630;Q9D646;Q61897;Q61765;Q497I4	3;3;2;2;2;2;2;2;2;2;2;2;2;1;1;1;1;1	2;2;2;1;1;1;1;1;1;2;1;1;1;1;1;1;1;1	2;2;2;1;1;1;1;1;1;2;1;1;1;1;1;1;1;1	Keratin, type I cuticular Ha4;Keratin, type I cuticular Ha3-II;Keratin, type I cuticular Ha1;Keratin, type I cuticular Ha5	Krt34;Krt33b;Krt31;Krt35	>Q9UE12 TREMBL:Q9UE12 Type I hair keratin 1 - Homo sapiens (Human).;>Q15323 SWISS-PROT:Q15323 Keratin, type I cuticular HA1 (Hair keratin, type I HA1);>Q9D646 TREMBL:Q9D646 Tax_Id=10090 Gene_Symbol=Krt34 10 days neonate skin cDNA, RIKEN full-length enriche	18	3	2	2	1	1	1	1	3	1	0	0	0	0	2	0	0	0	0	0	2	0	8.2	6.5	6.5	47.237	416	416;416;392;404;416;425;448;455;476;392;404;416;455;394;404;404;436;404	0	10.2	By matching	By matching	By matching	By matching	By MS/MS	By matching	1.7	1.7	1.7	1.7	8.2	1.7
CON__Q1RMN8	CON__Q1RMN8	1	1	1			>Q1RMN8 TREMBL:Q1RMN8 (Bos taurus) Similar to Immunoglobulin lambda-like polypeptide 1	1	1	1	1	0	1	0	1	1	1	0	1	0	1	1	1	0	1	0	1	1	1	6.4	6.4	6.4	24.536	234	234	0	5.6495	By matching	By MS/MS	By matching	By MS/MS	By matching	By MS/MS	0	6.4	0	6.4	6.4	6.4
CON__Q28065	CON__Q28065	2	2	2			>Q28065 SWISS-PROT:Q28065 (Bos taurus) C4b-binding protein alpha chain precursor	1	2	2	2	1	0	1	2	1	1	1	0	1	2	1	1	1	0	1	2	1	1	5.2	5.2	5.2	68.886	610	610	0	7.3766	By matching	By matching	By matching	By MS/MS	By matching	By MS/MS	2.8	0	2.8	5.2	2.8	2.8
CON__Q28194	CON__Q28194	5	1	1			>Q28194 TREMBL:Q28194 (Bos taurus) Thrombospondin-1	1	5	1	1	4	4	5	4	5	3	0	0	1	1	1	0	0	0	1	1	1	0	5	1.3	1.3	129.39	1170	1170	0.0055113	1.9868	By matching	By matching	By matching	By MS/MS	By MS/MS	By matching	3.7	3.7	5	4.3	5	3
CON__Q2KJF1	CON__Q2KJF1	8	8	8			>Q2KJF1 TREMBL:Q2KJF1 (Bos taurus) Alpha-1-B glycoprotein	1	8	8	8	7	5	4	8	8	7	7	5	4	8	8	7	7	5	4	8	8	7	26.4	26.4	26.4	53.553	503	503	0	68.975	By MS/MS	By MS/MS	By MS/MS	By MS/MS	By MS/MS	By MS/MS	24.9	14.7	10.9	26.4	26.4	24.9
CON__Q2UVX4;H3BL60;P01027-2	CON__Q2UVX4	22;2;1	22;2;1	17;0;0			>Q2UVX4 SWISS-PROT:Q2UVX4 (Bos taurus) Complement C3 precursor	3	22	22	17	15	20	15	21	18	17	15	20	15	21	18	17	11	16	10	17	14	13	16.2	16.2	13.4	187.37	1662	1662;102;535	0	91.925	By MS/MS	By MS/MS	By MS/MS	By MS/MS	By MS/MS	By MS/MS	10.8	14.6	9.8	15.8	13.3	12.5
CON__Q3KUS7	CON__Q3KUS7	3	3	3			>Q3KUS7 TREMBL:Q3KUS7 (Bos taurus) Complement factor B	1	3	3	3	2	3	0	3	3	1	2	3	0	3	3	1	2	3	0	3	3	1	3.9	3.9	3.9	85.411	760	760	0	4.9052	By MS/MS	By matching	By matching	By MS/MS	By MS/MS	By MS/MS	2.1	3.9	0	3.9	3.9	0.9
CON__Q3MHN5	CON__Q3MHN5	8	1	1			>Q3MHN5 SWISS-PROT:Q3MHN5 (Bos taurus) Vitamin D-binding protein precursor	1	8	1	1	7	5	4	8	8	6	1	1	1	1	1	1	1	1	1	1	1	1	22.4	1.7	1.7	53.341	474	474	0.0060994	1.9558	By MS/MS	By matching	By matching	By MS/MS	By MS/MS	By MS/MS	22.2	17.1	12.2	22.4	22.4	20.7
CON__Q3SX09;CON__P02070;P02089	CON__Q3SX09	10;2;1	10;2;1	9;2;0			>Q3SX09 TREMBL:Q3SX09 (Bos taurus) similar to HBG protein	3	10	10	9	8	9	8	9	9	8	8	9	8	9	9	8	7	8	7	8	8	7	56.7	56.7	52.2	22.06	201	201;145;147	0	52.534	By MS/MS	By MS/MS	By MS/MS	By MS/MS	By MS/MS	By MS/MS	42.8	50.7	42.8	50.7	50.2	42.8
CON__Q3SZ57	CON__Q3SZ57	17	17	17			>Q3SZ57 SWISS-PROT:Q3SZ57 (Bos taurus) Alpha-fetoprotein precursor	1	17	17	17	14	15	11	17	16	16	14	15	11	17	16	16	14	15	11	17	16	16	40.5	40.5	40.5	68.587	610	610	0	101.02	By MS/MS	By MS/MS	By MS/MS	By MS/MS	By MS/MS	By MS/MS	28.7	34.3	20.8	40.5	38.2	36.7
CON__Q3SZH5	CON__Q3SZH5	3	3	3			>Q3SZH5 TREMBL:Q3SZH5 (Bos taurus) Similar to Angiotensinogen	1	3	3	3	1	1	0	3	3	1	1	1	0	3	3	1	1	1	0	3	3	1	13.9	13.9	13.9	45.456	424	424	0	39.725	By matching	By matching	By matching	By MS/MS	By MS/MS	By matching	6.4	6.4	0	13.9	13.9	6.4
CON__Q3SZR3	CON__Q3SZR3	6	6	6			>Q3SZR3 SWISS-PROT:Q3SZR3 (Bos taurus) Alpha-1-acid glycoprotein precursor	1	6	6	6	6	6	5	6	6	6	6	6	5	6	6	6	6	6	5	6	6	6	34.2	34.2	34.2	23.182	202	202	0	76.5	By MS/MS	By MS/MS	By MS/MS	By MS/MS	By MS/MS	By MS/MS	34.2	34.2	28.2	34.2	34.2	34.2
CON__Q3SZV7	CON__Q3SZV7	9	9	9			>Q3SZV7 TREMBL:Q3SZV7 (Bos taurus) Similar to hemopexin	1	9	9	9	7	9	7	8	7	9	7	9	7	8	7	9	7	9	7	8	7	9	29.6	29.6	29.6	52.295	460	460	0	68.391	By MS/MS	By MS/MS	By MS/MS	By MS/MS	By MS/MS	By MS/MS	17.8	29.6	17.8	26.7	19.8	29.6
CON__Q3T052	CON__Q3T052	4	4	4			>Q3T052 TREMBL:Q3T052;Q5EA67 (Bos taurus) Inter-alpha (Globulin) inhibitor H4	1	4	4	4	3	3	2	4	4	4	3	3	2	4	4	4	3	3	2	4	4	4	8.1	8.1	8.1	101.51	916	916	0	5.8165	By matching	By MS/MS	By MS/MS	By MS/MS	By MS/MS	By MS/MS	5.2	6.4	3.6	8.1	8.1	8.1
CON__Q3Y5Z3	CON__Q3Y5Z3	1	1	1			>Q3Y5Z3 SWISS-PROT:Q3Y5Z3 (Bos taurus) Adiponectin precursor	1	1	1	1	1	1	1	1	1	1	1	1	1	1	1	1	1	1	1	1	1	1	4.2	4.2	4.2	26.133	240	240	0.0083757	1.8126	By matching	By matching	By matching	By MS/MS	By MS/MS	By matching	4.2	4.2	4.2	4.2	4.2	4.2
CON__Q3ZBS7	CON__Q3ZBS7	7	7	7			>Q3ZBS7 TREMBL:Q3ZBS7 (Bos taurus) Vitronectin	1	7	7	7	6	7	5	7	7	6	6	7	5	7	7	6	6	7	5	7	7	6	16.3	16.3	16.3	54.099	484	484	0	34.881	By MS/MS	By MS/MS	By MS/MS	By MS/MS	By MS/MS	By MS/MS	14.3	16.3	11.2	16.3	16.3	14.3
CON__Q58D62	CON__Q58D62	10	10	10			>Q58D62 SWISS-PROT:Q58D62 (Bos taurus) Fetuin-B precursor	1	10	10	10	9	8	8	10	10	9	9	8	8	10	10	9	9	8	8	10	10	9	27.6	27.6	27.6	42.663	387	387	0	61.336	By MS/MS	By MS/MS	By MS/MS	By MS/MS	By MS/MS	By MS/MS	27.1	22.7	18.9	27.6	27.6	27.1
CON__Q95121	CON__Q95121	1	1	1			>Q95121 SWISS-PROT:Q95121 (Bos taurus) Pigment epithelium-derived factor precursor	1	1	1	1	1	0	0	1	0	0	1	0	0	1	0	0	1	0	0	1	0	0	2.9	2.9	2.9	46.228	416	416	0.0010152	3.1604	By MS/MS	By matching	By matching	By MS/MS	By matching	By matching	2.9	0	0	2.9	0	0
CON__Q9TRI1;G3X977;Q61703;Q3UEG7	CON__Q9TRI1	5;2;2;1	5;2;2;1	5;2;2;1			>Q9TRI1 TREMBL:Q9TRI1 (Bos taurus) similar to inter-alpha-trypsin inhibitor heavy chain2	4	5	5	5	4	4	5	5	5	5	4	4	5	5	5	5	4	4	5	5	5	5	6.4	6.4	6.4	106.19	946	946;950;946;452	0	19.35	By MS/MS	By MS/MS	By matching	By MS/MS	By MS/MS	By MS/MS	4.3	5.7	6.4	6.4	6.4	6.4
CON__Q9TTE1	CON__Q9TTE1	11	10	4			>Q9TTE1 SWISS-PROT:Q9TTE1 (Bos taurus) Endopin-1 precursor	1	11	10	4	8	10	7	9	11	10	7	9	6	8	10	9	2	4	2	4	4	4	28.7	26.8	11.4	46.203	411	411	0	166.21	By MS/MS	By MS/MS	By MS/MS	By MS/MS	By MS/MS	By MS/MS	21.4	26.3	18.2	24.3	28.7	26.3
CON__REFSEQ:XP_001252647;CON__A2I7N3;CON__ENSEMBL:ENSBTAP00000038329	CON__REFSEQ:XP_001252647;CON__A2I7N3	12;6;1	12;6;1	11;5;1			>REFSEQ:XP_001252647 (Bos taurus) similar to endopin 2B;>A2I7N3 TREMBL:A2I7N3;Q27984 (Bos taurus) SERPINA3-7	3	12	12	11	9	11	11	12	12	11	9	11	11	12	12	11	8	10	10	11	11	10	29.7	29.7	27.8	46.897	417	417;417;80	0	85.964	By MS/MS	By MS/MS	By MS/MS	By MS/MS	By MS/MS	By MS/MS	22.5	24.5	28.1	29.7	29.7	24.5
CON__REFSEQ:XP_585019	CON__REFSEQ:XP_585019	2	2	2			>REFSEQ:XP_585019 (Bos taurus) similar to afamin	1	2	2	2	1	2	1	2	2	2	1	2	1	2	2	2	1	2	1	2	2	2	4	4	4	69.561	604	604	0.00036941	4.4578	By matching	By matching	By matching	By MS/MS	By MS/MS	By matching	1.5	4	1.5	4	4	4
D2KHZ9;P16858;A0A0A0MQF6;S4R257;S4R1W1;D3YYI5;A0A0R4J0X7;S4R2G5;Q64467;V9GX06;S4R1N5;V9GXA7	D2KHZ9;P16858;A0A0A0MQF6;S4R257;S4R1W1;D3YYI5	22;22;21;19;19;13;3;3;3;2;1;1	22;22;21;19;19;13;3;3;3;2;1;1	20;20;19;17;17;13;3;3;3;2;1;1	Glyceraldehyde-3-phosphate dehydrogenase	GAPDH;Gapdh;Gm3839;Gm7293	>tr|D2KHZ9|D2KHZ9_MOUSE Glyceraldehyde-3-phosphate dehydrogenase OS=Mus musculus GN=GAPDH PE=1 SV=1;>sp|P16858|G3P_MOUSE Glyceraldehyde-3-phosphate dehydrogenase OS=Mus musculus GN=Gapdh PE=1 SV=2;>tr|A0A0A0MQF6|A0A0A0MQF6_MOUSE Glyceraldehyde-3-phosphate	12	22	22	20	19	20	19	21	21	21	19	20	19	21	21	21	17	18	17	19	19	19	72.7	72.7	68.5	35.81	333	333;333;359;280;333;336;438;440;440;183;57;121	0	323.31	By MS/MS	By MS/MS	By MS/MS	By MS/MS	By MS/MS	By MS/MS	61.3	71.8	71.8	61.3	61.3	72.7
F6VQH5;D3YTQ3;Q9Z130	F6VQH5;D3YTQ3;Q9Z130	9;9;9	7;7;7	7;7;7	Heterogeneous nuclear ribonucleoprotein D-like	Hnrnpdl	>tr|F6VQH5|F6VQH5_MOUSE Heterogeneous nuclear ribonucleoprotein D-like (Fragment) OS=Mus musculus GN=Hnrnpdl PE=1 SV=1;>tr|D3YTQ3|D3YTQ3_MOUSE Heterogeneous nuclear ribonucleoprotein D-like OS=Mus musculus GN=Hnrnpdl PE=1 SV=1;>sp|Q9Z130|HNRDL_MOUSE Hetero	3	9	7	7	6	8	5	6	7	8	5	6	4	5	5	7	5	6	4	5	5	7	34.1	31	31	35.534	323	323;420;301	0	26.929	By MS/MS	By MS/MS	By MS/MS	By MS/MS	By MS/MS	By MS/MS	22.6	34.1	17.3	22.6	23.2	33.4
D3YTQ9;P62843	D3YTQ9;P62843	2;2	2;2	2;2	40S ribosomal protein S15	Rps15	>tr|D3YTQ9|D3YTQ9_MOUSE 40S ribosomal protein S15 OS=Mus musculus GN=Rps15 PE=1 SV=1;>sp|P62843|RS15_MOUSE 40S ribosomal protein S15 OS=Mus musculus GN=Rps15 PE=1 SV=2	2	2	2	2	2	2	2	2	2	2	2	2	2	2	2	2	2	2	2	2	2	2	26.3	26.3	26.3	13.742	118	118;145	0	42.934	By MS/MS	By MS/MS	By MS/MS	By MS/MS	By MS/MS	By MS/MS	26.3	26.3	26.3	26.3	26.3	26.3
D3YWT0;D3Z569;D3YTS1;Q9R0P6	D3YWT0;D3Z569;D3YTS1;Q9R0P6	6;6;6;6	6;6;6;6	6;6;6;6	Signal peptidase complex catalytic subunit SEC11A	Sec11a	>tr|D3YWT0|D3YWT0_MOUSE Signal peptidase complex catalytic subunit SEC11 OS=Mus musculus GN=Sec11a PE=1 SV=1;>tr|D3Z569|D3Z569_MOUSE Signal peptidase complex catalytic subunit SEC11 OS=Mus musculus GN=Sec11a PE=1 SV=1;>tr|D3YTS1|D3YTS1_MOUSE Signal peptida	4	6	6	6	6	6	5	6	6	6	6	6	5	6	6	6	6	6	5	6	6	6	25.9	25.9	25.9	19.569	170	170;190;247;179	0	22.747	By MS/MS	By MS/MS	By MS/MS	By MS/MS	By MS/MS	By MS/MS	25.9	25.9	25.9	25.9	25.9	25.9
D3YTS4;Q9JHS3	D3YTS4;Q9JHS3	1;1	1;1	1;1	Ragulator complex protein LAMTOR2	Lamtor2	>tr|D3YTS4|D3YTS4_MOUSE Ragulator complex protein LAMTOR2 OS=Mus musculus GN=Lamtor2 PE=1 SV=1;>sp|Q9JHS3|LTOR2_MOUSE Ragulator complex protein LAMTOR2 OS=Mus musculus GN=Lamtor2 PE=1 SV=1	2	1	1	1	1	1	1	1	1	1	1	1	1	1	1	1	1	1	1	1	1	1	17.3	17.3	17.3	5.6777	52	52;125	0.0083532	1.796	By MS/MS	By MS/MS	By matching	By MS/MS	By MS/MS	By MS/MS	17.3	17.3	17.3	17.3	17.3	17.3
D3YU00;Q9EPQ7	D3YU00;Q9EPQ7	1;1	1;1	1;1	StAR-related lipid transfer protein 5	Stard5	>tr|D3YU00|D3YU00_MOUSE StAR-related lipid transfer (START) domain containing 5, isoform CRA_a OS=Mus musculus GN=Stard5 PE=1 SV=1;>sp|Q9EPQ7|STAR5_MOUSE StAR-related lipid transfer protein 5 OS=Mus musculus GN=Stard5 PE=1 SV=2	2	1	1	1	1	1	1	1	1	1	1	1	1	1	1	1	1	1	1	1	1	1	4.4	4.4	4.4	23.166	206	206;213	0.0072705	1.897	By MS/MS	By MS/MS	By matching	By MS/MS	By MS/MS	By MS/MS	4.4	4.4	4.4	4.4	4.4	4.4
D3YU12;Q8K2T1;G5E8S7;Q8K2T1-2;Q8K2T1-3	D3YU12;Q8K2T1;G5E8S7;Q8K2T1-2	4;4;2;2;1	4;4;2;2;1	4;4;2;2;1	NmrA-like family domain-containing protein 1	Nmral1	>tr|D3YU12|D3YU12_MOUSE NmrA-like family domain-containing protein 1 OS=Mus musculus GN=Nmral1 PE=1 SV=1;>sp|Q8K2T1|NMRL1_MOUSE NmrA-like family domain-containing protein 1 OS=Mus musculus GN=Nmral1 PE=1 SV=1;>tr|G5E8S7|G5E8S7_MOUSE NmrA-like family domain	5	4	4	4	3	4	3	4	4	3	3	4	3	4	4	3	3	4	3	4	4	3	18.4	18.4	18.4	33.081	299	299;309;291;243;182	0	19.596	By matching	By MS/MS	By matching	By MS/MS	By MS/MS	By MS/MS	13.7	18.4	13.7	18.4	18.4	15.7
D3YU17;Q8VCM8;F6S731	D3YU17;Q8VCM8	4;4;1	4;4;1	4;4;1	Nicalin	Ncln	>tr|D3YU17|D3YU17_MOUSE Nicalin OS=Mus musculus GN=Ncln PE=1 SV=1;>sp|Q8VCM8|NCLN_MOUSE Nicalin OS=Mus musculus GN=Ncln PE=1 SV=2	3	4	4	4	4	4	2	4	4	3	4	4	2	4	4	3	4	4	2	4	4	3	7.8	7.8	7.8	62.779	562	562;563;64	0	10.873	By MS/MS	By MS/MS	By MS/MS	By MS/MS	By MS/MS	By MS/MS	7.8	7.8	3.4	7.8	7.8	6.4
D3YU60;Q53ZD4;E9QJW0;Q91VS7;A0A0N4SV17;D3YVR3	D3YU60;Q53ZD4;E9QJW0;Q91VS7	3;3;3;3;1;1	3;3;3;3;1;1	3;3;3;3;1;1	Microsomal glutathione S-transferase 1	Mgst1	>tr|D3YU60|D3YU60_MOUSE Microsomal glutathione S-transferase 1 OS=Mus musculus GN=Mgst1 PE=1 SV=1;>tr|Q53ZD4|Q53ZD4_MOUSE Microsomal glutathione S-transferase 1 OS=Mus musculus GN=Mgst1 PE=1 SV=1;>tr|E9QJW0|E9QJW0_MOUSE Microsomal glutathione S-transferase	6	3	3	3	1	2	1	2	2	2	1	2	1	2	2	2	1	2	1	2	2	2	29.4	29.4	29.4	11.687	102	102;155;229;155;46;92	0	11.422	By MS/MS	By MS/MS	By MS/MS	By MS/MS	By MS/MS	By MS/MS	12.7	24.5	12.7	17.6	17.6	17.6
D3YUB9;D3Z055;G3UWS5;G3UY42;D3Z5F7;Q8CCS6-2;Q8CCS6	D3YUB9;D3Z055;G3UWS5;G3UY42;D3Z5F7;Q8CCS6-2;Q8CCS6	2;2;2;2;2;2;2	2;2;2;2;2;2;2	2;2;2;2;2;2;2	Polyadenylate-binding protein 2	Pabpn1;Gm20521	>tr|D3YUB9|D3YUB9_MOUSE Polyadenylate-binding protein 2 (Fragment) OS=Mus musculus GN=Pabpn1 PE=4 SV=2;>tr|D3Z055|D3Z055_MOUSE Polyadenylate-binding protein 2 OS=Mus musculus GN=Pabpn1 PE=4 SV=1;>tr|G3UWS5|G3UWS5_MOUSE Polyadenylate-binding protein 2 OS=Mu	7	2	2	2	1	1	1	1	2	2	1	1	1	1	2	2	1	1	1	1	2	2	12.8	12.8	12.8	18.225	164	164;168;178;319;333;292;302	0	17.874	By MS/MS	By MS/MS	By MS/MS	By MS/MS	By MS/MS	By MS/MS	6.7	6.7	6.7	6.7	12.8	12.8
D3YXL2;D3YX07;D3YUD4;E9PYH6	D3YXL2;D3YX07;D3YUD4;E9PYH6	1;1;1;1	1;1;1;1	1;1;1;1		Setd1a	>tr|D3YXL2|D3YXL2_MOUSE Protein Setd1a (Fragment) OS=Mus musculus GN=Setd1a PE=1 SV=1;>tr|D3YX07|D3YX07_MOUSE Protein Setd1a (Fragment) OS=Mus musculus GN=Setd1a PE=1 SV=7;>tr|D3YUD4|D3YUD4_MOUSE Protein Setd1a (Fragment) OS=Mus musculus GN=Setd1a PE=1 SV=	4	1	1	1	1	1	0	1	1	1	1	1	0	1	1	1	1	1	0	1	1	1	17.1	17.1	17.1	8.0369	70	70;197;247;1716	0.004949	2.065	By matching	By matching	By matching	By MS/MS	By matching	By matching	17.1	17.1	0	17.1	17.1	17.1
D3YUK4;Q9DCS9	D3YUK4;Q9DCS9	4;4	4;4	4;4	NADH dehydrogenase [ubiquinone] 1 beta subcomplex subunit 10	Ndufb10	>tr|D3YUK4|D3YUK4_MOUSE NADH dehydrogenase [ubiquinone] 1 beta subcomplex subunit 10 (Fragment) OS=Mus musculus GN=Ndufb10 PE=1 SV=1;>sp|Q9DCS9|NDUBA_MOUSE NADH dehydrogenase [ubiquinone] 1 beta subcomplex subunit 10 OS=Mus musculus GN=Ndufb10 PE=1 SV=3	2	4	4	4	4	3	3	4	4	4	4	3	3	4	4	4	4	3	3	4	4	4	40.3	40.3	40.3	17.74	149	149;176	0	41.485	By MS/MS	By MS/MS	By MS/MS	By MS/MS	By MS/MS	By MS/MS	40.3	32.2	30.9	40.3	40.3	40.3
D3YUM1;Q91YT0;D3Z1U9;D3Z0K1;D3YXX5;D6RG60	D3YUM1;Q91YT0;D3Z1U9;D3Z0K1	12;12;10;7;5;3	12;12;10;7;5;3	12;12;10;7;5;3	NADH dehydrogenase [ubiquinone] flavoprotein 1, mitochondrial	Ndufv1	>tr|D3YUM1|D3YUM1_MOUSE NADH dehydrogenase [ubiquinone] flavoprotein 1, mitochondrial OS=Mus musculus GN=Ndufv1 PE=1 SV=1;>sp|Q91YT0|NDUV1_MOUSE NADH dehydrogenase [ubiquinone] flavoprotein 1, mitochondrial OS=Mus musculus GN=Ndufv1 PE=1 SV=1;>tr|D3Z1U9|D3	6	12	12	12	9	10	10	10	10	12	9	10	10	10	10	12	9	10	10	10	10	12	35.2	35.2	35.2	49.913	455	455;464;385;146;115;120	0	49.477	By MS/MS	By MS/MS	By MS/MS	By MS/MS	By MS/MS	By MS/MS	26.4	30.8	29.7	31.2	30.8	35.2
D3YUV1;Q99J45;A0A0J9YUZ6;A0A0J9YTX8;A0A0J9YUQ4	D3YUV1;Q99J45;A0A0J9YUZ6;A0A0J9YTX8;A0A0J9YUQ4	2;2;1;1;1	2;2;1;1;1	2;2;1;1;1	Nuclear receptor-binding protein	Nrbp1	>tr|D3YUV1|D3YUV1_MOUSE Nuclear receptor-binding protein OS=Mus musculus GN=Nrbp1 PE=1 SV=1;>sp|Q99J45|NRBP_MOUSE Nuclear receptor-binding protein OS=Mus musculus GN=Nrbp1 PE=1 SV=1;>tr|A0A0J9YUZ6|A0A0J9YUZ6_MOUSE Nuclear receptor-binding protein (Fragment	5	2	2	2	1	2	1	2	2	2	1	2	1	2	2	2	1	2	1	2	2	2	5.7	5.7	5.7	60.85	543	543;535;62;88;188	0	6.5032	By matching	By MS/MS	By matching	By MS/MS	By MS/MS	By MS/MS	2.8	5.7	2.8	5.7	5.7	5.7
D3YV67;P52875	D3YV67;P52875	1;1	1;1	1;1	Transmembrane protein 165	Tmem165	>tr|D3YV67|D3YV67_MOUSE Transmembrane protein 165 (Fragment) OS=Mus musculus GN=Tmem165 PE=1 SV=1;>sp|P52875|TM165_MOUSE Transmembrane protein 165 OS=Mus musculus GN=Tmem165 PE=1 SV=2	2	1	1	1	1	1	1	1	1	1	1	1	1	1	1	1	1	1	1	1	1	1	20	20	20	10.275	90	90;323	0	21.97	By MS/MS	By MS/MS	By MS/MS	By MS/MS	By MS/MS	By MS/MS	20	20	20	20	20	20
D3YV69;P35279-2	D3YV69;P35279-2	8;8	1;1	1;1	Ras-related protein Rab-6A	Rab6a	>tr|D3YV69|D3YV69_MOUSE Ras-related protein Rab-6A OS=Mus musculus GN=Rab6a PE=1 SV=1;>sp|P35279-2|RAB6A_MOUSE Isoform 2 of Ras-related protein Rab-6A OS=Mus musculus GN=Rab6a	2	8	1	1	7	7	6	8	8	6	1	1	0	1	1	0	1	1	0	1	1	0	58.9	12.6	12.6	19.961	175	175;208	0	33.766	By matching	By MS/MS	By matching	By MS/MS	By MS/MS	By matching	48	48	35.4	58.9	58.9	35.4
D3YVI6;D3Z440;Q9CZ04;Q9CZ04-2;D3Z0S0	D3YVI6;D3Z440;Q9CZ04;Q9CZ04-2;D3Z0S0	2;2;2;2;1	2;2;2;2;1	2;2;2;2;1	COP9 signalosome complex subunit 7a	Cops7a	>tr|D3YVI6|D3YVI6_MOUSE COP9 signalosome complex subunit 7a (Fragment) OS=Mus musculus GN=Cops7a PE=1 SV=1;>tr|D3Z440|D3Z440_MOUSE COP9 signalosome complex subunit 7a (Fragment) OS=Mus musculus GN=Cops7a PE=1 SV=7;>sp|Q9CZ04|CSN7A_MOUSE COP9 signalosome co	5	2	2	2	1	2	2	2	2	2	1	2	2	2	2	2	1	2	2	2	2	2	17	17	17	19.532	176	176;227;275;277;79	0	20.081	By matching	By MS/MS	By MS/MS	By MS/MS	By MS/MS	By MS/MS	8	17	17	17	17	17
D3YVM8;O55102;D3Z4L7	D3YVM8;O55102	3;3;1	3;3;1	3;3;1	Biogenesis of lysosome-related organelles complex 1 subunit 1	Bloc1s1	>tr|D3YVM8|D3YVM8_MOUSE Biogenesis of lysosome-related organelles complex 1 subunit 1 OS=Mus musculus GN=Bloc1s1 PE=1 SV=1;>sp|O55102|BL1S1_MOUSE Biogenesis of lysosome-related organelles complex 1 subunit 1 OS=Mus musculus GN=Bloc1s1 PE=1 SV=2	3	3	3	3	3	3	3	2	3	3	3	3	3	2	3	3	3	3	3	2	3	3	24	24	24	13.9	121	121;125;94	0.00037189	4.551	By matching	By MS/MS	By MS/MS	By matching	By MS/MS	By MS/MS	24	24	24	14.9	24	24
D3YVP6;Q80W21;P15626;D3YX76;E9QAC8;D3YVP5;Q8R5I6;F6Y363;D3YZ29;A2AE91;D3YVP8;D3YVP9;E9PV63;E9PVM7;G5E8M7;O35660;P48774	D3YVP6;Q80W21;P15626;D3YX76;E9QAC8;D3YVP5;Q8R5I6;F6Y363;D3YZ29;A2AE91	4;4;4;3;3;3;3;2;2;2;1;1;1;1;1;1;1	1;1;1;0;0;0;1;0;0;0;0;0;0;0;0;0;0	1;1;1;0;0;0;1;0;0;0;0;0;0;0;0;0;0	Glutathione S-transferase Mu 7;Glutathione S-transferase Mu 2	Gstm7;Gstm2;Gstm4;Gm6665	>tr|D3YVP6|D3YVP6_MOUSE Glutathione S-transferase Mu 7 OS=Mus musculus GN=Gstm7 PE=1 SV=2;>sp|Q80W21|GSTM7_MOUSE Glutathione S-transferase Mu 7 OS=Mus musculus GN=Gstm7 PE=1 SV=1;>sp|P15626|GSTM2_MOUSE Glutathione S-transferase Mu 2 OS=Mus musculus GN=Gstm	17	4	1	1	3	4	4	3	3	3	0	1	1	0	0	0	0	1	1	0	0	0	24.3	5.5	5.5	21.328	181	181;218;218;184;193;214;218;85;119;184;123;154;158;215;232;218;224	0.009504	1.7581	By matching	By MS/MS	By matching	By matching	By matching	By matching	18.8	24.3	24.3	18.8	18.8	18.8
D3YVX4;Q91VZ6	D3YVX4;Q91VZ6	1;1	1;1	1;1	Stromal membrane-associated protein 1	Smap1	>tr|D3YVX4|D3YVX4_MOUSE Stromal membrane-associated protein 1 OS=Mus musculus GN=Smap1 PE=1 SV=1;>sp|Q91VZ6|SMAP1_MOUSE Stromal membrane-associated protein 1 OS=Mus musculus GN=Smap1 PE=1 SV=1	2	1	1	1	1	1	1	1	1	1	1	1	1	1	1	1	1	1	1	1	1	1	3.4	3.4	3.4	37.841	355	355;440	0.0010341	3.3839	By MS/MS	By MS/MS	By MS/MS	By MS/MS	By MS/MS	By MS/MS	3.4	3.4	3.4	3.4	3.4	3.4
D3YVZ9;Q059G7;P58059	D3YVZ9;Q059G7;P58059	1;1;1	1;1;1	1;1;1	28S ribosomal protein S21, mitochondrial	Mrps21	>tr|D3YVZ9|D3YVZ9_MOUSE 28S ribosomal protein S21, mitochondrial (Fragment) OS=Mus musculus GN=Mrps21 PE=1 SV=1;>tr|Q059G7|Q059G7_MOUSE 28S ribosomal protein S21, mitochondrial OS=Mus musculus GN=Mrps21 PE=1 SV=1;>sp|P58059|RT21_MOUSE 28S ribosomal protein	3	1	1	1	1	1	1	1	1	1	1	1	1	1	1	1	1	1	1	1	1	1	29.5	29.5	29.5	5.1089	44	44;87;87	0	5.1877	By MS/MS	By MS/MS	By MS/MS	By MS/MS	By matching	By MS/MS	29.5	29.5	29.5	29.5	29.5	29.5
D3YW09;G3UVU2;Q62203;D3Z5A6	D3YW09;G3UVU2;Q62203;D3Z5A6	2;2;2;1	2;2;2;1	2;2;2;1	Splicing factor 3A subunit 2	Sf3a2	>tr|D3YW09|D3YW09_MOUSE Splicing factor 3A subunit 2 OS=Mus musculus GN=Sf3a2 PE=1 SV=1;>tr|G3UVU2|G3UVU2_MOUSE Splicing factor 3A subunit 2 OS=Mus musculus GN=Sf3a2 PE=1 SV=1;>sp|Q62203|SF3A2_MOUSE Splicing factor 3A subunit 2 OS=Mus musculus GN=Sf3a2 PE=	4	2	2	2	1	1	2	1	0	2	1	1	2	1	0	2	1	1	2	1	0	2	21.6	21.6	21.6	22.135	194	194;485;475;67	0	19.949	By matching	By MS/MS	By MS/MS	By MS/MS	By matching	By MS/MS	8.8	12.9	21.6	8.8	0	21.6
D3YW20;D3YW19;I1E4X5;Q8BWQ6;Q8BWQ6-3;Q8BWQ6-2;F6RR19;H3BJE8	D3YW20;D3YW19;I1E4X5;Q8BWQ6;Q8BWQ6-3	7;7;7;7;6;3;1;1	7;7;7;7;6;3;1;1	7;7;7;7;6;3;1;1	UPF0505 protein C16orf62 homolog	9030624J02Rik	>tr|D3YW20|D3YW20_MOUSE Protein 9030624J02Rik (Fragment) OS=Mus musculus GN=9030624J02Rik PE=1 SV=2;>tr|D3YW19|D3YW19_MOUSE Protein 9030624J02Rik (Fragment) OS=Mus musculus GN=9030624J02Rik PE=1 SV=2;>tr|I1E4X5|I1E4X5_MOUSE Protein 9030624J02Rik OS=Mus mus	8	7	7	7	5	5	5	5	5	6	5	5	5	5	5	6	5	5	5	5	5	6	8.1	8.1	8.1	98.915	874	874;940;991;963;728;434;203;245	0	12.758	By MS/MS	By MS/MS	By MS/MS	By MS/MS	By MS/MS	By MS/MS	5.6	5.6	5.6	5.6	5.6	7.1
D6RFN5;Q3TXT8;D3YW25;O70131	D6RFN5;Q3TXT8;D3YW25;O70131	1;1;1;1	1;1;1;1	1;1;1;1	Ninjurin-1	Ninj1	>tr|D6RFN5|D6RFN5_MOUSE Ninjurin-1 OS=Mus musculus GN=Ninj1 PE=1 SV=1;>tr|Q3TXT8|Q3TXT8_MOUSE Ninjurin 1 OS=Mus musculus GN=Ninj1 PE=1 SV=1;>tr|D3YW25|D3YW25_MOUSE Ninjurin 1, isoform CRA_a OS=Mus musculus GN=Ninj1 PE=1 SV=1;>sp|O70131|NINJ1_MOUSE Ninjurin	4	1	1	1	1	1	1	1	1	1	1	1	1	1	1	1	1	1	1	1	1	1	18.2	18.2	18.2	11.846	110	110;152;210;152	0	51.591	By MS/MS	By MS/MS	By MS/MS	By MS/MS	By MS/MS	By MS/MS	18.2	18.2	18.2	18.2	18.2	18.2
D3YW40;O08915	D3YW40;O08915	1;1	1;1	1;1	AH receptor-interacting protein	Aip	>tr|D3YW40|D3YW40_MOUSE AH receptor-interacting protein (Fragment) OS=Mus musculus GN=Aip PE=1 SV=1;>sp|O08915|AIP_MOUSE AH receptor-interacting protein OS=Mus musculus GN=Aip PE=1 SV=1	2	1	1	1	1	1	1	1	1	1	1	1	1	1	1	1	1	1	1	1	1	1	8.7	8.7	8.7	19.472	172	172;330	0.0029089	2.5273	By matching	By MS/MS	By matching	By matching	By matching	By matching	8.7	8.7	8.7	8.7	8.7	8.7
F6ZE40;D6RG57;D3YW66;Q8R1S0	F6ZE40;D6RG57;D3YW66;Q8R1S0	2;2;2;2	2;2;2;2	2;2;2;2	Ubiquinone biosynthesis monooxygenase COQ6	Coq6	>tr|F6ZE40|F6ZE40_MOUSE Ubiquinone biosynthesis monooxygenase COQ6, mitochondrial (Fragment) OS=Mus musculus GN=Coq6 PE=1 SV=1;>tr|D6RG57|D6RG57_MOUSE Ubiquinone biosynthesis monooxygenase COQ6, mitochondrial OS=Mus musculus GN=Coq6 PE=1 SV=1;>tr|D3YW66|D3	4	2	2	2	2	1	0	2	2	1	2	1	0	2	2	1	2	1	0	2	2	1	5	5	5	21.762	200	200;282;432;476	0.0043371	2.0753	By MS/MS	By matching	By matching	By MS/MS	By matching	By MS/MS	5	5	0	5	5	5
D3YW87;D3Z576;Q8VHX6-2;Q8VHX6	D3YW87;D3Z576;Q8VHX6-2;Q8VHX6	11;11;11;11	2;2;2;2	2;2;2;2	Filamin-C	Flnc	>tr|D3YW87|D3YW87_MOUSE Filamin-C OS=Mus musculus GN=Flnc PE=1 SV=2;>tr|D3Z576|D3Z576_MOUSE Filamin-C OS=Mus musculus GN=Flnc PE=1 SV=2;>sp|Q8VHX6-2|FLNC_MOUSE Isoform 2 of Filamin-C OS=Mus musculus GN=Flnc;>sp|Q8VHX6|FLNC_MOUSE Filamin-C OS=Mus musculus G	4	11	2	2	8	7	9	8	9	8	0	1	1	0	1	0	0	1	1	0	1	0	4.3	0.9	0.9	287.36	2693	2693;2726;2693;2726	0.0010225	3.2371	By matching	By matching	By MS/MS	By matching	By MS/MS	By matching	3.5	3.1	3.2	3.5	3.8	3.5
D3YWF6;Q7TQI3;D3Z7K0	D3YWF6;Q7TQI3;D3Z7K0	6;6;3	6;6;3	6;6;3	Ubiquitin thioesterase OTUB1	Otub1	>tr|D3YWF6|D3YWF6_MOUSE Ubiquitin thioesterase OTUB1 OS=Mus musculus GN=Otub1 PE=1 SV=1;>sp|Q7TQI3|OTUB1_MOUSE Ubiquitin thioesterase OTUB1 OS=Mus musculus GN=Otub1 PE=1 SV=2;>tr|D3Z7K0|D3Z7K0_MOUSE Ubiquitin thioesterase OTUB1 (Fragment) OS=Mus musculus G	3	6	6	6	5	6	5	6	6	6	5	6	5	6	6	6	5	6	5	6	6	6	30.3	30.3	30.3	28.036	241	241;271;95	0	49.227	By MS/MS	By MS/MS	By MS/MS	By MS/MS	By MS/MS	By MS/MS	22.4	30.3	22.4	30.3	30.3	30.3
D3YYW1;D3Z279;D6RGM8;D3YWH4;D3Z6X7;Q9DBU0	D3YYW1;D3Z279;D6RGM8;D3YWH4;D3Z6X7;Q9DBU0	1;1;1;1;1;1	1;1;1;1;1;1	1;1;1;1;1;1	Transmembrane 9 superfamily member 1	Tm9sf1	>tr|D3YYW1|D3YYW1_MOUSE Transmembrane 9 superfamily member (Fragment) OS=Mus musculus GN=Tm9sf1 PE=1 SV=1;>tr|D3Z279|D3Z279_MOUSE Transmembrane 9 superfamily member (Fragment) OS=Mus musculus GN=Tm9sf1 PE=1 SV=1;>tr|D6RGM8|D6RGM8_MOUSE Transmembrane 9 supe	6	1	1	1	1	0	0	0	0	0	1	0	0	0	0	0	1	0	0	0	0	0	10.2	10.2	10.2	13.51	118	118;172;417;484;589;606	0	5.7946	By MS/MS	By matching	By matching	By matching	By matching	By matching	10.2	0	0	0	0	0
J3QM73;D3YWJ5;D3Z325;D3Z312;Q921Z5-2;Q921Z5;D3Z205;D3Z0Q1	J3QM73;D3YWJ5;D3Z325;D3Z312;Q921Z5-2;Q921Z5;D3Z205;D3Z0Q1	2;2;2;2;2;2;1;1	2;2;2;2;2;2;1;1	2;2;2;2;2;2;1;1	Tumor necrosis factor alpha-induced protein 8	Tnfaip8	>tr|J3QM73|J3QM73_MOUSE Tumor necrosis factor alpha-induced protein 8 (Fragment) OS=Mus musculus GN=Tnfaip8 PE=1 SV=1;>tr|D3YWJ5|D3YWJ5_MOUSE Tumor necrosis factor alpha-induced protein 8 OS=Mus musculus GN=Tnfaip8 PE=1 SV=1;>tr|D3Z325|D3Z325_MOUSE Tumor n	8	2	2	2	2	2	2	2	2	2	2	2	2	2	2	2	2	2	2	2	2	2	20.5	20.5	20.5	19.274	166	166;188;212;212;136;198;77;114	0	67.436	By MS/MS	By MS/MS	By MS/MS	By MS/MS	By MS/MS	By MS/MS	20.5	20.5	20.5	20.5	20.5	20.5
F7BFL8;D3YWR0;Q80TI0-2;Q80TI0-3;Q80TI0;Q80TI0-4	F7BFL8;D3YWR0;Q80TI0-2;Q80TI0-3;Q80TI0;Q80TI0-4	1;1;1;1;1;1	1;1;1;1;1;1	1;1;1;1;1;1	GRAM domain-containing protein 1B	Gramd1b	>tr|F7BFL8|F7BFL8_MOUSE GRAM domain-containing protein 1B (Fragment) OS=Mus musculus GN=Gramd1b PE=1 SV=1;>tr|D3YWR0|D3YWR0_MOUSE GRAM domain-containing protein 1B OS=Mus musculus GN=Gramd1b PE=1 SV=1;>sp|Q80TI0-2|GRM1B_MOUSE Isoform 2 of GRAM domain-conta	6	1	1	1	1	1	0	1	1	1	1	1	0	1	1	1	1	1	0	1	1	1	3.5	3.5	3.5	56.59	489	489;764;698;734;738;878	0	28.24	By matching	By MS/MS	By matching	By MS/MS	By MS/MS	By matching	3.5	3.5	0	3.5	3.5	3.5
D3YWR1;Q9CRC9-2;Q9CRC9	D3YWR1;Q9CRC9-2;Q9CRC9	2;2;2	1;1;1	1;1;1	Glucosamine-6-phosphate isomerase 2	Gnpda2	>tr|D3YWR1|D3YWR1_MOUSE Glucosamine-6-phosphate isomerase OS=Mus musculus GN=Gnpda2 PE=1 SV=1;>sp|Q9CRC9-2|GNPI2_MOUSE Isoform 2 of Glucosamine-6-phosphate isomerase 2 OS=Mus musculus GN=Gnpda2;>sp|Q9CRC9|GNPI2_MOUSE Glucosamine-6-phosphate isomerase 2 OS=	3	2	1	1	2	2	2	2	2	2	1	1	1	1	1	1	1	1	1	1	1	1	8.9	4.4	4.4	30.523	270	270;274;276	0.0061013	1.9591	By MS/MS	By matching	By MS/MS	By MS/MS	By MS/MS	By MS/MS	8.9	8.9	8.9	8.9	8.9	8.9
D3YWS2;E9QK48;Q7TNG5;Q7TNG5-2;D6RGM3;A0A0U1RQ42	D3YWS2;E9QK48;Q7TNG5;Q7TNG5-2;D6RGM3	6;6;6;6;4;1	6;6;6;6;4;1	6;6;6;6;4;1	Echinoderm microtubule-associated protein-like 2	Eml2	>tr|D3YWS2|D3YWS2_MOUSE Echinoderm microtubule-associated protein-like 2 OS=Mus musculus GN=Eml2 PE=1 SV=2;>tr|E9QK48|E9QK48_MOUSE Echinoderm microtubule-associated protein-like 2 OS=Mus musculus GN=Eml2 PE=1 SV=1;>sp|Q7TNG5|EMAL2_MOUSE Echinoderm microtub	6	6	6	6	6	6	6	6	5	6	6	6	6	6	5	6	6	6	6	6	5	6	12.8	12.8	12.8	70.733	649	649;841;649;668;427;151	0	39.663	By MS/MS	By MS/MS	By MS/MS	By MS/MS	By MS/MS	By MS/MS	12.8	12.8	12.8	12.8	9.6	12.8
D3YWS8	D3YWS8	1	1	1		Leng8	>tr|D3YWS8|D3YWS8_MOUSE Leukocyte receptor cluster (LRC) member 8, isoform CRA_a OS=Mus musculus GN=Leng8 PE=1 SV=1	1	1	1	1	1	1	0	1	1	1	1	1	0	1	1	1	1	1	0	1	1	1	1.1	1.1	1.1	88.463	801	801	0.0029202	2.5622	By matching	By MS/MS	By matching	By MS/MS	By MS/MS	By matching	1.1	1.1	0	1.1	1.1	1.1
D3YWY6;D3Z5S0;Q3UX28;E9Q0V4;P63030	D3YWY6;D3Z5S0;Q3UX28;E9Q0V4;P63030	1;1;1;1;1	1;1;1;1;1	1;1;1;1;1	Mitochondrial pyruvate carrier 1	Mpc1	>tr|D3YWY6|D3YWY6_MOUSE Mitochondrial pyruvate carrier 1 OS=Mus musculus GN=Mpc1 PE=1 SV=1;>tr|D3Z5S0|D3Z5S0_MOUSE Brain protein 44-like, isoform CRA_a OS=Mus musculus GN=Mpc1 PE=1 SV=1;>tr|Q3UX28|Q3UX28_MOUSE Brain protein 44-like OS=Mus musculus GN=Mpc1	5	1	1	1	1	1	1	1	1	1	1	1	1	1	1	1	1	1	1	1	1	1	9.4	9.4	9.4	9.7384	85	85;86;109;167;109	0.0052421	2.0341	By MS/MS	By MS/MS	By MS/MS	By MS/MS	By MS/MS	By MS/MS	9.4	9.4	9.4	9.4	9.4	9.4
D3Z7P2;D3Z3Z2;D3YX08;D3Z0I8;Q3UBX0	D3Z7P2;D3Z3Z2;D3YX08;D3Z0I8;Q3UBX0	1;1;1;1;1	1;1;1;1;1	1;1;1;1;1	Transmembrane protein 109	Tmem109	>tr|D3Z7P2|D3Z7P2_MOUSE Transmembrane protein 109 (Fragment) OS=Mus musculus GN=Tmem109 PE=1 SV=1;>tr|D3Z3Z2|D3Z3Z2_MOUSE Transmembrane protein 109 (Fragment) OS=Mus musculus GN=Tmem109 PE=1 SV=1;>tr|D3YX08|D3YX08_MOUSE Transmembrane protein 109 OS=Mus mus	5	1	1	1	1	1	1	1	1	1	1	1	1	1	1	1	1	1	1	1	1	1	16.4	16.4	16.4	8.0252	73	73;93;115;213;243	0.0081081	1.8483	By MS/MS	By matching	By MS/MS	By MS/MS	By MS/MS	By matching	16.4	16.4	16.4	16.4	16.4	16.4
D3YX27;Q9JIY5;F6TCV0;D3YX28;F6XUR8;S4R1B3;S4R1A8	D3YX27;Q9JIY5;F6TCV0;D3YX28;F6XUR8;S4R1B3	5;5;4;4;3;3;1	5;5;4;4;3;3;1	5;5;4;4;3;3;1	Serine protease HTRA2, mitochondrial	Htra2	>tr|D3YX27|D3YX27_MOUSE Serine protease HTRA2, mitochondrial OS=Mus musculus GN=Htra2 PE=1 SV=1;>sp|Q9JIY5|HTRA2_MOUSE Serine protease HTRA2, mitochondrial OS=Mus musculus GN=Htra2 PE=1 SV=2;>tr|F6TCV0|F6TCV0_MOUSE Serine protease HTRA2, mitochondrial (Fra	7	5	5	5	5	5	4	5	4	5	5	5	4	5	4	5	5	5	4	5	4	5	18.3	18.3	18.3	45.822	426	426;458;294;361;249;328;137	0	20.1	By MS/MS	By MS/MS	By MS/MS	By MS/MS	By MS/MS	By MS/MS	18.3	18.3	12.7	18.3	12.7	18.3
D3Z568;F6Y6V5;D3YX99;Q9CQH3;D3Z6W9	D3Z568;F6Y6V5;D3YX99;Q9CQH3;D3Z6W9	2;2;2;2;1	2;2;2;2;1	2;2;2;2;1	NADH dehydrogenase [ubiquinone] 1 beta subcomplex subunit 5, mitochondrial	Ndufb5	>tr|D3Z568|D3Z568_MOUSE NADH dehydrogenase (Ubiquinone) 1 beta subcomplex, 5, isoform CRA_e OS=Mus musculus GN=Ndufb5 PE=1 SV=1;>tr|F6Y6V5|F6Y6V5_MOUSE NADH dehydrogenase [ubiquinone] 1 beta subcomplex subunit 5, mitochondrial (Fragment) OS=Mus musculus GN	5	2	2	2	2	2	0	2	2	2	2	2	0	2	2	2	2	2	0	2	2	2	22.7	22.7	22.7	14.038	119	119;135;172;189;181	0.00036417	4.2187	By matching	By MS/MS	By matching	By MS/MS	By MS/MS	By matching	22.7	22.7	0	22.7	22.7	22.7
D3YXC2;Q791T5-2;Q791T5	D3YXC2;Q791T5-2;Q791T5	2;2;2	2;2;2	2;2;2	Mitochondrial carrier homolog 1	Mtch1	>tr|D3YXC2|D3YXC2_MOUSE Mitochondrial carrier homolog 1 (Fragment) OS=Mus musculus GN=Mtch1 PE=1 SV=1;>sp|Q791T5-2|MTCH1_MOUSE Isoform 2 of Mitochondrial carrier homolog 1 OS=Mus musculus GN=Mtch1;>sp|Q791T5|MTCH1_MOUSE Mitochondrial carrier homolog 1 OS=M	3	2	2	2	2	2	2	2	2	2	2	2	2	2	2	2	2	2	2	2	2	2	22.2	22.2	22.2	12.203	108	108;372;389	0.0010176	3.1791	By MS/MS	By MS/MS	By MS/MS	By MS/MS	By matching	By matching	22.2	22.2	22.2	22.2	22.2	22.2
S4R1M2;D3YXK2	S4R1M2;D3YXK2	5;5	5;5	2;2	Scaffold attachment factor B1	Safb	>tr|S4R1M2|S4R1M2_MOUSE Scaffold attachment factor B1 OS=Mus musculus GN=Safb PE=1 SV=1;>sp|D3YXK2|SAFB1_MOUSE Scaffold attachment factor B1 OS=Mus musculus GN=Safb PE=1 SV=2	2	5	5	2	4	4	3	3	4	4	4	4	3	3	4	4	2	2	2	1	1	2	6.2	6.2	2.4	105.32	939	939;937	0	12.19	By MS/MS	By MS/MS	By MS/MS	By MS/MS	By MS/MS	By MS/MS	5	5	3.9	3.6	4.8	5
Q8C373;D3YXL1;Q9CQA9	Q8C373;D3YXL1;Q9CQA9	1;1;1	1;1;1	1;1;1	Cancer-related nucleoside-triphosphatase homolog	Ntpcr	>tr|Q8C373|Q8C373_MOUSE Cancer-related nucleoside-triphosphatase homolog OS=Mus musculus GN=Ntpcr PE=1 SV=1;>tr|D3YXL1|D3YXL1_MOUSE Cancer-related nucleoside-triphosphatase homolog OS=Mus musculus GN=Ntpcr PE=1 SV=1;>sp|Q9CQA9|NTPCR_MOUSE Cancer-related nu	3	1	1	1	1	1	0	1	1	1	1	1	0	1	1	1	1	1	0	1	1	1	14	14	14	13.136	121	121;186;190	0.0003659	4.2812	By matching	By MS/MS	By matching	By MS/MS	By MS/MS	By matching	14	14	0	14	14	14
D3YXZ5;Q91WT8-2;Q91WT8;D3Z113	D3YXZ5;Q91WT8-2;Q91WT8;D3Z113	2;2;2;1	2;2;2;1	2;2;2;1	RNA-binding protein 47	Rbm47	>tr|D3YXZ5|D3YXZ5_MOUSE RNA-binding protein 47 OS=Mus musculus GN=Rbm47 PE=1 SV=1;>sp|Q91WT8-2|RBM47_MOUSE Isoform 2 of RNA-binding protein 47 OS=Mus musculus GN=Rbm47;>sp|Q91WT8|RBM47_MOUSE RNA-binding protein 47 OS=Mus musculus GN=Rbm47 PE=1 SV=1;>tr|D3Z	4	2	2	2	1	1	1	2	2	1	1	1	1	2	2	1	1	1	1	2	2	1	5.4	5.4	5.4	56.868	521	521;377;590;158	0	5.8616	By MS/MS	By MS/MS	By MS/MS	By MS/MS	By MS/MS	By MS/MS	1.5	1.5	1.5	5.4	5.4	1.5
D3YYC2;F6T9K1;G3UXH5;Q4FJW2;D3YY09;Q9D6N5	D3YYC2;F6T9K1;G3UXH5;Q4FJW2;D3YY09;Q9D6N5	3;3;3;3;3;3	3;3;3;3;3;3	3;3;3;3;3;3	Dr1-associated corepressor	Drap1	>tr|D3YYC2|D3YYC2_MOUSE Dr1-associated corepressor OS=Mus musculus GN=Drap1 PE=1 SV=1;>tr|F6T9K1|F6T9K1_MOUSE Dr1-associated corepressor OS=Mus musculus GN=Drap1 PE=1 SV=2;>tr|G3UXH5|G3UXH5_MOUSE Dr1-associated corepressor OS=Mus musculus GN=Drap1 PE=1 SV=	6	3	3	3	2	3	2	1	2	2	2	3	2	1	2	2	2	3	2	1	2	2	21.6	21.6	21.6	17.587	162	162;182;185;205;212;205	0	5.9107	By MS/MS	By MS/MS	By MS/MS	By MS/MS	By MS/MS	By MS/MS	14.8	21.6	14.8	6.8	13.6	14.8
D6RIL0;D6RI94;D3Z3R4;F6THL5;D3YYF2;E9Q7L3;D3Z1W6;E9Q7L2;D3Z1N4;E9Q4Y5;F8VQD1;Q8BSQ9-2;Q8BSQ9	D6RIL0;D6RI94;D3Z3R4;F6THL5;D3YYF2;E9Q7L3;D3Z1W6;E9Q7L2;D3Z1N4;E9Q4Y5;F8VQD1;Q8BSQ9-2;Q8BSQ9	2;2;2;2;2;2;2;2;2;2;2;2;2	2;2;2;2;2;2;2;2;2;2;2;2;2	2;2;2;2;2;2;2;2;2;2;2;2;2	Protein polybromo-1	Pbrm1	>tr|D6RIL0|D6RIL0_MOUSE Protein polybromo-1 OS=Mus musculus GN=Pbrm1 PE=1 SV=1;>tr|D6RI94|D6RI94_MOUSE Protein polybromo-1 OS=Mus musculus GN=Pbrm1 PE=1 SV=1;>tr|D3Z3R4|D3Z3R4_MOUSE Protein polybromo-1 (Fragment) OS=Mus musculus GN=Pbrm1 PE=1 SV=1;>tr|F6TH	13	2	2	2	1	1	0	1	2	1	1	1	0	1	2	1	1	1	0	1	2	1	3	3	3	99.018	856	856;860;931;1085;1461;1582;1582;1597;1652;1689;1704;1602;1634	0.0034461	2.1585	By matching	By matching	By matching	By MS/MS	By MS/MS	By matching	1.1	1.1	0	1.1	3	1.1
D3YYK8;E9Q6X0;Q8R001-2;Q8R001;Q3TG90	D3YYK8;E9Q6X0;Q8R001-2;Q8R001;Q3TG90	3;3;3;3;2	3;3;3;3;2	3;3;3;3;2	Microtubule-associated protein RP/EB family member 2	Mapre2	>tr|D3YYK8|D3YYK8_MOUSE Microtubule-associated protein RP/EB family member 2 (Fragment) OS=Mus musculus GN=Mapre2 PE=1 SV=1;>tr|E9Q6X0|E9Q6X0_MOUSE Microtubule-associated protein RP/EB family member 2 OS=Mus musculus GN=Mapre2 PE=1 SV=1;>sp|Q8R001-2|MARE2_	5	3	3	3	2	3	2	3	2	2	2	3	2	3	2	2	2	3	2	3	2	2	21.9	21.9	21.9	29.425	260	260;284;317;326;171	0	13.064	By matching	By MS/MS	By matching	By matching	By MS/MS	By matching	14.2	21.9	14.2	21.9	14.2	14.2
D3YYM6;Q91V55;P97461	D3YYM6;Q91V55;P97461	8;8;7	8;8;7	8;8;7	40S ribosomal protein S5;40S ribosomal protein S5, N-terminally processed	Rps5	>tr|D3YYM6|D3YYM6_MOUSE 40S ribosomal protein S5 (Fragment) OS=Mus musculus GN=Rps5 PE=1 SV=1;>tr|Q91V55|Q91V55_MOUSE 40S ribosomal protein S5 OS=Mus musculus GN=Rps5 PE=1 SV=1;>sp|P97461|RS5_MOUSE 40S ribosomal protein S5 OS=Mus musculus GN=Rps5 PE=1 SV=3	3	8	8	8	6	6	6	8	7	6	6	6	6	8	7	6	6	6	6	8	7	6	42.9	42.9	42.9	20.413	182	182;204;204	0	130.18	By MS/MS	By MS/MS	By MS/MS	By MS/MS	By MS/MS	By MS/MS	41.2	41.2	41.2	42.9	42.3	41.2
F6SGT4;D3YYN3;Q546F8;Q9D753	F6SGT4;D3YYN3;Q546F8;Q9D753	2;2;2;2	2;2;2;2	2;2;2;2	Exosome complex component RRP43	Exosc8	>tr|F6SGT4|F6SGT4_MOUSE Exosome complex component RRP43 (Fragment) OS=Mus musculus GN=Exosc8 PE=1 SV=1;>tr|D3YYN3|D3YYN3_MOUSE Exosome complex component RRP43 (Fragment) OS=Mus musculus GN=Exosc8 PE=1 SV=1;>tr|Q546F8|Q546F8_MOUSE CBP-interacting protein 3	4	2	2	2	2	2	2	2	2	2	2	2	2	2	2	2	2	2	2	2	2	2	26.3	26.3	26.3	12.302	114	114;130;276;276	0	8.5027	By MS/MS	By matching	By MS/MS	By MS/MS	By MS/MS	By MS/MS	26.3	26.3	26.3	26.3	26.3	26.3
D3YYT1;Q922P9	D3YYT1;Q922P9	2;2	2;2	2;2	Putative oxidoreductase GLYR1	Glyr1	>tr|D3YYT1|D3YYT1_MOUSE Putative oxidoreductase GLYR1 OS=Mus musculus GN=Glyr1 PE=1 SV=1;>sp|Q922P9|GLYR1_MOUSE Putative oxidoreductase GLYR1 OS=Mus musculus GN=Glyr1 PE=1 SV=1	2	2	2	2	2	2	2	2	2	2	2	2	2	2	2	2	2	2	2	2	2	2	5.6	5.6	5.6	60.435	552	552;546	0	8.0898	By MS/MS	By MS/MS	By MS/MS	By MS/MS	By MS/MS	By MS/MS	5.6	5.6	5.6	5.6	5.6	5.6
D3Z6S3;D3YZR1;D3YYU6;Q9JHE7	D3Z6S3;D3YZR1;D3YYU6;Q9JHE7	1;1;1;1	1;1;1;1	1;1;1;1	Protein TSSC4	Tssc4	>tr|D3Z6S3|D3Z6S3_MOUSE Protein TSSC4 (Fragment) OS=Mus musculus GN=Tssc4 PE=1 SV=1;>tr|D3YZR1|D3YZR1_MOUSE Protein TSSC4 (Fragment) OS=Mus musculus GN=Tssc4 PE=1 SV=1;>tr|D3YYU6|D3YYU6_MOUSE Protein TSSC4 (Fragment) OS=Mus musculus GN=Tssc4 PE=1 SV=8;>sp|	4	1	1	1	1	0	0	1	1	1	1	0	0	1	1	1	1	0	0	1	1	1	5.1	5.1	5.1	21.01	196	196;217;266;317	0.0031756	2.2973	By matching	By matching	By matching	By MS/MS	By matching	By matching	5.1	0	0	5.1	5.1	5.1
D3YYW8;Q91V81;Q91V81-2	D3YYW8;Q91V81;Q91V81-2	3;3;3	3;3;3	3;3;3	RNA-binding protein 42	Rbm42	>tr|D3YYW8|D3YYW8_MOUSE RNA-binding protein 42 OS=Mus musculus GN=Rbm42 PE=1 SV=1;>sp|Q91V81|RBM42_MOUSE RNA-binding protein 42 OS=Mus musculus GN=Rbm42 PE=1 SV=1;>sp|Q91V81-2|RBM42_MOUSE Isoform 2 of RNA-binding protein 42 OS=Mus musculus GN=Rbm42	3	3	3	3	2	3	0	3	2	3	2	3	0	3	2	3	2	3	0	3	2	3	11.8	11.8	11.8	47.214	449	449;474;478	0	15.995	By matching	By MS/MS	By matching	By MS/MS	By MS/MS	By matching	8.5	11.8	0	11.8	8.5	11.8
D3YZ09;Q9CY66-3;Q9CY66-2;Q9CY66	D3YZ09;Q9CY66-3;Q9CY66-2;Q9CY66	1;1;1;1	1;1;1;1	1;1;1;1	H/ACA ribonucleoprotein complex subunit 1	Gar1	>tr|D3YZ09|D3YZ09_MOUSE H/ACA ribonucleoprotein complex subunit 1 (Fragment) OS=Mus musculus GN=Gar1 PE=1 SV=1;>sp|Q9CY66-3|GAR1_MOUSE Isoform 3 of H/ACA ribonucleoprotein complex subunit 1 OS=Mus musculus GN=Gar1;>sp|Q9CY66-2|GAR1_MOUSE Isoform 2 of H/ACA	4	1	1	1	0	1	0	1	1	1	0	1	0	1	1	1	0	1	0	1	1	1	9.1	9.1	9.1	20.448	198	198;217;229;231	0.00037051	4.4924	By matching	By MS/MS	By matching	By MS/MS	By MS/MS	By matching	0	9.1	0	9.1	9.1	9.1
D3YZ62;D3Z4J3;Q99104;F6TDE5;B8JK05;F6Z2S4;G5E8G6;G3X9Y9;P21271;P21271-3;F6SV01;D3Z135;E9Q1F5	D3YZ62;D3Z4J3;Q99104	23;23;23;7;4;3;2;2;2;2;1;1;1	23;23;23;7;4;3;2;2;2;2;1;1;1	22;22;22;7;4;3;2;2;2;2;0;1;1	Unconventional myosin-Va	Myo5a	>tr|D3YZ62|D3YZ62_MOUSE Unconventional myosin-Va OS=Mus musculus GN=Myo5a PE=1 SV=1;>tr|D3Z4J3|D3Z4J3_MOUSE Unconventional myosin-Va OS=Mus musculus GN=Myo5a PE=1 SV=1;>sp|Q99104|MYO5A_MOUSE Unconventional myosin-Va OS=Mus musculus GN=Myo5a PE=1 SV=2	13	23	23	22	21	20	18	22	18	19	21	20	18	22	18	19	20	19	18	21	17	18	14.2	14.2	13.8	212.33	1828	1828;1855;1853;585;228;217;1818;1844;1818;1844;139;183;1742	0	118.62	By MS/MS	By MS/MS	By MS/MS	By MS/MS	By MS/MS	By MS/MS	13.6	13	11.5	13.7	11.5	12.8
E9Q824;D3YZ98;E9QLS6;Q6PF93-2;Q6PF93	E9Q824;D3YZ98;E9QLS6;Q6PF93-2;Q6PF93	3;3;3;3;3	3;3;3;3;3	3;3;3;3;3	Phosphatidylinositol 3-kinase;Phosphatidylinositol 3-kinase catalytic subunit type 3	Pik3c3	>tr|E9Q824|E9Q824_MOUSE Phosphatidylinositol 3-kinase catalytic subunit type 3 OS=Mus musculus GN=Pik3c3 PE=1 SV=1;>tr|D3YZ98|D3YZ98_MOUSE Phosphatidylinositol 3-kinase OS=Mus musculus GN=Pik3c3 PE=1 SV=1;>tr|E9QLS6|E9QLS6_MOUSE Phosphatidylinositol 3-kina	5	3	3	3	2	2	1	2	2	1	2	2	1	2	2	1	2	2	1	2	2	1	7.8	7.8	7.8	58.335	513	513;756;848;848;887	0.00036887	4.4407	By matching	By MS/MS	By MS/MS	By MS/MS	By MS/MS	By matching	5.5	5.5	2.3	4.7	5.5	3.1
E9Q4Q2;D3YZC9;D3YZD0;Q64213-2;Q64213-3;Q64213;D3YVH4;F8WHF9;D6RDB7	E9Q4Q2;D3YZC9;D3YZD0;Q64213-2;Q64213-3;Q64213;D3YVH4	7;7;7;7;7;7;6;2;1	7;7;7;7;7;7;6;2;1	7;7;7;7;7;7;6;2;1	Splicing factor 1	Sf1	>tr|E9Q4Q2|E9Q4Q2_MOUSE Splicing factor 1 OS=Mus musculus GN=Sf1 PE=1 SV=1;>tr|D3YZC9|D3YZC9_MOUSE Splicing factor 1 OS=Mus musculus GN=Sf1 PE=1 SV=1;>tr|D3YZD0|D3YZD0_MOUSE Splicing factor 1 OS=Mus musculus GN=Sf1 PE=1 SV=1;>sp|Q64213-2|SF01_MOUSE Isoform	9	7	7	7	4	7	7	5	7	6	4	7	7	5	7	6	4	7	7	5	7	6	17.5	17.5	17.5	59.698	548	548;571;638;548;639;653;267;110;84	0	44.152	By MS/MS	By MS/MS	By MS/MS	By MS/MS	By MS/MS	By MS/MS	11.3	17.5	17.5	15.9	17.5	15.1
D3YZP9	D3YZP9	2	2	2	Coiled-coil domain-containing protein 6	Ccdc6	>sp|D3YZP9|CCDC6_MOUSE Coiled-coil domain-containing protein 6 OS=Mus musculus GN=Ccdc6 PE=1 SV=1	1	2	2	2	2	2	1	2	2	2	2	2	1	2	2	2	2	2	1	2	2	2	7	7	7	52.938	469	469	0	24.25	By matching	By MS/MS	By matching	By MS/MS	By MS/MS	By MS/MS	7	7	4.1	7	7	7
E9Q7G1;D3YZZ5	E9Q7G1;D3YZZ5	4;4	4;4	4;4		Tmed7	>tr|E9Q7G1|E9Q7G1_MOUSE Protein Tmed7 OS=Mus musculus GN=Tmed7 PE=1 SV=1;>tr|D3YZZ5|D3YZZ5_MOUSE Protein Tmed7 OS=Mus musculus GN=Tmed7 PE=1 SV=1	2	4	4	4	4	3	3	4	3	3	4	3	3	4	3	3	4	3	3	4	3	3	28.7	28.7	28.7	21.276	188	188;224	0	29.773	By MS/MS	By MS/MS	By MS/MS	By MS/MS	By MS/MS	By MS/MS	28.7	18.6	18.6	28.7	18.6	18.6
D3Z007;Q0VB14;Q8K4B2;D6RCU1	D3Z007;Q0VB14;Q8K4B2;D6RCU1	2;2;2;1	2;2;2;1	2;2;2;1	Interleukin-1 receptor-associated kinase 3	Irak3	>tr|D3Z007|D3Z007_MOUSE Interleukin-1 receptor-associated kinase 3 OS=Mus musculus GN=Irak3 PE=1 SV=1;>tr|Q0VB14|Q0VB14_MOUSE Interleukin-1 receptor-associated kinase 3 OS=Mus musculus GN=Irak3 PE=1 SV=1;>sp|Q8K4B2|IRAK3_MOUSE Interleukin-1 receptor-associ	4	2	2	2	0	2	0	1	1	2	0	2	0	1	1	2	0	2	0	1	1	2	4.3	4.3	4.3	58.34	517	517;609;609;309	0.00035575	3.8403	By matching	By MS/MS	By matching	By MS/MS	By MS/MS	By matching	0	4.3	0	1.7	1.7	4.3
D3Z041;P41216;D3Z457;D3YVF6	D3Z041;P41216	10;10;2;1	10;10;2;1	9;9;2;1	Long-chain-fatty-acid--CoA ligase 1	Acsl1	>tr|D3Z041|D3Z041_MOUSE Long-chain-fatty-acid--CoA ligase 1 OS=Mus musculus GN=Acsl1 PE=1 SV=1;>sp|P41216|ACSL1_MOUSE Long-chain-fatty-acid--CoA ligase 1 OS=Mus musculus GN=Acsl1 PE=1 SV=2	4	10	10	9	7	8	6	9	7	10	7	8	6	9	7	10	6	7	5	8	6	9	15.7	15.7	14.4	78.034	699	699;699;137;86	0	26.213	By MS/MS	By MS/MS	By MS/MS	By MS/MS	By MS/MS	By MS/MS	10.4	13.3	9.2	14	10.4	15.7
D3Z065;Q8R087-2;Q8R087	D3Z065;Q8R087-2;Q8R087	1;1;1	1;1;1	1;1;1	Beta-1,4-galactosyltransferase 7;Xylosylprotein 4-beta-galactosyltransferase	B4galt7	>tr|D3Z065|D3Z065_MOUSE Beta-1,4-galactosyltransferase 7 (Fragment) OS=Mus musculus GN=B4galt7 PE=1 SV=1;>sp|Q8R087-2|B4GT7_MOUSE Isoform 2 of Beta-1,4-galactosyltransferase 7 OS=Mus musculus GN=B4galt7;>sp|Q8R087|B4GT7_MOUSE Beta-1,4-galactosyltransferase	3	1	1	1	1	1	1	1	1	1	1	1	1	1	1	1	1	1	1	1	1	1	3.6	3.6	3.6	25.767	220	220;292;327	0.0072595	1.8878	By matching	By MS/MS	By matching	By matching	By matching	By matching	3.6	3.6	3.6	3.6	3.6	3.6
Q6NS79;D3Z074;E9PXV7;E9PV41;O08808	Q6NS79;D3Z074;E9PXV7;E9PV41;O08808	15;15;15;15;15	15;15;15;15;15	15;15;15;15;15	Protein diaphanous homolog 1	Diap1;Diaph1	>tr|Q6NS79|Q6NS79_MOUSE Diap1 protein OS=Mus musculus GN=Diaph1 PE=1 SV=1;>tr|D3Z074|D3Z074_MOUSE Protein diaphanous homolog 1 OS=Mus musculus GN=Diaph1 PE=1 SV=2;>tr|E9PXV7|E9PXV7_MOUSE Protein diaphanous homolog 1 OS=Mus musculus GN=Diaph1 PE=1 SV=1;>tr|	5	15	15	15	10	15	11	13	13	14	10	15	11	13	13	14	10	15	11	13	13	14	15.2	15.2	15.2	135.84	1220	1220;1220;1255;1264;1255	0	76.511	By MS/MS	By MS/MS	By MS/MS	By MS/MS	By MS/MS	By MS/MS	9.1	15.2	10.1	13	13.9	14.5
D3Z2Q2;D3Z079;Q8K400;Q8K400-2	D3Z2Q2;D3Z079;Q8K400;Q8K400-2	4;4;4;2	4;4;4;2	4;4;4;2	Syntaxin-binding protein 5	Stxbp5	>tr|D3Z2Q2|D3Z2Q2_MOUSE Syntaxin-binding protein 5 OS=Mus musculus GN=Stxbp5 PE=1 SV=1;>tr|D3Z079|D3Z079_MOUSE Syntaxin-binding protein 5 OS=Mus musculus GN=Stxbp5 PE=1 SV=1;>sp|Q8K400|STXB5_MOUSE Syntaxin-binding protein 5 OS=Mus musculus GN=Stxbp5 PE=1 S	4	4	4	4	3	2	2	3	1	3	3	2	2	3	1	3	3	2	2	3	1	3	6.6	6.6	6.6	121.71	1099	1099;1116;1152;398	0	9.1152	By MS/MS	By MS/MS	By MS/MS	By MS/MS	By matching	By MS/MS	4.5	3.4	2.6	5.5	2.1	5.5
D3Z0B9;Q571I9	D3Z0B9;Q571I9	7;7	7;7	7;7	Aldehyde dehydrogenase family 16 member A1	Aldh16a1	>tr|D3Z0B9|D3Z0B9_MOUSE Aldehyde dehydrogenase family 16 member A1 OS=Mus musculus GN=Aldh16a1 PE=1 SV=2;>sp|Q571I9|A16A1_MOUSE Aldehyde dehydrogenase family 16 member A1 OS=Mus musculus GN=Aldh16a1 PE=1 SV=2	2	7	7	7	5	7	4	7	7	6	5	7	4	7	7	6	5	7	4	7	7	6	12.6	12.6	12.6	84.797	802	802;802	0	34.434	By MS/MS	By MS/MS	By MS/MS	By MS/MS	By MS/MS	By MS/MS	6.7	12.6	5.7	12.6	12.6	11.6
D3Z0F5;Q3UIT2;O88545;F6QK86	D3Z0F5;Q3UIT2;O88545	4;4;4;1	4;4;4;1	4;4;4;1	COP9 signalosome complex subunit 6	Cops6	>tr|D3Z0F5|D3Z0F5_MOUSE COP9 signalosome complex subunit 6 OS=Mus musculus GN=Cops6 PE=1 SV=1;>tr|Q3UIT2|Q3UIT2_MOUSE COP9 (Constitutive photomorphogenic) homolog, subunit 6 (Arabidopsis thaliana), isoform CRA_b OS=Mus musculus GN=Cops6 PE=1 SV=1;>sp|O8854	4	4	4	4	2	4	3	4	3	4	2	4	3	4	3	4	2	4	3	4	3	4	15.2	15.2	15.2	33.591	297	297;324;324;122	0	28.433	By MS/MS	By MS/MS	By MS/MS	By MS/MS	By MS/MS	By MS/MS	6.7	15.2	9.1	15.2	12.8	15.2
D3Z0M2;D3Z191;Q80X71	D3Z0M2;D3Z191;Q80X71	1;1;1	1;1;1	1;1;1	Transmembrane protein 106B	Tmem106b	>tr|D3Z0M2|D3Z0M2_MOUSE Transmembrane protein 106B (Fragment) OS=Mus musculus GN=Tmem106b PE=1 SV=1;>tr|D3Z191|D3Z191_MOUSE Transmembrane protein 106B (Fragment) OS=Mus musculus GN=Tmem106b PE=1 SV=7;>sp|Q80X71|T106B_MOUSE Transmembrane protein 106B OS=Mus	3	1	1	1	1	1	0	1	0	0	1	1	0	1	0	0	1	1	0	1	0	0	17.2	17.2	17.2	10.291	93	93;186;275	0.00035336	3.752	By matching	By matching	By matching	By MS/MS	By matching	By matching	17.2	17.2	0	17.2	0	0
D3Z0M9	D3Z0M9	8	8	8		Ddx23	>tr|D3Z0M9|D3Z0M9_MOUSE MCG18410, isoform CRA_a OS=Mus musculus GN=Ddx23 PE=1 SV=1	1	8	8	8	7	6	6	7	7	7	7	6	6	7	7	7	7	6	6	7	7	7	12.2	12.2	12.2	95.493	819	819	0	26.527	By MS/MS	By MS/MS	By MS/MS	By MS/MS	By MS/MS	By MS/MS	10.1	9.8	8.1	10.1	10.1	11.2
F6RMJ1;D3Z0V9;Q9D666-2;Q9D666-4;Q9D666-3;Q9D666	F6RMJ1;D3Z0V9;Q9D666-2;Q9D666-4;Q9D666-3;Q9D666	2;2;2;2;2;2	2;2;2;2;2;2	2;2;2;2;2;2	SUN domain-containing protein 1	Sun1	>tr|F6RMJ1|F6RMJ1_MOUSE SUN domain-containing protein 1 (Fragment) OS=Mus musculus GN=Sun1 PE=1 SV=1;>tr|D3Z0V9|D3Z0V9_MOUSE SUN domain-containing protein 1 OS=Mus musculus GN=Sun1 PE=1 SV=1;>sp|Q9D666-2|SUN1_MOUSE Isoform 2 of SUN domain-containing protei	6	2	2	2	1	1	1	0	0	0	1	1	1	0	0	0	1	1	1	0	0	0	8.1	8.1	8.1	28.895	258	258;757;790;849;876;913	0.0034375	2.1359	By MS/MS	By MS/MS	By matching	By matching	By matching	By matching	3.5	4.7	3.5	0	0	0
D3Z637;D3Z125;E9PUA7;D3Z7X7;F8WHQ1;Q62393-2;Q62393-3;Q62393;D3Z2U2	D3Z637;D3Z125;E9PUA7;D3Z7X7;F8WHQ1;Q62393-2;Q62393-3;Q62393;D3Z2U2	8;8;8;8;8;8;8;8;6	8;8;8;8;8;8;8;8;6	8;8;8;8;8;8;8;8;6	Tumor protein D52	Tpd52	>tr|D3Z637|D3Z637_MOUSE MCG10134, isoform CRA_c OS=Mus musculus GN=Tpd52 PE=1 SV=1;>tr|D3Z125|D3Z125_MOUSE Tumor protein D52 (Fragment) OS=Mus musculus GN=Tpd52 PE=1 SV=1;>tr|E9PUA7|E9PUA7_MOUSE Tumor protein D52 OS=Mus musculus GN=Tpd52 PE=1 SV=1;>tr|D3Z7	9	8	8	8	8	8	8	7	8	8	8	8	8	7	8	8	8	8	8	7	8	8	41.4	41.4	41.4	17.603	162	162;179;194;206;247;185;199;224;77	0	177.97	By MS/MS	By MS/MS	By MS/MS	By MS/MS	By MS/MS	By MS/MS	41.4	41.4	41.4	41.4	41.4	41.4
D3Z131;D3Z132;Q5U4D9	D3Z131;D3Z132;Q5U4D9	1;1;1	1;1;1	1;1;1	THO complex subunit 6 homolog	Thoc6	>tr|D3Z131|D3Z131_MOUSE THO complex subunit 6 homolog OS=Mus musculus GN=Thoc6 PE=1 SV=1;>tr|D3Z132|D3Z132_MOUSE THO complex subunit 6 homolog OS=Mus musculus GN=Thoc6 PE=1 SV=1;>sp|Q5U4D9|THOC6_MOUSE THO complex subunit 6 homolog OS=Mus musculus GN=Thoc6	3	1	1	1	1	1	0	1	1	1	1	1	0	1	1	1	1	1	0	1	1	1	3.4	3.4	3.4	32.714	296	296;337;341	0.001006	3.0352	By MS/MS	By MS/MS	By matching	By MS/MS	By MS/MS	By MS/MS	3.4	3.4	0	3.4	3.4	3.4
D3Z148;P49817-2;P49817	D3Z148;P49817-2;P49817	1;1;1	1;1;1	1;1;1	Caveolin;Caveolin-1	Cav1	>tr|D3Z148|D3Z148_MOUSE Caveolin (Fragment) OS=Mus musculus GN=Cav1 PE=1 SV=2;>sp|P49817-2|CAV1_MOUSE Isoform 2 of Caveolin-1 OS=Mus musculus GN=Cav1;>sp|P49817|CAV1_MOUSE Caveolin-1 OS=Mus musculus GN=Cav1 PE=1 SV=1	3	1	1	1	0	1	0	1	1	1	0	1	0	1	1	1	0	1	0	1	1	1	18.3	18.3	18.3	13.228	115	115;147;178	0.0069718	1.9009	By matching	By matching	By matching	By MS/MS	By matching	By matching	0	18.3	0	18.3	18.3	18.3
D3Z158;Q8BML9;Q8R1V9;A0A140LHB3;A0A140LIS6;A0A140LHZ5;A0A140LJH1;F6TDS3;A0A140LHJ3;A0A140LJK5;A0A140LJH2;A0A140LID3;A0A140LIN2;A0A140LHC3;A0A140LII8;A0A0A6YY08	D3Z158;Q8BML9;Q8R1V9	12;12;7;5;5;5;3;3;3;3;2;2;2;1;1;1	12;12;7;5;5;5;3;3;3;3;2;2;2;1;1;1	12;12;7;5;5;5;3;3;3;3;2;2;2;1;1;1		Qars	>tr|D3Z158|D3Z158_MOUSE Protein Qars OS=Mus musculus GN=Qars PE=1 SV=2;>tr|Q8BML9|Q8BML9_MOUSE Glutaminyl-tRNA synthetase OS=Mus musculus GN=Qars PE=1 SV=1;>tr|Q8R1V9|Q8R1V9_MOUSE Protein Qars OS=Mus musculus GN=Qars PE=1 SV=1	16	12	12	12	9	12	10	12	9	12	9	12	10	12	9	12	9	12	10	12	9	12	20.5	20.5	20.5	85.054	751	751;775;606;246;273;341;100;154;173;183;134;153;160;67;79;152	0	100.46	By MS/MS	By MS/MS	By MS/MS	By MS/MS	By MS/MS	By MS/MS	15.6	20.5	18.1	20.5	15.8	20.5
F8WJ71;D3Z549;D3Z7I6;D3Z1E8;Q05BE7;Q9QZS3-4;Q9QZS3-2;Q9QZS3-3;Q9QZS3	F8WJ71;D3Z549;D3Z7I6;D3Z1E8;Q05BE7;Q9QZS3-4;Q9QZS3-2;Q9QZS3-3;Q9QZS3	1;1;1;1;1;1;1;1;1	1;1;1;1;1;1;1;1;1	1;1;1;1;1;1;1;1;1	Protein numb homolog	Numb	>tr|F8WJ71|F8WJ71_MOUSE Protein numb homolog OS=Mus musculus GN=Numb PE=1 SV=1;>tr|D3Z549|D3Z549_MOUSE Protein numb homolog (Fragment) OS=Mus musculus GN=Numb PE=1 SV=1;>tr|D3Z7I6|D3Z7I6_MOUSE Protein numb homolog (Fragment) OS=Mus musculus GN=Numb PE=1 SV	9	1	1	1	1	1	1	1	1	1	1	1	1	1	1	1	1	1	1	1	1	1	14.5	14.5	14.5	9.0012	76	76;113;148;163;322;593;604;642;653	0.0064005	1.9501	By matching	By MS/MS	By matching	By matching	By matching	By MS/MS	14.5	14.5	14.5	14.5	14.5	14.5
D3Z1H9;Q9JL62;D3Z1H8	D3Z1H9;Q9JL62;D3Z1H8	3;3;2	3;3;2	3;3;2	Glycolipid transfer protein	Gltp	>tr|D3Z1H9|D3Z1H9_MOUSE Glycolipid transfer protein OS=Mus musculus GN=Gltp PE=1 SV=1;>sp|Q9JL62|GLTP_MOUSE Glycolipid transfer protein OS=Mus musculus GN=Gltp PE=1 SV=3;>tr|D3Z1H8|D3Z1H8_MOUSE Glycolipid transfer protein OS=Mus musculus GN=Gltp PE=1 SV=1	3	3	3	3	2	3	3	3	3	3	2	3	3	3	3	3	2	3	3	3	3	3	16.3	16.3	16.3	21.535	190	190;209;179	0	13.128	By MS/MS	By MS/MS	By MS/MS	By MS/MS	By MS/MS	By MS/MS	11.1	16.3	16.3	16.3	16.3	16.3
D3Z1M3;Q6ZQI3	D3Z1M3;Q6ZQI3	6;6	6;6	6;6	Malectin	Mlec	>tr|D3Z1M3|D3Z1M3_MOUSE Malectin OS=Mus musculus GN=Mlec PE=1 SV=2;>sp|Q6ZQI3|MLEC_MOUSE Malectin OS=Mus musculus GN=Mlec PE=1 SV=2	2	6	6	6	5	5	4	5	5	5	5	5	4	5	5	5	5	5	4	5	5	5	26.8	26.8	26.8	32.342	291	291;291	0	24.357	By MS/MS	By MS/MS	By MS/MS	By MS/MS	By MS/MS	By MS/MS	18.9	22.7	14.8	22.7	18.9	22.7
F6QL70;W4VSN7;Q5M8M8;D3Z1N9;P47915;F6YH22;F6VZG1	F6QL70;W4VSN7;Q5M8M8;D3Z1N9;P47915;F6YH22	3;3;3;3;3;2;1	3;3;3;3;3;2;1	3;3;3;3;3;2;1	60S ribosomal protein L29	Gm17669;Gm3550;Rpl29;Gm10709;Gm5218	>tr|F6QL70|F6QL70_MOUSE Protein Gm17669 OS=Mus musculus GN=Gm17669 PE=4 SV=1;>tr|W4VSN7|W4VSN7_MOUSE MCG123916 OS=Mus musculus GN=Gm3550 PE=4 SV=1;>tr|Q5M8M8|Q5M8M8_MOUSE 60S ribosomal protein L29 OS=Mus musculus GN=Rpl29 PE=2 SV=1;>tr|D3Z1N9|D3Z1N9_MOUSE	7	3	3	3	3	3	3	3	3	3	3	3	3	3	3	3	3	3	3	3	3	3	18.8	18.8	18.8	16.966	154	154;160;160;160;160;154;148	0	4.7971	By MS/MS	By MS/MS	By MS/MS	By MS/MS	By MS/MS	By MS/MS	18.8	18.8	18.8	18.8	18.8	18.8
D3Z1Z8;D3Z5N2;Q545B6;P54227;Q545S4;P55821	D3Z1Z8;D3Z5N2;Q545B6;P54227;Q545S4;P55821	4;4;4;4;2;2	4;4;4;4;2;2	4;4;4;4;2;2	Stathmin;Stathmin-2	Stmn1;Stmn2	>tr|D3Z1Z8|D3Z1Z8_MOUSE Stathmin (Fragment) OS=Mus musculus GN=Stmn1 PE=1 SV=1;>tr|D3Z5N2|D3Z5N2_MOUSE Stathmin OS=Mus musculus GN=Stmn1 PE=1 SV=1;>tr|Q545B6|Q545B6_MOUSE MCG12955, isoform CRA_a OS=Mus musculus GN=Stmn1 PE=1 SV=1;>sp|P54227|STMN1_MOUSE Sta	6	4	4	4	4	4	4	4	4	4	4	4	4	4	4	4	4	4	4	4	4	4	34.3	34.3	34.3	11.729	102	102;147;149;149;179;179	0	15.865	By MS/MS	By MS/MS	By MS/MS	By MS/MS	By MS/MS	By MS/MS	34.3	34.3	34.3	34.3	34.3	34.3
D3Z286	D3Z286	1	1	1		Tmppe	>tr|D3Z286|D3Z286_MOUSE Protein Tmppe OS=Mus musculus GN=Tmppe PE=1 SV=2	1	1	1	1	0	0	0	1	1	1	0	0	0	1	1	1	0	0	0	1	1	1	4.9	4.9	4.9	49.401	447	447	0.00035162	3.655	By matching	By matching	By matching	By MS/MS	By MS/MS	By MS/MS	0	0	0	4.9	4.9	4.9
D3Z2E7;E9Q3L4	D3Z2E7;E9Q3L4	7;7	3;3	3;3		AI607873	>tr|D3Z2E7|D3Z2E7_MOUSE Protein AI607873 OS=Mus musculus GN=AI607873 PE=1 SV=1;>tr|E9Q3L4|E9Q3L4_MOUSE Protein AI607873 OS=Mus musculus GN=AI607873 PE=1 SV=2	2	7	3	3	6	7	6	6	6	6	3	3	3	3	3	3	3	3	3	3	3	3	9.4	3.7	3.7	103.87	971	971;978	0	12.359	By MS/MS	By MS/MS	By MS/MS	By MS/MS	By MS/MS	By MS/MS	8.3	9.4	8.3	8.3	8.3	8.3
E9Q986;D3Z7H6;E9Q906;E9Q907;E9Q905;E9Q8Z4;E9Q8Z9;D3Z2H2;E9Q903;E9Q901;E9Q904;G3X9V2;E9Q8Z5;E9Q8Z6;E9Q8Z8;P30999-2;P30999-3;P30999;D3Z2H7	E9Q986;D3Z7H6;E9Q906;E9Q907;E9Q905;E9Q8Z4;E9Q8Z9;D3Z2H2;E9Q903;E9Q901;E9Q904;G3X9V2;E9Q8Z5;E9Q8Z6;E9Q8Z8;P30999-2;P30999-3;P30999;D3Z2H7	14;14;14;14;14;14;14;14;14;14;14;14;14;14;14;14;14;14;10	14;14;14;14;14;14;14;14;14;14;14;14;14;14;14;14;14;14;10	14;14;14;14;14;14;14;14;14;14;14;14;14;14;14;14;14;14;10	Catenin delta-1	Ctnnd1	>tr|E9Q986|E9Q986_MOUSE Catenin delta-1 OS=Mus musculus GN=Ctnnd1 PE=1 SV=1;>tr|D3Z7H6|D3Z7H6_MOUSE Catenin delta-1 OS=Mus musculus GN=Ctnnd1 PE=1 SV=1;>tr|E9Q906|E9Q906_MOUSE Catenin delta-1 OS=Mus musculus GN=Ctnnd1 PE=1 SV=1;>tr|E9Q907|E9Q907_MOUSE Cate	19	14	14	14	9	11	12	12	13	9	9	11	12	12	13	9	9	11	12	12	13	9	24.8	24.8	24.8	92.477	830	830;837;839;860;866;868;878;884;892;907;913;932;940;961;967;911;917;938;609	0	111.01	By MS/MS	By MS/MS	By MS/MS	By MS/MS	By MS/MS	By MS/MS	16.4	20.1	21.9	21.4	23.6	16.5
D3Z2J6;Q9D710	D3Z2J6;Q9D710	2;2	2;2	2;2	Thioredoxin-related transmembrane protein 2	Tmx2	>tr|D3Z2J6|D3Z2J6_MOUSE Thioredoxin-related transmembrane protein 2 OS=Mus musculus GN=Tmx2 PE=1 SV=1;>sp|Q9D710|TMX2_MOUSE Thioredoxin-related transmembrane protein 2 OS=Mus musculus GN=Tmx2 PE=1 SV=1	2	2	2	2	1	1	1	1	1	0	1	1	1	1	1	0	1	1	1	1	1	0	7.8	7.8	7.8	29.591	257	257;295	0.00035932	3.995	By matching	By MS/MS	By MS/MS	By matching	By MS/MS	By matching	3.9	3.9	3.9	3.9	3.9	0
D3Z2K2;Q9CR88	D3Z2K2;Q9CR88	1;1	1;1	1;1	28S ribosomal protein S14, mitochondrial	Mrps14	>tr|D3Z2K2|D3Z2K2_MOUSE 28S ribosomal protein S14, mitochondrial OS=Mus musculus GN=Mrps14 PE=1 SV=1;>sp|Q9CR88|RT14_MOUSE 28S ribosomal protein S14, mitochondrial OS=Mus musculus GN=Mrps14 PE=1 SV=1	2	1	1	1	1	1	0	1	1	1	1	1	0	1	1	1	1	1	0	1	1	1	12.3	12.3	12.3	14.279	122	122;128	0	5.5633	By MS/MS	By MS/MS	By matching	By MS/MS	By MS/MS	By MS/MS	12.3	12.3	0	12.3	12.3	12.3
D3Z2T9;P11440	D3Z2T9;P11440	3;3	2;2	2;2	Cyclin-dependent kinase 1	Cdk1	>tr|D3Z2T9|D3Z2T9_MOUSE Cyclin-dependent kinase 1 (Fragment) OS=Mus musculus GN=Cdk1 PE=1 SV=1;>sp|P11440|CDK1_MOUSE Cyclin-dependent kinase 1 OS=Mus musculus GN=Cdk1 PE=1 SV=3	2	3	2	2	2	3	3	3	2	3	1	2	2	2	1	2	1	2	2	2	1	2	12.5	8.5	8.5	22.893	200	200;297	0.0010295	3.3305	By MS/MS	By matching	By MS/MS	By MS/MS	By matching	By matching	9	12.5	12.5	12.5	9	12.5
D3Z2Z1;F8WIA1;Q922J3;Q922J3-2;D3Z3M7;F6RCU2;Q8C0S5;F6RAY2;F7CB97	D3Z2Z1;F8WIA1;Q922J3;Q922J3-2;D3Z3M7;F6RCU2	6;6;6;5;4;3;2;1;1	6;6;6;5;4;3;2;1;1	5;5;5;4;3;2;2;1;1	CAP-Gly domain-containing linker protein 1	Clip1	>tr|D3Z2Z1|D3Z2Z1_MOUSE CAP-Gly domain-containing linker protein 1 OS=Mus musculus GN=Clip1 PE=1 SV=1;>tr|F8WIA1|F8WIA1_MOUSE CAP-Gly domain-containing linker protein 1 OS=Mus musculus GN=Clip1 PE=1 SV=1;>sp|Q922J3|CLIP1_MOUSE CAP-Gly domain-containing lin	9	6	6	5	1	5	3	5	3	5	1	5	3	5	3	5	1	4	2	4	3	4	5.3	5.3	4.5	160.01	1426	1426;1437;1391;1315;1320;1066;840;172;1182	0	50.128	By matching	By MS/MS	By MS/MS	By MS/MS	By matching	By MS/MS	0.9	4.7	2.2	4.7	3.4	4.7
D3Z5X8;D3Z7N3;D3Z345;Q08288	D3Z5X8;D3Z7N3;D3Z345;Q08288	1;1;1;1	1;1;1;1	1;1;1;1	Cell growth-regulating nucleolar protein	Lyar	>tr|D3Z5X8|D3Z5X8_MOUSE Cell growth-regulating nucleolar protein (Fragment) OS=Mus musculus GN=Lyar PE=1 SV=1;>tr|D3Z7N3|D3Z7N3_MOUSE Cell growth-regulating nucleolar protein (Fragment) OS=Mus musculus GN=Lyar PE=1 SV=1;>tr|D3Z345|D3Z345_MOUSE Cell growth-	4	1	1	1	0	1	0	1	0	1	0	1	0	1	0	1	0	1	0	1	0	1	10.7	10.7	10.7	14.956	131	131;190;191;388	0.0010277	3.3037	By matching	By matching	By matching	By matching	By matching	By MS/MS	0	10.7	0	10.7	0	10.7
D3Z3C3;Q6YGZ1	D3Z3C3;Q6YGZ1	7;7	7;7	7;7	Heparanase;Heparanase 8 kDa subunit;Heparanase 50 kDa subunit	Hpse	>tr|D3Z3C3|D3Z3C3_MOUSE Heparanase OS=Mus musculus GN=Hpse PE=1 SV=1;>sp|Q6YGZ1|HPSE_MOUSE Heparanase OS=Mus musculus GN=Hpse PE=1 SV=3	2	7	7	7	4	5	4	5	6	5	4	5	4	5	6	5	4	5	4	5	6	5	14.5	14.5	14.5	54.549	483	483;535	0	13.196	By MS/MS	By MS/MS	By MS/MS	By MS/MS	By MS/MS	By MS/MS	7.5	11.4	7.5	8.5	12.4	9.5
D3Z3D0;H3BKM2;Q80YV2-2;Q80YV2	D3Z3D0;H3BKM2;Q80YV2-2;Q80YV2	1;1;1;1	1;1;1;1	1;1;1;1	Nuclear-interacting partner of ALK	Zc3hc1	>tr|D3Z3D0|D3Z3D0_MOUSE Nuclear-interacting partner of ALK OS=Mus musculus GN=Zc3hc1 PE=1 SV=1;>tr|H3BKM2|H3BKM2_MOUSE Nuclear-interacting partner of ALK OS=Mus musculus GN=Zc3hc1 PE=1 SV=1;>sp|Q80YV2-2|NIPA_MOUSE Isoform 2 of Nuclear-interacting partner o	4	1	1	1	1	0	0	0	0	0	1	0	0	0	0	0	1	0	0	0	0	0	4	4	4	47.669	430	430;459;481;501	0.0054979	1.974	By MS/MS	By matching	By matching	By matching	By matching	By matching	4	0	0	0	0	0
D3Z3F1;Q9D824-4;Q9D824-3;Q9D824-2;Q9D824	D3Z3F1;Q9D824-4;Q9D824-3;Q9D824-2;Q9D824	1;1;1;1;1	1;1;1;1;1	1;1;1;1;1	Pre-mRNA 3-end-processing factor FIP1	Fip1l1	>tr|D3Z3F1|D3Z3F1_MOUSE Pre-mRNA 3-end-processing factor FIP1 (Fragment) OS=Mus musculus GN=Fip1l1 PE=1 SV=2;>sp|Q9D824-4|FIP1_MOUSE Isoform 4 of Pre-mRNA 3-end-processing factor FIP1 OS=Mus musculus GN=Fip1l1;>sp|Q9D824-3|FIP1_MOUSE Isoform 3 of Pre-mRN	5	1	1	1	1	1	1	1	1	1	1	1	1	1	1	1	1	1	1	1	1	1	3.2	3.2	3.2	46.449	434	434;508;536;545;581	0.00035778	3.9087	By MS/MS	By MS/MS	By MS/MS	By MS/MS	By MS/MS	By MS/MS	3.2	3.2	3.2	3.2	3.2	3.2
D3Z3J6;G3UYE5;F6Y616;Q8VE62	D3Z3J6;G3UYE5;F6Y616;Q8VE62	3;3;3;3	3;3;3;3	3;3;3;3	Polyadenylate-binding protein-interacting protein 1	Paip1	>tr|D3Z3J6|D3Z3J6_MOUSE Polyadenylate-binding protein-interacting protein 1 OS=Mus musculus GN=Paip1 PE=1 SV=1;>tr|G3UYE5|G3UYE5_MOUSE Polyadenylate-binding protein-interacting protein 1 OS=Mus musculus GN=Paip1 PE=1 SV=1;>tr|F6Y616|F6Y616_MOUSE Polyadenyl	4	3	3	3	3	3	2	2	3	3	3	3	2	2	3	3	3	3	2	2	3	3	10.9	10.9	10.9	42.06	367	367;410;484;400	0	12.107	By MS/MS	By MS/MS	By matching	By MS/MS	By matching	By MS/MS	10.9	10.9	5.4	7.9	10.9	10.9
D3Z3S1;Q3UAP1;Q9WUQ2;A0A0J9YU39;F6XLZ3	D3Z3S1;Q3UAP1;Q9WUQ2;A0A0J9YU39	3;3;3;2;1	3;3;3;2;1	3;3;3;2;1	Prolactin regulatory element-binding protein	Preb	>tr|D3Z3S1|D3Z3S1_MOUSE Prolactin regulatory element binding, isoform CRA_b OS=Mus musculus GN=Preb PE=1 SV=1;>tr|Q3UAP1|Q3UAP1_MOUSE Prolactin regulatory element binding, isoform CRA_c OS=Mus musculus GN=Preb PE=1 SV=1;>sp|Q9WUQ2|PREB_MOUSE Prolactin regu	5	3	3	3	2	3	3	3	3	3	2	3	3	3	3	3	2	3	3	3	3	3	10.6	10.6	10.6	37.965	350	350;417;417;186;95	0	18.178	By MS/MS	By MS/MS	By MS/MS	By MS/MS	By MS/MS	By MS/MS	8	10.6	10.6	10.6	10.6	10.6
D3Z458;Q9CRA4	D3Z458;Q9CRA4	1;1	1;1	1;1	Methylsterol monooxygenase 1	Msmo1	>tr|D3Z458|D3Z458_MOUSE Methylsterol monooxygenase 1 (Fragment) OS=Mus musculus GN=Msmo1 PE=1 SV=1;>sp|Q9CRA4|MSMO1_MOUSE Methylsterol monooxygenase 1 OS=Mus musculus GN=Msmo1 PE=1 SV=1	2	1	1	1	1	1	1	1	1	1	1	1	1	1	1	1	1	1	1	1	1	1	10.1	10.1	10.1	12.873	109	109;293	0.0010435	3.495	By MS/MS	By matching	By MS/MS	By matching	By matching	By MS/MS	10.1	10.1	10.1	10.1	10.1	10.1
D3Z487;Q99LD9;D3Z7J6	D3Z487;Q99LD9;D3Z7J6	3;3;2	3;3;2	3;3;2	Translation initiation factor eIF-2B subunit beta	Eif2b2	>tr|D3Z487|D3Z487_MOUSE Translation initiation factor eIF-2B subunit beta (Fragment) OS=Mus musculus GN=Eif2b2 PE=1 SV=1;>sp|Q99LD9|EI2BB_MOUSE Translation initiation factor eIF-2B subunit beta OS=Mus musculus GN=Eif2b2 PE=1 SV=1;>tr|D3Z7J6|D3Z7J6_MOUSE Tr	3	3	3	3	2	3	2	2	1	2	2	3	2	2	1	2	2	3	2	2	1	2	14.6	14.6	14.6	33.816	302	302;351;228	0	7.7421	By MS/MS	By MS/MS	By MS/MS	By MS/MS	By MS/MS	By MS/MS	9.3	14.6	8.6	9.3	6	9.3
D3Z4B0;Q3UIX4;F6RDI8;E9Q6E5;F6TN80;D6RE22	D3Z4B0;Q3UIX4;F6RDI8;E9Q6E5;F6TN80;D6RE22	2;2;2;2;1;1	2;2;2;2;1;1	2;2;2;2;1;1		Srsf11	>tr|D3Z4B0|D3Z4B0_MOUSE Protein Srsf11 (Fragment) OS=Mus musculus GN=Srsf11 PE=1 SV=1;>tr|Q3UIX4|Q3UIX4_MOUSE Protein Srsf11 OS=Mus musculus GN=Srsf11 PE=1 SV=1;>tr|F6RDI8|F6RDI8_MOUSE Protein Srsf11 (Fragment) OS=Mus musculus GN=Srsf11 PE=1 SV=1;>tr|E9Q6E	6	2	2	2	2	2	2	2	2	2	2	2	2	2	2	2	2	2	2	2	2	2	13	13	13	19.354	192	192;476;500;511;101;112	0	5.572	By MS/MS	By MS/MS	By matching	By MS/MS	By MS/MS	By MS/MS	13	13	13	13	13	13
D3Z4B2;Q9CWZ7	D3Z4B2;Q9CWZ7	7;7	7;7	7;7	Gamma-soluble NSF attachment protein	Napg	>tr|D3Z4B2|D3Z4B2_MOUSE Gamma-soluble NSF attachment protein (Fragment) OS=Mus musculus GN=Napg PE=1 SV=1;>sp|Q9CWZ7|SNAG_MOUSE Gamma-soluble NSF attachment protein OS=Mus musculus GN=Napg PE=1 SV=1	2	7	7	7	5	5	5	5	5	6	5	5	5	5	5	6	5	5	5	5	5	6	22.1	22.1	22.1	39.366	353	353;312	0	32.129	By MS/MS	By MS/MS	By MS/MS	By MS/MS	By MS/MS	By MS/MS	17	18.1	17	14.4	13.3	18.1
D3Z4D8;Z4YJY0;Q3TCJ1	D3Z4D8;Z4YJY0;Q3TCJ1	1;1;1	1;1;1	1;1;1	BRISC complex subunit Abro1	Fam175b	>tr|D3Z4D8|D3Z4D8_MOUSE BRISC complex subunit Abro1 (Fragment) OS=Mus musculus GN=Fam175b PE=1 SV=2;>tr|Z4YJY0|Z4YJY0_MOUSE BRISC complex subunit Abro1 OS=Mus musculus GN=Fam175b PE=1 SV=1;>sp|Q3TCJ1|F175B_MOUSE BRISC complex subunit Abro1 OS=Mus musculus	3	1	1	1	1	1	1	1	1	1	1	1	1	1	1	1	1	1	1	1	1	1	5.9	5.9	5.9	33.527	289	289;424;415	0	6.5283	By MS/MS	By MS/MS	By MS/MS	By MS/MS	By MS/MS	By MS/MS	5.9	5.9	5.9	5.9	5.9	5.9
D3Z7S0;D3Z4J5;Q9D1H7-2;Q9D1H7	D3Z7S0;D3Z4J5;Q9D1H7-2;Q9D1H7	2;2;2;2	2;2;2;2	2;2;2;2	Golgi to ER traffic protein 4 homolog	Get4	>tr|D3Z7S0|D3Z7S0_MOUSE Golgi to ER traffic protein 4 homolog (Fragment) OS=Mus musculus GN=Get4 PE=1 SV=1;>tr|D3Z4J5|D3Z4J5_MOUSE Golgi to ER traffic protein 4 homolog (Fragment) OS=Mus musculus GN=Get4 PE=1 SV=1;>sp|Q9D1H7-2|GET4_MOUSE Isoform 2 of Golgi	4	2	2	2	1	2	1	1	1	1	1	2	1	1	1	1	1	2	1	1	1	1	13.7	13.7	13.7	21.972	197	197;246;274;327	0	6.5395	By matching	By MS/MS	By MS/MS	By MS/MS	By MS/MS	By matching	7.6	13.7	6.1	7.6	7.6	7.6
D3Z4L9;Q61333	D3Z4L9;Q61333	3;3	3;3	3;3	Tumor necrosis factor alpha-induced protein 2	Tnfaip2	>tr|D3Z4L9|D3Z4L9_MOUSE Tumor necrosis factor alpha-induced protein 2 OS=Mus musculus GN=Tnfaip2 PE=1 SV=2;>sp|Q61333|TNAP2_MOUSE Tumor necrosis factor alpha-induced protein 2 OS=Mus musculus GN=Tnfaip2 PE=1 SV=2	2	3	3	3	2	3	1	3	3	3	2	3	1	3	3	3	2	3	1	3	3	3	4.7	4.7	4.7	79.933	708	708;691	0.00036337	4.1919	By MS/MS	By MS/MS	By matching	By MS/MS	By MS/MS	By MS/MS	2.5	4.7	1.1	4.7	4.7	4.7
D3Z4N2;Q547B5;F8WIP8;P10923	D3Z4N2;Q547B5;F8WIP8;P10923	1;1;1;1	1;1;1;1	1;1;1;1	Osteopontin	Spp1	>tr|D3Z4N2|D3Z4N2_MOUSE Osteopontin (Fragment) OS=Mus musculus GN=Spp1 PE=1 SV=1;>tr|Q547B5|Q547B5_MOUSE Osteopontin OS=Mus musculus GN=Spp1 PE=1 SV=1;>tr|F8WIP8|F8WIP8_MOUSE Osteopontin OS=Mus musculus GN=Spp1 PE=1 SV=1;>sp|P10923|OSTP_MOUSE Osteopontin O	4	1	1	1	1	1	1	1	0	1	1	1	1	1	0	1	1	1	1	1	0	1	5.5	5.5	5.5	17.904	164	164;294;295;294	0.0023118	2.8113	By MS/MS	By MS/MS	By MS/MS	By MS/MS	By matching	By MS/MS	5.5	5.5	5.5	5.5	0	5.5
D3Z4S3	D3Z4S3	1	1	1	Putative peptidyl-tRNA hydrolase PTRHD1	Ptrhd1	>sp|D3Z4S3|PTRD1_MOUSE Putative peptidyl-tRNA hydrolase PTRHD1 OS=Mus musculus GN=Ptrhd1 PE=1 SV=1	1	1	1	1	0	1	0	1	1	1	0	1	0	1	1	1	0	1	0	1	1	1	15	15	15	16.037	140	140	0	8.1329	By matching	By matching	By matching	By MS/MS	By MS/MS	By MS/MS	0	15	0	15	15	15
D3Z4V1;Q922V4	D3Z4V1;Q922V4	1;1	1;1	1;1	Pleiotropic regulator 1	Plrg1	>tr|D3Z4V1|D3Z4V1_MOUSE Pleiotropic regulator 1 OS=Mus musculus GN=Plrg1 PE=1 SV=1;>sp|Q922V4|PLRG1_MOUSE Pleiotropic regulator 1 OS=Mus musculus GN=Plrg1 PE=1 SV=1	2	1	1	1	1	1	1	1	1	1	1	1	1	1	1	1	1	1	1	1	1	1	4.6	4.6	4.6	56.059	504	504;513	0	6.27	By matching	By matching	By matching	By matching	By matching	By MS/MS	4.6	4.6	4.6	4.6	4.6	4.6
D3Z5U3;D3Z512;Q3UM14;P56542	D3Z5U3;D3Z512;Q3UM14;P56542	2;2;2;2	2;2;2;2	2;2;2;2	Deoxyribonuclease-2-alpha	Dnase2a;Dnase2	>tr|D3Z5U3|D3Z5U3_MOUSE Deoxyribonuclease-2-alpha (Fragment) OS=Mus musculus GN=Dnase2a PE=1 SV=7;>tr|D3Z512|D3Z512_MOUSE Deoxyribonuclease-2-alpha OS=Mus musculus GN=Dnase2a PE=1 SV=1;>tr|Q3UM14|Q3UM14_MOUSE Deoxyribonuclease II alpha OS=Mus musculus GN=D	4	2	2	2	2	0	1	1	1	1	2	0	1	1	1	1	2	0	1	1	1	1	9.3	9.3	9.3	20.15	182	182;332;353;353	0.0010111	3.108	By MS/MS	By matching	By MS/MS	By MS/MS	By matching	By MS/MS	9.3	0	4.4	4.4	4.4	4.4
D3Z5I1;Q3UPF5;G3X9X5;Q3UPF5-2	D3Z5I1;Q3UPF5;G3X9X5;Q3UPF5-2	5;5;4;4	5;5;4;4	5;5;4;4	Zinc finger CCCH-type antiviral protein 1	Zc3hav1	>tr|D3Z5I1|D3Z5I1_MOUSE Zinc finger CCCH-type antiviral protein 1 OS=Mus musculus GN=Zc3hav1 PE=1 SV=1;>sp|Q3UPF5|ZCCHV_MOUSE Zinc finger CCCH-type antiviral protein 1 OS=Mus musculus GN=Zc3hav1 PE=1 SV=1;>tr|G3X9X5|G3X9X5_MOUSE Zinc finger CCCH type, anti	4	5	5	5	5	5	4	5	5	5	5	5	4	5	5	5	5	5	4	5	5	5	6.4	6.4	6.4	112.53	996	996;946;673;789	0	10.731	By MS/MS	By MS/MS	By MS/MS	By MS/MS	By MS/MS	By MS/MS	6.4	6.4	5.5	6.4	6.4	6.4
F8WIP7;D3Z5N6;Q61103	F8WIP7;D3Z5N6;Q61103	2;2;2	2;2;2	2;2;2	Zinc finger protein ubi-d4	Dpf2	>tr|F8WIP7|F8WIP7_MOUSE Zinc finger protein ubi-d4 (Fragment) OS=Mus musculus GN=Dpf2 PE=1 SV=1;>tr|D3Z5N6|D3Z5N6_MOUSE Zinc finger protein ubi-d4 OS=Mus musculus GN=Dpf2 PE=1 SV=1;>sp|Q61103|REQU_MOUSE Zinc finger protein ubi-d4 OS=Mus musculus GN=Dpf2 PE	3	2	2	2	0	1	0	2	1	1	0	1	0	2	1	1	0	1	0	2	1	1	17.8	17.8	17.8	24.279	214	214;405;391	0	16.924	By matching	By matching	By matching	By MS/MS	By MS/MS	By matching	0	7.5	0	17.8	7.5	7.5
D3Z5T2;Q9D0L7-2;Q9D0L7	D3Z5T2;Q9D0L7-2;Q9D0L7	2;2;2	2;2;2	2;2;2	Armadillo repeat-containing protein 10	Armc10	>tr|D3Z5T2|D3Z5T2_MOUSE Armadillo repeat-containing protein 10 OS=Mus musculus GN=Armc10 PE=1 SV=1;>sp|Q9D0L7-2|ARM10_MOUSE Isoform 2 of Armadillo repeat-containing protein 10 OS=Mus musculus GN=Armc10;>sp|Q9D0L7|ARM10_MOUSE Armadillo repeat-containing pro	3	2	2	2	2	1	1	2	2	2	2	1	1	2	2	2	2	1	1	2	2	2	11.3	11.3	11.3	25.81	238	238;292;306	0	7.7767	By MS/MS	By MS/MS	By MS/MS	By MS/MS	By MS/MS	By MS/MS	11.3	6.7	4.6	11.3	11.3	11.3
D3Z5U5;Q9Z257;D3YYR5;Q9Z256;Q9JJX6-3;Q9JJX6;Q9JJX6-4;Q9JJX6-2;A0A0G2JEP2	D3Z5U5;Q9Z257;D3YYR5;Q9Z256;Q9JJX6-3;Q9JJX6;Q9JJX6-4;Q9JJX6-2	11;11;9;9;8;8;6;6;1	11;11;9;9;8;8;6;6;1	11;11;9;9;8;8;6;6;1	P2X purinoceptor;P2X purinoceptor 4	P2rx4	>tr|D3Z5U5|D3Z5U5_MOUSE P2X purinoceptor OS=Mus musculus GN=P2rx4 PE=1 SV=2;>tr|Q9Z257|Q9Z257_MOUSE P2X purinoceptor OS=Mus musculus GN=P2rx4 PE=1 SV=1;>tr|D3YYR5|D3YYR5_MOUSE P2X purinoceptor 4 OS=Mus musculus GN=P2rx4 PE=1 SV=2;>tr|Q9Z256|Q9Z256_MOUSE P2	9	11	11	11	9	10	8	9	8	11	9	10	8	9	8	11	9	10	8	9	8	11	35	35	35	41.323	366	366;388;339;361;366;388;339;361;52	0	99.935	By MS/MS	By MS/MS	By MS/MS	By MS/MS	By MS/MS	By MS/MS	25.7	33.1	24.9	25.7	23.8	35
D3Z600;O09012-2;O09012	D3Z600;O09012-2;O09012	2;2;2	2;2;2	2;2;2	Peroxisomal targeting signal 1 receptor	Pex5	>tr|D3Z600|D3Z600_MOUSE Peroxisomal targeting signal 1 receptor OS=Mus musculus GN=Pex5 PE=1 SV=1;>sp|O09012-2|PEX5_MOUSE Isoform 2 of Peroxisomal targeting signal 1 receptor OS=Mus musculus GN=Pex5;>sp|O09012|PEX5_MOUSE Peroxisomal targeting signal 1 rece	3	2	2	2	1	2	2	1	1	2	1	2	2	1	1	2	1	2	2	1	1	2	4.1	4.1	4.1	69.836	632	632;602;639	0.0010118	3.1082	By matching	By MS/MS	By matching	By MS/MS	By MS/MS	By MS/MS	1.7	4.1	4.1	1.7	1.7	4.1
D3Z645;Q9QZ88;Q9QZ88-2;D3YYD5;D3YW98	D3Z645;Q9QZ88;Q9QZ88-2;D3YYD5;D3YW98	6;6;6;5;3	6;6;6;5;3	6;6;6;5;3	Vacuolar protein sorting-associated protein 29	Vps29	>tr|D3Z645|D3Z645_MOUSE Vacuolar protein sorting-associated protein 29 OS=Mus musculus GN=Vps29 PE=1 SV=1;>sp|Q9QZ88|VPS29_MOUSE Vacuolar protein sorting-associated protein 29 OS=Mus musculus GN=Vps29 PE=1 SV=1;>sp|Q9QZ88-2|VPS29_MOUSE Isoform 2 of Vacuola	5	6	6	6	6	6	6	6	5	6	6	6	6	6	5	6	6	6	6	6	5	6	41.7	41.7	41.7	16.137	144	144;182;186;124;91	0	38.796	By MS/MS	By MS/MS	By MS/MS	By MS/MS	By MS/MS	By MS/MS	41.7	41.7	41.7	41.7	34.7	41.7
E9Q7S0;F7BQW7;D3Z656;Q8CHC4;D3Z1M7	E9Q7S0;F7BQW7;D3Z656;Q8CHC4	7;7;7;7;3	7;7;7;7;3	7;7;7;7;3	Synaptojanin-1	Synj1	>tr|E9Q7S0|E9Q7S0_MOUSE Synaptojanin-1 OS=Mus musculus GN=Synj1 PE=1 SV=1;>tr|F7BQW7|F7BQW7_MOUSE Synaptojanin-1 (Fragment) OS=Mus musculus GN=Synj1 PE=1 SV=1;>tr|D3Z656|D3Z656_MOUSE Synaptojanin-1 OS=Mus musculus GN=Synj1 PE=1 SV=1;>sp|Q8CHC4|SYNJ1_MOUSE	5	7	7	7	6	7	6	6	7	7	6	7	6	6	7	7	6	7	6	6	7	7	6.8	6.8	6.8	144.59	1309	1309;1324;1607;1574;693	0	39.228	By MS/MS	By MS/MS	By MS/MS	By MS/MS	By MS/MS	By MS/MS	5.8	6.8	5.5	6.1	6.8	6.8
D3Z6C9;Q8BJ48	D3Z6C9;Q8BJ48	2;2	2;2	2;2	N-acetylglucosamine-1-phosphodiester alpha-N-acetylglucosaminidase	Nagpa	>tr|D3Z6C9|D3Z6C9_MOUSE N-acetylglucosamine-1-phosphodiester alpha-N-acetylglucosaminidase OS=Mus musculus GN=Nagpa PE=1 SV=1;>sp|Q8BJ48|NAGPA_MOUSE N-acetylglucosamine-1-phosphodiester alpha-N-acetylglucosaminidase OS=Mus musculus GN=Nagpa PE=1 SV=2	2	2	2	2	1	2	1	1	1	1	1	2	1	1	1	1	1	2	1	1	1	1	6.1	6.1	6.1	40.881	374	374;517	0	7.0864	By MS/MS	By MS/MS	By MS/MS	By MS/MS	By MS/MS	By MS/MS	4	6.1	4	4	4	4
Q8VCQ8;S4R1T7;E9Q0M9;E9QA16;D3Z6I7;E9QA15;E9Q9F3;REV__B2RXW8;REV__Q8BSS9;REV__B8QI34;REV__B2RXQ2	Q8VCQ8;S4R1T7;E9Q0M9;E9QA16;D3Z6I7;E9QA15	7;7;7;7;7;7;3;1;1;1;1	7;7;7;7;7;7;3;1;1;1;1	7;7;7;7;7;7;3;1;1;1;1		Cald1	>tr|Q8VCQ8|Q8VCQ8_MOUSE Caldesmon 1 OS=Mus musculus GN=Cald1 PE=1 SV=1;>tr|S4R1T7|S4R1T7_MOUSE Protein Cald1 OS=Mus musculus GN=Cald1 PE=1 SV=1;>tr|E9Q0M9|E9Q0M9_MOUSE Protein Cald1 OS=Mus musculus GN=Cald1 PE=1 SV=1;>tr|E9QA16|E9QA16_MOUSE Protein Cald1 O	11	7	7	7	6	6	7	5	7	5	6	6	7	5	7	5	6	6	7	5	7	5	17.5	17.5	17.5	60.452	530	530;534;534;536;554;768;253;1241;1257;1257;1266	0	41.578	By MS/MS	By MS/MS	By MS/MS	By MS/MS	By MS/MS	By MS/MS	14.7	14.7	17.5	13.4	17.5	13.4
S4R1B8;S4R270;D3Z6Q9;S4R2J8;S4R171	S4R1B8;S4R270;D3Z6Q9;S4R2J8	7;7;7;4;3	5;5;5;2;3	5;5;5;2;3	Bridging integrator 2	Bin2	>tr|S4R1B8|S4R1B8_MOUSE Bridging integrator 2 OS=Mus musculus GN=Bin2 PE=1 SV=1;>tr|S4R270|S4R270_MOUSE Bridging integrator 2 OS=Mus musculus GN=Bin2 PE=1 SV=1;>sp|D3Z6Q9|BIN2_MOUSE Bridging integrator 2 OS=Mus musculus GN=Bin2 PE=1 SV=1;>tr|S4R2J8|S4R2J8_	5	7	5	5	4	5	4	4	2	6	2	3	2	2	1	4	2	3	2	2	1	4	16.9	15.1	15.1	51.582	478	478;505;489;473;210	0	32.322	By matching	By MS/MS	By matching	By MS/MS	By MS/MS	By MS/MS	7.3	11.3	7.3	9.8	5	13.6
E9QAS9;E9QAT0;D3Z6U8;E9QNF5;Q6AXB7;E9QAS8;P35922-9;P35922-8;P35922-3;P35922-7;P35922-2;P35922;P35922-11;P35922-10;P35922-5;P35922-4;P35922-12;P35922-6	E9QAS9;E9QAT0;D3Z6U8;E9QNF5;Q6AXB7;E9QAS8;P35922-9;P35922-8;P35922-3;P35922-7;P35922-2;P35922;P35922-11;P35922-10;P35922-5;P35922-4;P35922-12;P35922-6	3;3;3;3;3;3;3;3;3;3;3;3;2;2;2;2;2;2	2;2;2;2;2;2;2;2;2;2;2;2;2;2;2;2;2;2	2;2;2;2;2;2;2;2;2;2;2;2;2;2;2;2;2;2	Fragile X mental retardation protein 1 homolog	Fmr1	>tr|E9QAS9|E9QAS9_MOUSE Fragile X mental retardation protein 1 homolog OS=Mus musculus GN=Fmr1 PE=1 SV=1;>tr|E9QAT0|E9QAT0_MOUSE Fragile X mental retardation protein 1 homolog OS=Mus musculus GN=Fmr1 PE=1 SV=1;>tr|D3Z6U8|D3Z6U8_MOUSE Fragile X mental retar	18	3	2	2	2	2	2	3	3	2	1	1	1	2	2	1	1	1	1	2	2	1	5.1	3.8	3.8	65.918	585	585;589;591;593;614;631;568;581;589;593;602;614;415;427;436;448;491;512	0.00035137	3.65	By matching	By matching	By MS/MS	By MS/MS	By MS/MS	By MS/MS	2.7	2.7	2.7	5.1	5.1	2.7
D3Z7J7;D3Z6Y9;Q99LN9-2;Q99LN9	D3Z7J7;D3Z6Y9;Q99LN9-2;Q99LN9	1;1;1;1	1;1;1;1	1;1;1;1	Deoxyhypusine hydroxylase	Dohh	>tr|D3Z7J7|D3Z7J7_MOUSE Deoxyhypusine hydroxylase (Fragment) OS=Mus musculus GN=Dohh PE=1 SV=7;>tr|D3Z6Y9|D3Z6Y9_MOUSE Deoxyhypusine hydroxylase OS=Mus musculus GN=Dohh PE=1 SV=1;>sp|Q99LN9-2|DOHH_MOUSE Isoform 2 of Deoxyhypusine hydroxylase OS=Mus musculu	4	1	1	1	0	1	0	1	1	1	0	1	0	1	1	1	0	1	0	1	1	1	10.6	10.6	10.6	20.518	188	188;213;200;302	0.0010211	3.2188	By matching	By MS/MS	By matching	By matching	By MS/MS	By matching	0	10.6	0	10.6	10.6	10.6
D3Z783;P31750;D3YXX3	D3Z783;P31750;D3YXX3	2;2;1	2;2;1	2;2;1	RAC-alpha serine/threonine-protein kinase	Akt1	>tr|D3Z783|D3Z783_MOUSE RAC-alpha serine/threonine-protein kinase OS=Mus musculus GN=Akt1 PE=1 SV=2;>sp|P31750|AKT1_MOUSE RAC-alpha serine/threonine-protein kinase OS=Mus musculus GN=Akt1 PE=1 SV=2;>tr|D3YXX3|D3YXX3_MOUSE RAC-alpha serine/threonine-protein	3	2	2	2	2	2	1	2	2	2	2	2	1	2	2	2	2	2	1	2	2	2	4.1	4.1	4.1	50.98	437	437;480;202	0.0010197	3.2047	By MS/MS	By MS/MS	By matching	By MS/MS	By MS/MS	By matching	4.1	4.1	1.8	4.1	4.1	4.1
G3UZX6;H7BWX9;D3Z794;G3UZ60;G3UWI9;G3UWX9;G3UZA7;P61957;Q9Z172-2;Q9Z172	G3UZX6;H7BWX9;D3Z794;G3UZ60;G3UWI9;G3UWX9;G3UZA7;P61957;Q9Z172-2;Q9Z172	1;1;1;1;1;1;1;1;1;1	1;1;1;1;1;1;1;1;1;1	1;1;1;1;1;1;1;1;1;1	Small ubiquitin-related modifier 2;Small ubiquitin-related modifier 3	Sumo3;Sumo2	>tr|G3UZX6|G3UZX6_MOUSE Small ubiquitin-related modifier 3 (Fragment) OS=Mus musculus GN=Sumo3 PE=4 SV=1;>tr|H7BWX9|H7BWX9_MOUSE Small ubiquitin-related modifier 2 OS=Mus musculus GN=Sumo2 PE=1 SV=1;>tr|D3Z794|D3Z794_MOUSE Small ubiquitin-related modifier	10	1	1	1	1	1	1	1	1	1	1	1	1	1	1	1	1	1	1	1	1	1	25.5	25.5	25.5	5.2631	47	47;53;71;75;82;96;113;95;110;110	0	9.8722	By MS/MS	By MS/MS	By MS/MS	By MS/MS	By MS/MS	By MS/MS	25.5	25.5	25.5	25.5	25.5	25.5
D3Z795;Q9JK23	D3Z795;Q9JK23	1;1	1;1	1;1	Proteasome assembly chaperone 1	Psmg1	>tr|D3Z795|D3Z795_MOUSE Proteasome assembly chaperone 1 OS=Mus musculus GN=Psmg1 PE=1 SV=1;>sp|Q9JK23|PSMG1_MOUSE Proteasome assembly chaperone 1 OS=Mus musculus GN=Psmg1 PE=1 SV=1	2	1	1	1	1	1	0	1	1	1	1	1	0	1	1	1	1	1	0	1	1	1	4.9	4.9	4.9	30.54	268	268;289	0.005234	2.0231	By matching	By MS/MS	By matching	By MS/MS	By MS/MS	By MS/MS	4.9	4.9	0	4.9	4.9	4.9
D3Z7C0;Q3UKS6;Q9Z2Q5	D3Z7C0;Q3UKS6;Q9Z2Q5	1;1;1	1;1;1	1;1;1	39S ribosomal protein L40, mitochondrial	Mrpl40	>tr|D3Z7C0|D3Z7C0_MOUSE 39S ribosomal protein L40, mitochondrial OS=Mus musculus GN=Mrpl40 PE=1 SV=1;>tr|Q3UKS6|Q3UKS6_MOUSE 39S ribosomal protein L40, mitochondrial OS=Mus musculus GN=Mrpl40 PE=1 SV=1;>sp|Q9Z2Q5|RM40_MOUSE 39S ribosomal protein L40, mitoc	3	1	1	1	1	1	0	1	1	1	1	1	0	1	1	1	1	1	0	1	1	1	9.9	9.9	9.9	19.378	162	162;206;206	0.0049459	2.0581	By MS/MS	By matching	By matching	By MS/MS	By MS/MS	By MS/MS	9.9	9.9	0	9.9	9.9	9.9
D3Z7C6;Q9R0Q7	D3Z7C6;Q9R0Q7	4;4	4;4	4;4	Prostaglandin E synthase 3	Ptges3	>tr|D3Z7C6|D3Z7C6_MOUSE Prostaglandin E synthase 3 OS=Mus musculus GN=Ptges3 PE=1 SV=1;>sp|Q9R0Q7|TEBP_MOUSE Prostaglandin E synthase 3 OS=Mus musculus GN=Ptges3 PE=1 SV=1	2	4	4	4	4	4	4	4	4	4	4	4	4	4	4	4	4	4	4	4	4	4	30	30	30	14.982	130	130;160	0	73.862	By MS/MS	By MS/MS	By MS/MS	By MS/MS	By MS/MS	By MS/MS	30	30	30	30	30	30
D3Z7E5;Q2NL51	D3Z7E5;Q2NL51	3;3	2;2	2;2	Glycogen synthase kinase-3 alpha	Gsk3a	>tr|D3Z7E5|D3Z7E5_MOUSE Glycogen synthase kinase-3 alpha OS=Mus musculus GN=Gsk3a PE=1 SV=1;>sp|Q2NL51|GSK3A_MOUSE Glycogen synthase kinase-3 alpha OS=Mus musculus GN=Gsk3a PE=1 SV=2	2	3	2	2	1	2	1	2	2	3	1	1	1	1	1	2	1	1	1	1	1	2	10.7	7.6	7.6	51.245	486	486;490	0	7.2184	By matching	By matching	By matching	By MS/MS	By matching	By MS/MS	3.5	6.6	3.5	6.6	6.6	10.7
D3Z7E6;Q3TJC2;Q61205;D3Z2X5	D3Z7E6;Q3TJC2;Q61205	4;4;4;1	4;4;4;1	4;4;4;1	Platelet-activating factor acetylhydrolase IB subunit gamma	Pafah1b3	>tr|D3Z7E6|D3Z7E6_MOUSE Platelet-activating factor acetylhydrolase IB subunit gamma OS=Mus musculus GN=Pafah1b3 PE=1 SV=1;>tr|Q3TJC2|Q3TJC2_MOUSE Platelet-activating factor acetylhydrolase IB subunit gamma OS=Mus musculus GN=Pafah1b3 PE=1 SV=1;>sp|Q61205|P	4	4	4	4	4	4	3	4	4	4	4	4	3	4	4	4	4	4	3	4	4	4	23.3	23.3	23.3	20.149	180	180;232;232;143	0	7.6182	By MS/MS	By MS/MS	By MS/MS	By MS/MS	By MS/MS	By MS/MS	23.3	23.3	13.9	23.3	23.3	23.3
D3Z7F7;Q8BFS6-3;Q8BFS6-4;Q8BFS6-2;Q8BFS6	D3Z7F7;Q8BFS6-3;Q8BFS6-4;Q8BFS6-2;Q8BFS6	1;1;1;1;1	1;1;1;1;1	1;1;1;1;1	Serine/threonine-protein phosphatase CPPED1	Cpped1	>tr|D3Z7F7|D3Z7F7_MOUSE Serine/threonine-protein phosphatase CPPED1 (Fragment) OS=Mus musculus GN=Cpped1 PE=1 SV=1;>sp|Q8BFS6-3|CPPED_MOUSE Isoform 3 of Serine/threonine-protein phosphatase CPPED1 OS=Mus musculus GN=Cpped1;>sp|Q8BFS6-4|CPPED_MOUSE Isoform	5	1	1	1	1	1	1	1	1	1	1	1	1	1	1	1	1	1	1	1	1	1	4.6	4.6	4.6	27.215	240	240;153;266;298;312	0.0010377	3.4375	By MS/MS	By MS/MS	By MS/MS	By MS/MS	By MS/MS	By MS/MS	4.6	4.6	4.6	4.6	4.6	4.6
D3Z7M5;Q9CPT5	D3Z7M5;Q9CPT5	2;2	2;2	2;2	Nucleolar protein 16	Nop16	>tr|D3Z7M5|D3Z7M5_MOUSE Nucleolar protein 16 OS=Mus musculus GN=Nop16 PE=1 SV=1;>sp|Q9CPT5|NOP16_MOUSE Nucleolar protein 16 OS=Mus musculus GN=Nop16 PE=1 SV=1	2	2	2	2	2	2	2	2	2	2	2	2	2	2	2	2	2	2	2	2	2	2	11.6	11.6	11.6	21.508	181	181;178	0	4.8861	By MS/MS	By MS/MS	By MS/MS	By MS/MS	By MS/MS	By MS/MS	11.6	11.6	11.6	11.6	11.6	11.6
D3Z7P0;Q8K3W0;Q8K3W0-4;Q8K3W0-6;Q8K3W0-5;Q8K3W0-1;E9Q8Q1;A0A0J9YV56;E9Q0U3	D3Z7P0;Q8K3W0;Q8K3W0-4;Q8K3W0-6;Q8K3W0-5;Q8K3W0-1	3;3;2;2;2;2;1;1;1	3;3;2;2;2;2;1;1;1	3;3;2;2;2;2;1;1;1	BRCA1-A complex subunit BRE	Bre	>tr|D3Z7P0|D3Z7P0_MOUSE BRCA1-A complex subunit BRE OS=Mus musculus GN=Bre PE=1 SV=3;>sp|Q8K3W0|BRE_MOUSE BRCA1-A complex subunit BRE OS=Mus musculus GN=Bre PE=1 SV=2;>sp|Q8K3W0-4|BRE_MOUSE Isoform 3 of BRCA1-A complex subunit BRE OS=Mus musculus GN=Bre;>s	9	3	3	3	1	3	1	3	2	2	1	3	1	3	2	2	1	3	1	3	2	2	8.8	8.8	8.8	43.749	385	385;383;245;319;374;420;43;63;205	0	6.3348	By matching	By matching	By matching	By MS/MS	By matching	By MS/MS	2.6	8.8	2.6	8.8	6.2	6.2
D3Z7P3;D3Z7P3-2;D3Z7P4;F6U529;F7B327	D3Z7P3;D3Z7P3-2;D3Z7P4	12;11;10;3;1	12;11;10;3;1	12;11;10;3;1	Glutaminase kidney isoform, mitochondrial	Gls	>sp|D3Z7P3|GLSK_MOUSE Glutaminase kidney isoform, mitochondrial OS=Mus musculus GN=Gls PE=1 SV=1;>sp|D3Z7P3-2|GLSK_MOUSE Isoform 2 of Glutaminase kidney isoform, mitochondrial OS=Mus musculus GN=Gls;>tr|D3Z7P4|D3Z7P4_MOUSE Glutaminase kidney isoform, mitoc	5	12	12	12	8	12	9	9	10	11	8	12	9	9	10	11	8	12	9	9	10	11	21.5	21.5	21.5	73.963	674	674;603;491;235;205	0	52.192	By MS/MS	By MS/MS	By MS/MS	By MS/MS	By MS/MS	By MS/MS	16.3	21.5	18.4	16	18.5	19.9
Q564F6;D3Z7Q5;P56812	Q564F6;D3Z7Q5;P56812	3;3;3	3;3;3	3;3;3	Programmed cell death protein 5	Pdcd5	>tr|Q564F6|Q564F6_MOUSE MCG128907 OS=Mus musculus GN=Pdcd5 PE=1 SV=1;>tr|D3Z7Q5|D3Z7Q5_MOUSE Programmed cell death protein 5 OS=Mus musculus GN=Pdcd5 PE=1 SV=1;>sp|P56812|PDCD5_MOUSE Programmed cell death protein 5 OS=Mus musculus GN=Pdcd5 PE=1 SV=3	3	3	3	3	3	3	3	3	3	3	3	3	3	3	3	3	3	3	3	3	3	3	28.6	28.6	28.6	14.275	126	126;205;126	0	30.751	By MS/MS	By MS/MS	By MS/MS	By MS/MS	By MS/MS	By MS/MS	28.6	28.6	28.6	28.6	28.6	28.6
G3X9Q3;D3Z7R7;Q3TBD2;Q3TBD2-2;Q3TBD2-3;Q3TBD2-4	G3X9Q3;D3Z7R7;Q3TBD2;Q3TBD2-2;Q3TBD2-3;Q3TBD2-4	13;13;13;11;8;7	13;13;13;11;8;7	13;13;13;11;8;7	Minor histocompatibility protein HA-1	Hmha1	>tr|G3X9Q3|G3X9Q3_MOUSE Histocompatibility (Minor) HA-1, isoform CRA_a OS=Mus musculus GN=Hmha1 PE=1 SV=1;>tr|D3Z7R7|D3Z7R7_MOUSE Minor histocompatibility protein HA-1 OS=Mus musculus GN=Hmha1 PE=1 SV=1;>sp|Q3TBD2|HMHA1_MOUSE Minor histocompatibility prote	6	13	13	13	10	10	8	12	8	11	10	10	8	12	8	11	10	10	8	12	8	11	16.4	16.4	16.4	122.86	1116	1116;1127;1116;1000;807;655	0	49.55	By MS/MS	By MS/MS	By MS/MS	By MS/MS	By MS/MS	By MS/MS	12.4	12.4	9.8	15.5	10.7	13.6
G3X922;D4AFX7;A0A087WRC9;A0A087WS25	G3X922;D4AFX7	32;32;2;1	32;32;2;1	32;32;2;1		Dnajc13	>tr|G3X922|G3X922_MOUSE MCG115602 OS=Mus musculus GN=Dnajc13 PE=1 SV=1;>tr|D4AFX7|D4AFX7_MOUSE Protein Dnajc13 OS=Mus musculus GN=Dnajc13 PE=1 SV=1	4	32	32	32	21	28	22	27	26	28	21	28	22	27	26	28	21	28	22	27	26	28	18.5	18.5	18.5	254.44	2243	2243;2248;174;184	0	119.72	By MS/MS	By MS/MS	By MS/MS	By MS/MS	By MS/MS	By MS/MS	11.5	16.1	12.3	15.9	15.6	16.3
D5MCW4;Q9CQ89	D5MCW4;Q9CQ89	2;2	2;2	2;2	Protein CutA	Cuta	>tr|D5MCW4|D5MCW4_MOUSE Protein CutA OS=Mus musculus GN=Cuta PE=1 SV=1;>sp|Q9CQ89|CUTA_MOUSE Protein CutA OS=Mus musculus GN=Cuta PE=1 SV=3	2	2	2	2	1	1	0	2	2	2	1	1	0	2	2	2	1	1	0	2	2	2	18.2	18.2	18.2	16.453	154	154;177	0	9.8	By matching	By MS/MS	By matching	By MS/MS	By MS/MS	By MS/MS	9.1	9.1	0	18.2	18.2	18.2
D6RD07;Q7TSQ8	D6RD07;Q7TSQ8	2;2	2;2	2;2	Pyruvate dehydrogenase phosphatase regulatory subunit, mitochondrial	Pdpr	>tr|D6RD07|D6RD07_MOUSE Pyruvate dehydrogenase phosphatase regulatory subunit, mitochondrial OS=Mus musculus GN=Pdpr PE=1 SV=1;>sp|Q7TSQ8|PDPR_MOUSE Pyruvate dehydrogenase phosphatase regulatory subunit, mitochondrial OS=Mus musculus GN=Pdpr PE=1 SV=1	2	2	2	2	2	2	1	2	1	2	2	2	1	2	1	2	2	2	1	2	1	2	3.9	3.9	3.9	75.261	671	671;878	0	5.7255	By matching	By MS/MS	By matching	By MS/MS	By matching	By matching	3.9	3.9	1.9	3.9	1.9	3.9
D6RFU9;O09117-2;O09117	D6RFU9;O09117-2;O09117	1;1;1	1;1;1	1;1;1	Synaptophysin-like protein 1	Sypl;Sypl1	>tr|D6RFU9|D6RFU9_MOUSE Synaptophysin-like protein 1 OS=Mus musculus GN=Sypl PE=1 SV=1;>sp|O09117-2|SYPL1_MOUSE Isoform 2 of Synaptophysin-like protein 1 OS=Mus musculus GN=Sypl1;>sp|O09117|SYPL1_MOUSE Synaptophysin-like protein 1 OS=Mus musculus GN=Sypl1	3	1	1	1	1	1	1	1	1	1	1	1	1	1	1	1	1	1	1	1	1	1	11.4	11.4	11.4	8.9142	79	79;243;261	0.0023102	2.8076	By matching	By MS/MS	By MS/MS	By MS/MS	By matching	By MS/MS	11.4	11.4	11.4	11.4	11.4	11.4
D6RGB5;Q9JHI7;A0A0G2JFV9;D3YTN9	D6RGB5;Q9JHI7;A0A0G2JFV9;D3YTN9	2;2;1;1	2;2;1;1	2;2;1;1	Exosome complex component RRP45	Exosc9	>tr|D6RGB5|D6RGB5_MOUSE Exosome complex component RRP45 OS=Mus musculus GN=Exosc9 PE=1 SV=1;>sp|Q9JHI7|EXOS9_MOUSE Exosome complex component RRP45 OS=Mus musculus GN=Exosc9 PE=1 SV=1;>tr|A0A0G2JFV9|A0A0G2JFV9_MOUSE Exosome complex component RRP45 (Fragment	4	2	2	2	0	0	1	2	2	1	0	0	1	2	2	1	0	0	1	2	2	1	10.3	10.3	10.3	27.555	242	242;438;132;147	0.0022951	2.6962	By matching	By matching	By MS/MS	By MS/MS	By MS/MS	By matching	0	0	5.4	10.3	10.3	5.4
D6RGM1;Q3UI84;Q99J62	D6RGM1;Q3UI84;Q99J62	1;1;1	1;1;1	1;1;1	Replication factor C subunit 4	Rfc4	>tr|D6RGM1|D6RGM1_MOUSE Replication factor C subunit 4 OS=Mus musculus GN=Rfc4 PE=1 SV=1;>tr|Q3UI84|Q3UI84_MOUSE Replication factor C subunit 4 OS=Mus musculus GN=Rfc4 PE=1 SV=1;>sp|Q99J62|RFC4_MOUSE Replication factor C subunit 4 OS=Mus musculus GN=Rfc4 P	3	1	1	1	0	0	0	1	0	0	0	0	0	1	0	0	0	0	0	1	0	0	20.4	20.4	20.4	10.395	98	98;370;364	0.0023072	2.7886	By matching	By matching	By matching	By MS/MS	By matching	By matching	0	0	0	20.4	0	0
D6RHA2;P82343-2;P82343;G3XA46	D6RHA2;P82343-2;P82343	12;12;12;1	12;12;12;1	12;12;12;1	N-acylglucosamine 2-epimerase	Renbp	>tr|D6RHA2|D6RHA2_MOUSE N-acylglucosamine 2-epimerase OS=Mus musculus GN=Renbp PE=1 SV=2;>sp|P82343-2|RENBP_MOUSE Isoform 2 of N-acylglucosamine 2-epimerase OS=Mus musculus GN=Renbp;>sp|P82343|RENBP_MOUSE N-acylglucosamine 2-epimerase OS=Mus musculus GN=Re	4	12	12	12	9	11	10	9	10	10	9	11	10	9	10	10	9	11	10	9	10	10	27	27	27	48.509	419	419;416;430;48	0	139.46	By MS/MS	By MS/MS	By MS/MS	By MS/MS	By MS/MS	By MS/MS	22.7	23.4	22.4	21.2	23.4	23.4
D6RI20;Q9CR20;J3QMQ2	D6RI20;Q9CR20;J3QMQ2	2;2;1	2;2;1	2;2;1	Immediate early response 3-interacting protein 1	Hdhd2;Ier3ip1;Gm10784	>tr|D6RI20|D6RI20_MOUSE Haloacid dehalogenase-like hydrolase domain-containing protein 2 OS=Mus musculus GN=Hdhd2 PE=4 SV=1;>sp|Q9CR20|IR3IP_MOUSE Immediate early response 3-interacting protein 1 OS=Mus musculus GN=Ier3ip1 PE=3 SV=1;>tr|J3QMQ2|J3QMQ2_MOUSE	3	2	2	2	1	2	1	2	2	2	1	2	1	2	2	2	1	2	1	2	2	2	18.4	18.4	18.4	16.254	152	152;82;79	0	26.379	By MS/MS	By MS/MS	By MS/MS	By MS/MS	By MS/MS	By MS/MS	13.2	18.4	5.3	18.4	18.4	18.4
E0CX20;Q6PGH1	E0CX20;Q6PGH1	2;1	2;1	2;1	Protein BUD31 homolog	Bud31	>tr|E0CX20|E0CX20_MOUSE Protein BUD31 homolog OS=Mus musculus GN=Bud31 PE=1 SV=1;>sp|Q6PGH1|BUD31_MOUSE Protein BUD31 homolog OS=Mus musculus GN=Bud31 PE=1 SV=1	2	2	2	2	1	1	1	2	2	1	1	1	1	2	2	1	1	1	1	2	2	1	18.8	18.8	18.8	17	144	144;103	0	5.4856	By matching	By matching	By MS/MS	By matching	By MS/MS	By MS/MS	5.6	5.6	5.6	18.8	18.8	5.6
E0CX44;E0CXM3;Q91YT8	E0CX44;E0CXM3;Q91YT8	1;1;1	1;1;1	1;1;1	CSC1-like protein 1	Tmem63a	>tr|E0CX44|E0CX44_MOUSE CSC1-like protein 1 (Fragment) OS=Mus musculus GN=Tmem63a PE=1 SV=1;>tr|E0CXM3|E0CXM3_MOUSE CSC1-like protein 1 (Fragment) OS=Mus musculus GN=Tmem63a PE=1 SV=1;>sp|Q91YT8|CSCL1_MOUSE CSC1-like protein 1 OS=Mus musculus GN=Tmem63a PE	3	1	1	1	1	1	1	1	1	1	1	1	1	1	1	1	1	1	1	1	1	1	11.8	11.8	11.8	11.357	102	102;174;804	0.0083607	1.7988	By matching	By matching	By MS/MS	By matching	By matching	By MS/MS	11.8	11.8	11.8	11.8	11.8	11.8
E0CX79;E0CXR3;E0CZD9;E0CXM9;Q9DB43;E0CXA3	E0CX79;E0CXR3;E0CZD9;E0CXM9;Q9DB43;E0CXA3	2;2;2;2;2;1	2;2;2;2;2;1	2;2;2;2;2;1	Zinc finger protein-like 1	Zfpl1	>tr|E0CX79|E0CX79_MOUSE Zinc finger protein-like 1 (Fragment) OS=Mus musculus GN=Zfpl1 PE=1 SV=1;>tr|E0CXR3|E0CXR3_MOUSE Zinc finger protein-like 1 (Fragment) OS=Mus musculus GN=Zfpl1 PE=1 SV=7;>tr|E0CZD9|E0CZD9_MOUSE Zinc finger protein-like 1 (Fragment)	6	2	2	2	0	1	1	2	1	1	0	1	1	2	1	1	0	1	1	2	1	1	14.7	14.7	14.7	14.509	129	129;183;242;264;310;80	0.0043357	2.0733	By matching	By MS/MS	By MS/MS	By MS/MS	By matching	By MS/MS	0	7.8	7	14.7	7	7.8
E0CZE8;E0CXR0;E0CX98;Q9D2C7	E0CZE8;E0CXR0;E0CX98;Q9D2C7	1;1;1;1	1;1;1;1	1;1;1;1	Bax inhibitor 1	Tmbim6	>tr|E0CZE8|E0CZE8_MOUSE Bax inhibitor 1 (Fragment) OS=Mus musculus GN=Tmbim6 PE=1 SV=1;>tr|E0CXR0|E0CXR0_MOUSE Bax inhibitor 1 (Fragment) OS=Mus musculus GN=Tmbim6 PE=1 SV=1;>tr|E0CX98|E0CX98_MOUSE Bax inhibitor 1 (Fragment) OS=Mus musculus GN=Tmbim6 PE=1	4	1	1	1	1	1	0	1	1	1	1	1	0	1	1	1	1	1	0	1	1	1	25	25	25	3.8054	32	32;204;235;237	0.0028855	2.394	By MS/MS	By MS/MS	By matching	By MS/MS	By MS/MS	By MS/MS	25	25	0	25	25	25
E0CYE2;F7DEU6;P50096;E0CXK0	E0CYE2;F7DEU6;P50096;E0CXK0	2;2;2;1	2;2;2;1	2;2;2;1	Inosine-5-monophosphate dehydrogenase;Inosine-5-monophosphate dehydrogenase 1	Impdh1	>tr|E0CYE2|E0CYE2_MOUSE Inosine-5-monophosphate dehydrogenase OS=Mus musculus GN=Impdh1 PE=1 SV=1;>tr|F7DEU6|F7DEU6_MOUSE Inosine-5-monophosphate dehydrogenase OS=Mus musculus GN=Impdh1 PE=1 SV=2;>sp|P50096|IMDH1_MOUSE Inosine-5-monophosphate dehydrogen	4	2	2	2	1	2	1	2	1	1	1	2	1	2	1	1	1	2	1	2	1	1	6.1	6.1	6.1	52.47	489	489;538;514;231	0.0022936	2.6953	By MS/MS	By MS/MS	By matching	By MS/MS	By MS/MS	By matching	2.2	6.1	3.9	6.1	2.2	2.2
E0CZF5;F7CCI4;E0CYH0;Q9ER69-2;Q9ER69	E0CZF5;F7CCI4;E0CYH0;Q9ER69-2;Q9ER69	1;1;1;1;1	1;1;1;1;1	1;1;1;1;1	Pre-mRNA-splicing regulator WTAP	Wtap	>tr|E0CZF5|E0CZF5_MOUSE Pre-mRNA-splicing regulator WTAP (Fragment) OS=Mus musculus GN=Wtap PE=1 SV=1;>tr|F7CCI4|F7CCI4_MOUSE Pre-mRNA-splicing regulator WTAP (Fragment) OS=Mus musculus GN=Wtap PE=1 SV=1;>tr|E0CYH0|E0CYH0_MOUSE MCG16685, isoform CRA_d OS=M	5	1	1	1	1	1	1	1	0	1	1	1	1	1	0	1	1	1	1	1	0	1	16.2	16.2	16.2	9.5297	80	80;139;396;151;396	0.0010366	3.4297	By matching	By matching	By MS/MS	By matching	By matching	By MS/MS	16.2	16.2	16.2	16.2	0	16.2
E0CYH4;Q8C6G8;F7DFQ2;F6UT94;F8WH48	E0CYH4;Q8C6G8	9;9;3;1;1	9;9;3;1;1	9;9;3;1;1	WD repeat-containing protein 26	Wdr26	>tr|E0CYH4|E0CYH4_MOUSE WD repeat-containing protein 26 OS=Mus musculus GN=Wdr26 PE=1 SV=1;>sp|Q8C6G8|WDR26_MOUSE WD repeat-containing protein 26 OS=Mus musculus GN=Wdr26 PE=1 SV=3	5	9	9	9	4	8	4	8	6	6	4	8	4	8	6	6	4	8	4	8	6	6	23.4	23.4	23.4	68.879	625	625;641;147;120;183	0	44.106	By matching	By MS/MS	By MS/MS	By MS/MS	By MS/MS	By MS/MS	9.8	19.8	9.3	20.6	15.4	14.1
E0CYM8;E9QPT7;P97797;P97797-3;A2ANC1;A0A0A6YWR3;Q6F5F2;A0A0A6YYP6	E0CYM8;E9QPT7;P97797	11;6;6;4;3;1;1;1	1;1;1;1;0;0;0;0	1;1;1;1;0;0;0;0	Tyrosine-protein phosphatase non-receptor type substrate 1	Sirpa	>tr|E0CYM8|E0CYM8_MOUSE Tyrosine-protein phosphatase non-receptor type substrate 1 OS=Mus musculus GN=Sirpa PE=1 SV=1;>tr|E9QPT7|E9QPT7_MOUSE Tyrosine-protein phosphatase non-receptor type substrate 1 OS=Mus musculus GN=Sirpa PE=1 SV=1;>sp|P97797|SHPS1_MOU	8	11	1	1	9	10	8	10	11	9	1	1	0	1	1	0	1	1	0	1	1	0	35.7	5.3	5.3	56.413	513	513;295;513;295;158;182;391;397	0	16.198	By matching	By MS/MS	By matching	By matching	By MS/MS	By matching	31	32.6	25.5	32.6	35.7	29.6
E0CYP3;Q3UYC0;Q3UYC0-2	E0CYP3;Q3UYC0	3;3;1	3;3;1	3;3;1	Protein phosphatase 1H	Ppm1h	>tr|E0CYP3|E0CYP3_MOUSE Protein phosphatase 1H OS=Mus musculus GN=Ppm1h PE=1 SV=1;>sp|Q3UYC0|PPM1H_MOUSE Protein phosphatase 1H OS=Mus musculus GN=Ppm1h PE=1 SV=1	3	3	3	3	2	3	1	3	3	2	2	3	1	3	3	2	2	3	1	3	3	2	37.1	37.1	37.1	14.672	132	132;513;469	0	6.1752	By matching	By MS/MS	By matching	By MS/MS	By matching	By MS/MS	22.7	37.1	8.3	37.1	37.1	22.7
E0CYT5;Q9D4H8-2;Q9D4H8	E0CYT5;Q9D4H8-2;Q9D4H8	3;3;3	3;3;3	3;3;3	Cullin-2	Cul2	>tr|E0CYT5|E0CYT5_MOUSE Cullin-2 (Fragment) OS=Mus musculus GN=Cul2 PE=1 SV=1;>sp|Q9D4H8-2|CUL2_MOUSE Isoform 2 of Cullin-2 OS=Mus musculus GN=Cul2;>sp|Q9D4H8|CUL2_MOUSE Cullin-2 OS=Mus musculus GN=Cul2 PE=1 SV=2	3	3	3	3	1	3	0	2	2	3	1	3	0	2	2	3	1	3	0	2	2	3	7.6	7.6	7.6	67.718	582	582;706;745	0	7.4134	By matching	By MS/MS	By matching	By MS/MS	By MS/MS	By MS/MS	2.6	7.6	0	5.8	5.8	7.6
F7D432;E9PWE0;E0CYV0;P23506;P23506-2;F6V9F1;F6TXE3	F7D432;E9PWE0;E0CYV0;P23506;P23506-2;F6V9F1	5;5;5;5;5;3;2	5;5;5;5;5;3;2	5;5;5;5;5;3;2	Protein-L-isoaspartate O-methyltransferase;Protein-L-isoaspartate(D-aspartate) O-methyltransferase	Pcmt1	>tr|F7D432|F7D432_MOUSE Protein-L-isoaspartate O-methyltransferase (Fragment) OS=Mus musculus GN=Pcmt1 PE=1 SV=1;>tr|E9PWE0|E9PWE0_MOUSE Protein-L-isoaspartate O-methyltransferase OS=Mus musculus GN=Pcmt1 PE=1 SV=1;>tr|E0CYV0|E0CYV0_MOUSE Protein-L-isoaspa	7	5	5	5	4	5	1	4	5	4	4	5	1	4	5	4	4	5	1	4	5	4	28.4	28.4	28.4	29.167	271	271;285;286;227;228;177;111	0	20.738	By matching	By MS/MS	By matching	By MS/MS	By MS/MS	By MS/MS	15.9	28.4	4.1	15.9	28.4	28.4
F7BWP1;E0CYY1;Q8WTY4	F7BWP1;E0CYY1;Q8WTY4	1;1;1	1;1;1	1;1;1	Anamorsin	Ciapin1	>tr|F7BWP1|F7BWP1_MOUSE Anamorsin (Fragment) OS=Mus musculus GN=Ciapin1 PE=1 SV=1;>tr|E0CYY1|E0CYY1_MOUSE Anamorsin (Fragment) OS=Mus musculus GN=Ciapin1 PE=1 SV=1;>sp|Q8WTY4|CPIN1_MOUSE Anamorsin OS=Mus musculus GN=Ciapin1 PE=1 SV=1	3	1	1	1	0	1	0	1	1	1	0	1	0	1	1	1	0	1	0	1	1	1	14.6	14.6	14.6	17.197	158	158;183;309	0	6.4147	By matching	By MS/MS	By matching	By MS/MS	By MS/MS	By matching	0	14.6	0	14.6	14.6	14.6
G3XA21;E0CZ22;D3Z624;E9PYI5	G3XA21;E0CZ22	7;7;3;1	7;7;3;1	7;7;3;1		Mroh1	>tr|G3XA21|G3XA21_MOUSE MCG134445, isoform CRA_a OS=Mus musculus GN=Mroh1 PE=1 SV=1;>tr|E0CZ22|E0CZ22_MOUSE Protein Mroh1 OS=Mus musculus GN=Mroh1 PE=1 SV=1	4	7	7	7	6	7	6	7	7	6	6	7	6	7	7	6	6	7	6	7	7	6	5.3	5.3	5.3	180.82	1631	1631;1640;1094;333	0	40.459	By MS/MS	By MS/MS	By MS/MS	By MS/MS	By MS/MS	By MS/MS	4.2	5.3	4.7	5.3	5.3	4.2
E0CZ72;P28740-2;P28740;P28740-1;F8VQ42;Q9D481;F6SUU5	E0CZ72;P28740-2;P28740;P28740-1;F8VQ42	5;5;5;5;4;2;1	5;5;5;5;4;2;1	5;5;5;5;4;2;1	Kinesin-like protein KIF2A	Kif2a	>tr|E0CZ72|E0CZ72_MOUSE Kinesin-like protein OS=Mus musculus GN=Kif2a PE=1 SV=1;>sp|P28740-2|KIF2A_MOUSE Isoform 2 of Kinesin-like protein KIF2A OS=Mus musculus GN=Kif2a;>sp|P28740|KIF2A_MOUSE Kinesin-like protein KIF2A OS=Mus musculus GN=Kif2a PE=1 SV=2;>	7	5	5	5	5	5	3	5	5	5	5	5	3	5	5	5	5	5	3	5	5	5	7.8	7.8	7.8	83.86	743	743;659;705;716;671;283;175	0	21.469	By matching	By MS/MS	By matching	By MS/MS	By MS/MS	By MS/MS	7.8	7.8	3.9	7.8	7.8	7.8
G3X8U7;E0CZ78;P48453-2;P48453;E9Q6P2;Q3V074;P48455	G3X8U7;E0CZ78;P48453-2;P48453;E9Q6P2	6;6;6;6;5;1;1	4;4;4;4;3;0;0	4;4;4;4;3;0;0	Serine/threonine-protein phosphatase;Serine/threonine-protein phosphatase 2B catalytic subunit beta isoform	Ppp3cb	>tr|G3X8U7|G3X8U7_MOUSE Serine/threonine-protein phosphatase OS=Mus musculus GN=Ppp3cb PE=1 SV=1;>tr|E0CZ78|E0CZ78_MOUSE Serine/threonine-protein phosphatase OS=Mus musculus GN=Ppp3cb PE=1 SV=1;>sp|P48453-2|PP2BB_MOUSE Isoform 1 of Serine/threonine-protein	7	6	4	4	4	6	6	6	6	6	3	4	4	4	4	4	3	4	4	4	4	4	11.8	7.6	7.6	58.131	515	515;524;524;525;497;513;513	0	6.1712	By matching	By matching	By matching	By MS/MS	By MS/MS	By MS/MS	7.2	11.8	11.8	11.8	11.8	11.8
E0CZE0;Q3UK27;Q8VBW6	E0CZE0;Q3UK27;Q8VBW6	1;1;1	1;1;1	1;1;1	NEDD8-activating enzyme E1 regulatory subunit	Nae1	>tr|E0CZE0|E0CZE0_MOUSE NEDD8-activating enzyme E1 regulatory subunit OS=Mus musculus GN=Nae1 PE=1 SV=1;>tr|Q3UK27|Q3UK27_MOUSE NEDD8-activating enzyme E1 regulatory subunit OS=Mus musculus GN=Nae1 PE=1 SV=1;>sp|Q8VBW6|ULA1_MOUSE NEDD8-activating enzyme E1	3	1	1	1	1	1	1	1	1	1	1	1	1	1	1	1	1	1	1	1	1	1	1.8	1.8	1.8	57.619	510	510;534;534	0.0040348	2.0914	By matching	By MS/MS	By matching	By MS/MS	By MS/MS	By MS/MS	1.8	1.8	1.8	1.8	1.8	1.8
E9PUA3;Q8R0S2;Q8R0S2-2;D3Z6V7;D3Z5I6;A4GZ26;E9QAD8;Q5DU25	E9PUA3;Q8R0S2;Q8R0S2-2;D3Z6V7;D3Z5I6;A4GZ26;E9QAD8;Q5DU25	3;3;3;2;2;2;2;2	3;3;3;2;2;2;2;2	3;3;3;2;2;2;2;2	IQ motif and SEC7 domain-containing protein 1;IQ motif and SEC7 domain-containing protein 2	Iqsec1;Iqsec2	>tr|E9PUA3|E9PUA3_MOUSE IQ motif and SEC7 domain-containing protein 1 OS=Mus musculus GN=Iqsec1 PE=1 SV=1;>sp|Q8R0S2|IQEC1_MOUSE IQ motif and SEC7 domain-containing protein 1 OS=Mus musculus GN=Iqsec1 PE=1 SV=2;>sp|Q8R0S2-2|IQEC1_MOUSE Isoform 2 of IQ moti	8	3	3	3	3	2	2	3	3	3	3	2	2	3	3	3	3	2	2	3	3	3	2.6	2.6	2.6	122.65	1099	1099;961;962;949;1154;1479;1488;1478	0	6.2283	By MS/MS	By MS/MS	By MS/MS	By MS/MS	By matching	By MS/MS	2.6	1.9	1.5	2.6	2.6	2.6
E9PUC2;Q9CZW4	E9PUC2;Q9CZW4	2;2	2;2	2;2	Long-chain-fatty-acid--CoA ligase 3	Acsl3	>tr|E9PUC2|E9PUC2_MOUSE Long-chain-fatty-acid--CoA ligase 3 OS=Mus musculus GN=Acsl3 PE=1 SV=1;>sp|Q9CZW4|ACSL3_MOUSE Long-chain-fatty-acid--CoA ligase 3 OS=Mus musculus GN=Acsl3 PE=1 SV=2	2	2	2	2	2	2	0	2	1	2	2	2	0	2	1	2	2	2	0	2	1	2	6.2	6.2	6.2	62.975	568	568;720	0	12.242	By matching	By MS/MS	By matching	By MS/MS	By matching	By MS/MS	6.2	6.2	0	6.2	3	6.2
E9PUD2;Q8K1M6-3;Q8K1M6-2;Q8K1M6;Q8K1M6-4;Q8K1M6-5	E9PUD2;Q8K1M6-3;Q8K1M6-2;Q8K1M6;Q8K1M6-4	17;17;17;17;15;5	17;17;17;17;15;5	17;17;17;17;15;5	Dynamin-1-like protein	Dnm1l	>tr|E9PUD2|E9PUD2_MOUSE Dynamin-1-like protein OS=Mus musculus GN=Dnm1l PE=1 SV=1;>sp|Q8K1M6-3|DNM1L_MOUSE Isoform 3 of Dynamin-1-like protein OS=Mus musculus GN=Dnm1l;>sp|Q8K1M6-2|DNM1L_MOUSE Isoform 2 of Dynamin-1-like protein OS=Mus musculus GN=Dnm1l;>s	6	17	17	17	14	16	14	15	16	15	14	16	14	15	16	15	14	16	14	15	16	15	33	33	33	79.532	712	712;699;716;742;612;221	0	163.58	By MS/MS	By MS/MS	By MS/MS	By MS/MS	By MS/MS	By MS/MS	27.1	32	26	30.2	32	30.2
E9PUE7;Q5SSL4-4;Q5SSL4;Q5SSL4-2;Q5SSL4-3;H3BJY3;H3BKV6;Q6PAJ1	E9PUE7;Q5SSL4-4;Q5SSL4;Q5SSL4-2;Q5SSL4-3	10;10;10;10;8;3;2;1	10;10;10;10;8;3;2;1	10;10;10;10;8;3;2;1	Active breakpoint cluster region-related protein	Abr	>tr|E9PUE7|E9PUE7_MOUSE Active breakpoint cluster region-related protein OS=Mus musculus GN=Abr PE=1 SV=1;>sp|Q5SSL4-4|ABR_MOUSE Isoform 4 of Active breakpoint cluster region-related protein OS=Mus musculus GN=Abr;>sp|Q5SSL4|ABR_MOUSE Active breakpoint clu	8	10	10	10	8	10	6	9	9	8	8	10	6	9	9	8	8	10	6	9	9	8	17.2	17.2	17.2	92.486	813	813;822;859;871;641;146;161;1270	0	57.313	By MS/MS	By MS/MS	By MS/MS	By MS/MS	By MS/MS	By MS/MS	13.5	17.2	10	15.6	15.6	13.7
E9PUF7;Q61210-2;Q61210;Q61210-5;Q61210-4;Q61210-3;F6ZN61;A0A0U1RPN7;A0A0U1RPP2;A0A0U1RPH2	E9PUF7;Q61210-2;Q61210;Q61210-5;Q61210-4;Q61210-3;F6ZN61	16;16;16;16;14;13;12;3;2;1	16;16;16;16;14;13;12;3;2;1	16;16;16;16;14;13;12;3;2;1	Rho guanine nucleotide exchange factor 1	Arhgef1	>tr|E9PUF7|E9PUF7_MOUSE Rho guanine nucleotide exchange factor 1 OS=Mus musculus GN=Arhgef1 PE=1 SV=1;>sp|Q61210-2|ARHG1_MOUSE Isoform 2 of Rho guanine nucleotide exchange factor 1 OS=Mus musculus GN=Arhgef1;>sp|Q61210|ARHG1_MOUSE Rho guanine nucleotide ex	10	16	16	16	14	15	12	15	16	13	14	15	12	15	16	13	14	15	12	15	16	13	22.3	22.3	22.3	108.69	976	976;919;920;979;856;791;616;234;192;102	0	72.935	By MS/MS	By MS/MS	By MS/MS	By MS/MS	By MS/MS	By MS/MS	18.1	22.2	15.4	22.2	22.3	18.1
Z4YJU8;E9PUQ5;Q921M4-2;Q921M4	Z4YJU8;E9PUQ5;Q921M4-2;Q921M4	5;5;5;5	5;5;5;5	5;5;5;5	Golgin subfamily A member 2	Golga2	>tr|Z4YJU8|Z4YJU8_MOUSE Golgin subfamily A member 2 (Fragment) OS=Mus musculus GN=Golga2 PE=1 SV=2;>tr|E9PUQ5|E9PUQ5_MOUSE Golgin subfamily A member 2 OS=Mus musculus GN=Golga2 PE=1 SV=1;>sp|Q921M4-2|GOGA2_MOUSE Isoform 2 of Golgin subfamily A member 2 OS=	4	5	5	5	3	4	4	4	4	4	3	4	4	4	4	4	3	4	4	4	4	4	7.2	7.2	7.2	108.69	956	956;1026;967;999	0	6.4478	By MS/MS	By MS/MS	By MS/MS	By MS/MS	By MS/MS	By MS/MS	4	5.1	6.1	6.1	6.1	5.1
E9PUT1;Q91YM4-2;Q91YM4	E9PUT1;Q91YM4-2;Q91YM4	1;1;1	1;1;1	1;1;1	Protein TBRG4	Tbrg4	>tr|E9PUT1|E9PUT1_MOUSE Protein TBRG4 OS=Mus musculus GN=Tbrg4 PE=1 SV=1;>sp|Q91YM4-2|TBRG4_MOUSE Isoform 2 of Protein TBRG4 OS=Mus musculus GN=Tbrg4;>sp|Q91YM4|TBRG4_MOUSE Protein TBRG4 OS=Mus musculus GN=Tbrg4 PE=1 SV=1	3	1	1	1	1	1	0	1	1	0	1	1	0	1	1	0	1	1	0	1	1	0	5.2	5.2	5.2	41.501	365	365;600;630	0.0022794	2.5946	By MS/MS	By matching	By matching	By matching	By matching	By matching	5.2	5.2	0	5.2	5.2	0
E9PUW7;Q9EPK7-2;Q9EPK7	E9PUW7;Q9EPK7-2;Q9EPK7	4;4;4	4;4;4	4;4;4	Exportin-7	Xpo7	>tr|E9PUW7|E9PUW7_MOUSE Exportin-7 OS=Mus musculus GN=Xpo7 PE=1 SV=1;>sp|Q9EPK7-2|XPO7_MOUSE Isoform 2 of Exportin-7 OS=Mus musculus GN=Xpo7;>sp|Q9EPK7|XPO7_MOUSE Exportin-7 OS=Mus musculus GN=Xpo7 PE=1 SV=3	3	4	4	4	3	3	0	4	4	4	3	3	0	4	4	4	3	3	0	4	4	4	5.7	5.7	5.7	123.9	1088	1088;1057;1087	0	13.244	By MS/MS	By MS/MS	By matching	By MS/MS	By MS/MS	By MS/MS	4.1	4.9	0	5.7	5.7	5.7
E9PUX0;Q80WJ7;F6ZQL0;F6QHD1;F6QFT1	E9PUX0;Q80WJ7	5;5;1;1;1	5;5;1;1;1	5;5;1;1;1	Protein LYRIC	Mtdh	>tr|E9PUX0|E9PUX0_MOUSE Protein LYRIC OS=Mus musculus GN=Mtdh PE=1 SV=1;>sp|Q80WJ7|LYRIC_MOUSE Protein LYRIC OS=Mus musculus GN=Mtdh PE=1 SV=1	5	5	5	5	5	4	4	4	5	3	5	4	4	4	5	3	5	4	4	4	5	3	29.9	29.9	29.9	18.215	164	164;579;220;365;383	0	48.356	By MS/MS	By MS/MS	By MS/MS	By MS/MS	By MS/MS	By MS/MS	29.9	29.3	21.3	21.3	29.9	20.7
E9Q6Z0;E9PV12;G3X914;Q9D5V5	E9Q6Z0;E9PV12;G3X914;Q9D5V5	5;5;5;5	5;5;5;5	5;5;5;5	Cullin-5	Cul5	>tr|E9Q6Z0|E9Q6Z0_MOUSE Cullin-5 OS=Mus musculus GN=Cul5 PE=1 SV=1;>tr|E9PV12|E9PV12_MOUSE Cullin-5 OS=Mus musculus GN=Cul5 PE=1 SV=1;>tr|G3X914|G3X914_MOUSE Cullin 5 OS=Mus musculus GN=Cul5 PE=1 SV=1;>sp|Q9D5V5|CUL5_MOUSE Cullin-5 OS=Mus musculus GN=Cul5	4	5	5	5	3	2	3	4	3	4	3	2	3	4	3	4	3	2	3	4	3	4	8.4	8.4	8.4	75.952	651	651;828;855;780	0	5.76	By matching	By matching	By MS/MS	By matching	By MS/MS	By MS/MS	4.6	4	4.6	6.9	5.1	6.6
E9PV44;O35143	E9PV44;O35143	2;2	2;2	2;2	ATPase inhibitor, mitochondrial	Atpif1	>tr|E9PV44|E9PV44_MOUSE ATPase inhibitor, mitochondrial OS=Mus musculus GN=Atpif1 PE=1 SV=1;>sp|O35143|ATIF1_MOUSE ATPase inhibitor, mitochondrial OS=Mus musculus GN=Atpif1 PE=1 SV=2	2	2	2	2	2	2	2	2	2	2	2	2	2	2	2	2	2	2	2	2	2	2	25.7	25.7	25.7	8.7887	74	74;106	0	5.0019	By MS/MS	By MS/MS	By MS/MS	By MS/MS	By MS/MS	By MS/MS	25.7	25.7	25.7	25.7	25.7	25.7
E9PV58;Q99LG2	E9PV58;Q99LG2	3;3	1;1	1;1	Transportin-2	Tnpo2	>tr|E9PV58|E9PV58_MOUSE Transportin-2 OS=Mus musculus GN=Tnpo2 PE=1 SV=1;>sp|Q99LG2|TNPO2_MOUSE Transportin-2 OS=Mus musculus GN=Tnpo2 PE=1 SV=1	2	3	1	1	2	3	2	2	3	3	0	1	0	0	1	1	0	1	0	0	1	1	4.9	2.7	2.7	101.44	897	897;887	0.00070004	3.572	By matching	By matching	By matching	By matching	By MS/MS	By matching	2.2	4.9	2.2	2.2	4.9	4.9
F7BIK4;Q80XR8;E9PVA6;J3QK07;D3Z1I2;D3Z409;F6WV69;Q5F258;Q68FF6;F6U8T2	F7BIK4;Q80XR8;E9PVA6;J3QK07;D3Z1I2	5;5;5;4;4;2;2;2;2;1	1;1;1;0;0;0;0;0;0;0	1;1;1;0;0;0;0;0;0;0		Git2	>tr|F7BIK4|F7BIK4_MOUSE ARF GTPase-activating protein GIT2 OS=Mus musculus GN=Git2 PE=1 SV=2;>tr|Q80XR8|Q80XR8_MOUSE ARF GTPase-activating protein GIT2 OS=Mus musculus GN=Git2 PE=1 SV=2;>tr|E9PVA6|E9PVA6_MOUSE ARF GTPase-activating protein GIT2 OS=Mus musc	10	5	1	1	4	5	4	3	4	4	1	1	1	1	1	1	1	1	1	1	1	1	8.2	1.9	1.9	70.316	631	631;679;759;680;681;201;249;761;770;311	0.0031666	2.2686	By MS/MS	By matching	By MS/MS	By MS/MS	By matching	By MS/MS	6.5	8.2	6.5	5.4	6.5	6.5
E9PVA8	E9PVA8	17	17	17		Gcn1l1	>sp|E9PVA8|GCN1_MOUSE eIF-2-alpha kinase activator GCN1 OS=Mus musculus GN=Gcn1 PE=1 SV=1	1	17	17	17	17	17	11	17	16	16	17	17	11	17	16	16	17	17	11	17	16	16	8.4	8.4	8.4	293.02	2671	2671	0	41.995	By MS/MS	By MS/MS	By MS/MS	By MS/MS	By MS/MS	By MS/MS	8.4	8.4	4.8	8.4	8	7.9
E9PVC6;E9Q9E1;E9PVC5;Q6NZJ6;A0A0J9YUS5;Q6NZJ6-2;A0A0J9YVC1;A0A0J9YUC1;E9Q770;A0A0J9YU44;A0A0J9YUL1;A0A0J9YTV0;D3YWY7;D3YWM1;D3Z439	E9PVC6;E9Q9E1;E9PVC5;Q6NZJ6;A0A0J9YUS5;Q6NZJ6-2;A0A0J9YVC1;A0A0J9YUC1;E9Q770	22;22;22;22;21;21;12;12;12;1;1;1;1;1;1	22;22;22;22;21;21;12;12;12;1;1;1;1;1;1	19;19;19;19;18;18;10;10;10;1;1;1;1;1;1	Eukaryotic translation initiation factor 4 gamma 1	Eif4g1	>tr|E9PVC6|E9PVC6_MOUSE Eukaryotic translation initiation factor 4 gamma 1 OS=Mus musculus GN=Eif4g1 PE=1 SV=1;>tr|E9Q9E1|E9Q9E1_MOUSE Eukaryotic translation initiation factor 4 gamma 1 OS=Mus musculus GN=Eif4g1 PE=1 SV=1;>tr|E9PVC5|E9PVC5_MOUSE Eukaryotic	15	22	22	19	20	21	22	20	19	20	20	21	22	20	19	20	17	18	19	17	16	17	16.7	16.7	14.7	171.28	1553	1553;1593;1594;1600;1303;1586;795;900;958;119;129;137;170;202;209	0	134.17	By MS/MS	By MS/MS	By MS/MS	By MS/MS	By MS/MS	By MS/MS	15.3	16	16.7	15.2	15.2	15.2
E9PVC7;O35495-3;O35495-2;O35495	E9PVC7;O35495-3;O35495-2;O35495	2;2;2;2	1;1;1;1	1;1;1;1	Cyclin-dependent kinase 14	Cdk14	>tr|E9PVC7|E9PVC7_MOUSE Cyclin-dependent kinase 14 OS=Mus musculus GN=Cdk14 PE=1 SV=1;>sp|O35495-3|CDK14_MOUSE Isoform 3 of Cyclin-dependent kinase 14 OS=Mus musculus GN=Cdk14;>sp|O35495-2|CDK14_MOUSE Isoform 2 of Cyclin-dependent kinase 14 OS=Mus musculus	4	2	1	1	1	1	2	1	2	1	0	0	1	0	1	0	0	0	1	0	1	0	4.7	2.9	2.9	50.471	451	451;367;423;469	0.0067032	1.9496	By matching	By matching	By MS/MS	By matching	By MS/MS	By matching	1.8	1.8	4.7	1.8	4.7	1.8
E9PVN6;Q9D6K5-2;Q9D6K5;Q9D6K5-4;E9PVQ9;Q9D6K5-3	E9PVN6;Q9D6K5-2;Q9D6K5;Q9D6K5-4;E9PVQ9;Q9D6K5-3	2;2;2;2;1;1	2;2;2;2;1;1	2;2;2;2;1;1	Synaptojanin-2-binding protein	Gm20498;Synj2bp	>tr|E9PVN6|E9PVN6_MOUSE Protein Gm20498 OS=Mus musculus GN=Gm20498 PE=1 SV=1;>sp|Q9D6K5-2|SYJ2B_MOUSE Isoform 2 of Synaptojanin-2-binding protein OS=Mus musculus GN=Synj2bp;>sp|Q9D6K5|SYJ2B_MOUSE Synaptojanin-2-binding protein OS=Mus musculus GN=Synj2bp PE	6	2	2	2	1	2	1	2	2	2	1	2	1	2	2	2	1	2	1	2	2	2	14.3	14.3	14.3	20.443	182	182;118;145;153;40;101	0	4.8513	By MS/MS	By MS/MS	By matching	By MS/MS	By MS/MS	By MS/MS	6.6	14.3	6.6	14.3	14.3	14.3
E9PVX6	E9PVX6	1	1	1		Mki67	>tr|E9PVX6|E9PVX6_MOUSE Protein Mki67 OS=Mus musculus GN=Mki67 PE=1 SV=1	1	1	1	1	1	1	1	1	1	1	1	1	1	1	1	1	1	1	1	1	1	1	0.4	0.4	0.4	350.86	3177	3177	0.0023034	2.7616	By MS/MS	By MS/MS	By MS/MS	By MS/MS	By MS/MS	By MS/MS	0.4	0.4	0.4	0.4	0.4	0.4
E9QAH1;E9PVZ8	E9QAH1;E9PVZ8	5;5	5;5	5;5		Golgb1	>tr|E9QAH1|E9QAH1_MOUSE Protein Golgb1 OS=Mus musculus GN=Golgb1 PE=1 SV=1;>tr|E9PVZ8|E9PVZ8_MOUSE Protein Golgb1 OS=Mus musculus GN=Golgb1 PE=1 SV=1	2	5	5	5	2	5	5	3	2	4	2	5	5	3	2	4	2	5	5	3	2	4	2.1	2.1	2.1	365.29	3197	3197;3238	0	11.114	By MS/MS	By MS/MS	By MS/MS	By MS/MS	By MS/MS	By MS/MS	0.7	2.1	2.1	1.2	0.6	1.7
E9PW20;Q9CY57-5;Q9CY57-4;Q9CY57-3;Q9CY57-2;Q9CY57;D3YZA1;D3Z7T7	E9PW20;Q9CY57-5;Q9CY57-4;Q9CY57-3;Q9CY57-2;Q9CY57;D3YZA1;D3Z7T7	2;2;2;2;2;2;1;1	2;2;2;2;2;2;1;1	2;2;2;2;2;2;1;1	Chromatin target of PRMT1 protein	Chtop	>tr|E9PW20|E9PW20_MOUSE Chromatin target of PRMT1 protein OS=Mus musculus GN=Chtop PE=1 SV=1;>sp|Q9CY57-5|CHTOP_MOUSE Isoform 5 of Chromatin target of PRMT1 protein OS=Mus musculus GN=Chtop;>sp|Q9CY57-4|CHTOP_MOUSE Isoform 4 of Chromatin target of PRMT1 pr	8	2	2	2	2	2	2	2	2	2	2	2	2	2	2	2	2	2	2	2	2	2	14.3	14.3	14.3	22.106	203	203;177;178;202;224;249;124;195	0	16.416	By MS/MS	By MS/MS	By MS/MS	By MS/MS	By matching	By MS/MS	14.3	14.3	14.3	14.3	14.3	14.3
E9PW43;Q9CQS8	E9PW43;Q9CQS8	1;1	1;1	1;1	Protein transport protein Sec61 subunit beta	Gm10320;Sec61b	>tr|E9PW43|E9PW43_MOUSE Protein Gm10320 OS=Mus musculus GN=Gm10320 PE=4 SV=1;>sp|Q9CQS8|SC61B_MOUSE Protein transport protein Sec61 subunit beta OS=Mus musculus GN=Sec61b PE=1 SV=3	2	1	1	1	1	1	1	1	1	1	1	1	1	1	1	1	1	1	1	1	1	1	9.7	9.7	9.7	11.788	113	113;96	0.00036738	4.3257	By MS/MS	By MS/MS	By MS/MS	By MS/MS	By MS/MS	By MS/MS	9.7	9.7	9.7	9.7	9.7	9.7
E9PW47;F7C9N6;Q9D071-2;Q9D071-3;Q9D071	E9PW47;F7C9N6;Q9D071-2;Q9D071-3;Q9D071	3;3;3;3;3	3;3;3;3;3	3;3;3;3;3	MMS19 nucleotide excision repair protein homolog	Mms19	>tr|E9PW47|E9PW47_MOUSE MMS19 nucleotide excision repair protein homolog OS=Mus musculus GN=Mms19 PE=1 SV=1;>tr|F7C9N6|F7C9N6_MOUSE MMS19 nucleotide excision repair protein homolog (Fragment) OS=Mus musculus GN=Mms19 PE=1 SV=1;>sp|Q9D071-2|MMS19_MOUSE Isof	5	3	3	3	3	3	3	2	3	2	3	3	3	2	3	2	3	3	3	2	3	2	10.4	10.4	10.4	39.11	357	357;885;889;988;1031	0	26.334	By MS/MS	By matching	By MS/MS	By MS/MS	By MS/MS	By matching	10.4	10.4	10.4	8.1	10.4	8.1
E9PW66;P28656	E9PW66;P28656	6;6	4;4	4;4	Nucleosome assembly protein 1-like 1	Nap1l1	>tr|E9PW66|E9PW66_MOUSE Nucleosome assembly protein 1-like 1 OS=Mus musculus GN=Nap1l1 PE=1 SV=1;>sp|P28656|NP1L1_MOUSE Nucleosome assembly protein 1-like 1 OS=Mus musculus GN=Nap1l1 PE=1 SV=2	2	6	4	4	5	6	6	5	5	6	3	4	4	3	3	4	3	4	4	3	3	4	21.3	18.7	18.7	48.542	418	418;391	0	80.558	By MS/MS	By MS/MS	By MS/MS	By MS/MS	By MS/MS	By MS/MS	13.6	21.3	21.3	18.7	18.7	21.3
Q3TT92;E9PWE8;Q62188;D3YUS0;D3Z567	Q3TT92;E9PWE8;Q62188;D3YUS0	12;12;12;6;2	8;8;8;4;2	7;7;7;3;2	Dihydropyrimidinase-related protein 3	Dpysl3	>tr|Q3TT92|Q3TT92_MOUSE Dihydropyrimidinase-related protein 3 OS=Mus musculus GN=Dpysl3 PE=1 SV=1;>tr|E9PWE8|E9PWE8_MOUSE Dihydropyrimidinase-related protein 3 OS=Mus musculus GN=Dpysl3 PE=1 SV=1;>sp|Q62188|DPYL3_MOUSE Dihydropyrimidinase-related protein 3	5	12	8	7	11	9	9	8	9	8	8	5	5	4	5	4	7	5	5	4	5	4	27.1	18.1	16.9	61.779	568	568;683;570;216;103	0	26.014	By MS/MS	By MS/MS	By MS/MS	By matching	By MS/MS	By MS/MS	23.6	20.1	20.1	18.1	21	18.7
E9PWE9;Q3UPF7;P48025;P43404-3;P43404-2;P43404;Q8BZ25	E9PWE9;Q3UPF7;P48025	11;11;11;1;1;1;1	11;11;11;1;1;1;1	11;11;11;1;1;1;1	Tyrosine-protein kinase;Tyrosine-protein kinase SYK	Syk	>tr|E9PWE9|E9PWE9_MOUSE Tyrosine-protein kinase OS=Mus musculus GN=Syk PE=1 SV=1;>tr|Q3UPF7|Q3UPF7_MOUSE Tyrosine-protein kinase OS=Mus musculus GN=Syk PE=1 SV=1;>sp|P48025|KSYK_MOUSE Tyrosine-protein kinase SYK OS=Mus musculus GN=Syk PE=1 SV=2	7	11	11	11	9	9	11	9	8	10	9	9	11	9	8	10	9	9	11	9	8	10	28.1	28.1	28.1	66.066	583	583;629;629;309;312;618;745	0	141.06	By MS/MS	By MS/MS	By MS/MS	By MS/MS	By MS/MS	By MS/MS	22.3	24.9	28.1	23.8	22.1	26.2
E9PWG2;E9PY51	E9PWG2;E9PY51	4;3	4;3	4;3		Trappc8	>tr|E9PWG2|E9PWG2_MOUSE Protein Trappc8 OS=Mus musculus GN=Trappc8 PE=1 SV=1;>tr|E9PY51|E9PY51_MOUSE Protein Trappc8 OS=Mus musculus GN=Trappc8 PE=1 SV=1	2	4	4	4	2	3	2	3	4	2	2	3	2	3	4	2	2	3	2	3	4	2	4.8	4.8	4.8	160.91	1437	1437;822	0	43.081	By MS/MS	By MS/MS	By MS/MS	By MS/MS	By MS/MS	By MS/MS	2.3	3.7	1.9	3.7	4.8	2
E9PWG6	E9PWG6	3	3	3		Ncapg	>tr|E9PWG6|E9PWG6_MOUSE Protein Ncapg OS=Mus musculus GN=Ncapg PE=1 SV=1	1	3	3	3	1	3	2	2	2	3	1	3	2	2	2	3	1	3	2	2	2	3	3.9	3.9	3.9	112.87	1004	1004	0.00035842	3.9719	By MS/MS	By MS/MS	By MS/MS	By MS/MS	By MS/MS	By MS/MS	1.1	3.9	2.5	2.5	2.5	3.9
E9PWK1;Q9D379;F6YTS6;D3Z4M3	E9PWK1;Q9D379	8;8;3;1	8;8;3;1	8;8;3;1	Epoxide hydrolase 1	Ephx1	>tr|E9PWK1|E9PWK1_MOUSE Epoxide hydrolase 1 OS=Mus musculus GN=Ephx1 PE=1 SV=1;>sp|Q9D379|HYEP_MOUSE Epoxide hydrolase 1 OS=Mus musculus GN=Ephx1 PE=1 SV=2	4	8	8	8	7	7	7	7	7	8	7	7	7	7	7	8	7	7	7	7	7	8	16.1	16.1	16.1	50.969	441	441;455;247;130	0	19.903	By MS/MS	By MS/MS	By MS/MS	By MS/MS	By MS/MS	By MS/MS	16.1	13.6	14.1	13.6	13.4	16.1
G3UZI3;E9PWV3;Q505N6;F6RQA2;F6Q8A4;P18653;Q9WUT3;B1AXP0;E9Q6Q5;A2CEE6;A2CEE5;E9PUP0;A2CEE7;E9QK39;E9Q6G0;E9Q4Q9;E9Q1M8;E9Q8S5;B1AST8;B1AST7;E9QLW6;E9Q1Q1;E9PWX8;E9QPR4;A0A0A6YXG1;Q8C0P0-2;Q7TPS0-2;Q7TPS0-3;Q7TPS0;Q8C0P0;Q811L6-2;Q3U214;Q9R1L5;Q60592;Q811L6	G3UZI3;E9PWV3;Q505N6;F6RQA2;F6Q8A4;P18653	7;7;7;7;7;7;3;2;1;1;1;1;1;1;1;1;1;1;1;1;1;1;1;1;1;1;1;1;1;1;1;1;1;1;1	4;4;4;4;4;4;1;0;0;0;0;0;0;0;0;0;0;0;0;0;0;0;0;0;0;0;0;0;0;0;0;0;0;0;0	4;4;4;4;4;4;1;0;0;0;0;0;0;0;0;0;0;0;0;0;0;0;0;0;0;0;0;0;0;0;0;0;0;0;0	Ribosomal protein S6 kinase;Ribosomal protein S6 kinase alpha-1	Rps6ka1	>tr|G3UZI3|G3UZI3_MOUSE Ribosomal protein S6 kinase alpha-1 OS=Mus musculus GN=Rps6ka1 PE=1 SV=1;>tr|E9PWV3|E9PWV3_MOUSE Ribosomal protein S6 kinase OS=Mus musculus GN=Rps6ka1 PE=1 SV=1;>tr|Q505N6|Q505N6_MOUSE Ribosomal protein S6 kinase OS=Mus musculus GN	35	7	4	4	4	7	4	7	7	7	1	4	1	4	4	4	1	4	1	4	4	4	14.4	8.8	8.8	70.648	625	625;719;735;736;741;724;733;211;658;737;760;776;781;860;868;993;1210;1305;1733;1739;1794;1800;2426;2441;2451;342;720;759;764;865;1043;1321;1570;1734;2618	0	16.133	By MS/MS	By MS/MS	By matching	By MS/MS	By MS/MS	By MS/MS	8.2	14.4	8.2	14.4	14.4	14.4
E9PWY6;O88986	E9PWY6;O88986	2;2	2;2	2;2	2-amino-3-ketobutyrate coenzyme A ligase, mitochondrial	Gcat	>tr|E9PWY6|E9PWY6_MOUSE 2-amino-3-ketobutyrate coenzyme A ligase, mitochondrial OS=Mus musculus GN=Gcat PE=1 SV=1;>sp|O88986|KBL_MOUSE 2-amino-3-ketobutyrate coenzyme A ligase, mitochondrial OS=Mus musculus GN=Gcat PE=1 SV=2	2	2	2	2	0	2	0	1	2	1	0	2	0	1	2	1	0	2	0	1	2	1	11.3	11.3	11.3	41.333	382	382;416	0	22.541	By matching	By matching	By matching	By MS/MS	By MS/MS	By matching	0	11.3	0	5.8	11.3	5.8
E9QKV6;E9PWZ6;E9PZW8;Q9QY06-3;Q9QY06;Q9QY06-2	E9QKV6;E9PWZ6;E9PZW8;Q9QY06-3;Q9QY06;Q9QY06-2	11;11;11;10;10;10	11;11;11;10;10;10	11;11;11;10;10;10	Unconventional myosin-IXb	Myo9b	>tr|E9QKV6|E9QKV6_MOUSE Unconventional myosin-IXb OS=Mus musculus GN=Myo9b PE=1 SV=1;>tr|E9PWZ6|E9PWZ6_MOUSE Unconventional myosin-IXb OS=Mus musculus GN=Myo9b PE=1 SV=1;>tr|E9PZW8|E9PZW8_MOUSE Unconventional myosin-IXb OS=Mus musculus GN=Myo9b PE=1 SV=1;>	6	11	11	11	7	9	4	9	9	8	7	9	4	9	9	8	7	9	4	9	9	8	8.2	8.2	8.2	222.44	1961	1961;1975;2128;1961;2114;2143	0	42.651	By MS/MS	By MS/MS	By MS/MS	By MS/MS	By MS/MS	By MS/MS	4.8	6	1.9	7.1	6	5.4
F8WHY8;E9PX23;M1VHG1;Q8K4B0	F8WHY8;E9PX23;M1VHG1;Q8K4B0	2;2;2;2	1;1;1;1	1;1;1;1	Metastasis-associated protein MTA1	Mta1	>tr|F8WHY8|F8WHY8_MOUSE Metastasis-associated protein MTA1 OS=Mus musculus GN=Mta1 PE=1 SV=1;>tr|E9PX23|E9PX23_MOUSE Metastasis-associated protein MTA1 OS=Mus musculus GN=Mta1 PE=1 SV=1;>tr|M1VHG1|M1VHG1_MOUSE Metastasis-associated protein MTA1 OS=Mus musc	4	2	1	1	2	2	1	2	1	1	1	1	1	1	0	1	1	1	1	1	0	1	3.2	1.7	1.7	79.189	698	698;703;715;715	0.0069845	1.9112	By MS/MS	By MS/MS	By matching	By MS/MS	By matching	By MS/MS	3.2	3.2	1.7	3.2	1.4	1.7
E9PX53;E9QPR5;Q8K2V1;F6V294;Q8K2V1-2;E0CYV2;F6TLH3;E0CXK8	E9PX53;E9QPR5;Q8K2V1;F6V294;Q8K2V1-2	3;3;3;2;2;1;1;1	3;3;3;2;2;1;1;1	3;3;3;2;2;1;1;1	Serine/threonine-protein phosphatase 4 regulatory subunit 1	Ppp4r1	>tr|E9PX53|E9PX53_MOUSE Serine/threonine-protein phosphatase 4 regulatory subunit 1 OS=Mus musculus GN=Ppp4r1 PE=1 SV=1;>tr|E9QPR5|E9QPR5_MOUSE Serine/threonine-protein phosphatase 4 regulatory subunit 1 OS=Mus musculus GN=Ppp4r1 PE=1 SV=1;>sp|Q8K2V1|PP4R1	8	3	3	3	3	3	3	3	3	3	3	3	3	3	3	3	3	3	3	3	3	3	4.2	4.2	4.2	104.5	934	934;951;951;148;602;154;189;376	0	8.2552	By MS/MS	By MS/MS	By MS/MS	By MS/MS	By MS/MS	By MS/MS	4.2	4.2	4.2	4.2	4.2	4.2
E9PX59;Q69Z37	E9PX59;Q69Z37	2;2	2;2	2;2	Sterile alpha motif domain-containing protein 9-like	Samd9l	>tr|E9PX59|E9PX59_MOUSE Sterile alpha motif domain-containing protein 9-like OS=Mus musculus GN=Samd9l PE=1 SV=1;>sp|Q69Z37|SAM9L_MOUSE Sterile alpha motif domain-containing protein 9-like OS=Mus musculus GN=Samd9l PE=1 SV=2	2	2	2	2	0	2	0	2	2	1	0	2	0	2	2	1	0	2	0	2	2	1	2.1	2.1	2.1	182.25	1579	1579;1561	0	5.7989	By matching	By MS/MS	By matching	By MS/MS	By MS/MS	By MS/MS	0	2.1	0	2.1	2.1	1.1
E9Q1Q0;E9Q585;E9PX68	E9Q1Q0;E9Q585;E9PX68	1;1;1	1;1;1	1;1;1		Slc4a1ap	>tr|E9Q1Q0|E9Q1Q0_MOUSE Protein Slc4a1ap OS=Mus musculus GN=Slc4a1ap PE=1 SV=1;>tr|E9Q585|E9Q585_MOUSE Protein Slc4a1ap OS=Mus musculus GN=Slc4a1ap PE=1 SV=1;>tr|E9PX68|E9PX68_MOUSE Protein Slc4a1ap OS=Mus musculus GN=Slc4a1ap PE=1 SV=1	3	1	1	1	0	0	0	1	0	0	0	0	0	1	0	0	0	0	0	1	0	0	3.6	3.6	3.6	59.409	534	534;715;744	0	7.399	By matching	By matching	By matching	By MS/MS	By matching	By matching	0	0	0	3.6	0	0
E9PX94;Q8K1A6	E9PX94;Q8K1A6	3;3	3;3	3;3	Coiled-coil and C2 domain-containing protein 1A	Cc2d1a	>tr|E9PX94|E9PX94_MOUSE Coiled-coil and C2 domain-containing protein 1A OS=Mus musculus GN=Cc2d1a PE=1 SV=2;>sp|Q8K1A6|C2D1A_MOUSE Coiled-coil and C2 domain-containing protein 1A OS=Mus musculus GN=Cc2d1a PE=1 SV=2	2	3	3	3	3	2	1	2	1	2	3	2	1	2	1	2	3	2	1	2	1	2	3.5	3.5	3.5	98.642	897	897;943	0.00069662	3.5254	By MS/MS	By matching	By MS/MS	By matching	By matching	By matching	3.5	2.2	1.2	2.2	1	2.2
E9PXC0;P14576;P14576-2	E9PXC0;P14576	6;6;1	6;6;1	6;6;1	Signal recognition particle 54 kDa protein	Srp54c;Srp54	>tr|E9PXC0|E9PXC0_MOUSE Protein Srp54b OS=Mus musculus GN=Srp54b PE=1 SV=1;>sp|P14576|SRP54_MOUSE Signal recognition particle 54 kDa protein OS=Mus musculus GN=Srp54 PE=1 SV=2	3	6	6	6	2	6	2	6	5	6	2	6	2	6	5	6	2	6	2	6	5	6	18.7	18.7	18.7	55.815	504	504;504;103	0	34.445	By matching	By MS/MS	By MS/MS	By MS/MS	By MS/MS	By MS/MS	6	18.7	4.4	18.7	16.7	18.7
E9PXG9;Q8CCB4-2;Q8CCB4	E9PXG9;Q8CCB4-2;Q8CCB4	4;4;4	4;4;4	4;4;4	Vacuolar protein sorting-associated protein 53 homolog	Vps53	>tr|E9PXG9|E9PXG9_MOUSE Vacuolar protein sorting-associated protein 53 homolog OS=Mus musculus GN=Vps53 PE=1 SV=1;>sp|Q8CCB4-2|VPS53_MOUSE Isoform 2 of Vacuolar protein sorting-associated protein 53 homolog OS=Mus musculus GN=Vps53;>sp|Q8CCB4|VPS53_MOUSE V	3	4	4	4	3	3	0	3	3	3	3	3	0	3	3	3	3	3	0	3	3	3	5.4	5.4	5.4	91.121	803	803;655;832	0	7.7292	By matching	By matching	By matching	By MS/MS	By MS/MS	By MS/MS	4	4	0	4	5.4	4
E9PXT5;Q3TCH7;F6UV36;J3QJX0;E9PXY1;A2A432-2;A2A432	E9PXT5;Q3TCH7	3;3;1;1;1;1;1	3;3;1;1;1;1;1	3;3;1;1;1;1;1	Cullin-4A	Cul4a	>tr|E9PXT5|E9PXT5_MOUSE Cullin-4A OS=Mus musculus GN=Cul4a PE=1 SV=1;>sp|Q3TCH7|CUL4A_MOUSE Cullin-4A OS=Mus musculus GN=Cul4a PE=1 SV=1	7	3	3	3	2	3	2	3	1	2	2	3	2	3	1	2	2	3	2	3	1	2	16.2	16.2	16.2	30.23	265	265;759;87;552;896;941;970	0	5.1709	By MS/MS	By MS/MS	By MS/MS	By MS/MS	By MS/MS	By matching	9.8	16.2	9.8	16.2	5.7	9.8
E9PXU2;Q9Z0F8-2;Q9Z0F8;J3QNB3	E9PXU2;Q9Z0F8-2;Q9Z0F8;J3QNB3	2;2;2;1	2;2;2;1	2;2;2;1	Disintegrin and metalloproteinase domain-containing protein 17	Adam17	>tr|E9PXU2|E9PXU2_MOUSE Disintegrin and metalloproteinase domain-containing protein 17 OS=Mus musculus GN=Adam17 PE=1 SV=1;>sp|Q9Z0F8-2|ADA17_MOUSE Isoform Short of Disintegrin and metalloproteinase domain-containing protein 17 OS=Mus musculus GN=Adam17;>s	4	2	2	2	2	1	1	2	2	1	2	1	1	2	2	1	2	1	1	2	2	1	3.2	3.2	3.2	95.231	846	846;655;827;222	0.0023019	2.75	By MS/MS	By matching	By matching	By matching	By MS/MS	By matching	3.2	1.8	1.4	3.2	3.2	1.8
E9PXX7;Q3TEE8;Q91W90;A0A0R4J1Y7	E9PXX7;Q3TEE8;Q91W90;A0A0R4J1Y7	10;10;10;9	10;10;10;9	10;10;10;9	Thioredoxin domain-containing protein 5	Txndc5	>tr|E9PXX7|E9PXX7_MOUSE Thioredoxin domain-containing protein 5 OS=Mus musculus GN=Txndc5 PE=1 SV=1;>tr|Q3TEE8|Q3TEE8_MOUSE Thioredoxin domain-containing protein 5 OS=Mus musculus GN=Txndc5 PE=1 SV=1;>sp|Q91W90|TXND5_MOUSE Thioredoxin domain-containing pro	4	10	10	10	8	10	7	9	9	9	8	10	7	9	9	9	8	10	7	9	9	9	47.4	47.4	47.4	38.532	344	344;417;417;323	0	123.24	By MS/MS	By MS/MS	By MS/MS	By MS/MS	By MS/MS	By MS/MS	32.3	47.4	29.1	37.8	37.8	37.8
F8VPX1;E9PXY8;Q6A4J8-3;Q6A4J8;Q6A4J8-2;G3UWR8	F8VPX1;E9PXY8;Q6A4J8-3;Q6A4J8;Q6A4J8-2	7;7;7;7;7;1	7;7;7;7;7;1	7;7;7;7;7;1	Ubiquitin carboxyl-terminal hydrolase;Ubiquitin carboxyl-terminal hydrolase 7	Usp7	>tr|F8VPX1|F8VPX1_MOUSE Ubiquitin carboxyl-terminal hydrolase 7 OS=Mus musculus GN=Usp7 PE=1 SV=1;>tr|E9PXY8|E9PXY8_MOUSE Ubiquitin carboxyl-terminal hydrolase 7 OS=Mus musculus GN=Usp7 PE=1 SV=1;>sp|Q6A4J8-3|UBP7_MOUSE Isoform 3 of Ubiquitin carboxyl-term	6	7	7	7	2	6	1	3	5	6	2	6	1	3	5	6	2	6	1	3	5	6	9.2	9.2	9.2	128.47	1103	1103;1143;1100;1103;1143;327	0	16.165	By MS/MS	By MS/MS	By matching	By MS/MS	By MS/MS	By MS/MS	1.8	8.5	0.9	4.5	7.4	7.3
H3BJI6;E9PY90;H3BKH2;H3BJS0;H3BJS5;H3BJ71;H3BKL6;H3BL19;H3BK44;H3BK48;E9Q3S2;Q8R311	H3BJI6;E9PY90;H3BKH2;H3BJS0;H3BJS5;H3BJ71;H3BKL6;H3BL19;H3BK44;H3BK48;E9Q3S2;Q8R311	3;3;3;3;2;2;2;2;2;2;2;2	3;3;3;3;2;2;2;2;2;2;2;2	3;3;3;3;2;2;2;2;2;2;2;2	cTAGE family member 5	Ctage5	>tr|H3BJI6|H3BJI6_MOUSE cTAGE family member 5 OS=Mus musculus GN=Ctage5 PE=1 SV=1;>tr|E9PY90|E9PY90_MOUSE cTAGE family member 5 OS=Mus musculus GN=Ctage5 PE=1 SV=1;>tr|H3BKH2|H3BKH2_MOUSE cTAGE family member 5 OS=Mus musculus GN=Ctage5 PE=1 SV=1;>tr|H3BJS0	12	3	3	3	2	2	1	3	2	3	2	2	1	3	2	3	2	2	1	3	2	3	6.2	6.2	6.2	84.958	753	753;772;796;805;269;514;701;725;761;785;794;779	0.0022913	2.6648	By matching	By MS/MS	By matching	By MS/MS	By matching	By MS/MS	3.3	3.3	1.9	6.2	3.3	6.2
F7CVJ5;F7DBB3;E9PYB0	F7CVJ5;F7DBB3;E9PYB0	6;6;6	6;6;6	6;6;6		Ahnak2	>tr|F7CVJ5|F7CVJ5_MOUSE Protein Ahnak2 (Fragment) OS=Mus musculus GN=Ahnak2 PE=1 SV=1;>tr|F7DBB3|F7DBB3_MOUSE Protein Ahnak2 (Fragment) OS=Mus musculus GN=Ahnak2 PE=1 SV=1;>tr|E9PYB0|E9PYB0_MOUSE Protein Ahnak2 (Fragment) OS=Mus musculus GN=Ahnak2 PE=1 SV=	3	6	6	6	6	5	6	6	6	5	6	5	6	6	6	5	6	5	6	6	6	5	32.9	32.9	32.9	115.14	1126	1126;1576;1739	0	49.752	By MS/MS	By MS/MS	By MS/MS	By MS/MS	By MS/MS	By MS/MS	32.9	27.3	32.9	32.9	32.9	29.2
F7CVL9;E9PYD6;O88597	F7CVL9;E9PYD6;O88597	1;1;1	1;1;1	1;1;1	Beclin-1	Becn1	>tr|F7CVL9|F7CVL9_MOUSE Beclin-1 (Fragment) OS=Mus musculus GN=Becn1 PE=1 SV=1;>tr|E9PYD6|E9PYD6_MOUSE Beclin-1 OS=Mus musculus GN=Becn1 PE=1 SV=1;>sp|O88597|BECN1_MOUSE Beclin-1 OS=Mus musculus GN=Becn1 PE=1 SV=3	3	1	1	1	0	1	1	1	0	0	0	1	1	1	0	0	0	1	1	1	0	0	13.6	13.6	13.6	14.643	125	125;277;448	0.0028791	2.38	By matching	By matching	By matching	By MS/MS	By matching	By matching	0	13.6	13.6	13.6	0	0
E9PYG6	E9PYG6	6	6	6		Rasa1	>tr|E9PYG6|E9PYG6_MOUSE Protein Rasa1 OS=Mus musculus GN=Rasa1 PE=1 SV=1	1	6	6	6	3	3	3	4	4	5	3	3	3	4	4	5	3	3	3	4	4	5	7.2	7.2	7.2	115.43	1038	1038	0	11.434	By MS/MS	By MS/MS	By MS/MS	By MS/MS	By matching	By MS/MS	3.9	3.9	3.9	5.5	5.5	6.2
[truncated: 2,679 more rows]
[truncated: 30 more columns]
